# Supplementary material for: Identifying Tipping Points during Healthy Brain Aging through Single‐Nucleus Transcriptomic Analysis
Source: Adv Sci (Weinh). 2025 Aug 19;12(41):e05779. doi: 10.1002/advs.202505779 (PMC12591157; doi:10.1002/advs.202505779)
Supplement: Supplementary file 2 — Supporting Information [file ADVS-12-e05779-s009.xlsx]

## Sheet: Data Source
Supplementary Table 1: Sources of single-cell sequencing data for the healthy human brain.
Data	Journal	Article	species	data type	cellnum	Author	Data Accession	tissue1	tissue2	Age	sex	head count	Sample collection
ctx1	science	Transcriptomic diversity of cell types across the adult human brain	human	10x SnRNA-seq	260444	Kimberly2023	https://cellxgene.cziscience.com/collections/283d65eb-dd53-496d-adb7-7570c7caa443	cortex	Cerebral cortex	29,42,50,60	M,M,M,F	4	Autopsy
ctx2	PNAS	Single-nucleus transcriptome analysis reveals dysregulation of angiogenic endothelial cells and neuroprotective glia in Alzheimer’s disease	human	10x SnRNA-seq	71295	Lau2020	GSE157827	cortex	prefrontal cortex	74,78,79,85,87,89,90,93,94	F,M,F,M,M,M,M,M,F	9	Autopsy
ctx4	Acta Neuropathologica	Diverse human astrocyte and microglial transcriptional responses to Alzheimer’s pathology	human	10x SnRNA-seq	27474	Smith2022	GSE160936	cortex	entorhinal cortex, somatosensory cortex	73，74，77	M,M,M	3	Autopsy
ctx5	Acta Neuropathologica	Distinct amyloid-β and tau-associated microglia profiles in Alzheimer's disease	human	10x SnRNA-seq	173571	Gerrits2021	GSE148822	cortex	occipital cortex, occipitotemporal cortex	60，65，66，72，73，77，78,78	M,F,M,M,F,M,F,M	8	donation
ctx6	nature communication	A single-cell atlas of the human substantia nigra reveals cell-specific pathways associated with neurological disorders	human	10x SnRNA-seq	10634	Agarwal2020	GSE140231	cortex	cortex	55，56，59，70,70	M,F,M,M,M	5	Autopsy
hipp1	Cell Research	Transcriptome dynamics of hippocampal neurogenesis in macaques across the lifespan and aged humans	human	10x SnRNA-seq	16128	Wang2022	GSE163737	hippocampus	hippocampus	67,85,87,92	M,F,M,M	4	Autopsy
hipp2	neuron	Transcriptomic taxonomy and neurogenic trajectories of adult human, macaque, and pig hippocampal and entorhinal cells	human	10x SnRNA-seq	199539	Franjic2022	GSE186538	hippocampus	DG，CA1，CA2-4	44,48,48,50,51,79	M,M,M,F,M,F	6	Autopsy
hipp3	cell	Tracking cell-type-specific temporal dynamics in human and mouse brains	human	EasySci-RNA x SnRNA-seq	22356	Lu2023	GSE212606	hippocampus	hippocampus	70,81,83,85,94,94	F,M,F,F,M,M	6	Autopsy
hipp4	science	Transcriptomic diversity of cell types across the adult human brain	human	10x SnRNA-seq	219647	Kimberly2023	https://cellxgene.cziscience.com/collections/283d65eb-dd53-496d-adb7-7570c7caa443	hippocampus	hippocampus	29,42,50,60	M,M,M,F	/	Autopsy
total Genes x Cells		17145 x 1001088

## Sheet: stage
Supplementary Table 1: Sample distribution by age
stage(age)	29	42-48	50-55	56-60	65-70	72-77	78-83	85-89	90-94
famale	\	\	50	56，60	65，70	73，74	78，79，79，83	85，85	94
male	29	42,44,48，48	50，51，55	59，60	66，67，70，70	72，73，74，77，77	78，78，81	85，87，87，89	90，92，93，94，94
