# Supplementary material for: Identifying Tipping Points during Healthy Brain Aging through Single‐Nucleus Transcriptomic Analysis
Source: Adv Sci (Weinh). 2025 Aug 19;12(41):e05779. doi: 10.1002/advs.202505779 (PMC12591157; doi:10.1002/advs.202505779)
Supplement: Supplementary file 3 — Supporting Information [file ADVS-12-e05779-s005.xlsx]

## Sheet: Adult vs Elderly
Supplementary Table 2: Molecular differences between Adult and Elderly groups overall and across cell types.
	p_val	avg_log2FC	pct.1	pct.2	p_val_adj
SKI	0	0.794724	0.302	0.2	0
KAZN	0	-0.371697	0.537	0.678	0
IGSF21	0	0.875078	0.263	0.213	0
CAPZB	0	0.650415	0.46	0.421	0
CAMK2N1	0	-0.563291	0.276	0.513	0
RPL11	0	-0.452692	0.138	0.331	0
STMN1	0	-0.439532	0.174	0.347	0
ARID1A	0	0.486096	0.414	0.391	0
WASF2	0	0.600462	0.336	0.251	0
MARCKSL1	0	-0.631325	0.126	0.304	0
CSMD2	0	-0.348232	0.246	0.423	0
MACF1	0	0.738733	0.785	0.828	0
SMAP2	0	0.776056	0.323	0.292	0
ST3GAL3	0	-0.694347	0.042	0.28	0
ATP6V0B	0	-0.251709	0.162	0.289	0
RPS8	0	-0.375875	0.138	0.304	0
EPS15	0	0.349324	0.469	0.458	0
TMEM59	0	-0.270441	0.206	0.343	0
PRKAA2	0	-0.277877	0.187	0.311	0
DAB1	0	-0.845918	0.367	0.55	0
NFIA	0	0.291623	0.662	0.682	0
JAK1	0	-0.579676	0.322	0.589	0
DNAJC6	0	-0.349985	0.428	0.639	0
PDE4B	0	-0.302947	0.663	0.791	0
SGIP1	0	-0.256926	0.492	0.702	0
LRRC7	0	-0.767474	0.385	0.691	0
NEGR1	0	-0.371749	0.408	0.69	0
SLC44A5	0	-0.616659	0.187	0.387	0
ST6GALNAC3	0	0.573021	0.53	0.537	0
ST6GALNAC5	0	-0.633112	0.221	0.356	0
AK5	0	-0.343435	0.36	0.569	0
ADGRL2	0	-0.512595	0.226	0.371	0
TTLL7	0	-0.326803	0.435	0.656	0
LRRC8B	0	-0.272281	0.256	0.412	0
RPL5	0	-0.412852	0.147	0.317	0
BCAR3	0	0.608012	0.252	0.154	0
PLPPR5	0	-0.370126	0.125	0.261	0
PLPPR4	0	-0.485796	0.161	0.331	0
AHCYL1	0	0.576771	0.354	0.332	0
PDE4DIP	0	0.736037	0.512	0.419	0
RPS27	0	-0.634496	0.054	0.262	0
ASH1L	0	0.326443	0.643	0.709	0
IGSF8	0	-0.401851	0.143	0.305	0
ATP1A2	0	0.564234	0.288	0.208	0
NOS1AP	0	-0.312007	0.191	0.34	0
ATP1B1	0	-1.06495	0.326	0.634	0
NME7	0	-0.290484	0.262	0.412	0
PRRC2C	0	0.405404	0.472	0.485	0
TNR	0	-0.899898	0.226	0.406	0
ASTN1	0	-0.266779	0.366	0.522	0
CEP350	0	0.437352	0.481	0.483	0
CACNA1E	0	-0.641344	0.196	0.376	0
NPL	0	0.664274	0.295	0.189	0
NMNAT2	0	-0.361415	0.198	0.358	0
BRINP3	0	-0.352644	0.271	0.313	0
KCNT2	0	-0.488231	0.186	0.343	0
MIR181A1HG	0	-0.322636	0.296	0.451	0
SRGAP2	0	0.76964	0.389	0.372	0
SYT14	0	-0.545056	0.248	0.482	0
SUSD4	0	-0.434258	0.159	0.3	0
ITPKB	0	0.711135	0.331	0.238	0
GUK1	0	-0.278726	0.148	0.279	0
GALNT2	0	0.563684	0.388	0.362	0
KCNK1	0	-0.394764	0.153	0.293	0
SLC35F3	0	-0.507945	0.204	0.367	0
TARBP1	0	-0.357712	0.278	0.46	0
RYR2	0	-0.605987	0.295	0.503	0
CHRM3	0	-0.33292	0.206	0.304	0
RGS7	0	-0.721482	0.401	0.642	0
PLD5	0	-0.370863	0.182	0.29	0
KIF26B	0	-0.434608	0.164	0.285	0
MYT1L	0	-0.502377	0.254	0.469	0
RPS7	0	-0.488947	0.093	0.28	0
ASAP2	0	0.351067	0.258	0.219	0
VSNL1	0	-0.300175	0.192	0.321	0
MEMO1	0	-0.890747	0.088	0.387	0
AC012593.1	0	-0.545543	0.177	0.292	0
TTC7A	0	0.680805	0.297	0.244	0
NRXN1	0	-0.443927	0.602	0.764	0
ASB3	0	-1.44276	0.1	0.513	0
RPS27A	0	-0.795538	0.099	0.348	0
LINC01122	0	-0.420758	0.188	0.336	0
BCL11A	0	-0.415487	0.137	0.255	0
XPO1	0	0.387583	0.423	0.424	0
MDH1	0	-0.494029	0.164	0.337	0
SFXN5	0	0.472259	0.367	0.312	0
LRRTM4	0	-0.493492	0.347	0.611	0
ANKRD36	0	-0.295256	0.379	0.575	0
MGAT4A	0	0.749996	0.337	0.282	0
CREG2	0	-0.264483	0.143	0.251	0
NCK2	0	0.755739	0.307	0.254	0
LIMS1	0	0.523892	0.322	0.27	0
SH3RF3	0	1.10981	0.403	0.354	0
MERTK	0	0.969299	0.315	0.155	0
CNTNAP5	0	-0.528069	0.254	0.465	0
BIN1	0	0.550339	0.399	0.396	0
MGAT5	0	0.531198	0.479	0.452	0
LRP1B	0	-0.291775	0.685	0.857	0
KIF5C	0	-0.361085	0.312	0.536	0
GALNT13	0	-0.847555	0.275	0.543	0
KCNJ3	0	-0.382554	0.226	0.386	0
UPP2	0	-0.311595	0.229	0.35	0
PKP4	0	-0.395482	0.413	0.632	0
BAZ2B	0	0.317552	0.656	0.673	0
SLC4A10	0	-0.546318	0.238	0.458	0
SCN3A	0	-0.47861	0.194	0.38	0
SCN2A	0	-0.435867	0.237	0.445	0
CSRNP3	0	-0.513395	0.303	0.54	0
SCN1A	0	-0.624349	0.221	0.435	0
SLC25A12	0	-0.307179	0.335	0.49	0
RAPGEF4	0	-0.403343	0.279	0.465	0
NFE2L2	0	0.46335	0.417	0.356	0
PDE1A	0	-0.797153	0.275	0.515	0
ZNF804A	0	-0.504821	0.169	0.326	0
LINC01473	0	-1.0369	0.129	0.43	0
FAM171B	0	-0.353029	0.308	0.48	0
ORMDL1	0	-0.341106	0.135	0.289	0
INPP1	0	-0.272935	0.138	0.267	0
STAT1	0	-0.450876	0.119	0.283	0
TMEFF2	0	-0.71376	0.344	0.602	0
HECW2	0	-0.408615	0.348	0.598	0
ANKRD44	0	0.822034	0.522	0.476	0
CFLAR	0	0.605982	0.296	0.231	0
ICA1L	0	-0.412548	0.287	0.453	0
MAP2	0	-0.547036	0.364	0.6	0
UNC80	0	-0.502201	0.266	0.463	0
LANCL1	0	-0.480625	0.292	0.475	0
ERBB4	0	-0.502128	0.571	0.669	0
RPL37A	0	-0.39912	0.197	0.364	0
MFF	0	-0.274019	0.248	0.407	0
PID1	0	-0.252409	0.244	0.321	0
DNER	0	-0.425161	0.299	0.477	0
ITM2C	0	-0.435716	0.168	0.327	0
HDAC4	0	0.575412	0.462	0.422	0
CHL1	0	-0.321112	0.361	0.522	0
CNTN4	0	-0.412487	0.222	0.363	0
LRRN1	0	-0.388943	0.159	0.269	0
GRM7	0	-0.739369	0.272	0.511	0
ATG7	0	0.461664	0.52	0.536	0
SYN2	0	-0.389492	0.229	0.413	0
RPL32	0	-0.556377	0.128	0.332	0
BTD	0	-0.595886	0.068	0.281	0
ANKRD28	0	-0.258485	0.386	0.568	0
KCNH8	0	-0.25345	0.223	0.329	0
ZNF385D	0	-0.76743	0.141	0.261	0
RPL15	0	-0.3057	0.152	0.29	0
NEK10	0	-0.445409	0.172	0.309	0
RBMS3	0	-1.46108	0.184	0.413	0
FBXL2	0	-0.33614	0.168	0.307	0
CLASP2	0	-0.304747	0.688	0.867	0
ARPP21	0	-0.43723	0.263	0.452	0
MOBP	0	-0.609886	0.2	0.275	0
RPL14	0	-0.368331	0.143	0.295	0
TRAK1	0	0.553168	0.425	0.39	0
DOCK3	0	-0.46155	0.567	0.816	0
ERC2	0	-0.577273	0.339	0.52	0
FHIT	0	0.314631	0.724	0.75	0
CADPS	0	-0.637169	0.323	0.536	0
SYNPR	0	-1.04157	0.143	0.315	0
ATXN7	0	-0.389334	0.077	0.254	0
LRIG1	0	0.583338	0.322	0.276	0
SUCLG2	0	0.493731	0.258	0.198	0
ARL6IP5	0	-0.268261	0.189	0.322	0
FOXP1	0	0.956161	0.48	0.398	0
ROBO2	0	-0.875332	0.27	0.457	0
ROBO1	0	-0.755281	0.397	0.636	0
CADM2	0	-0.314376	0.766	0.924	0
EPHA6	0	-0.559402	0.312	0.449	0
CLDND1	0	-0.555055	0.213	0.347	0
LINC00882	0	-0.388215	0.371	0.568	0
CD47	0	-0.352215	0.333	0.523	0
GAP43	0	-0.351754	0.141	0.268	0
ARHGAP31	0	0.501909	0.27	0.19	0
STXBP5L	0	-0.547675	0.306	0.543	0
GOLGB1	0	0.409781	0.388	0.37	0
KALRN	0	-0.264737	0.444	0.591	0
TMEM108	0	-0.438183	0.344	0.517	0
TF	0	-0.367525	0.237	0.313	0
CLSTN2	0	-0.745261	0.192	0.323	0
SLC9A9	0	0.595449	0.564	0.535	0
ANKUB1	0	-0.539168	0.106	0.282	0
MBNL1	0	0.547802	0.661	0.67	0
LINC01322	0	-0.773734	0.177	0.384	0
SEC62	0	-0.441734	0.254	0.453	0
SLC7A14	0	-0.389039	0.136	0.273	0
FNDC3B	0	0.413243	0.373	0.355	0
NLGN1	0	-0.666374	0.491	0.77	0
KCNMB2	0	-1.93129	0.029	0.321	0
KCNMB2-AS1	0	-0.509073	0.23	0.373	0
MFN1	0	-0.267312	0.189	0.322	0
PEX5L	0	-0.361301	0.456	0.651	0
MAP3K13	0	-0.288415	0.288	0.438	0
ST6GAL1	0	1.39944	0.376	0.237	0
BCL6	0	0.83708	0.272	0.154	0
LPP	0	0.624925	0.587	0.548	0
FGF12	0	-0.684544	0.291	0.536	0
RPL35A	0	-0.444761	0.093	0.259	0
ZNF721	0	0.489882	0.354	0.27	0
GAK	0	0.601051	0.284	0.207	0
ADD1	0	0.388797	0.486	0.492	0
TBC1D14	0	0.813296	0.266	0.196	0
SORCS2	0	0.447285	0.285	0.262	0
KCNIP4	0	-0.629186	0.368	0.629	0
PCDH7	0	-0.38057	0.379	0.531	0
TBC1D1	0	0.471483	0.347	0.303	0
ATP8A1	0	-0.333883	0.509	0.712	0
KCTD8	0	-0.416427	0.297	0.433	0
OCIAD1	0	-0.31374	0.307	0.489	0
EPHA5	0	-0.558957	0.158	0.313	0
CCNI	0	-0.287016	0.261	0.403	0
BMP2K	0	0.847633	0.452	0.349	0
HNRNPDL	0	-0.341949	0.386	0.612	0
ARHGAP24	0	1.1161	0.437	0.242	0
AFF1	0	0.65577	0.45	0.381	0
FAM13A	0	0.432549	0.341	0.319	0
CCSER1	0	-0.571952	0.316	0.549	0
RPL34	0	-0.809661	0.097	0.348	0
UGT8	0	-0.385064	0.167	0.27	0
USP53	0	0.526162	0.297	0.251	0
PDE5A	0	-0.717049	0.134	0.355	0
MAML3	0	0.828157	0.397	0.334	0
INPP4B	0	-0.503537	0.342	0.49	0
HHIP	0	-0.360045	0.177	0.324	0
TRIM2	0	-0.373406	0.529	0.727	0
GLRB	0	-0.284696	0.158	0.282	0
GRIA2	0	-0.54157	0.482	0.733	0
SPOCK3	0	-0.675332	0.356	0.607	0
GALNTL6	0	-0.625309	0.169	0.257	0
WDR17	0	-0.37197	0.278	0.437	0
TENM3	0	-0.510684	0.231	0.363	0
IRF2	0	0.325974	0.253	0.225	0
SEMA5A	0	-0.7603	0.179	0.32	0
TRIO	0	0.25493	0.634	0.683	0
BASP1	0	-0.438585	0.265	0.437	0
CDH18	0	-0.380829	0.232	0.41	0
CDH12	0	-0.470034	0.203	0.31	0
CDH10	0	-0.410528	0.288	0.436	0
CDH9	0	-0.906253	0.142	0.307	0
SUB1	0	-0.383197	0.175	0.341	0
SLC1A3	0	1.06821	0.588	0.425	0
RPL37	0	-0.353986	0.159	0.309	0
HCN1	0	-0.408158	0.218	0.38	0
IL6ST	0	0.380218	0.33	0.298	0
RAB3C	0	-0.482735	0.169	0.317	0
ZSWIM6	0	0.274458	0.739	0.774	0
KIF2A	0	0.547896	0.331	0.192	0
RGS7BP	0	-0.344346	0.141	0.265	0
NAIP	0	0.858448	0.319	0.132	0
PDE8B	0	-0.889619	0.095	0.337	0
AP3B1	0	0.392277	0.416	0.41	0
LHFPL2	0	1.10149	0.299	0.188	0
HOMER1	0	-0.395424	0.18	0.299	0
ZFYVE16	0	-0.421872	0.42	0.582	0
RASGRF2	0	-0.541275	0.24	0.435	0
EDIL3	0	-0.579685	0.413	0.628	0
COX7C	0	-0.462879	0.1	0.263	0
LINC00461	0	-0.25779	0.396	0.56	0
MEF2C	0	0.374961	0.54	0.526	0
ADGRV1	0	0.290751	0.391	0.31	0
MCTP1	0	-0.564908	0.235	0.401	0
CAST	0	0.364904	0.287	0.25	0
CAMK4	0	-0.347415	0.227	0.375	0
REEP5	0	-0.329305	0.198	0.35	0
SLC12A2	0	-0.349133	0.286	0.445	0
ADAMTS19	0	-0.458539	0.117	0.259	0
HINT1	0	-0.489699	0.116	0.296	0
RAPGEF6	0	-1.29645	0.063	0.464	0
RAD50	0	-0.643653	0.028	0.278	0
KIF3A	0	-0.325405	0.273	0.454	0
SKP1	0	-0.454996	0.186	0.359	0
NDFIP1	0	-0.338635	0.359	0.541	0
ARHGAP26	0	1.04523	0.643	0.544	0
KCTD16	0	-0.733911	0.264	0.477	0
RPS14	0	-0.389616	0.113	0.273	0
GRIA1	0	-0.834471	0.261	0.485	0
ATP10B	0	-0.357709	0.184	0.295	0
GABRB2	0	-0.33176	0.234	0.417	0
GABRG2	0	-0.272052	0.177	0.31	0
TENM2	0	-0.455154	0.431	0.546	0
HNRNPH1	0	-0.329111	0.292	0.466	0
TUBB2A	0	-0.571305	0.107	0.278	0
CDYL	0	0.442458	0.303	0.271	0
PHACTR1	0	-0.267406	0.492	0.651	0
CAP2	0	-0.322309	0.188	0.316	0
KIF13A	0	-0.254124	0.465	0.576	0
NUDT3	0	-0.60269	0.213	0.433	0
ANKS1A	0	0.766803	0.42	0.372	0
FKBP5	0	1.51904	0.49	0.253	0
ZFAND3	0	0.34619	0.693	0.764	0
CCND3	0	0.950287	0.307	0.156	0
GSTA4	0	-0.256891	0.164	0.29	0
DST	0	0.337531	0.804	0.906	0
ADGRB3	0	-0.272758	0.71	0.891	0
OGFRL1	0	0.458544	0.302	0.232	0
RIMS1	0	-0.585525	0.299	0.52	0
HMGN3	0	-0.381909	0.258	0.44	0
SNAP91	0	-0.274559	0.295	0.469	0
EPHA7	0	-0.548798	0.149	0.279	0
TSTD3	0	-0.507538	0.098	0.295	0
GRIK2	0	-1.10432	0.303	0.592	0
SOBP	0	-0.348291	0.409	0.608	0
FOXO3	0	0.423642	0.455	0.434	0
WASF1	0	-0.428177	0.198	0.365	0
HS3ST5	0	-0.336032	0.25	0.332	0
SLC35F1	0	-0.429703	0.372	0.517	0
NKAIN2	0	-0.622105	0.493	0.696	0
TRMT11	0	-0.709042	0.215	0.476	0
EPB41L2	0	0.714077	0.61	0.605	0
RPS12	0	-0.530387	0.074	0.257	0
AHI1	0	-0.412287	0.484	0.688	0
MAP3K5	0	0.462862	0.51	0.477	0
ARFGEF3	0	-0.269639	0.381	0.581	0
NHSL1	0	0.560232	0.321	0.229	0
UTRN	0	0.649813	0.344	0.252	0
GRM1	0	-0.723448	0.166	0.288	0
TAB2	0	0.511259	0.426	0.405	0
MTHFD1L	0	0.735637	0.363	0.32	0
IPCEF1	0	1.34683	0.254	0.065	0
AGPAT4	0	-0.416591	0.269	0.471	0
PACRG	0	-0.316408	0.235	0.375	0
PDE10A	0	-0.532197	0.209	0.393	0
RPS6KA2	0	0.378487	0.571	0.609	0
TNRC18	0	0.783011	0.394	0.305	0
RNF216	0	0.452367	0.376	0.358	0
UMAD1	0	0.845111	0.318	0.112	0
NDUFA4	0	-0.623544	0.129	0.319	0
THSD7A	0	-0.525478	0.258	0.406	0
DGKB	0	-0.384409	0.28	0.442	0
RAPGEF5	0	-0.255202	0.364	0.547	0
SKAP2	0	0.712499	0.257	0.193	0
ELMO1	0	0.628695	0.618	0.548	0
URGCP	0	-0.451367	0.116	0.306	0
TNS3	0	0.766439	0.303	0.186	0
VOPP1	0	0.500705	0.293	0.246	0
RABGEF1	0	-1.23784	0.036	0.435	0
GTF2I	0	0.568276	0.571	0.522	0
GNAI1	0	-0.303262	0.234	0.379	0
CACNA2D1	0	-0.478432	0.451	0.671	0
PCLO	0	-0.396486	0.322	0.473	0
ADAM22	0	-0.510415	0.299	0.506	0
CDK14	0	-0.263012	0.376	0.531	0
SGCE	0	-0.377373	0.232	0.413	0
PPP1R9A	0	-0.366869	0.465	0.672	0
DYNC1I1	0	-0.399887	0.292	0.5	0
CUX1	0	0.590711	0.515	0.485	0
IMMP2L	0	0.397735	0.606	0.64	0
DOCK4	0	0.774875	0.845	0.836	0
ST7	0	0.45022	0.357	0.309	0
KCND2	0	-0.786699	0.267	0.514	0
PTPRZ1	0	-0.549871	0.328	0.429	0
CADPS2	0	0.291068	0.282	0.252	0
AHCYL2	0	0.5368	0.479	0.499	0
MKLN1	0	0.383596	0.699	0.759	0
PLXNA4	0	-0.515712	0.189	0.324	0
PTN	0	-0.314168	0.263	0.373	0
DGKI	0	-0.61368	0.276	0.509	0
LUC7L2	0	-1.17558	0.123	0.519	0
TMEM178B	0	-0.289263	0.381	0.527	0
CNTNAP2	0	-0.570345	0.459	0.668	0
ATP6V0E2	0	-0.428679	0.139	0.307	0
PRKAG2	0	0.646964	0.376	0.34	0
KMT2C	0	0.320996	0.651	0.706	0
DPP6	0	-0.424915	0.476	0.652	0
PTPRN2	0	-0.310904	0.298	0.466	0
NLGN4X	0	-0.561594	0.296	0.494	0
TBL1X	0	0.410135	0.293	0.268	0
FRMPD4	0	-0.545278	0.254	0.44	0
CNKSR2	0	-0.331433	0.285	0.438	0
IL1RAPL1	0	-0.457131	0.529	0.791	0
DMD	0	-0.706121	0.503	0.776	0
TSPAN7	0	-0.86325	0.192	0.478	0
ATP6AP2	0	-0.312319	0.132	0.255	0
PCSK1N	0	-0.493189	0.159	0.332	0
SYP	0	-0.265121	0.186	0.323	0
XIST	0	1.66085	0.265	0.049	0
BEX1	0	-0.486767	0.11	0.271	0
BEX4	0	-0.502138	0.134	0.321	0
BEX2	0	-0.558	0.11	0.291	0
PLP1	0	-0.944931	0.292	0.403	0
PAK3	0	-0.421122	0.227	0.415	0
DANT2	0	-0.410362	0.424	0.648	0
PGRMC1	0	-0.497289	0.128	0.309	0
GRIA3	0	-0.566133	0.247	0.476	0
TENM1	0	-0.442868	0.139	0.276	0
FHL1	0	-0.315909	0.134	0.256	0
LINC00632	0	-0.842042	0.289	0.6	0
RPL10	0	-0.687928	0.15	0.401	0
DLGAP2	0	-0.411422	0.258	0.413	0
CSMD1	0	-0.736461	0.392	0.646	0
FAM85B	0	0.689315	0.294	0.134	0
CTSB	0	0.741623	0.252	0.198	0
FAM66D	0	0.291769	0.259	0.21	0
SGCZ	0	-1.09092	0.171	0.313	0
TUSC3	0	-0.381329	0.167	0.318	0
MTMR7	0	-0.338352	0.195	0.375	0
CSGALNACT1	0	0.745726	0.501	0.384	0
SLC25A37	0	0.676641	0.314	0.271	0
ADRA1A	0	-0.450824	0.182	0.303	0
STMN4	0	-0.323691	0.15	0.279	0
SARAF	0	-0.536536	0.277	0.496	0
UNC5D	0	-0.384744	0.238	0.381	0
ZMAT4	0	-0.428363	0.164	0.271	0
SNTG1	0	-0.691683	0.281	0.518	0
ST18	0	-0.290596	0.274	0.374	0
XKR4	0	-0.958337	0.211	0.425	0
FAM110B	0	-0.323829	0.198	0.326	0
NKAIN3	0	-0.574303	0.327	0.45	0
C8orf34	0	-0.531887	0.142	0.278	0
KCNB2	0	-0.325717	0.173	0.307	0
STAU2	0	-0.430549	0.344	0.553	0
GDAP1	0	-0.417437	0.372	0.587	0
STMN2	0	-0.375703	0.145	0.273	0
PAG1	0	0.733054	0.338	0.286	0
RALYL	0	-0.323625	0.242	0.441	0
MMP16	0	-0.674302	0.23	0.414	0
RUNX1T1	0	-0.291035	0.301	0.422	0
RPL30	0	-0.471223	0.123	0.306	0
STK3	0	0.519453	0.397	0.335	0
NCALD	0	-0.391733	0.205	0.342	0
RIMS2	0	-0.463506	0.278	0.503	0
ZFPM2	0	-0.459885	0.37	0.472	0
CSMD3	0	-0.783223	0.314	0.576	0
SAMD12	0	-0.28989	0.452	0.655	0
ENPP2	0	-0.304275	0.204	0.279	0
ZHX2	0	0.422932	0.43	0.44	0
KCNQ3	0	0.705013	0.535	0.514	0
TRAPPC9	0	0.463352	0.482	0.484	0
AGO2	0	0.353483	0.313	0.292	0
LY6H	0	-0.353492	0.143	0.282	0
PLEC	0	0.311611	0.254	0.216	0
DOCK8	0	1.20346	0.255	0.082	0
GLIS3	0	0.761847	0.343	0.262	0
PTPRD	0	-0.290022	0.577	0.816	0
NFIB	0	-0.250748	0.478	0.621	0
SLC24A2	0	-0.336559	0.438	0.641	0
MLLT3	0	-0.254908	0.415	0.578	0
LINGO2	0	-0.479171	0.212	0.358	0
GNAQ	0	0.354036	0.748	0.804	0
SHC3	0	-0.372305	0.195	0.33	0
GABBR2	0	-0.327961	0.221	0.377	0
PLPPR1	0	-0.774649	0.174	0.426	0
SLC44A1	0	-0.382265	0.523	0.676	0
FRRS1L	0	-0.345421	0.183	0.337	0
PTGR1	0	-0.384887	0.118	0.257	0
ASTN2	0	-0.262943	0.495	0.637	0
BRINP1	0	-0.320284	0.304	0.443	0
GSN	0	0.261894	0.381	0.355	0
DENND1A	0	0.437525	0.585	0.611	0
RAPGEF1	0	0.90538	0.374	0.296	0
SETX	0	0.491292	0.416	0.392	0
RPL7A	0	-0.624378	0.089	0.303	0
OLFM1	0	-0.424977	0.195	0.331	0
PTGDS	0	-2.17068	0.02	0.327	0
GRIN1	0	0.263848	0.249	0.354	0
EHMT1	0	0.683589	0.461	0.368	0
CACNA1B	0	-0.376247	0.257	0.414	0
RPLP2	0	-0.331077	0.114	0.265	0
CD81	0	-0.264822	0.248	0.39	0
KCNQ1OT1	0	-0.338722	0.222	0.406	0
RIC3	0	-0.341439	0.189	0.342	0
PDE3B	0	0.540929	0.373	0.349	0
SOX6	0	-0.527909	0.286	0.336	0
NELL1	0	-0.421254	0.159	0.252	0
LUZP2	0	-1.1922	0.113	0.271	0
MPPED2	0	-0.256377	0.244	0.341	0
SLC1A2	0	0.408394	0.467	0.465	0
LRRC4C	0	-0.708577	0.492	0.712	0
LRP4	0	0.503638	0.327	0.224	0
PTPRJ	0	0.67064	0.555	0.547	0
FTH1	0	-0.791093	0.406	0.71	0
RTN3	0	-0.253465	0.449	0.662	0
FAU	0	-0.404	0.101	0.264	0
NEAT1	0	1.51407	0.745	0.559	0
MALAT1	0	-0.691661	0.999	1	0
PACS1	0	0.604276	0.45	0.403	0
RBM4	0	-0.338823	0.102	0.267	0
KDM2A	0	0.446815	0.453	0.456	0
NUMA1	0	0.348945	0.276	0.24	0
FCHSD2	0	0.345323	0.609	0.616	0
ARRB1	0	0.488365	0.262	0.223	0
RAB30	0	0.281909	0.279	0.239	0
DLG2	0	-0.561061	0.779	0.934	0
PICALM	0	0.450939	0.658	0.68	0
GRM5	0	-0.603489	0.262	0.51	0
MAML2	0	0.391819	0.608	0.582	0
CNTN5	0	-0.721193	0.239	0.435	0
GRIA4	0	-0.501882	0.305	0.545	0
ELMOD1	0	-0.36893	0.174	0.31	0
ZBTB16	0	0.636786	0.531	0.512	0
SORL1	0	0.745559	0.509	0.469	0
FEZ1	0	-0.350072	0.224	0.385	0
OPCML	0	-0.790179	0.308	0.575	0
ADARB2	0	-0.571466	0.253	0.354	0
PFKFB3	0	0.844632	0.343	0.244	0
SFMBT2	0	1.02344	0.51	0.395	0
CAMK1D	0	0.324416	0.524	0.523	0
PLXDC2	0	1.14289	0.684	0.618	0
KIAA1217	0	-0.776762	0.203	0.356	0
GPR158	0	-0.496897	0.196	0.369	0
RASSF4	0	0.343414	0.259	0.233	0
ARHGAP22	0	0.72338	0.312	0.301	0
PCDH15	0	-1.0808	0.162	0.371	0
ANK3	0	-0.471632	0.496	0.768	0
CTNNA3	0	-0.376008	0.393	0.529	0
LRRTM3	0	-0.573153	0.285	0.53	0
HK1	0	0.359321	0.272	0.241	0
KCNMA1	0	0.394476	0.618	0.656	0
RPS24	0	-0.282478	0.176	0.322	0
ZMIZ1	0	0.600524	0.328	0.241	0
LIPA	0	-0.256181	0.274	0.426	0
SORBS1	0	0.780573	0.537	0.577	0
SCD	0	-0.529455	0.159	0.272	0
SORCS3	0	-0.416507	0.165	0.285	0
VTI1A	0	0.364216	0.548	0.588	0
TCF7L2	0	0.550018	0.364	0.296	0
ATRNL1	0	-0.431018	0.287	0.522	0
CTBP2	0	0.667792	0.406	0.352	0
CALY	0	-0.635809	0.144	0.311	0
GAPDH	0	-0.47829	0.302	0.525	0
ETV6	0	1.07516	0.427	0.319	0
GRIN2B	0	-0.809396	0.242	0.477	0
PTPRO	0	-0.483544	0.195	0.358	0
EPS8	0	0.498827	0.278	0.244	0
AEBP2	0	-0.263358	0.363	0.498	0
RASSF8	0	0.67747	0.335	0.272	0
ITPR2	0	0.943457	0.588	0.429	0
FGD4	0	0.923732	0.467	0.364	0
PRICKLE1	0	-0.343723	0.18	0.326	0
PUS7L	0	-0.251934	0.191	0.326	0
NELL2	0	-0.509309	0.239	0.393	0
SCAF11	0	0.402064	0.412	0.408	0
TUBA1A	0	-0.686821	0.217	0.465	0
FMNL3	0	0.781594	0.273	0.166	0
DIP2B	0	0.326391	0.641	0.657	0
SCN8A	0	-0.313666	0.256	0.412	0
NACA	0	-0.320464	0.124	0.26	0
LRP1	0	0.449427	0.356	0.315	0
DPY19L2	0	-0.290605	0.175	0.289	0
SRGAP1	0	0.722715	0.415	0.354	0
GRIP1	0	-0.596366	0.24	0.381	0
RAP1B	0	0.355599	0.274	0.247	0
PTPRR	0	-0.312066	0.148	0.258	0
KCNC2	0	-0.634901	0.188	0.349	0
SYT1	0	-0.435352	0.338	0.565	0
PPFIA2	0	-0.681426	0.468	0.714	0
MGAT4C	0	-0.367653	0.336	0.373	0
ATP2B1	0	-0.303144	0.37	0.556	0
ANKS1B	0	-0.570069	0.574	0.851	0
ANO4	0	-0.375224	0.308	0.514	0
CHST11	0	1.03203	0.503	0.437	0
APPL2	0	0.428267	0.367	0.348	0
SSH1	0	0.53377	0.256	0.207	0
ACACB	0	0.684359	0.254	0.183	0
RPL6	0	-0.395992	0.117	0.282	0
TPCN1	0	0.372564	0.316	0.288	0
MED13L	0	0.50372	0.714	0.753	0
KSR2	0	-0.375832	0.218	0.393	0
PEBP1	0	-0.507338	0.28	0.508	0
DYNLL1	0	-0.3813	0.218	0.402	0
NCOR2	0	0.585686	0.414	0.372	0
TMEM132B	0	-0.458112	0.348	0.551	0
TMEM132D	0	-0.407762	0.208	0.338	0
RIMBP2	0	-0.349396	0.166	0.292	0
ATP8A2	0	-0.472201	0.249	0.442	0
MTUS2	0	-0.418254	0.223	0.375	0
NBEA	0	-0.477237	0.523	0.713	0
DCLK1	0	-0.481181	0.294	0.482	0
FOXO1	0	0.643722	0.352	0.282	0
ELF1	0	0.480489	0.289	0.23	0
TSC22D1	0	-0.283963	0.394	0.566	0
CPB2-AS1	0	-0.343207	0.165	0.291	0
LRCH1	0	0.50291	0.312	0.292	0
ITM2B	0	-0.510091	0.4	0.633	0
RB1	0	0.498452	0.399	0.394	0
PCDH17	0	-0.25613	0.205	0.325	0
PCDH9-AS2	0	-0.858787	0.164	0.402	0
TBC1D4	0	0.435618	0.27	0.247	0
SLAIN1	0	-0.411068	0.372	0.529	0
GPC5	0	0.469102	0.435	0.316	0
GPC6	0	-0.36352	0.224	0.299	0
ABCC4	0	0.930872	0.252	0.141	0
HS6ST3	0	-0.569089	0.254	0.447	0
NALCN	0	-0.357398	0.448	0.68	0
FGF14	0	-0.452361	0.369	0.585	0
FAM155A	0	-0.360786	0.538	0.704	0
IRS2	0	0.584736	0.305	0.228	0
ATP11A	0	0.527534	0.337	0.313	0
MCF2L	0	0.630096	0.328	0.291	0
PABPN1	0	-0.338739	0.241	0.428	0
NOVA1	0	-0.785911	0.443	0.719	0
AKAP6	0	-0.491079	0.51	0.802	0
LINC00609	0	-0.593183	0.19	0.296	0
LRFN5	0	-0.393968	0.249	0.462	0
MDGA2	0	-0.761624	0.303	0.581	0
ATL1	0	-0.283725	0.256	0.425	0
RTN1	0	-0.686569	0.33	0.605	0
SYT16	0	-0.434069	0.206	0.395	0
GPHN	0	-0.275163	0.679	0.856	0
RAD51B	0	0.524254	0.446	0.383	0
ZFP36L1	0	0.731291	0.278	0.161	0
SUSD6	0	0.792218	0.277	0.205	0
NUMB	0	0.540083	0.415	0.375	0
NRXN3	0	-0.746976	0.478	0.758	0
FOXN3	0	1.22094	0.611	0.489	0
CALM1	0	-0.441169	0.423	0.647	0
ITPK1	0	0.457602	0.31	0.253	0
UNC79	0	-0.471391	0.371	0.599	0
MEG3	0	-1.8862	0.128	0.542	0
MEG8	0	-1.02827	0.19	0.444	0
CDC42BPB	0	0.37271	0.335	0.313	0
CYFIP1	0	0.771609	0.322	0.235	0
PWRN1	0	-0.742229	0.111	0.252	0
SNRPN	0	-0.499267	0.157	0.34	0
UBE3A	0	-0.34398	0.399	0.572	0
GABRB3	0	-0.584489	0.26	0.452	0
GABRG3	0	-0.358577	0.178	0.298	0
HERC2	0	0.793899	0.512	0.442	0
FAM189A1	0	-0.274514	0.169	0.291	0
SCG5	0	-0.51262	0.131	0.309	0
FMN1	0	0.639687	0.301	0.283	0
RYR3	0	0.697309	0.332	0.314	0
GOLGA8B	0	-0.294247	0.192	0.327	0
SRP14	0	-0.303455	0.15	0.28	0
FRMD5	0	-0.264282	0.523	0.71	0
ATP8B4	0	0.866881	0.251	0.167	0
SCG3	0	-0.308572	0.169	0.283	0
CCPG1	0	-0.38262	0.261	0.45	0
ZNF280D	0	-0.370358	0.332	0.543	0
RAB11A	0	-0.416663	0.243	0.412	0
SMAD3	0	0.394621	0.263	0.218	0
RPLP1	0	-0.490854	0.143	0.347	0
PTPN9	0	0.509585	0.268	0.181	0
RCN2	0	-0.421923	0.191	0.368	0
SH3GL3	0	-0.538646	0.341	0.574	0
AKAP13	0	0.947517	0.432	0.291	0
ZNF710	0	0.728516	0.257	0.172	0
MEF2A	0	0.847412	0.62	0.597	0
NME3	0	-0.286722	0.162	0.312	0
PDPK1	0	0.475164	0.25	0.172	0
SRRM2	0	0.693868	0.533	0.486	0
RBFOX1	0	-0.842114	0.438	0.659	0
GRIN2A	0	-0.663651	0.264	0.457	0
CLEC16A	0	0.498179	0.431	0.418	0
SNX29	0	0.604249	0.497	0.468	0
SHISA9	0	-0.713144	0.204	0.374	0
XYLT1	0	-0.424166	0.29	0.386	0
SMG1	0	0.508742	0.428	0.392	0
SYT17	0	0.443332	0.294	0.27	0
CACNG3	0	-0.325993	0.144	0.258	0
HS3ST4	0	1.43019	0.305	0.158	0
SEZ6L2	0	-0.321463	0.149	0.269	0
CDH8	0	-0.637481	0.209	0.391	0
NFATC3	0	0.523938	0.316	0.247	0
HYDIN	0	0.273626	0.279	0.232	0
LINC01572	0	-0.374884	0.122	0.252	0
ZFHX3	0	0.982605	0.454	0.327	0
GABARAPL2	0	-0.400358	0.104	0.259	0
WWOX	0	0.444229	0.762	0.785	0
CMIP	0	0.823744	0.504	0.435	0
PLCG2	0	0.761681	0.263	0.116	0
CDH13	0	-0.426855	0.226	0.35	0
COX4I1	0	-0.322939	0.147	0.285	0
ANKRD11	0	0.768263	0.587	0.542	0
RPL13	0	-0.292458	0.227	0.402	0
TCF25	0	0.544114	0.403	0.371	0
ABR	0	1.14358	0.538	0.412	0
SAT2	0	-0.463082	0.143	0.325	0
SHISA6	0	-0.349348	0.206	0.337	0
ARHGAP44	0	-0.442801	0.213	0.362	0
EPN2	0	-0.260026	0.447	0.569	0
WSB1	0	-0.294855	0.515	0.732	0
NUFIP2	0	0.423281	0.339	0.299	0
SSH2	0	0.639134	0.665	0.721	0
CRLF3	0	-0.471667	0.226	0.427	0
OMG	0	-0.492573	0.124	0.302	0
SUZ12	0	0.371449	0.313	0.275	0
RPL19	0	-0.333055	0.121	0.28	0
EIF1	0	-0.318129	0.232	0.414	0
CNP	0	-0.515345	0.205	0.314	0
STAT3	0	0.692515	0.317	0.227	0
NSF	0	0.470801	0.386	0.371	0
CA10	0	-0.70386	0.152	0.274	0
MSI2	0	0.740966	0.555	0.537	0
PPM1E	0	-0.80149	0.246	0.42	0
TLK2	0	0.377327	0.327	0.293	0
MAP3K3	0	0.445375	0.258	0.222	0
PRKCA	0	0.633562	0.666	0.693	0
PITPNC1	0	0.891245	0.448	0.449	0
ABCA5	0	-0.27434	0.222	0.381	0
SLC39A11	0	0.506247	0.494	0.473	0
GRB2	0	0.58697	0.299	0.284	0
SRSF2	0	-0.265265	0.135	0.267	0
SEC14L1	0	0.718443	0.353	0.287	0
RPTOR	0	0.406109	0.383	0.365	0
AATK	0	-0.251203	0.235	0.374	0
ACTG1	0	-0.322847	0.252	0.421	0
TBCD	0	0.432494	0.315	0.282	0
DLGAP1	0	-0.820786	0.413	0.635	0
ANKRD12	0	0.58419	0.563	0.493	0
RAB31	0	0.882036	0.317	0.216	0
GNAL	0	-0.348589	0.161	0.283	0
LDLRAD4	0	1.0787	0.636	0.64	0
CABLES1	0	0.776998	0.28	0.234	0
CELF4	0	-0.373273	0.207	0.362	0
MAPK4	0	0.436967	0.252	0.227	0
DCC	0	-0.741075	0.226	0.428	0
BCL2	0	0.566772	0.452	0.4	0
DOK6	0	-0.542134	0.191	0.372	0
NETO1	0	-0.606671	0.174	0.353	0
ZNF516	0	0.324132	0.25	0.219	0
MBP	0	-0.443673	0.463	0.52	0
SIRPA	0	0.314458	0.325	0.303	0
SNAP25-AS1	0	-0.913673	0.122	0.315	0
SNAP25	0	-0.460834	0.33	0.555	0
MACROD2	0	-0.388439	0.501	0.681	0
PCSK2	0	-0.303578	0.189	0.314	0
SLC24A3	0	-0.633944	0.228	0.427	0
CST3	0	-0.47695	0.224	0.293	0
SYNDIG1	0	0.811003	0.395	0.394	0
FAM182B	0	0.417155	0.264	0.196	0
MAP1LC3A	0	-0.545457	0.113	0.296	0
PTPRT	0	-0.505167	0.179	0.259	0
SRSF6	0	-0.357629	0.153	0.315	0
PREX1	0	0.938868	0.464	0.333	0
BCAS1	0	-0.489383	0.198	0.321	0
DNAJC5	0	0.516626	0.273	0.218	0
GPX4	0	-0.33719	0.123	0.26	0
CIRBP	0	-0.258841	0.336	0.534	0
RPS15	0	-0.295106	0.159	0.319	0
CELF5	0	-0.300138	0.161	0.293	0
NFIC	0	0.618909	0.358	0.275	0
ATCAY	0	-0.265165	0.143	0.259	0
KDM4B	0	0.500484	0.307	0.272	0
PTPRS	0	-0.348347	0.321	0.504	0
SAFB2	0	0.320165	0.271	0.239	0
RPS28	0	-0.653161	0.077	0.293	0
DNM2	0	0.566288	0.336	0.295	0
BRD4	0	0.481252	0.348	0.297	0
MYO9B	0	0.610191	0.352	0.304	0
TMEM59L	0	-0.405584	0.194	0.375	0
ZNF536	0	-0.27907	0.284	0.472	0
APLP1	0	-0.376912	0.248	0.403	0
ZNF565	0	-0.279027	0.16	0.294	0
HIF3A	0	0.698469	0.269	0.188	0
RPL18	0	-0.484225	0.131	0.33	0
RPL28	0	-0.467586	0.178	0.381	0
USP9Y	0	-0.505611	0.264	0.503	0
UTY	0	-0.291441	0.374	0.602	0
NLGN4Y	0	-0.73834	0.311	0.601	0
TTTY14	0	-0.514276	0.328	0.573	0
BCR	0	0.399747	0.254	0.222	0
SPECC1L	0	-0.750538	0.026	0.298	0
KIAA1671	0	0.395484	0.259	0.227	0
SEZ6L	0	-0.492084	0.219	0.369	0
MIAT	0	-0.258173	0.185	0.29	0
ZNRF3	0	0.722075	0.356	0.295	0
YWHAH	0	-0.472566	0.136	0.304	0
NPTXR	0	-0.284377	0.184	0.298	0
PACSIN2	0	0.602106	0.269	0.219	0
TBC1D22A	0	0.930722	0.537	0.481	0
CXADR	0	-0.311971	0.151	0.298	0
NCAM2	0	-0.323765	0.664	0.842	0
APP	0	-0.413843	0.515	0.77	0
BACH1	0	0.61813	0.293	0.274	0
GRIK1	0	-1.51838	0.128	0.293	0
RUNX1	0	1.4375	0.276	0.135	0
TTC3	0	-0.30991	0.531	0.728	0
KCNJ6	0	-0.451482	0.172	0.311	0
DSCAM	0	-0.6207	0.386	0.519	0
PDXK	0	0.547747	0.295	0.22	0
S100B	0	-0.611662	0.124	0.265	0
MT-ND1	0	0.421704	0.438	0.383	0
MT-ND2	0	0.510595	0.447	0.409	0
MT-CO1	0	0.299701	0.593	0.611	0
MT-ATP6	0	0.29361	0.513	0.516	0
MT-ND3	0	0.653461	0.478	0.513	0
MT-ND4	0	0.335559	0.564	0.57	0
MT-ND5	0	0.500999	0.332	0.264	0
RHOBTB3	6.24967e-299	0.385063	0.313	0.3	1.07151e-294
ATF6	5.39367e-297	0.440197	0.372	0.364	9.24745e-293
MKNK1	6.4047e-289	0.39835	0.266	0.246	1.09809e-284
RALGAPA2	2.59208e-287	0.368968	0.429	0.436	4.44411e-283
KAT6A	5.20614e-287	0.399939	0.416	0.416	8.92593e-283
AP2A2	6.48496e-287	0.39388	0.286	0.267	1.11185e-282
CBFB	7.07332e-285	0.326764	0.272	0.251	1.21272e-280
BAZ1B	5.92841e-283	0.318172	0.258	0.235	1.01643e-278
FARP1	1.59508e-281	0.331258	0.381	0.373	2.73476e-277
TRPS1	1.82026e-276	0.258322	0.502	0.507	3.12084e-272
RAB10	1.76121e-271	0.385003	0.431	0.436	3.01959e-267
FOXK1	5.16499e-267	0.322917	0.255	0.233	8.85537e-263
AKAP10	3.73849e-263	0.356298	0.337	0.327	6.40963e-259
IGF2R	7.1925e-263	0.346617	0.267	0.247	1.23315e-258
GLUL	4.38708e-261	0.302828	0.365	0.346	7.52166e-257
SLC39A10	3.58515e-251	0.267443	0.31	0.369	6.14673e-247
FAIM2	6.66697e-249	0.333614	0.267	0.333	1.14305e-244
CABIN1	4.44259e-248	0.292865	0.253	0.232	7.61681e-244
CELF1	1.51046e-246	0.335544	0.474	0.493	2.58968e-242
HIPK3	2.62526e-244	0.35256	0.3	0.285	4.50101e-240
GNG7	4.17884e-242	0.436367	0.415	0.418	7.16462e-238
MAN1C1	1.19714e-238	0.378274	0.254	0.237	2.0525e-234
SLC4A4	1.58937e-236	0.414797	0.321	0.308	2.72497e-232
PRR14L	3.24287e-236	0.341057	0.267	0.249	5.55991e-232
SPATA6	3.98494e-235	0.260548	0.406	0.389	6.83219e-231
ITSN1	6.75256e-233	0.381542	0.445	0.466	1.15773e-228
SPEN	1.12392e-229	0.369542	0.379	0.375	1.92695e-225
STAG1	2.10939e-229	0.373925	0.562	0.608	3.61654e-225
CAB39	7.45911e-229	0.423499	0.341	0.333	1.27887e-224
CREBBP	2.38756e-226	0.362404	0.452	0.466	4.09347e-222
HIF1A	5.18997e-224	0.471001	0.295	0.283	8.89821e-220
PUM1	1.17475e-219	0.339139	0.449	0.463	2.0141e-215
PIAS1	2.74041e-212	0.349147	0.51	0.542	4.69844e-208
BPTF	3.63748e-212	0.318158	0.589	0.645	6.23646e-208
CHD7	4.42527e-210	0.303346	0.381	0.373	7.58713e-206
MINK1	8.77253e-206	0.299168	0.257	0.24	1.50405e-201
MFHAS1	9.17964e-205	0.351111	0.259	0.246	1.57385e-200
STIM1	4.06005e-200	0.305234	0.268	0.252	6.96095e-196
NEK7	1.57136e-199	0.284565	0.308	0.292	2.6941e-195
DISC1	3.08322e-195	0.567054	0.291	0.289	5.28618e-191
CPQ	3.39318e-187	0.311674	0.4	0.404	5.8176e-183
JAZF1	1.9687e-185	0.330268	0.506	0.61	3.37534e-181
SND1	4.60926e-185	0.376537	0.409	0.42	7.90258e-181
MEIS2	1.76883e-182	0.25519	0.358	0.351	3.03266e-178
BSG	3.81796e-182	0.347299	0.273	0.261	6.5459e-178
ITPR1	1.52758e-181	0.321715	0.281	0.272	2.61904e-177
IGF1R	1.57647e-181	0.430194	0.512	0.561	2.70286e-177
RNF19A	2.56417e-175	0.403266	0.345	0.346	4.39627e-171
GNA12	2.67641e-175	0.323739	0.269	0.259	4.5887e-171
EFNA5	1.11682e-170	0.300939	0.312	0.304	1.91478e-166
KDM6A	3.91135e-170	0.332839	0.435	0.444	6.70601e-166
MYO1E	4.89138e-164	0.267471	0.254	0.234	8.38627e-160
PACS2	2.00302e-163	0.329338	0.319	0.308	3.43417e-159
MAP4	3.1229e-163	0.329661	0.473	0.501	5.35421e-159
ERI3	8.36425e-160	0.333833	0.344	0.342	1.43405e-155
NCOA3	1.75432e-155	0.411955	0.29	0.283	3.00778e-151
FGGY	8.50481e-155	0.297627	0.253	0.241	1.45815e-150
CRIM1	6.85455e-150	0.374512	0.278	0.265	1.17521e-145
CACHD1	3.83377e-148	0.260866	0.271	0.259	6.573e-144
MTUS1	1.7252e-147	0.26213	0.423	0.425	2.95786e-143
SASH1	4.00298e-147	0.328947	0.436	0.455	6.86311e-143
HIVEP3	1.33247e-146	0.324679	0.435	0.506	2.28451e-142
STX8	3.75999e-146	0.342376	0.362	0.361	6.44651e-142
PPFIA1	1.90579e-144	0.352285	0.36	0.364	3.26749e-140
SORT1	1.23271e-134	0.322011	0.517	0.536	2.11348e-130
SLC27A1	8.63575e-134	0.282458	0.266	0.254	1.4806e-129
WIPF1	1.62336e-131	0.303756	0.264	0.254	2.78326e-127
ELF2	2.35641e-129	0.323425	0.466	0.486	4.04007e-125
RAB1A	1.23884e-123	0.394	0.352	0.356	2.12398e-119
SSBP3	7.44623e-122	0.310823	0.309	0.307	1.27666e-117
HSP90AA1	1.65794e-121	0.296686	0.527	0.616	2.84253e-117
GOLGA4	1.04415e-120	0.372534	0.532	0.578	1.79019e-116
HIP1R	4.34226e-119	0.278872	0.262	0.252	7.4448e-115
ACTN4	9.02045e-119	0.29226	0.288	0.278	1.54656e-114
TACC1	3.11895e-118	0.520346	0.456	0.479	5.34744e-114
MARK2	2.70674e-116	0.291942	0.265	0.255	4.64071e-112
PCCA	3.2819e-116	0.314974	0.519	0.564	5.62681e-112
LRRC37A3	9.93966e-116	0.280019	0.31	0.306	1.70415e-111
ARHGEF4	7.70535e-115	0.296452	0.349	0.405	1.32108e-110
SPTLC2	3.82926e-114	0.429584	0.315	0.314	6.56526e-110
DOCK1	1.31131e-109	0.278716	0.417	0.423	2.24824e-105
SPECC1	1.13972e-105	0.339762	0.411	0.426	1.95406e-101
JARID2	1.62851e-105	0.388463	0.455	0.493	2.79208e-101
MORC3	1.95763e-105	0.302569	0.265	0.257	3.35636e-101
GAB2	1.01707e-104	0.328503	0.495	0.516	1.74377e-100
CAMK2G	2.2707e-104	0.31451	0.352	0.353	3.89312e-100
MANBA	2.3241e-103	0.362498	0.25	0.243	3.98466e-99
DNAH7	3.40142e-102	0.330664	0.25	0.242	5.83174e-98
COMMD10	5.14796e-102	0.353602	0.4	0.41	8.82618e-98
LPIN2	1.2595e-100	0.290116	0.263	0.255	2.15941e-96
TANK	8.57661e-99	0.30428	0.301	0.297	1.47046e-94
VPS13D	1.00126e-98	0.316764	0.459	0.491	1.71666e-94
UBR4	1.50306e-98	0.288269	0.308	0.304	2.577e-94
LIFR	7.99913e-95	0.275056	0.401	0.413	1.37145e-90
SMG6	5.42751e-94	0.349569	0.348	0.353	9.30546e-90
NFAT5	6.12123e-94	0.280623	0.557	0.633	1.04948e-89
P4HA1	1.0423e-93	0.395418	0.282	0.277	1.78703e-89
STAT5B	2.3944e-93	0.285121	0.265	0.257	4.1052e-89
INPP4A	5.39926e-91	0.361922	0.363	0.373	9.25702e-87
C6orf62	3.92657e-89	0.276052	0.278	0.272	6.73211e-85
VPS53	4.87706e-89	0.323995	0.409	0.428	8.36173e-85
TAF3	9.76154e-88	0.289826	0.269	0.262	1.67362e-83
DENND4A	6.00367e-87	0.282942	0.519	0.572	1.02933e-82
GPBP1L1	4.0355e-86	0.282413	0.304	0.3	6.91886e-82
MEF2C-AS1	4.73659e-84	0.268522	0.416	0.431	8.12088e-80
ELL2	8.33396e-84	0.262976	0.401	0.451	1.42886e-79
TLN2	2.62514e-80	0.351924	0.441	0.469	4.5008e-76
FAM193A	9.98298e-78	0.311237	0.342	0.346	1.71158e-73
FCHO2	1.64676e-77	0.287316	0.277	0.272	2.82338e-73
KIF16B	6.44014e-76	0.332874	0.344	0.349	1.10416e-71
PAK2	1.99034e-75	0.280691	0.282	0.278	3.41244e-71
FYN	4.53448e-72	0.300726	0.508	0.616	7.77437e-68
SAT1	5.04948e-72	0.437185	0.299	0.299	8.65733e-68
SDCCAG8	1.05302e-71	0.323178	0.563	0.621	1.8054e-67
MARK3	2.36331e-71	0.275404	0.529	0.589	4.05189e-67
UPF2	4.06741e-69	0.316925	0.264	0.26	6.97358e-65
MT3	1.19801e-67	0.317721	0.312	0.312	2.05399e-63
MIRLET7BHG	6.62951e-67	0.334525	0.313	0.319	1.13663e-62
GNB1	2.17933e-63	0.365867	0.456	0.491	3.73646e-59
FRMD4A	8.1452e-63	0.365356	0.675	0.72	1.3965e-58
DPYSL2	2.53067e-61	0.260808	0.588	0.676	4.33883e-57
PHF20	1.10158e-60	0.357851	0.278	0.278	1.88867e-56
ATM	1.20174e-60	0.395459	0.429	0.456	2.06039e-56
CDK5RAP2	1.32527e-60	0.257339	0.323	0.322	2.27218e-56
DIAPH2	8.74332e-58	0.335103	0.422	0.436	1.49904e-53
SYNRG	9.61843e-58	0.250782	0.266	0.261	1.64908e-53
FAM120B	1.64164e-57	0.306744	0.415	0.436	2.81459e-53
HMBOX1	5.57007e-57	0.27891	0.399	0.419	9.54989e-53
PTEN	1.74819e-56	0.311218	0.416	0.473	2.99726e-52
DOCK7	3.56915e-55	0.256607	0.369	0.382	6.11931e-51
SPIDR	1.15299e-54	0.303559	0.548	0.605	1.9768e-50
DLEU2	2.0244e-52	0.261412	0.542	0.582	3.47083e-48
RPS6KA3	8.70504e-52	0.399158	0.318	0.327	1.49248e-47
DNMT3A	1.08645e-51	0.358643	0.344	0.355	1.86272e-47
MTURN	3.27572e-51	0.275003	0.269	0.269	5.61622e-47
UBAC2	5.82876e-49	0.3244	0.383	0.403	9.99341e-45
TPK1	8.52337e-48	0.344544	0.255	0.256	1.46133e-43
CTIF	1.35488e-45	0.266978	0.378	0.395	2.32294e-41
PHF21A	4.40185e-44	0.262585	0.512	0.562	7.54697e-40
ZFAND6	7.71739e-44	0.27883	0.278	0.281	1.32315e-39
NPAS2	1.6174e-43	0.252708	0.275	0.276	2.77303e-39
ACIN1	3.61074e-43	0.260779	0.306	0.308	6.19061e-39
NIPBL	4.88836e-39	0.260469	0.573	0.639	8.3811e-35
FAM120A	6.70694e-39	0.269079	0.347	0.357	1.1499e-34
ADCY2	6.97906e-39	0.349241	0.436	0.501	1.19656e-34
STX7	7.56097e-38	0.348912	0.327	0.338	1.29633e-33
SLC20A2	4.10246e-36	0.269048	0.38	0.423	7.03367e-32
FBXO11	1.34507e-35	0.286993	0.521	0.576	2.30613e-31
SLC22A23	2.82157e-35	0.350509	0.395	0.413	4.83759e-31
KDM5A	4.3642e-35	0.272459	0.351	0.362	7.48243e-31
DNAJB6	8.94346e-35	0.2712	0.282	0.284	1.53336e-30
PLXNA2	2.00662e-33	0.262451	0.302	0.307	3.44036e-29
ARHGAP12	2.47967e-32	0.360905	0.312	0.324	4.2514e-28
ZNF609	6.95654e-32	0.296107	0.535	0.59	1.1927e-27
TULP4	6.45858e-31	0.278087	0.44	0.469	1.10732e-26
ITSN2	2.07305e-30	0.320402	0.425	0.452	3.55424e-26
CLIP1	2.38423e-30	0.282306	0.383	0.407	4.08776e-26
NUDCD3	2.95062e-29	0.250938	0.312	0.317	5.05883e-25
PPP6R3	1.13125e-27	0.279432	0.526	0.583	1.93952e-23
ABHD12	1.13531e-27	0.271194	0.267	0.293	1.94649e-23
PPP6R2	1.1648e-27	0.364623	0.442	0.477	1.99705e-23
PRMT2	1.61055e-26	0.254376	0.329	0.362	2.76129e-22
BNIP3L	1.78653e-26	0.304693	0.327	0.342	3.063e-22
ASPH	6.80871e-26	0.319897	0.422	0.462	1.16735e-21
DIP2A	1.21628e-25	0.361877	0.351	0.366	2.08531e-21
UBE2E1	2.68581e-24	0.319064	0.319	0.331	4.60482e-20
SFSWAP	3.66253e-24	0.272281	0.333	0.342	6.27942e-20
ZHX3	1.52189e-23	0.305044	0.449	0.522	2.60928e-19
PHACTR3	2.36968e-23	0.302457	0.48	0.558	4.06282e-19
NUAK1	1.36209e-21	0.295873	0.249	0.254	2.3353e-17
HELZ	4.06128e-21	0.276794	0.403	0.428	6.96307e-17
RORA	2.23356e-19	0.360073	0.615	0.71	3.82944e-15
SAMD4A	2.5853e-19	0.481252	0.373	0.404	4.4325e-15
USP15	2.15268e-18	0.330529	0.404	0.455	3.69077e-14
ARHGAP17	5.47759e-18	0.292659	0.258	0.263	9.39133e-14
PHC2	1.72368e-17	0.352929	0.324	0.359	2.95525e-13
CLIP2	1.42864e-16	0.314876	0.335	0.349	2.4494e-12
RNF149	5.77876e-16	0.457143	0.331	0.349	9.90768e-12
PELI2	2.33902e-14	0.262363	0.273	0.279	4.01025e-10
DIP2C	2.6536e-14	0.272594	0.612	0.721	4.54959e-10
RAP1A	9.81484e-14	0.336818	0.382	0.407	1.68275e-09
ROCK1	1.19462e-13	0.318109	0.407	0.436	2.04817e-09
PTPRE	1.34041e-13	0.612428	0.397	0.436	2.29813e-09
KCNIP1	1.62817e-13	0.418122	0.259	0.268	2.79151e-09
CLMN	1.77116e-13	0.29138	0.278	0.297	3.03665e-09
SQSTM1	1.85603e-13	0.300598	0.267	0.272	3.18217e-09
DYRK1A	2.03329e-13	0.268924	0.497	0.55	3.48608e-09
SNED1	7.94786e-13	0.294619	0.236	0.252	1.36266e-08
BDP1	8.25141e-13	0.261179	0.372	0.409	1.4147e-08
SDK1	8.78482e-12	0.420148	0.348	0.362	1.50616e-07
RBM33	3.28948e-11	0.273411	0.408	0.436	5.63981e-07
C20orf194	3.9572e-11	0.27068	0.545	0.624	6.78462e-07
EP400	8.01992e-10	0.269179	0.301	0.312	1.37502e-05
EML4	1.64705e-09	0.328834	0.277	0.302	2.82387e-05
BOD1L1	1.99813e-09	0.299626	0.358	0.376	3.42579e-05
SIPA1L2	3.33377e-09	0.346885	0.277	0.287	5.71575e-05
AVL9	3.68208e-08	0.267657	0.381	0.408	0.000631293
SH3BGRL	6.0459e-07	0.380258	0.319	0.339	0.0103657
PTPN2	1.75126e-06	0.368338	0.256	0.276	0.0300253
GDI1	7.13323e-06	0.314029	0.259	0.287	0.122299
PKN2	1.18475e-05	0.255024	0.471	0.529	0.203126
SMURF2	1.74556e-05	0.270296	0.331	0.35	0.299276
SMARCA4	5.02628e-05	0.253421	0.257	0.265	0.861755
MED12L	0.000127752	0.265381	0.396	0.449	1
CUL1	0.000260982	0.256321	0.334	0.361	1
SH3KBP1	0.000301982	0.440794	0.358	0.403	1
PPP2R5C	0.000703618	0.279898	0.412	0.446	1
BMPR1A	0.00139888	0.268211	0.389	0.424	1
PELI1	0.00154663	0.450896	0.24	0.255	1
DYNC1H1	0.0124377	0.266197	0.404	0.44	1
PARD3	0.032987	0.380251	0.409	0.474	1
ZFC3H1	0.0495522	0.265158	0.3	0.315	1
CYTH1	0.0568671	0.311629	0.329	0.351	1
ABL1	0.0843891	0.290773	0.353	0.377	1
LYST	0.102146	0.264213	0.421	0.458	1
LARP4B	0.103336	0.277035	0.357	0.382	1
DTNA	0.288563	0.521436	0.625	0.731	1
CTNNA1	0.299588	0.257864	0.354	0.382	1
RGL1	0.33252	0.288345	0.461	0.519	1
PDSS2	0.637439	0.255724	0.306	0.325	1
KHDRBS3	0.698101	0.276403	0.378	0.414	1
CCNY	0.790067	0.312861	0.557	0.627	1
FAM168A	0.804529	0.269615	0.506	0.577	1
JAK2	0.822257	0.301484	0.326	0.349	1
MAPKAP1	0.892293	0.273301	0.374	0.404	1
CEP170	0.929117	0.254543	0.479	0.531	1
KIF1A	0.939799	0.25405	0.309	0.333	1

## Sheet: Astorcytes
	p_val	avg_log2FC	pct.1	pct.2	p_val_adj	celltype
HES4	0	-0.750098	0.045	0.291	0	Astorcytes
SKI	0	0.465827	0.313	0.166	0	Astorcytes
PRDM16	0	0.611825	0.735	0.628	0	Astorcytes
CAMTA1	0	0.263714	0.851	0.837	0	Astorcytes
FBXO42	0	0.279258	0.424	0.324	0	Astorcytes
NBPF1	0	0.334028	0.253	0.11	0	Astorcytes
PADI2	0	0.452842	0.336	0.226	0	Astorcytes
CAPZB	0	0.293013	0.45	0.359	0	Astorcytes
ECE1	0	0.365769	0.423	0.312	0	Astorcytes
ASAP3	0	0.46962	0.385	0.227	0	Astorcytes
RPL11	0	-0.521135	0.112	0.28	0	Astorcytes
CLIC4	0	0.460936	0.315	0.205	0	Astorcytes
MAN1C1	0	0.655493	0.285	0.142	0	Astorcytes
ARID1A	0	0.411168	0.613	0.51	0	Astorcytes
WASF2	0	0.346738	0.471	0.356	0	Astorcytes
AHDC1	0	0.346839	0.361	0.246	0	Astorcytes
MACF1	0	0.667741	0.981	0.976	0	Astorcytes
PTPRF	0	0.265582	0.348	0.259	0	Astorcytes
ST3GAL3	0	-0.791106	0.02	0.276	0	Astorcytes
ERI3	0	0.327557	0.565	0.48	0	Astorcytes
TESK2	0	0.738459	0.404	0.105	0	Astorcytes
SSBP3	0	0.324682	0.33	0.237	0	Astorcytes
RAVER2	0	-0.293766	0.347	0.437	0	Astorcytes
JAK1	0	-0.66001	0.424	0.607	0	Astorcytes
WLS	0	0.315943	0.602	0.565	0	Astorcytes
LRRC7	0	-0.601049	0.153	0.307	0	Astorcytes
NEGR1	0	-0.335594	0.354	0.479	0	Astorcytes
HS2ST1	0	-0.454743	0.422	0.553	0	Astorcytes
BCAR3	0	0.352052	0.552	0.467	0	Astorcytes
SLC44A3	0	0.250156	0.314	0.192	0	Astorcytes
CNN3	0	0.417423	0.544	0.467	0	Astorcytes
AGL	0	-0.330163	0.293	0.398	0	Astorcytes
COL11A1	0	-0.311292	0.197	0.287	0	Astorcytes
RNPC3	0	-0.368684	0.475	0.588	0	Astorcytes
NTNG1	0	-0.47913	0.133	0.253	0	Astorcytes
SORT1	0	0.32266	0.489	0.387	0	Astorcytes
AHCYL1	0	0.505558	0.801	0.775	0	Astorcytes
KCND3	0	0.618531	0.369	0.203	0	Astorcytes
PDE4DIP	0	0.855428	0.811	0.622	0	Astorcytes
OTUD7B	0	0.526889	0.543	0.405	0	Astorcytes
ENSA	0	0.339895	0.539	0.434	0	Astorcytes
PIP5K1A	0	0.259996	0.406	0.311	0	Astorcytes
SELENBP1	0	-0.395562	0.123	0.259	0	Astorcytes
RPS27	0	-1.04353	0.038	0.345	0	Astorcytes
IL6R	0	0.462107	0.276	0.122	0	Astorcytes
ASH1L	0	0.313445	0.723	0.674	0	Astorcytes
YY1AP1	0	0.279346	0.272	0.165	0	Astorcytes
BCAN	0	-0.650415	0.262	0.516	0	Astorcytes
PRRX1	0	-0.37546	0.243	0.368	0	Astorcytes
PRRC2C	0	0.282957	0.506	0.416	0	Astorcytes
PRDX6	0	-0.359387	0.309	0.409	0	Astorcytes
CEP350	0	0.416244	0.624	0.54	0	Astorcytes
RGL1	0	0.584332	0.691	0.6	0	Astorcytes
BRINP3	0	-0.358092	0.554	0.674	0	Astorcytes
ESRRG	0	-0.447441	0.636	0.765	0	Astorcytes
TGFB2	0	0.46777	0.514	0.419	0	Astorcytes
SLC30A10	0	-0.391964	0.243	0.365	0	Astorcytes
ITPKB	0	0.69245	0.799	0.681	0	Astorcytes
AGT	0	-0.320892	0.394	0.499	0	Astorcytes
RGS7	0	-0.560581	0.56	0.723	0	Astorcytes
AKT3	0	0.252023	0.839	0.845	0	Astorcytes
COX20	0	-0.275507	0.178	0.258	0	Astorcytes
SMYD3	0	-0.427922	0.719	0.821	0	Astorcytes
LINC00299	0	-0.802338	0.733	0.831	0	Astorcytes
ID2	0	-0.777865	0.248	0.406	0	Astorcytes
GREB1	0	0.384848	0.334	0.227	0	Astorcytes
RHOB	0	-0.444341	0.267	0.362	0	Astorcytes
DNMT3A	0	0.305453	0.38	0.279	0	Astorcytes
RAB10	0	0.260807	0.485	0.4	0	Astorcytes
CLIP4	0	0.286421	0.505	0.426	0	Astorcytes
ALK	0	0.388541	0.377	0.28	0	Astorcytes
MEMO1	0	-0.784299	0.067	0.321	0	Astorcytes
AC012593.1	0	-0.495969	0.303	0.446	0	Astorcytes
SLC8A1	0	-0.44063	0.15	0.265	0	Astorcytes
NRXN1	0	-0.549179	0.959	0.965	0	Astorcytes
ASB3	0	-2.37371	0.126	0.672	0	Astorcytes
LRRTM4	0	-0.704378	0.215	0.396	0	Astorcytes
MAT2A	0	-0.342195	0.348	0.47	0	Astorcytes
MAP4K4	0	0.312834	0.792	0.768	0	Astorcytes
ST6GAL2	0	-0.448556	0.126	0.25	0	Astorcytes
LIMS1	0	0.355984	0.487	0.413	0	Astorcytes
MERTK	0	0.470379	0.667	0.583	0	Astorcytes
GLI2	0	0.370044	0.382	0.276	0	Astorcytes
CLASP1	0	0.254211	0.738	0.719	0	Astorcytes
HS6ST1	0	0.299331	0.263	0.16	0	Astorcytes
MGAT5	0	0.366118	0.453	0.371	0	Astorcytes
TANC1	0	0.305387	0.355	0.242	0	Astorcytes
FIGN	0	0.331456	0.57	0.485	0	Astorcytes
CERS6	0	-0.413002	0.346	0.48	0	Astorcytes
NFE2L2	0	0.34357	0.565	0.457	0	Astorcytes
OSBPL6	0	-0.381626	0.593	0.705	0	Astorcytes
FSIP2-AS1	0	-0.724284	0.119	0.325	0	Astorcytes
LINC01473	0	-1.75105	0.238	0.645	0	Astorcytes
FAM171B	0	-0.599396	0.533	0.691	0	Astorcytes
ORMDL1	0	-0.441214	0.127	0.276	0	Astorcytes
INPP1	0	-0.389349	0.168	0.304	0	Astorcytes
CLK1	0	-0.277495	0.28	0.382	0	Astorcytes
CFLAR	0	0.312779	0.352	0.235	0	Astorcytes
MAP2	0	-0.578822	0.321	0.496	0	Astorcytes
ERBB4	0	-0.368735	0.952	0.977	0	Astorcytes
RPL37A	0	-0.400768	0.225	0.352	0	Astorcytes
MFF	0	-0.288961	0.274	0.36	0	Astorcytes
ITM2C	0	-0.599182	0.314	0.53	0	Astorcytes
C2orf72	0	-0.55442	0.366	0.532	0	Astorcytes
HDAC4	0	0.459305	0.576	0.453	0	Astorcytes
GPC1	0	-0.291371	0.187	0.3	0	Astorcytes
TTLL3	0	-0.571626	0.063	0.264	0	Astorcytes
ATP2B2	0	0.654104	0.633	0.485	0	Astorcytes
SLC6A11	0	0.351378	0.474	0.391	0	Astorcytes
RPL32	0	-0.620856	0.098	0.291	0	Astorcytes
BTD	0	-0.548282	0.089	0.254	0	Astorcytes
LRRC3B	0	-0.641838	0.47	0.633	0	Astorcytes
RBMS3	0	-2.18585	0.368	0.718	0	Astorcytes
ULK4	0	0.430635	0.476	0.367	0	Astorcytes
TRAK1	0	0.403823	0.755	0.691	0	Astorcytes
CSPG5	0	-0.576661	0.152	0.351	0	Astorcytes
MAP4	0	0.351213	0.677	0.608	0	Astorcytes
CACNA2D3	0	0.476385	0.499	0.427	0	Astorcytes
ARHGEF3	0	0.578561	0.325	0.18	0	Astorcytes
FAM107A	0	0.659033	0.629	0.489	0	Astorcytes
ATXN7	0	-0.515836	0.049	0.253	0	Astorcytes
ADAMTS9	0	-0.58125	0.181	0.302	0	Astorcytes
ADAMTS9-AS2	0	0.515531	0.38	0.263	0	Astorcytes
LRIG1	0	0.34316	0.83	0.82	0	Astorcytes
FOXP1	0	0.645059	0.424	0.347	0	Astorcytes
ALCAM	0	-0.291753	0.561	0.655	0	Astorcytes
BOC	0	0.376662	0.453	0.359	0	Astorcytes
GRAMD1C	0	-0.290409	0.557	0.637	0	Astorcytes
SLC15A2	0	-0.265365	0.458	0.551	0	Astorcytes
MYLK	0	0.328389	0.383	0.276	0	Astorcytes
ALDH1L1	0	1.20156	0.725	0.523	0	Astorcytes
TMEM108	0	-0.383674	0.52	0.635	0	Astorcytes
MRAS	0	0.340643	0.433	0.345	0	Astorcytes
SLC25A36	0	-0.281168	0.307	0.395	0	Astorcytes
U2SURP	0	-0.276608	0.407	0.496	0	Astorcytes
SLC9A9	0	0.438743	0.677	0.617	0	Astorcytes
MED12L	0	0.339964	0.788	0.775	0	Astorcytes
PLCH1	0	-0.4049	0.321	0.469	0	Astorcytes
SERPINI2	0	-0.306209	0.182	0.268	0	Astorcytes
WDR49	0	-0.290725	0.306	0.386	0	Astorcytes
SEC62	0	-0.287491	0.288	0.367	0	Astorcytes
ZMAT3	0	-0.323866	0.261	0.362	0	Astorcytes
TTC14	0	-0.252334	0.411	0.501	0	Astorcytes
C3orf70	0	0.324627	0.375	0.286	0	Astorcytes
DGKG	0	0.480933	0.807	0.773	0	Astorcytes
ST6GAL1	0	0.700077	0.261	0.115	0	Astorcytes
BCL6	0	0.914461	0.691	0.481	0	Astorcytes
ATP13A4	0	-0.43187	0.729	0.833	0	Astorcytes
ZNF721	0	0.444357	0.419	0.252	0	Astorcytes
GAK	0	0.258768	0.307	0.22	0	Astorcytes
FGFR3	0	-0.738591	0.604	0.771	0	Astorcytes
ZFYVE28	0	0.587752	0.446	0.304	0	Astorcytes
FAM193A	0	0.334085	0.462	0.343	0	Astorcytes
SORCS2	0	0.47666	0.683	0.595	0	Astorcytes
CD38	0	-0.65006	0.235	0.414	0	Astorcytes
PCDH7	0	-0.415922	0.577	0.712	0	Astorcytes
GABRA2	0	-0.594546	0.582	0.737	0	Astorcytes
AASDH	0	-0.26221	0.25	0.328	0	Astorcytes
HNRNPDL	0	-0.351127	0.349	0.479	0	Astorcytes
AFF1	0	0.321136	0.664	0.611	0	Astorcytes
SPARCL1	0	-0.357104	0.887	0.92	0	Astorcytes
PKD2	0	0.271009	0.419	0.325	0	Astorcytes
GRID2	0	-1.1334	0.165	0.318	0	Astorcytes
STPG2	0	0.369749	0.351	0.246	0	Astorcytes
ETNPPL	0	-0.371717	0.574	0.698	0	Astorcytes
SYNPO2	0	-0.623706	0.101	0.264	0	Astorcytes
PDE5A	0	-0.432489	0.136	0.252	0	Astorcytes
LINC00499	0	-0.592076	0.631	0.679	0	Astorcytes
ELF2	0	0.434974	0.523	0.397	0	Astorcytes
MAML3	0	0.404428	0.3	0.196	0	Astorcytes
RNF150	0	0.452002	0.435	0.32	0	Astorcytes
INPP4B	0	-0.468055	0.502	0.647	0	Astorcytes
DCLK2	0	-0.264698	0.832	0.884	0	Astorcytes
GRIA2	0	-0.277885	0.632	0.705	0	Astorcytes
FSTL5	0	-0.620356	0.145	0.287	0	Astorcytes
CPE	0	-0.593542	0.793	0.907	0	Astorcytes
SCRG1	0	-0.42114	0.153	0.28	0	Astorcytes
GPM6A	0	-0.319217	0.98	0.992	0	Astorcytes
WDR17	0	-0.541629	0.406	0.556	0	Astorcytes
KLKB1	0	-0.412196	0.171	0.317	0	Astorcytes
ADCY2	0	0.325176	0.929	0.93	0	Astorcytes
CTNND2	0	-0.274496	0.978	0.995	0	Astorcytes
TRIO	0	0.465961	0.771	0.72	0	Astorcytes
CDH10	0	-0.305412	0.417	0.517	0	Astorcytes
PDZD2	0	0.356391	0.278	0.178	0	Astorcytes
OSMR-AS1	0	0.708564	0.381	0.177	0	Astorcytes
OSMR	0	0.579908	0.275	0.104	0	Astorcytes
RPL37	0	-0.388446	0.167	0.279	0	Astorcytes
PDE4D	0	-0.279352	0.783	0.806	0	Astorcytes
KIF2A	0	0.563485	0.384	0.135	0	Astorcytes
NAIP	0	0.530932	0.276	0.087	0	Astorcytes
BDP1	0	0.290088	0.417	0.32	0	Astorcytes
AP3B1	0	0.462583	0.536	0.427	0	Astorcytes
SERINC5	0	0.345638	0.426	0.31	0	Astorcytes
COX7C	0	-0.471404	0.108	0.257	0	Astorcytes
LINC00461	0	-0.393023	0.756	0.85	0	Astorcytes
ADGRV1	0	-0.379538	0.963	0.969	0	Astorcytes
NR2F1	0	-0.399352	0.317	0.462	0	Astorcytes
RHOBTB3	0	0.340632	0.699	0.654	0	Astorcytes
ELL2	0	0.372652	0.301	0.182	0	Astorcytes
CAMK4	0	-0.408919	0.216	0.339	0	Astorcytes
APC	0	-0.317872	0.757	0.847	0	Astorcytes
SEMA6A	0	-0.258646	0.278	0.366	0	Astorcytes
RAPGEF6	0	-0.775881	0.026	0.287	0	Astorcytes
RAD50	0	-0.740425	0.011	0.273	0	Astorcytes
ARHGAP26	0	0.43079	0.842	0.808	0	Astorcytes
DPYSL3	0	-0.404561	0.276	0.406	0	Astorcytes
SGCD	0	-0.389534	0.699	0.79	0	Astorcytes
SIMC1	0	0.297122	0.292	0.189	0	Astorcytes
HNRNPH1	0	-0.363013	0.29	0.383	0	Astorcytes
SQSTM1	0	0.385913	0.363	0.262	0	Astorcytes
TUBB2B	0	-0.350908	0.256	0.362	0	Astorcytes
PSMG4	0	0.496996	0.353	0.203	0	Astorcytes
SLC22A23	0	0.399978	0.431	0.311	0	Astorcytes
CDYL	0	0.338693	0.313	0.189	0	Astorcytes
JARID2	0	0.488739	0.743	0.678	0	Astorcytes
GMPR	0	0.462553	0.261	0.129	0	Astorcytes
ID4	0	-0.811807	0.303	0.525	0	Astorcytes
GABBR1	0	-0.3277	0.55	0.673	0	Astorcytes
NUDT3	0	-0.831361	0.271	0.513	0	Astorcytes
FKBP5	0	1.30961	0.62	0.282	0	Astorcytes
DAAM2	0	-0.337375	0.606	0.695	0	Astorcytes
CCND3	0	0.677045	0.43	0.255	0	Astorcytes
DST	0	0.559762	0.966	0.968	0	Astorcytes
ADGRB3	0	-0.359454	0.943	0.976	0	Astorcytes
HMGN3	0	-0.565371	0.326	0.508	0	Astorcytes
FUT9	0	-0.573494	0.797	0.903	0	Astorcytes
UFL1-AS1	0	-0.441821	0.294	0.416	0	Astorcytes
POU3F2	0	-0.278536	0.226	0.316	0	Astorcytes
TSTD3	0	-0.465654	0.2	0.344	0	Astorcytes
GRIK2	0	-0.484399	0.161	0.311	0	Astorcytes
FOXO3	0	0.303363	0.596	0.533	0	Astorcytes
FYN	0	0.420423	0.884	0.87	0	Astorcytes
LAMA4	0	-0.690436	0.156	0.359	0	Astorcytes
CEP85L	0	-0.445634	0.616	0.727	0	Astorcytes
FAM184A	0	-0.320325	0.626	0.706	0	Astorcytes
TPD52L1	0	0.444618	0.777	0.681	0	Astorcytes
TRMT11	0	-0.351982	0.186	0.277	0	Astorcytes
NHSL1	0	-0.257997	0.801	0.86	0	Astorcytes
HIVEP2	0	0.30236	0.444	0.345	0	Astorcytes
FAM120B	0	0.263464	0.509	0.421	0	Astorcytes
FAM20C	0	0.605435	0.266	0.092	0	Astorcytes
GNA12	0	0.552703	0.51	0.341	0	Astorcytes
FOXK1	0	0.32936	0.311	0.188	0	Astorcytes
TNRC18	0	0.554115	0.511	0.36	0	Astorcytes
ACTB	0	-0.288853	0.338	0.433	0	Astorcytes
RNF216	0	0.350284	0.424	0.302	0	Astorcytes
UMAD1	0	0.61633	0.277	0.088	0	Astorcytes
TRIL	0	-0.343437	0.139	0.253	0	Astorcytes
BBS9	0	-0.344582	0.456	0.557	0	Astorcytes
DPY19L1	0	0.273856	0.337	0.229	0	Astorcytes
GLI3	0	-0.319939	0.669	0.747	0	Astorcytes
URGCP	0	-0.468046	0.139	0.304	0	Astorcytes
NUDCD3	0	0.252282	0.389	0.295	0	Astorcytes
TNS3	0	0.376127	0.562	0.492	0	Astorcytes
COBL	0	0.279129	0.437	0.353	0	Astorcytes
TPST1	0	0.964743	0.519	0.328	0	Astorcytes
RABGEF1	0	-1.22604	0.019	0.41	0	Astorcytes
CLIP2	0	0.432312	0.289	0.15	0	Astorcytes
GTF2IRD1	0	0.448017	0.41	0.287	0	Astorcytes
GTF2I	0	0.525239	0.64	0.479	0	Astorcytes
HIP1	0	0.38477	0.336	0.224	0	Astorcytes
HSPB1	0	0.57278	0.282	0.182	0	Astorcytes
PCLO	0	0.506291	0.322	0.199	0	Astorcytes
GRM3	0	-0.857605	0.522	0.627	0	Astorcytes
PPP1R9A	0	-0.408797	0.672	0.752	0	Astorcytes
PON2	0	-0.698676	0.56	0.752	0	Astorcytes
TSC22D4	0	-0.38777	0.384	0.529	0	Astorcytes
AGFG2	0	0.347176	0.278	0.174	0	Astorcytes
CUX1	0	0.4152	0.604	0.497	0	Astorcytes
LRRN3	0	-0.344568	0.147	0.252	0	Astorcytes
DOCK4	0	0.505235	0.938	0.933	0	Astorcytes
ST7	0	0.633566	0.556	0.342	0	Astorcytes
KCND2	0	-0.985725	0.122	0.321	0	Astorcytes
AASS	0	-0.330573	0.442	0.558	0	Astorcytes
AHCYL2	0	0.42921	0.88	0.845	0	Astorcytes
MKLN1	0	0.252451	0.888	0.889	0	Astorcytes
PTN	0	-0.321625	0.597	0.673	0	Astorcytes
LUC7L2	0	-1.15873	0.121	0.483	0	Astorcytes
HIPK2	0	0.306674	0.609	0.533	0	Astorcytes
TBL1X	0	0.454574	0.645	0.548	0	Astorcytes
CNKSR2	0	-0.425564	0.309	0.452	0	Astorcytes
PTCHD1-AS	0	1.33762	0.577	0.175	0	Astorcytes
SAT1	0	-0.505524	0.361	0.493	0	Astorcytes
DMD	0	-0.380311	0.49	0.607	0	Astorcytes
TMEM47	0	-0.38763	0.222	0.349	0	Astorcytes
TSPAN7	0	-1.29408	0.174	0.535	0	Astorcytes
MAOB	0	0.625618	0.416	0.306	0	Astorcytes
KDM6A	0	0.266908	0.493	0.411	0	Astorcytes
GPR173	0	-0.290775	0.254	0.34	0	Astorcytes
PHKA1	0	-0.323995	0.283	0.371	0	Astorcytes
XIST	0	1.31149	0.266	0.056	0	Astorcytes
SLITRK2	0	-0.32161	0.183	0.293	0	Astorcytes
RPL10	0	-0.512585	0.117	0.288	0	Astorcytes
ARHGEF10	0	-0.987288	0.014	0.357	0	Astorcytes
FAM85B	0	0.939541	0.49	0.142	0	Astorcytes
MFHAS1	0	0.437085	0.596	0.503	0	Astorcytes
FAM66D	0	0.55922	0.435	0.236	0	Astorcytes
DLC1	0	-0.577686	0.544	0.647	0	Astorcytes
PSD3	0	0.291743	0.846	0.827	0	Astorcytes
DPYSL2	0	0.60852	0.781	0.694	0	Astorcytes
SARAF	0	-0.283978	0.275	0.359	0	Astorcytes
RBPMS	0	0.433359	0.299	0.189	0	Astorcytes
UNC5D	0	-0.914489	0.171	0.399	0	Astorcytes
SLC20A2	0	0.425774	0.474	0.354	0	Astorcytes
RGS20	0	0.583129	0.725	0.652	0	Astorcytes
CHD7	0	0.343446	0.456	0.344	0	Astorcytes
NKAIN3	0	-0.973736	0.855	0.951	0	Astorcytes
TTPA	0	-0.467207	0.203	0.343	0	Astorcytes
PREX2	0	-0.376315	0.84	0.899	0	Astorcytes
EYA1	0	-0.258987	0.5	0.588	0	Astorcytes
STAU2	0	-0.428801	0.362	0.491	0	Astorcytes
GDAP1	0	-0.443547	0.371	0.502	0	Astorcytes
STK3	0	0.27459	0.611	0.566	0	Astorcytes
RNF19A	0	0.623073	0.631	0.491	0	Astorcytes
BAALC-AS1	0	0.693181	0.312	0.224	0	Astorcytes
ANGPT1	0	-0.498968	0.161	0.282	0	Astorcytes
SNTB1	0	-0.273253	0.266	0.364	0	Astorcytes
ZHX2	0	0.300092	0.761	0.73	0	Astorcytes
KCNQ3	0	1.17251	0.493	0.277	0	Astorcytes
NDRG1	0	0.446347	0.263	0.133	0	Astorcytes
ST3GAL1	0	0.342607	0.367	0.261	0	Astorcytes
TRAPPC9	0	0.309725	0.592	0.512	0	Astorcytes
AGO2	0	0.331809	0.48	0.37	0	Astorcytes
GRINA	0	-0.269056	0.195	0.294	0	Astorcytes
ARHGAP39	0	0.47529	0.273	0.114	0	Astorcytes
GLIS3	0	0.32828	0.903	0.914	0	Astorcytes
KDM4C	0	0.272413	0.558	0.482	0	Astorcytes
NFIB	0	-0.364674	0.797	0.879	0	Astorcytes
ENHO	0	-0.470604	0.163	0.329	0	Astorcytes
CNTNAP3	0	0.317963	0.298	0.202	0	Astorcytes
GLIDR	0	0.506706	0.266	0.074	0	Astorcytes
CNTNAP3B	0	0.670728	0.474	0.313	0	Astorcytes
KLF9	0	0.359673	0.275	0.153	0	Astorcytes
RORB	0	-0.358686	0.647	0.741	0	Astorcytes
GNA14	0	0.473167	0.674	0.66	0	Astorcytes
GNA14-AS1	0	-0.416642	0.175	0.261	0	Astorcytes
NTRK2	0	-0.385894	0.938	0.969	0	Astorcytes
STX17-AS1	0	-0.910357	0.022	0.275	0	Astorcytes
TNC	0	-1.00958	0.158	0.281	0	Astorcytes
CDK5RAP2	0	0.273747	0.449	0.362	0	Astorcytes
DAB2IP	0	0.259199	0.262	0.178	0	Astorcytes
DENND1A	0	0.266047	0.781	0.752	0	Astorcytes
NEK6	0	0.577952	0.439	0.246	0	Astorcytes
GARNL3	0	-0.299213	0.472	0.566	0	Astorcytes
ZER1	0	0.265024	0.289	0.205	0	Astorcytes
PHYHD1	0	0.385079	0.306	0.207	0	Astorcytes
RAPGEF1	0	0.411681	0.36	0.24	0	Astorcytes
SETX	0	0.25961	0.453	0.365	0	Astorcytes
VAV2	0	0.345709	0.266	0.146	0	Astorcytes
RXRA	0	0.455736	0.372	0.237	0	Astorcytes
NACC2	0	0.367783	0.433	0.338	0	Astorcytes
PTGDS	0	-2.64116	0.025	0.649	0	Astorcytes
LCNL1	0	-0.53405	0.259	0.446	0	Astorcytes
DPP7	0	-0.292949	0.179	0.307	0	Astorcytes
NSMF	0	-0.260303	0.281	0.397	0	Astorcytes
MRPL41	0	-0.355414	0.149	0.283	0	Astorcytes
EHMT1	0	0.375152	0.632	0.533	0	Astorcytes
B4GALNT4	0	-0.389817	0.334	0.504	0	Astorcytes
AP2A2	0	0.291267	0.304	0.21	0	Astorcytes
RIC3	0	-0.252691	0.285	0.366	0	Astorcytes
GALNT18	0	0.39442	0.618	0.556	0	Astorcytes
ARNTL	0	0.261345	0.29	0.196	0	Astorcytes
NAV2	0	0.375826	0.896	0.882	0	Astorcytes
HIPK3	0	0.427886	0.418	0.276	0	Astorcytes
PAMR1	0	-0.432368	0.693	0.792	0	Astorcytes
LRRC4C	0	-0.554638	0.665	0.809	0	Astorcytes
CHST1	0	-0.279352	0.167	0.261	0	Astorcytes
LRP4	0	0.392923	0.619	0.543	0	Astorcytes
PTPRJ	0	0.807286	0.52	0.305	0	Astorcytes
TMEM132A	0	-0.317423	0.226	0.364	0	Astorcytes
FTH1	0	-1.1482	0.452	0.694	0	Astorcytes
AHNAK	0	0.698203	0.536	0.365	0	Astorcytes
NEAT1	0	1.06216	0.985	0.965	0	Astorcytes
MALAT1	0	-0.394463	1	1	0	Astorcytes
PACS1	0	0.412719	0.619	0.521	0	Astorcytes
PC	0	0.330256	0.318	0.213	0	Astorcytes
CPT1A	0	0.256154	0.35	0.261	0	Astorcytes
ARHGEF17	0	0.280462	0.33	0.247	0	Astorcytes
FAM168A	0	0.309105	0.67	0.61	0	Astorcytes
XRRA1	0	-0.332613	0.303	0.421	0	Astorcytes
TENM4	0	0.47246	0.621	0.517	0	Astorcytes
RAB30	0	0.384317	0.383	0.256	0	Astorcytes
CRYAB	0	-0.382744	0.195	0.301	0	Astorcytes
ZBTB16	0	0.535839	0.618	0.487	0	Astorcytes
RPS25	0	-0.564972	0.093	0.275	0	Astorcytes
ROBO3	0	-0.29354	0.165	0.269	0	Astorcytes
HEPN1	0	-0.813825	0.238	0.473	0	Astorcytes
DIP2C	0	0.554524	0.74	0.651	0	Astorcytes
ADARB2	0	0.446149	0.252	0.154	0	Astorcytes
SFMBT2	0	0.317677	0.694	0.656	0	Astorcytes
NRP1	0	0.626261	0.439	0.318	0	Astorcytes
PARD3	0	0.462941	0.929	0.922	0	Astorcytes
TMEM72-AS1	0	0.355024	0.314	0.219	0	Astorcytes
SGMS1	0	0.276917	0.582	0.513	0	Astorcytes
PRKG1	0	-0.327015	0.837	0.914	0	Astorcytes
ARID5B	0	0.373203	0.289	0.167	0	Astorcytes
HK1	0	0.286838	0.363	0.265	0	Astorcytes
CDH23	0	0.572631	0.276	0.1	0	Astorcytes
DDIT4	0	-0.4036	0.183	0.3	0	Astorcytes
USP54	0	0.511832	0.498	0.36	0	Astorcytes
KCNMA1	0	0.319006	0.881	0.873	0	Astorcytes
DLG5	0	0.284762	0.319	0.224	0	Astorcytes
RPS24	0	-0.402157	0.18	0.311	0	Astorcytes
ZMIZ1	0	0.586863	0.58	0.404	0	Astorcytes
ZCCHC24	0	0.425227	0.342	0.194	0	Astorcytes
GLUD1	0	-0.581234	0.662	0.778	0	Astorcytes
SORBS1	0	0.629126	0.971	0.958	0	Astorcytes
SUFU	0	0.256836	0.305	0.216	0	Astorcytes
TCF7L2	0	0.278067	0.777	0.754	0	Astorcytes
ABLIM1	0	-0.272239	0.898	0.944	0	Astorcytes
HSPA12A	0	0.253224	0.273	0.191	0	Astorcytes
EMX2	0	-0.253453	0.29	0.392	0	Astorcytes
FGFR2	0	0.34158	0.677	0.634	0	Astorcytes
OAT	0	-0.314598	0.149	0.256	0	Astorcytes
CTBP2	0	0.329914	0.526	0.452	0	Astorcytes
C10orf90	0	0.50484	0.267	0.139	0	Astorcytes
PTPRE	0	0.432229	0.255	0.135	0	Astorcytes
KDM5A	0	0.287897	0.444	0.343	0	Astorcytes
CACNA1C	0	0.51653	0.544	0.441	0	Astorcytes
TULP3	0	0.329385	0.479	0.378	0	Astorcytes
GAPDH	0	-0.427043	0.324	0.495	0	Astorcytes
CHD4	0	-0.264339	0.12	0.256	0	Astorcytes
RIMKLB	0	-0.25117	0.43	0.512	0	Astorcytes
ETV6	0	0.5405	0.516	0.415	0	Astorcytes
MGST1	0	-0.327731	0.534	0.681	0	Astorcytes
LMO3	0	-0.401388	0.563	0.697	0	Astorcytes
PDE3A	0	-0.470387	0.3	0.453	0	Astorcytes
SLCO1C1	0	-0.301257	0.546	0.653	0	Astorcytes
DIP2B	0	0.394193	0.566	0.464	0	Astorcytes
ATF7	0	-1.07922	0.009	0.368	0	Astorcytes
WIF1	0	-0.95818	0.227	0.41	0	Astorcytes
NAV3	0	-0.512529	0.904	0.965	0	Astorcytes
SYT1	0	-0.306627	0.14	0.279	0	Astorcytes
PPFIA2	0	0.437409	0.46	0.361	0	Astorcytes
MGAT4C	0	-0.776726	0.762	0.901	0	Astorcytes
ANKS1B	0	-0.332027	0.565	0.683	0	Astorcytes
MYBPC1	0	-0.25759	0.223	0.299	0	Astorcytes
CHPT1	0	-0.292247	0.682	0.762	0	Astorcytes
CHST11	0	0.569796	0.657	0.574	0	Astorcytes
RFX4	0	0.395009	0.864	0.848	0	Astorcytes
ACACB	0	0.709277	0.723	0.634	0	Astorcytes
MED13L	0	0.386197	0.794	0.764	0	Astorcytes
PEBP1	0	-0.427038	0.241	0.368	0	Astorcytes
DYNLL1	0	-0.385038	0.217	0.369	0	Astorcytes
HIP1R	0	0.448636	0.518	0.399	0	Astorcytes
PITPNM2	0	0.315378	0.38	0.273	0	Astorcytes
RILPL1	0	0.291692	0.32	0.224	0	Astorcytes
NCOR2	0	0.431656	0.447	0.308	0	Astorcytes
TMEM132B	0	-0.406456	0.504	0.666	0	Astorcytes
TMEM132C	0	-0.401651	0.292	0.413	0	Astorcytes
GJB6	0	-0.282295	0.195	0.282	0	Astorcytes
AMER2	0	-0.40756	0.293	0.44	0	Astorcytes
WASF3	0	-0.352973	0.516	0.626	0	Astorcytes
DCLK1	0	-0.697622	0.231	0.389	0	Astorcytes
FOXO1	0	0.596179	0.719	0.581	0	Astorcytes
TPT1	0	-0.283548	0.172	0.257	0	Astorcytes
ITM2B	0	-0.54483	0.381	0.527	0	Astorcytes
PCDH9-AS2	0	-0.609207	0.216	0.369	0	Astorcytes
EDNRB	0	-0.767372	0.225	0.471	0	Astorcytes
GPC6	0	-0.693216	0.284	0.406	0	Astorcytes
SOX21-AS1	0	-0.723351	0.043	0.258	0	Astorcytes
CLDN10	0	-0.323423	0.297	0.401	0	Astorcytes
FARP1	0	0.304445	0.765	0.74	0	Astorcytes
STK24	0	0.332198	0.32	0.206	0	Astorcytes
UBAC2	0	0.340488	0.47	0.375	0	Astorcytes
PCCA	0	0.281956	0.671	0.629	0	Astorcytes
IRS2	0	0.618059	0.457	0.283	0	Astorcytes
ATP11A	0	0.394131	0.288	0.174	0	Astorcytes
RASA3	0	0.277919	0.275	0.187	0	Astorcytes
NDRG2	0	-0.380744	0.61	0.725	0	Astorcytes
PABPN1	0	-0.75399	0.24	0.501	0	Astorcytes
NOVA1	0	-0.513035	0.49	0.65	0	Astorcytes
PRKD1	0	-0.386007	0.679	0.793	0	Astorcytes
HEATR5A	0	-0.428447	0.169	0.306	0	Astorcytes
AKAP6	0	-0.64393	0.385	0.627	0	Astorcytes
EGLN3	0	0.478702	0.501	0.431	0	Astorcytes
LINC00609	0	-0.777676	0.281	0.496	0	Astorcytes
SAMD4A	0	0.626083	0.72	0.658	0	Astorcytes
DAAM1	0	0.412802	0.679	0.632	0	Astorcytes
MNAT1	0	0.284269	0.431	0.319	0	Astorcytes
RHOJ	0	-0.336828	0.45	0.543	0	Astorcytes
SRSF5	0	-0.557039	0.383	0.562	0	Astorcytes
PAPLN	0	0.513357	0.593	0.517	0	Astorcytes
DIO2	0	-0.284791	0.24	0.335	0	Astorcytes
FOXN3	0	0.397034	0.694	0.624	0	Astorcytes
CALM1	0	-0.336723	0.397	0.51	0	Astorcytes
ITPK1	0	0.380842	0.388	0.267	0	Astorcytes
SLC25A29	0	0.416025	0.387	0.283	0	Astorcytes
PPP2R5C	0	0.256972	0.484	0.4	0	Astorcytes
CDC42BPB	0	0.312669	0.399	0.288	0	Astorcytes
MARK3	0	0.272121	0.709	0.662	0	Astorcytes
CKB	0	-0.694183	0.544	0.778	0	Astorcytes
MKRN3	0	-0.287057	0.272	0.35	0	Astorcytes
HERC2	0	0.531262	0.608	0.45	0	Astorcytes
OTUD7A	0	0.433845	0.67	0.586	0	Astorcytes
RYR3	0	0.496812	0.924	0.92	0	Astorcytes
SERF2	0	-0.297475	0.152	0.253	0	Astorcytes
FRMD5	0	-0.383319	0.456	0.576	0	Astorcytes
SCG3	0	-0.332181	0.314	0.397	0	Astorcytes
ZNF280D	0	-0.352308	0.436	0.544	0	Astorcytes
RORA-AS1	0	-0.328548	0.171	0.251	0	Astorcytes
DENND4A	0	0.411553	0.597	0.506	0	Astorcytes
SMAD3	0	0.422068	0.39	0.251	0	Astorcytes
RPLP1	0	-0.548638	0.096	0.278	0	Astorcytes
NEO1	0	0.53442	0.761	0.714	0	Astorcytes
PTPN9	0	0.635803	0.473	0.27	0	Astorcytes
CTSH	0	-0.323357	0.181	0.264	0	Astorcytes
AKAP13	0	0.32231	0.554	0.486	0	Astorcytes
NTRK3	0	0.461421	0.811	0.782	0	Astorcytes
SEMA4B	0	0.368606	0.47	0.37	0	Astorcytes
IGF1R	0	0.508327	0.688	0.599	0	Astorcytes
NME3	0	-0.438644	0.183	0.369	0	Astorcytes
PDPK1	0	0.374967	0.286	0.167	0	Astorcytes
ADCY9	0	0.341584	0.371	0.265	0	Astorcytes
ABAT	0	0.359814	0.37	0.27	0	Astorcytes
CLEC16A	0	0.495151	0.694	0.608	0	Astorcytes
SNX29	0	0.353747	0.567	0.478	0	Astorcytes
SMG1	0	0.265165	0.494	0.405	0	Astorcytes
SYT17	0	0.321637	0.555	0.482	0	Astorcytes
EEF2K	0	0.617144	0.403	0.256	0	Astorcytes
GPT2	0	0.372881	0.495	0.403	0	Astorcytes
ZNF423	0	0.353625	0.484	0.408	0	Astorcytes
CHD9	0	-0.343239	0.744	0.833	0	Astorcytes
MT3	0	-0.333565	0.56	0.683	0	Astorcytes
MT2A	0	-0.867766	0.4	0.609	0	Astorcytes
MT1E	0	-0.477183	0.205	0.367	0	Astorcytes
GINS3	0	-0.663514	0.119	0.294	0	Astorcytes
NDRG4	0	-0.293369	0.236	0.331	0	Astorcytes
CBFB	0	0.410655	0.379	0.242	0	Astorcytes
NFATC3	0	0.258261	0.36	0.266	0	Astorcytes
NFAT5	0	0.31748	0.79	0.765	0	Astorcytes
HYDIN	0	0.460972	0.378	0.241	0	Astorcytes
ZFHX3	0	0.385036	0.688	0.62	0	Astorcytes
GLG1	0	0.356898	0.637	0.553	0	Astorcytes
CMIP	0	0.6001	0.588	0.436	0	Astorcytes
GSE1	0	0.730027	0.445	0.249	0	Astorcytes
BANP	0	0.334218	0.267	0.163	0	Astorcytes
ANKRD11	0	0.597916	0.632	0.475	0	Astorcytes
TCF25	0	0.538737	0.476	0.326	0	Astorcytes
VPS53	0	0.400738	0.543	0.417	0	Astorcytes
NXN	0	0.344842	0.266	0.156	0	Astorcytes
ABR	0	0.377551	0.733	0.673	0	Astorcytes
SLC43A2	0	0.547302	0.265	0.101	0	Astorcytes
SMG6	0	0.351919	0.462	0.347	0	Astorcytes
MINK1	0	0.338888	0.421	0.314	0	Astorcytes
ACADVL	0	-0.369069	0.359	0.501	0	Astorcytes
ZBTB4	0	0.304647	0.332	0.237	0	Astorcytes
SAT2	0	-0.533449	0.152	0.346	0	Astorcytes
SHISA6	0	0.628188	0.362	0.234	0	Astorcytes
ULK2	0	0.350003	0.334	0.215	0	Astorcytes
AKAP10	0	0.446911	0.488	0.364	0	Astorcytes
SPECC1	0	0.376617	0.445	0.333	0	Astorcytes
RPL23A	0	-0.384165	0.124	0.251	0	Astorcytes
MYO18A	0	0.559146	0.319	0.121	0	Astorcytes
NUFIP2	0	0.310725	0.405	0.305	0	Astorcytes
SUZ12	0	0.285973	0.357	0.252	0	Astorcytes
RHBDL3	0	0.307164	0.29	0.209	0	Astorcytes
PPP1R1B	0	0.347705	0.292	0.211	0	Astorcytes
EIF1	0	-0.371293	0.167	0.292	0	Astorcytes
STAT3	0	0.599087	0.506	0.318	0	Astorcytes
ATP6V0A1	0	0.315347	0.398	0.293	0	Astorcytes
GFAP	0	0.342316	0.671	0.547	0	Astorcytes
DCAKD	0	0.289361	0.31	0.202	0	Astorcytes
MAP3K14	0	0.416764	0.287	0.153	0	Astorcytes
NSF	0	0.263335	0.268	0.182	0	Astorcytes
CDK5RAP3	0	-0.287191	0.116	0.263	0	Astorcytes
ANKFN1	0	-0.303166	0.456	0.56	0	Astorcytes
MSI2	0	0.39903	0.96	0.958	0	Astorcytes
TLK2	0	0.40261	0.407	0.254	0	Astorcytes
SNHG25	0	-0.463147	0.097	0.256	0	Astorcytes
DDX5	0	-0.302749	0.492	0.614	0	Astorcytes
LRRC37A3	0	0.291533	0.397	0.292	0	Astorcytes
PRKCA	0	0.594162	0.947	0.939	0	Astorcytes
PITPNC1	0	0.581679	0.976	0.975	0	Astorcytes
BPTF	0	0.272101	0.711	0.659	0	Astorcytes
AMZ2	0	-1.66326	0.239	0.624	0	Astorcytes
SLC39A11	0	0.304932	0.812	0.797	0	Astorcytes
ITGB4	0	0.607262	0.516	0.308	0	Astorcytes
SEC14L1	0	0.619203	0.522	0.353	0	Astorcytes
RPTOR	0	0.381768	0.493	0.362	0	Astorcytes
ACTG1	0	-0.330428	0.306	0.41	0	Astorcytes
FOXK2	0	0.273562	0.338	0.242	0	Astorcytes
TBCD	0	0.289499	0.357	0.26	0	Astorcytes
COLEC12	0	0.784504	0.419	0.243	0	Astorcytes
LAMA1	0	-0.300355	0.368	0.494	0	Astorcytes
ANKRD12	0	0.354898	0.631	0.512	0	Astorcytes
RAB31	0	0.423826	0.533	0.433	0	Astorcytes
CABLES1	0	0.709676	0.693	0.629	0	Astorcytes
ZNF521	0	-0.255287	0.525	0.614	0	Astorcytes
AQP4	0	-0.331241	0.678	0.798	0	Astorcytes
DTNA	0	0.443661	0.983	0.988	0	Astorcytes
MAPRE2	0	0.501144	0.54	0.464	0	Astorcytes
SLC14A1	0	0.55538	0.68	0.618	0	Astorcytes
KATNAL2	0	0.384541	0.507	0.404	0	Astorcytes
MAPK4	0	0.438867	0.72	0.673	0	Astorcytes
NEDD4L	0	-0.273445	0.42	0.528	0	Astorcytes
PRNP	0	-0.423205	0.309	0.442	0	Astorcytes
GPCPD1	0	0.257653	0.276	0.161	0	Astorcytes
CST3	0	-1.32747	0.516	0.806	0	Astorcytes
FAM182B	0	0.526893	0.536	0.349	0	Astorcytes
BCL2L1	0	0.294254	0.254	0.157	0	Astorcytes
KIAA1755	0	0.310237	0.461	0.365	0	Astorcytes
SRSF6	0	-0.383079	0.157	0.283	0	Astorcytes
SLC13A3	0	0.278756	0.411	0.322	0	Astorcytes
ZMYND8	0	0.332441	0.545	0.471	0	Astorcytes
PREX1	0	0.420229	0.595	0.497	0	Astorcytes
ARFGEF2	0	0.268247	0.372	0.278	0	Astorcytes
ATP9A	0	0.393574	0.417	0.308	0	Astorcytes
PHACTR3	0	0.482397	0.778	0.734	0	Astorcytes
CDH4	0	0.457155	0.671	0.597	0	Astorcytes
NKAIN4	0	-0.612969	0.139	0.354	0	Astorcytes
DNAJC5	0	0.293658	0.259	0.162	0	Astorcytes
PALM	0	0.411014	0.506	0.404	0	Astorcytes
TMEM259	0	-0.325458	0.214	0.348	0	Astorcytes
CIRBP	0	-0.52183	0.481	0.652	0	Astorcytes
GNG7	0	0.421493	0.467	0.351	0	Astorcytes
NFIC	0	0.447488	0.491	0.345	0	Astorcytes
KDM4B	0	0.424514	0.346	0.208	0	Astorcytes
INSR	0	0.309454	0.448	0.347	0	Astorcytes
ANGPTL4	0	0.458813	0.395	0.279	0	Astorcytes
COL5A3	0	-0.500784	0.669	0.754	0	Astorcytes
QTRT1	0	-0.304151	0.17	0.296	0	Astorcytes
DNM2	0	0.342517	0.328	0.215	0	Astorcytes
SMARCA4	0	0.316489	0.323	0.212	0	Astorcytes
ZNF44	0	0.305699	0.334	0.226	0	Astorcytes
CACNA1A	0	-0.577644	0.209	0.293	0	Astorcytes
BRD4	0	0.371709	0.396	0.255	0	Astorcytes
ANO8	0	-0.375503	0.24	0.374	0	Astorcytes
JUND	0	-0.354601	0.18	0.274	0	Astorcytes
GATAD2A	0	0.278183	0.291	0.192	0	Astorcytes
RHPN2	0	0.292386	0.294	0.191	0	Astorcytes
FXYD1	0	-0.599287	0.109	0.361	0	Astorcytes
ZNF345	0	0.264798	0.297	0.205	0	Astorcytes
SIPA1L3	0	0.364591	0.413	0.285	0	Astorcytes
SPTBN4	0	0.297724	0.375	0.288	0	Astorcytes
APOE	0	-0.896623	0.446	0.769	0	Astorcytes
MARK4	0	0.302892	0.302	0.202	0	Astorcytes
HIF3A	0	0.4379	0.835	0.799	0	Astorcytes
GYS1	0	0.409097	0.284	0.157	0	Astorcytes
TTYH1	0	-0.454188	0.619	0.75	0	Astorcytes
ZSCAN18	0	0.257956	0.255	0.178	0	Astorcytes
USP9Y	0	-0.302852	0.312	0.426	0	Astorcytes
UTY	0	-0.317275	0.449	0.615	0	Astorcytes
NLGN4Y	0	-0.379227	0.341	0.484	0	Astorcytes
PI4KA	0	0.375548	0.512	0.39	0	Astorcytes
BCR	0	0.670494	0.559	0.376	0	Astorcytes
CABIN1	0	0.367876	0.35	0.223	0	Astorcytes
SPECC1L	0	-0.835838	0.015	0.301	0	Astorcytes
KIAA1671	0	0.407871	0.613	0.531	0	Astorcytes
ZNRF3	0	0.38278	0.882	0.874	0	Astorcytes
KREMEN1	0	0.365501	0.44	0.345	0	Astorcytes
LIMK2	0	0.518793	0.296	0.128	0	Astorcytes
PRR14L	0	0.269485	0.301	0.195	0	Astorcytes
RBFOX2	0	0.292077	0.685	0.658	0	Astorcytes
MYH9	0	0.41954	0.258	0.12	0	Astorcytes
CSNK1E	0	-0.381058	0.144	0.283	0	Astorcytes
PACSIN2	0	0.25296	0.263	0.183	0	Astorcytes
PHF21B	0	0.559903	0.687	0.597	0	Astorcytes
KIAA0930	0	-0.348812	0.422	0.565	0	Astorcytes
TBC1D22A	0	0.40357	0.569	0.471	0	Astorcytes
MLC1	0	-0.324574	0.38	0.501	0	Astorcytes
NRIP1	0	-0.304972	0.218	0.297	0	Astorcytes
MIR99AHG	0	-0.506576	0.945	0.984	0	Astorcytes
APP	0	-0.258454	0.289	0.372	0	Astorcytes
EVA1C	0	0.274469	0.29	0.204	0	Astorcytes
SON	0	-0.283552	0.594	0.689	0	Astorcytes
C2CD2	0	0.332413	0.287	0.183	0	Astorcytes
PDXK	0	0.323889	0.384	0.279	0	Astorcytes
S100B	0	-0.841097	0.235	0.463	0	Astorcytes
MT-ND5	0	0.30421	0.308	0.179	0	Astorcytes
DHRS3	5.67032e-308	0.297604	0.291	0.214	9.72177e-304	Astorcytes
FGD4	2.92741e-307	0.28612	0.72	0.704	5.01904e-303	Astorcytes
EPB41L1	1.88074e-306	0.267798	0.329	0.247	3.22453e-302	Astorcytes
LIPE-AS1	6.62612e-305	0.290808	0.316	0.237	1.13605e-300	Astorcytes
MTHFD1L	2.63623e-302	0.297916	0.374	0.293	4.51981e-298	Astorcytes
RREB1	1.14015e-301	0.265559	0.385	0.303	1.95479e-297	Astorcytes
TTC7A	2.17715e-300	0.282714	0.349	0.267	3.73273e-296	Astorcytes
VCAN	1.51768e-299	-0.341293	0.284	0.36	2.60206e-295	Astorcytes
TRAF3	1.24291e-297	0.284791	0.423	0.341	2.13096e-293	Astorcytes
FGFR1	8.46715e-296	0.270977	0.4	0.317	1.45169e-291	Astorcytes
FGF2	1.63113e-295	0.33626	0.544	0.493	2.79657e-291	Astorcytes
FBXL20	1.40065e-294	0.255488	0.46	0.376	2.40142e-290	Astorcytes
FCHSD2	2.61211e-294	0.287967	0.568	0.504	4.47846e-290	Astorcytes
SPOCK1	3.5271e-293	0.30454	0.488	0.417	6.04721e-289	Astorcytes
CYB5B	1.04638e-291	0.289517	0.422	0.345	1.79402e-287	Astorcytes
RERG	2.75565e-291	-0.370346	0.335	0.403	4.72457e-287	Astorcytes
CERS4	9.56923e-290	0.253938	0.274	0.198	1.64064e-285	Astorcytes
SPEN	1.72358e-286	0.270247	0.502	0.423	2.95508e-282	Astorcytes
PIK3C2A	2.87589e-286	-0.290835	0.566	0.606	4.93071e-282	Astorcytes
KIF9-AS1	9.66501e-286	0.267749	0.482	0.4	1.65707e-281	Astorcytes
DPP10	2.51173e-281	-0.274581	0.818	0.835	4.30636e-277	Astorcytes
RAB11FIP3	4.14278e-280	0.273477	0.383	0.301	7.10279e-276	Astorcytes
SDK1	2.45209e-278	0.322957	0.263	0.191	4.20411e-274	Astorcytes
RFX2	7.30175e-277	0.302492	0.578	0.514	1.25188e-272	Astorcytes
STXBP5L	8.98257e-277	-0.298896	0.178	0.251	1.54006e-272	Astorcytes
OSBPL11	6.89283e-271	0.269159	0.468	0.389	1.18178e-266	Astorcytes
KIF1A	1.95694e-270	0.303194	0.412	0.333	3.35517e-266	Astorcytes
TGFBR3	4.39987e-270	0.255784	0.45	0.378	7.54358e-266	Astorcytes
XPO1	2.04464e-269	0.269325	0.587	0.542	3.50554e-265	Astorcytes
MYO9A	2.16804e-267	0.258917	0.638	0.603	3.7171e-263	Astorcytes
PIP4K2A	5.37835e-264	0.303962	0.552	0.493	9.22119e-260	Astorcytes
PKNOX2	3.19897e-263	0.266788	0.272	0.203	5.48463e-259	Astorcytes
IMMP2L	1.02891e-262	0.28197	0.652	0.609	1.76406e-258	Astorcytes
ACSS3	2.71292e-262	0.271709	0.649	0.627	4.6513e-258	Astorcytes
UNC5C	1.99943e-255	0.373012	0.477	0.421	3.42802e-251	Astorcytes
TNS1	1.9449e-254	0.254212	0.373	0.296	3.33453e-250	Astorcytes
PNPLA7	2.49533e-252	0.296816	0.414	0.341	4.27825e-248	Astorcytes
CAMK2B	6.07691e-251	0.267124	0.446	0.371	1.04189e-246	Astorcytes
MT-ND3	1.07363e-247	0.449316	0.447	0.382	1.84074e-243	Astorcytes
ARHGEF11	1.73047e-247	0.261489	0.439	0.368	2.96689e-243	Astorcytes
DDX24	4.01584e-245	0.254104	0.321	0.248	6.88516e-241	Astorcytes
SLC7A2	3.95376e-244	0.259843	0.372	0.298	6.77873e-240	Astorcytes
VGLL4	1.01205e-242	0.250732	0.611	0.556	1.73516e-238	Astorcytes
LINC00598	3.94304e-232	0.275811	0.316	0.248	6.76034e-228	Astorcytes
SSH2	4.76563e-230	0.347636	0.517	0.458	8.17068e-226	Astorcytes
SNAP25	7.7892e-230	-0.252353	0.189	0.252	1.33546e-225	Astorcytes
RNF220	1.04417e-229	0.391758	0.399	0.335	1.79023e-225	Astorcytes
ARHGAP35	2.00072e-224	0.268139	0.493	0.425	3.43023e-220	Astorcytes
PRKAG2	2.00681e-223	0.307529	0.383	0.315	3.44067e-219	Astorcytes
AGAP1	6.55403e-222	0.279081	0.626	0.578	1.12369e-217	Astorcytes
ASAP2	1.35508e-221	0.25455	0.597	0.545	2.32329e-217	Astorcytes
RGS12	3.90864e-220	0.335904	0.457	0.393	6.70136e-216	Astorcytes
AGBL4	1.14829e-219	0.259864	0.633	0.596	1.96874e-215	Astorcytes
PFKP	1.2923e-218	0.292792	0.398	0.327	2.21564e-214	Astorcytes
BCAT2	1.56776e-213	0.262783	0.376	0.307	2.68792e-209	Astorcytes
PLCG1	2.43461e-212	0.298523	0.443	0.379	4.17413e-208	Astorcytes
NPAS2	2.09331e-208	0.283895	0.519	0.458	3.58897e-204	Astorcytes
C4orf19	1.89757e-206	0.255854	0.368	0.301	3.25339e-202	Astorcytes
CAMK1D	1.11224e-203	0.266946	0.635	0.592	1.90693e-199	Astorcytes
SH3PXD2B	2.01978e-203	0.255503	0.583	0.526	3.46291e-199	Astorcytes
LDLRAD4	1.5115e-197	0.382782	0.656	0.641	2.59147e-193	Astorcytes
PFKFB3	2.88177e-194	0.373208	0.579	0.537	4.9408e-190	Astorcytes
KAZN	7.55054e-183	0.424236	0.495	0.435	1.29454e-178	Astorcytes
EMX2OS	4.20311e-182	0.307171	0.564	0.522	7.20623e-178	Astorcytes
PLXNA2	1.46627e-179	0.256182	0.552	0.502	2.51392e-175	Astorcytes
SH3RF3	6.64207e-175	0.332202	0.349	0.292	1.13878e-170	Astorcytes
FAM189A2	6.94505e-169	0.331659	0.718	0.703	1.19073e-164	Astorcytes
FGF14	7.55997e-164	0.27681	0.326	0.27	1.29616e-159	Astorcytes
CNTFR	8.17973e-160	0.268402	0.336	0.28	1.40241e-155	Astorcytes
PLSCR4	9.08768e-153	0.251181	0.549	0.526	1.55808e-148	Astorcytes
IGFBP7	1.78742e-149	0.318233	0.542	0.511	3.06453e-145	Astorcytes
TMEM164	1.85868e-139	0.278692	0.479	0.438	3.18671e-135	Astorcytes
DNAH7	2.37412e-127	0.328443	0.61	0.583	4.07043e-123	Astorcytes
NAV1	3.11045e-127	0.274215	0.618	0.594	5.33286e-123	Astorcytes
PLEKHA5	2.14352e-92	0.31512	0.478	0.442	3.67506e-88	Astorcytes
SNED1	6.02863e-55	0.254843	0.352	0.323	1.03361e-50	Astorcytes
HPSE2	4.10552e-49	-0.357441	0.592	0.54	7.03892e-45	Astorcytes
HSPA1A	1.59247e-20	-0.44464	0.249	0.254	2.73028e-16	Astorcytes

## Sheet: Endothelial cells
	p_val	avg_log2FC	pct.1	pct.2	p_val_adj	celltype
ID3	0	-0.869768	0.177	0.466	0	Endothelial cells
IFI6	0	-1.36534	0.085	0.343	0	Endothelial cells
RPS27A	0	-0.981525	0.089	0.345	0	Endothelial cells
TMSB10	0	-1.13796	0.268	0.638	0	Endothelial cells
PTMA	0	-1.14357	0.233	0.545	0	Endothelial cells
RPL15	0	-1.03792	0.083	0.33	0	Endothelial cells
RPS23	0	-1.07243	0.115	0.395	0	Endothelial cells
DUSP1	0	-1.37064	0.237	0.531	0	Endothelial cells
HLA-A	0	-1.46701	0.192	0.556	0	Endothelial cells
HLA-C	0	-1.21863	0.171	0.517	0	Endothelial cells
HLA-B	0	-1.58027	0.222	0.592	0	Endothelial cells
HSPA1A	0	-1.20623	0.162	0.442	0	Endothelial cells
ACTB	0	-1.32341	0.234	0.592	0	Endothelial cells
TMSB4X	0	-1.69365	0.17	0.557	0	Endothelial cells
XIST	0	1.88251	0.406	0.107	0	Endothelial cells
ITM2A	0	-1.63061	0.17	0.543	0	Endothelial cells
RPL10	0	-1.16024	0.11	0.421	0	Endothelial cells
LY6E	0	-1.26426	0.1	0.394	0	Endothelial cells
IFITM2	0	-0.901422	0.11	0.378	0	Endothelial cells
IFITM3	0	-1.11537	0.177	0.491	0	Endothelial cells
CD81	0	-0.872446	0.12	0.377	0	Endothelial cells
FTH1	0	-1.19646	0.165	0.493	0	Endothelial cells
VIM	0	-1.14094	0.218	0.535	0	Endothelial cells
RNASE1	0	-0.887689	0.083	0.321	0	Endothelial cells
IFI27	0	-1.51699	0.227	0.577	0	Endothelial cells
HERC2	0	1.23655	0.877	0.603	0	Endothelial cells
B2M	0	-2.0225	0.363	0.78	0	Endothelial cells
RPLP1	0	-1.00329	0.11	0.383	0	Endothelial cells
MT2A	0	-1.69054	0.247	0.625	0	Endothelial cells
MT1E	0	-1.24812	0.115	0.378	0	Endothelial cells
RPL13	0	-0.921857	0.166	0.45	0	Endothelial cells
EIF1	0	-1.07691	0.176	0.496	0	Endothelial cells
RAMP2	0	-1.21092	0.077	0.361	0	Endothelial cells
ACTG1	0	-1.22262	0.183	0.489	0	Endothelial cells
ID1	0	-1.29449	0.21	0.554	0	Endothelial cells
RPS28	0	-1.30926	0.071	0.356	0	Endothelial cells
KLF2	0	-1.05276	0.186	0.471	0	Endothelial cells
BST2	0	-1.04724	0.117	0.375	0	Endothelial cells
JUND	0	-1.14636	0.142	0.416	0	Endothelial cells
FTL	0	-0.908701	0.17	0.461	0	Endothelial cells
RPL28	0	-0.909256	0.114	0.37	0	Endothelial cells
CLDN5	0	-1.21965	0.42	0.781	0	Endothelial cells
MT-CO2	0	-1.22385	0.316	0.655	0	Endothelial cells
MT-ATP6	0	-1.3221	0.305	0.59	0	Endothelial cells
MT-CO3	0	-1.54793	0.324	0.664	0	Endothelial cells
MT-ND3	0	-1.36241	0.202	0.529	0	Endothelial cells
MT-CYB	0	-1.01808	0.313	0.617	0	Endothelial cells
CCDC85B	2.91027e-307	-0.897015	0.091	0.33	4.98965e-303	Endothelial cells
MT-ND4	5.17481e-307	-1.12068	0.343	0.629	8.87221e-303	Endothelial cells
ISG15	2.38382e-306	-1.56093	0.05	0.252	4.08706e-302	Endothelial cells
HLA-E	9.08288e-302	-0.914111	0.441	0.696	1.55726e-297	Endothelial cells
RPL29	2.76727e-301	-0.840777	0.077	0.305	4.74448e-297	Endothelial cells
RPS27	3.53885e-300	-0.775271	0.062	0.279	6.06735e-296	Endothelial cells
LINGO1	2.96102e-298	-1.30753	0.058	0.26	5.07666e-294	Endothelial cells
GAPDH	6.81668e-296	-0.81525	0.158	0.428	1.16872e-291	Endothelial cells
TUBA1B	1.68993e-295	-0.938195	0.122	0.373	2.89738e-291	Endothelial cells
KCNIP4	7.88062e-294	-1.1144	0.109	0.351	1.35113e-289	Endothelial cells
RPL3	9.67353e-291	-0.872604	0.098	0.334	1.65853e-286	Endothelial cells
SPARC	1.96223e-289	-1.15359	0.171	0.428	3.36425e-285	Endothelial cells
UBB	5.27912e-289	-0.876216	0.081	0.306	9.05106e-285	Endothelial cells
RPS15	1.24162e-288	-0.8089	0.093	0.329	2.12876e-284	Endothelial cells
RPL32	6.26847e-288	-0.799932	0.074	0.295	1.07473e-283	Endothelial cells
TM4SF1	5.10316e-281	-1.18649	0.146	0.392	8.74938e-277	Endothelial cells
RASGEF1B	1.80802e-280	-1.45891	0.09	0.303	3.09985e-276	Endothelial cells
TPT1	7.37039e-278	-0.915486	0.182	0.442	1.26365e-273	Endothelial cells
CFL1	1.91316e-274	-0.849979	0.089	0.307	3.28012e-270	Endothelial cells
RPS12	7.36689e-267	-0.799825	0.08	0.291	1.26305e-262	Endothelial cells
EEF1A1	5.61108e-263	-1.02677	0.141	0.377	9.6202e-259	Endothelial cells
RPL18	8.54394e-260	-0.737433	0.085	0.299	1.46486e-255	Endothelial cells
RPL19	1.68519e-257	-0.766854	0.08	0.288	2.88926e-253	Endothelial cells
TSC22D1	4.21421e-255	-0.844328	0.55	0.759	7.22527e-251	Endothelial cells
RPL34	3.82459e-254	-0.752334	0.077	0.28	6.55725e-250	Endothelial cells
SRP14	4.7633e-253	-0.785398	0.099	0.318	8.16668e-249	Endothelial cells
RPS4X	2.16007e-252	-0.797692	0.067	0.263	3.70345e-248	Endothelial cells
RPL8	3.53681e-251	-0.765963	0.089	0.301	6.06387e-247	Endothelial cells
RPL13A	3.59653e-249	-0.818761	0.092	0.301	6.16624e-245	Endothelial cells
RPL36	6.49146e-247	-0.708313	0.082	0.287	1.11296e-242	Endothelial cells
LAPTM4A	8.69818e-246	-0.751145	0.11	0.327	1.4913e-241	Endothelial cells
RPL7A	2.74057e-245	-0.696678	0.064	0.254	4.69871e-241	Endothelial cells
RPS9	6.7569e-245	-0.85169	0.1	0.309	1.15847e-240	Endothelial cells
TMBIM6	2.74987e-244	-0.722012	0.163	0.406	4.71464e-240	Endothelial cells
SLC3A2	7.72611e-240	-0.774965	0.116	0.331	1.32464e-235	Endothelial cells
RPS19	2.09266e-239	-0.747416	0.127	0.351	3.58786e-235	Endothelial cells
RPL30	1.48012e-238	-0.747983	0.084	0.283	2.53767e-234	Endothelial cells
RPS6	2.20907e-238	-0.79255	0.117	0.334	3.78745e-234	Endothelial cells
DYNLL1	2.93453e-238	-0.768247	0.085	0.287	5.03125e-234	Endothelial cells
MT-ND2	8.50289e-235	-1.00645	0.254	0.497	1.45782e-230	Endothelial cells
RPL11	9.39653e-234	-0.77025	0.129	0.35	1.61103e-229	Endothelial cells
ATP10A	1.66687e-232	0.703285	0.933	0.902	2.85785e-228	Endothelial cells
CLEC14A	1.64573e-230	-0.704952	0.085	0.282	2.8216e-226	Endothelial cells
RHOB	5.43417e-230	-0.867563	0.112	0.319	9.31688e-226	Endothelial cells
RPS7	3.47935e-229	-0.717454	0.093	0.295	5.96535e-225	Endothelial cells
SERF2	3.0858e-226	-0.728892	0.136	0.36	5.29061e-222	Endothelial cells
SLC9A3R2	2.16627e-225	-0.756248	0.196	0.443	3.71406e-221	Endothelial cells
RPS14	5.95409e-223	-0.741223	0.09	0.284	1.02083e-218	Endothelial cells
PEBP1	1.0994e-216	-0.8048	0.093	0.284	1.88492e-212	Endothelial cells
RPL35A	1.85478e-216	-0.664757	0.071	0.251	3.18002e-212	Endothelial cells
GNG11	1.38466e-215	-0.721223	0.104	0.304	2.374e-211	Endothelial cells
CALM1	1.44753e-215	-0.777431	0.33	0.573	2.48178e-211	Endothelial cells
SLC7A5	2.10094e-212	0.758203	0.826	0.722	3.60206e-208	Endothelial cells
RPS3	5.66266e-211	-0.668269	0.096	0.289	9.70863e-207	Endothelial cells
SRGN	2.54046e-210	-0.793083	0.282	0.524	4.35562e-206	Endothelial cells
UBC	1.60035e-209	-0.77145	0.298	0.544	2.7438e-205	Endothelial cells
DPP10	1.34808e-207	0.987458	0.482	0.272	2.31128e-203	Endothelial cells
TNFSF10	2.42626e-207	-0.756547	0.129	0.336	4.15982e-203	Endothelial cells
MYL6	3.03942e-207	-0.652154	0.121	0.326	5.21109e-203	Endothelial cells
HSP90AB1	2.1173e-206	-0.640813	0.216	0.46	3.63012e-202	Endothelial cells
HYAL2	7.36825e-206	-0.764014	0.111	0.307	1.26329e-201	Endothelial cells
ITM2B	2.50827e-205	-0.74283	0.309	0.543	4.30043e-201	Endothelial cells
NFKBIA	1.49079e-203	-0.784091	0.24	0.476	2.55595e-199	Endothelial cells
MT-ND1	1.54481e-198	-1.09682	0.25	0.464	2.64857e-194	Endothelial cells
NXN	2.30334e-197	0.871155	0.753	0.671	3.94908e-193	Endothelial cells
MYL12A	1.61073e-196	-0.664869	0.087	0.265	2.76159e-192	Endothelial cells
RPL41	3.81558e-196	-0.761378	0.093	0.273	6.54182e-192	Endothelial cells
RHOC	4.76308e-195	-0.623358	0.091	0.273	8.16629e-191	Endothelial cells
SLC30A1	8.10107e-195	-0.689862	0.157	0.366	1.38893e-190	Endothelial cells
S100A10	9.27712e-195	-0.658153	0.102	0.292	1.59056e-190	Endothelial cells
TAGLN2	2.09649e-194	-0.692957	0.135	0.34	3.59443e-190	Endothelial cells
APOLD1	3.27014e-194	-1.08225	0.317	0.53	5.60666e-190	Endothelial cells
THSD4	9.84584e-194	0.725542	0.862	0.805	1.68807e-189	Endothelial cells
HSPA1B	3.76722e-192	-0.964328	0.088	0.264	6.45889e-188	Endothelial cells
SMG1	1.87303e-187	0.871795	0.625	0.457	3.21131e-183	Endothelial cells
GUK1	3.46062e-185	-0.597309	0.111	0.299	5.93324e-181	Endothelial cells
MALAT1	3.78254e-184	-0.361231	0.999	0.998	6.48516e-180	Endothelial cells
HERPUD1	1.95794e-183	-0.822631	0.35	0.57	3.35689e-179	Endothelial cells
RPL14	3.28923e-183	-0.590211	0.094	0.272	5.63938e-179	Endothelial cells
HSPA8	7.00436e-183	-0.673436	0.097	0.276	1.2009e-178	Endothelial cells
SNAP25	1.51747e-181	-0.793888	0.09	0.26	2.6017e-177	Endothelial cells
HNRNPK	5.20426e-180	-0.619708	0.156	0.356	8.92271e-176	Endothelial cells
RPL37A	9.32203e-179	-0.628501	0.113	0.294	1.59826e-174	Endothelial cells
RPS11	1.7168e-178	-0.614867	0.084	0.252	2.94346e-174	Endothelial cells
CRIP2	4.14763e-178	-0.562408	0.155	0.362	7.1111e-174	Endothelial cells
RPLP2	9.62113e-178	-0.569922	0.084	0.252	1.64954e-173	Endothelial cells
RPS8	3.69446e-174	-0.584824	0.113	0.295	6.33416e-170	Endothelial cells
GNAS	2.28862e-173	-0.610811	0.467	0.673	3.92384e-169	Endothelial cells
APOO	4.35468e-173	-0.782211	0.088	0.251	7.46609e-169	Endothelial cells
PLP1	1.82548e-171	-1.09909	0.098	0.265	3.12979e-167	Endothelial cells
RBMS3	6.71302e-170	-0.910219	0.475	0.659	1.15095e-165	Endothelial cells
MT1M	2.47188e-169	-0.813869	0.097	0.266	4.23804e-165	Endothelial cells
MT-CO1	1.37531e-164	-0.60708	0.422	0.647	2.35797e-160	Endothelial cells
MYL12B	2.74986e-164	-0.610544	0.157	0.349	4.71464e-160	Endothelial cells
EEF2	8.19688e-164	-0.549719	0.096	0.263	1.40536e-159	Endothelial cells
PDXK	1.02836e-160	0.774881	0.658	0.525	1.76313e-156	Endothelial cells
CST3	8.15692e-160	-0.617072	0.157	0.349	1.3985e-155	Endothelial cells
FOXP1	1.74418e-159	0.588858	0.747	0.574	2.99039e-155	Endothelial cells
CSMD1	5.44708e-158	-0.823044	0.14	0.319	9.33902e-154	Endothelial cells
STOM	1.7127e-152	-0.579093	0.338	0.558	2.93643e-148	Endothelial cells
SYT1	7.85826e-152	-0.678268	0.117	0.285	1.3473e-147	Endothelial cells
ADIRF	1.14409e-150	-0.678321	0.106	0.267	1.96155e-146	Endothelial cells
IGF1R	1.20218e-150	0.587562	0.87	0.818	2.06114e-146	Endothelial cells
KCTD12	1.27063e-150	-0.785412	0.135	0.305	2.1785e-146	Endothelial cells
LMO2	6.54563e-150	-0.611327	0.303	0.509	1.12225e-145	Endothelial cells
TBC1D22A	6.94477e-150	0.686831	0.688	0.594	1.19068e-145	Endothelial cells
MCL1	1.31036e-147	-0.782388	0.18	0.357	2.24662e-143	Endothelial cells
RPL6	1.41178e-145	-0.478648	0.095	0.251	2.4205e-141	Endothelial cells
RPS24	1.51593e-144	-0.531071	0.117	0.282	2.59906e-140	Endothelial cells
NPIPB5	1.50101e-143	0.719876	0.517	0.335	2.57348e-139	Endothelial cells
SKP1	1.41304e-141	-0.533645	0.102	0.255	2.42266e-137	Endothelial cells
LDB2	8.20431e-141	-0.66876	0.226	0.421	1.40663e-136	Endothelial cells
ST6GAL1	2.52986e-140	0.733993	0.766	0.678	4.33744e-136	Endothelial cells
YWHAB	6.2447e-140	-0.5591	0.169	0.347	1.07065e-135	Endothelial cells
POMP	8.9687e-138	-0.543735	0.158	0.333	1.53768e-133	Endothelial cells
GALNT15	1.74948e-137	0.793267	0.564	0.419	2.99949e-133	Endothelial cells
SDCBP	3.945e-137	-0.562951	0.258	0.456	6.76371e-133	Endothelial cells
KLF6	8.40229e-136	-0.844552	0.269	0.452	1.44057e-131	Endothelial cells
MYCT1	5.71445e-134	-0.523294	0.116	0.272	9.79742e-130	Endothelial cells
TM4SF18	1.08117e-130	-0.555771	0.17	0.342	1.85367e-126	Endothelial cells
ARHGAP24	1.38386e-129	1.08906	0.273	0.12	2.37262e-125	Endothelial cells
RAB11A	2.05075e-129	-0.526846	0.199	0.377	3.51602e-125	Endothelial cells
CLU	7.70481e-129	-0.571138	0.206	0.389	1.32099e-124	Endothelial cells
COL4A1	2.72211e-128	-0.70152	0.133	0.288	4.66706e-124	Endothelial cells
DSTN	3.8998e-127	-0.590012	0.21	0.39	6.68621e-123	Endothelial cells
ANXA5	2.52547e-124	-0.521224	0.138	0.294	4.32992e-120	Endothelial cells
RPL5	2.05351e-123	-0.480713	0.106	0.25	3.52074e-119	Endothelial cells
BTG1	7.63067e-123	-0.461435	0.111	0.259	1.30828e-118	Endothelial cells
NRXN3	8.8127e-123	-0.77876	0.138	0.294	1.51094e-118	Endothelial cells
FN1	2.61501e-122	-0.48663	0.418	0.608	4.48343e-118	Endothelial cells
UTY	2.34373e-120	-0.522697	0.199	0.373	4.01833e-116	Endothelial cells
SCARB1	9.26293e-118	0.776582	0.59	0.477	1.58813e-113	Endothelial cells
ANKS1A	6.63492e-116	0.667181	0.745	0.678	1.13756e-111	Endothelial cells
SERINC1	3.00263e-115	-0.497349	0.166	0.326	5.14801e-111	Endothelial cells
GALNT18	4.88527e-115	0.604695	0.815	0.783	8.37579e-111	Endothelial cells
IER2	1.10002e-114	-0.548746	0.142	0.292	1.88599e-110	Endothelial cells
ARF1	1.66979e-114	-0.476806	0.136	0.286	2.86285e-110	Endothelial cells
FAM155A	2.1282e-114	-0.744807	0.379	0.558	3.6488e-110	Endothelial cells
PSAP	1.41216e-113	-0.472528	0.2	0.37	2.42114e-109	Endothelial cells
APP	1.8888e-113	-0.475052	0.572	0.735	3.23834e-109	Endothelial cells
IFI44L	5.91808e-113	-0.729599	0.349	0.515	1.01465e-108	Endothelial cells
PRKAR1A	7.40369e-113	-0.455034	0.179	0.343	1.26936e-108	Endothelial cells
EIF4G2	5.65897e-112	-0.482468	0.189	0.356	9.70231e-108	Endothelial cells
NR4A1	1.61698e-110	-0.620928	0.121	0.261	2.77232e-106	Endothelial cells
EIF4A2	1.19428e-108	-0.42818	0.173	0.335	2.04759e-104	Endothelial cells
PLXDC2	1.45908e-108	1.03252	0.383	0.232	2.50159e-104	Endothelial cells
S1PR1	6.35432e-108	-0.471186	0.124	0.264	1.08945e-103	Endothelial cells
HMGN3	1.0264e-106	-0.431809	0.13	0.272	1.75977e-102	Endothelial cells
ADGRV1	1.30315e-106	0.675175	0.266	0.124	2.23426e-102	Endothelial cells
HSP90AA1	2.93838e-106	-0.519827	0.369	0.566	5.03785e-102	Endothelial cells
ICAM2	8.88662e-106	-0.409977	0.166	0.324	1.52361e-101	Endothelial cells
TSC22D3	4.14192e-105	-0.470018	0.12	0.258	7.10132e-101	Endothelial cells
DDX5	4.34392e-105	-0.44839	0.455	0.632	7.44765e-101	Endothelial cells
SAT1	5.49353e-103	-0.939122	0.442	0.592	9.41865e-99	Endothelial cells
PALD1	2.64416e-102	0.776699	0.458	0.33	4.53341e-98	Endothelial cells
CPE	2.80452e-102	-0.566944	0.222	0.38	4.80834e-98	Endothelial cells
TIMP3	1.03436e-101	-0.479079	0.402	0.58	1.77342e-97	Endothelial cells
HSPB1	1.62353e-101	-0.402144	0.139	0.287	2.78354e-97	Endothelial cells
SLCO2B1	2.32534e-101	0.606776	0.678	0.606	3.9868e-97	Endothelial cells
PKM	2.34608e-101	-0.400779	0.174	0.329	4.02236e-97	Endothelial cells
GBP4	1.03095e-100	-0.468432	0.137	0.277	1.76757e-96	Endothelial cells
COL4A2	1.3226e-100	-0.605254	0.213	0.368	2.26759e-96	Endothelial cells
SORBS1	1.3451e-100	0.546046	0.813	0.77	2.30618e-96	Endothelial cells
SARAF	1.997e-99	-0.444443	0.176	0.331	3.42386e-95	Endothelial cells
SERINC3	2.17275e-99	-0.385362	0.139	0.281	3.72517e-95	Endothelial cells
CALCRL	5.21193e-99	-0.660936	0.188	0.338	8.93586e-95	Endothelial cells
VWF	1.17579e-98	0.609471	0.802	0.758	2.01588e-94	Endothelial cells
HIF3A	1.09744e-97	0.625975	0.555	0.436	1.88157e-93	Endothelial cells
ABR	3.43021e-97	0.757047	0.505	0.398	5.88109e-93	Endothelial cells
TTTY14	1.07578e-96	-0.442575	0.174	0.323	1.84442e-92	Endothelial cells
SRSF3	3.56457e-96	-0.393891	0.127	0.26	6.11146e-92	Endothelial cells
RBMS3-AS3	3.78524e-93	-0.467899	0.144	0.28	6.4898e-89	Endothelial cells
JUN	4.78808e-93	-0.487893	0.173	0.318	8.20916e-89	Endothelial cells
SLC38A5	3.35545e-92	-0.490994	0.22	0.371	5.75293e-88	Endothelial cells
SNED1	4.29558e-91	0.631059	0.626	0.538	7.36477e-87	Endothelial cells
ARHGAP26	1.37804e-90	0.499282	0.752	0.695	2.36264e-86	Endothelial cells
FLI1	1.90405e-90	0.461555	0.821	0.775	3.2645e-86	Endothelial cells
HDAC8	6.83418e-90	0.644747	0.363	0.223	1.17172e-85	Endothelial cells
TMEM59	2.33771e-89	-0.368153	0.134	0.266	4.00801e-85	Endothelial cells
CANX	2.43977e-88	-0.370699	0.136	0.267	4.18298e-84	Endothelial cells
MSI2	2.64075e-88	0.560132	0.677	0.623	4.52756e-84	Endothelial cells
IFI44	3.27234e-87	-0.492519	0.267	0.423	5.61043e-83	Endothelial cells
CDC42	8.62565e-87	-0.365484	0.2	0.35	1.47887e-82	Endothelial cells
CGGBP1	1.02101e-86	-0.331475	0.127	0.255	1.75053e-82	Endothelial cells
GIMAP7	6.16654e-86	-0.400793	0.16	0.296	1.05725e-81	Endothelial cells
MAP1B	1.11617e-84	-0.43545	0.191	0.331	1.91368e-80	Endothelial cells
INPP5D	1.16111e-84	0.638422	0.581	0.493	1.99073e-80	Endothelial cells
ESAM	1.28131e-83	-0.375349	0.216	0.368	2.19681e-79	Endothelial cells
RGCC	7.64845e-83	-0.568	0.257	0.401	1.31133e-78	Endothelial cells
ETS2	1.34749e-82	-0.370458	0.383	0.554	2.31028e-78	Endothelial cells
PPA1	1.54252e-82	-0.385764	0.166	0.303	2.64464e-78	Endothelial cells
SEC62	2.01707e-82	-0.345222	0.154	0.287	3.45826e-78	Endothelial cells
MX1	4.63536e-82	-0.49325	0.217	0.358	7.94732e-78	Endothelial cells
KTN1	1.25295e-81	-0.359115	0.417	0.591	2.14818e-77	Endothelial cells
IQSEC1	1.36785e-81	-0.335916	0.359	0.535	2.34518e-77	Endothelial cells
HNRNPDL	4.23031e-81	-0.365426	0.224	0.373	7.25287e-77	Endothelial cells
CCNY	9.02807e-81	0.499479	0.82	0.804	1.54786e-76	Endothelial cells
PKIG	1.74098e-80	-0.498283	0.135	0.253	2.98491e-76	Endothelial cells
SYNE1	3.99113e-79	0.476348	0.83	0.791	6.84279e-75	Endothelial cells
LDLRAD4	7.71489e-79	0.73451	0.562	0.491	1.32272e-74	Endothelial cells
IGFBP7	8.18398e-79	-0.380658	0.505	0.653	1.40314e-74	Endothelial cells
TRIO	9.30973e-79	0.469588	0.791	0.78	1.59615e-74	Endothelial cells
DLC1	6.95669e-77	-0.505348	0.47	0.615	1.19272e-72	Endothelial cells
MT-ND5	1.08803e-76	-0.323352	0.229	0.378	1.86542e-72	Endothelial cells
SLC2A1	1.62694e-76	-0.43289	0.532	0.666	2.78939e-72	Endothelial cells
BSG	4.51474e-75	-0.26092	0.489	0.639	7.74051e-71	Endothelial cells
PABPC1	9.15699e-75	-0.357876	0.172	0.301	1.56997e-70	Endothelial cells
DNM2	9.03888e-73	0.599856	0.507	0.416	1.54972e-68	Endothelial cells
SRSF7	4.9268e-72	-0.318389	0.135	0.254	8.447e-68	Endothelial cells
MAP2	6.67318e-72	-0.483237	0.216	0.348	1.14412e-67	Endothelial cells
EHMT1	4.74476e-71	0.590001	0.448	0.351	8.13488e-67	Endothelial cells
TCN2	1.32347e-70	-0.297084	0.14	0.259	2.26909e-66	Endothelial cells
YWHAZ	1.83941e-70	-0.344663	0.247	0.389	3.15366e-66	Endothelial cells
TAPBP	2.69399e-70	-0.317714	0.136	0.252	4.61884e-66	Endothelial cells
LINC00623	6.28776e-70	0.564872	0.27	0.16	1.07804e-65	Endothelial cells
RHOA	6.62195e-70	-0.331033	0.267	0.416	1.13533e-65	Endothelial cells
TNRC18	9.21255e-70	0.682246	0.318	0.211	1.57949e-65	Endothelial cells
CA4	1.89226e-69	-0.514741	0.139	0.251	3.24428e-65	Endothelial cells
CNN3	3.93513e-69	-0.291595	0.157	0.28	6.74678e-65	Endothelial cells
APLP2	1.29132e-68	-0.316646	0.171	0.297	2.21396e-64	Endothelial cells
CCNI	3.46005e-68	-0.325508	0.224	0.361	5.93225e-64	Endothelial cells
SPARCL1	8.67123e-68	-0.299065	0.65	0.764	1.48668e-63	Endothelial cells
CTBP2	1.51301e-67	0.553294	0.596	0.534	2.59406e-63	Endothelial cells
SYNE2	1.39721e-66	0.499178	0.716	0.684	2.39551e-62	Endothelial cells
ANO2	2.1978e-66	0.546279	0.787	0.764	3.76813e-62	Endothelial cells
TXNRD1	4.19858e-66	-0.411721	0.17	0.288	7.19847e-62	Endothelial cells
CDH5	6.44031e-66	-0.347153	0.251	0.391	1.10419e-61	Endothelial cells
TCF4	6.88735e-66	-0.315249	0.818	0.892	1.18084e-61	Endothelial cells
MCF2L	1.63714e-65	0.535322	0.569	0.487	2.80687e-61	Endothelial cells
BHLHE40	6.09866e-65	-0.364354	0.168	0.287	1.04561e-60	Endothelial cells
MIDN	9.90745e-65	-0.44521	0.147	0.255	1.69863e-60	Endothelial cells
MYO9B	1.60897e-64	0.625472	0.349	0.249	2.75859e-60	Endothelial cells
CHN1	2.05467e-64	-0.357507	0.29	0.432	3.52273e-60	Endothelial cells
DNAJA1	3.57364e-64	-0.272899	0.142	0.257	6.12701e-60	Endothelial cells
NET1	6.4068e-64	-0.394266	0.338	0.481	1.09845e-59	Endothelial cells
RBFOX1	1.34392e-63	-0.570186	0.205	0.327	2.30415e-59	Endothelial cells
AKAP12	2.04176e-63	-0.703013	0.31	0.429	3.50059e-59	Endothelial cells
SRRM2	2.24863e-63	0.572606	0.463	0.38	3.85527e-59	Endothelial cells
SLC25A29	2.49161e-63	0.645283	0.267	0.167	4.27186e-59	Endothelial cells
SLC7A11	2.99001e-63	-0.439745	0.318	0.455	5.12638e-59	Endothelial cells
FOXN3	8.83471e-63	0.503422	0.69	0.661	1.51471e-58	Endothelial cells
ANKRD11	1.03138e-62	0.502669	0.59	0.534	1.76829e-58	Endothelial cells
HMGB1	1.14323e-62	-0.270651	0.225	0.361	1.96006e-58	Endothelial cells
TPM4	3.6805e-62	-0.382712	0.232	0.358	6.31022e-58	Endothelial cells
CD46	3.81516e-62	-0.308771	0.355	0.507	6.54109e-58	Endothelial cells
LAMA2	5.32706e-62	-0.402281	0.305	0.437	9.13324e-58	Endothelial cells
EGFL7	2.01916e-61	-0.318571	0.509	0.652	3.46184e-57	Endothelial cells
SLC2A3	2.05552e-61	-0.557959	0.293	0.416	3.52419e-57	Endothelial cells
TMEM123	2.93005e-61	-0.335798	0.322	0.469	5.02358e-57	Endothelial cells
ABHD2	3.71095e-61	-0.265297	0.219	0.35	6.36242e-57	Endothelial cells
GLUL	4.74309e-61	-0.336462	0.186	0.307	8.13204e-57	Endothelial cells
PELI1	9.72905e-61	-0.780556	0.342	0.463	1.66805e-56	Endothelial cells
TBCD	1.29032e-60	0.583851	0.449	0.36	2.21225e-56	Endothelial cells
ERICH1	1.47737e-60	0.620556	0.325	0.227	2.53296e-56	Endothelial cells
ST8SIA6	1.71361e-60	0.464996	0.699	0.651	2.93798e-56	Endothelial cells
ITPR2	2.38757e-60	0.621953	0.431	0.336	4.09348e-56	Endothelial cells
ZFP36L1	4.98603e-60	-0.308299	0.278	0.416	8.54855e-56	Endothelial cells
CPD	2.31323e-59	-0.338161	0.383	0.526	3.96603e-55	Endothelial cells
VAPA	2.70892e-59	-0.304268	0.299	0.44	4.64444e-55	Endothelial cells
PARVB	2.40507e-58	0.642	0.478	0.406	4.1235e-54	Endothelial cells
KLF9	3.08329e-58	-0.313196	0.172	0.286	5.2863e-54	Endothelial cells
ATP13A3	3.34886e-58	-0.478338	0.213	0.328	5.74163e-54	Endothelial cells
ZBTB46	4.29546e-58	0.622632	0.408	0.317	7.36457e-54	Endothelial cells
RAB14	1.29638e-57	-0.25537	0.155	0.265	2.22264e-53	Endothelial cells
ATP1A1	1.56346e-57	-0.399549	0.194	0.311	2.68055e-53	Endothelial cells
SLC1A3	3.57925e-57	0.653118	0.329	0.226	6.13663e-53	Endothelial cells
PRKCA	5.07135e-57	0.654324	0.408	0.32	8.69483e-53	Endothelial cells
PLS3	6.60705e-57	-0.377622	0.169	0.28	1.13278e-52	Endothelial cells
ZFAND5	1.51241e-56	-0.328768	0.15	0.256	2.59303e-52	Endothelial cells
HNRNPA2B1	2.1181e-56	-0.271458	0.453	0.605	3.63149e-52	Endothelial cells
BASP1	2.37638e-56	-0.294895	0.145	0.251	4.07431e-52	Endothelial cells
NAMPT	4.60117e-56	-0.312556	0.409	0.549	7.88871e-52	Endothelial cells
TBCA	4.91007e-56	-0.284557	0.213	0.337	8.41831e-52	Endothelial cells
A2M	6.58186e-56	-0.422666	0.645	0.741	1.12846e-51	Endothelial cells
WWTR1	1.46612e-55	-0.359222	0.599	0.712	2.51366e-51	Endothelial cells
BICD1	1.78555e-55	0.542546	0.523	0.454	3.06133e-51	Endothelial cells
LPAR6	3.54689e-55	-0.274998	0.181	0.296	6.08115e-51	Endothelial cells
ARFGEF2	5.10238e-55	0.526612	0.552	0.489	8.74802e-51	Endothelial cells
BTG2	6.50362e-55	-0.325077	0.163	0.271	1.11505e-50	Endothelial cells
MAST4	7.93423e-55	-0.523939	0.413	0.542	1.36032e-50	Endothelial cells
SCARB2	1.43061e-54	-0.264419	0.212	0.334	2.45279e-50	Endothelial cells
IFNGR1	1.61963e-54	-0.308216	0.323	0.46	2.77685e-50	Endothelial cells
CNKSR3	4.84735e-54	0.522167	0.325	0.221	8.31079e-50	Endothelial cells
EGFR	1.04043e-53	0.599014	0.516	0.451	1.78381e-49	Endothelial cells
MORF4L1	3.38021e-53	-0.279735	0.213	0.332	5.79536e-49	Endothelial cells
RUNDC3B	4.85293e-53	-0.313952	0.502	0.636	8.32036e-49	Endothelial cells
KIF5B	8.15207e-53	-0.260022	0.316	0.453	1.39767e-48	Endothelial cells
HNRNPA3	8.62222e-53	-0.274917	0.255	0.381	1.47828e-48	Endothelial cells
RTN4	1.05545e-52	-0.357239	0.385	0.519	1.80957e-48	Endothelial cells
EFNB2	5.64309e-51	-0.336461	0.204	0.318	9.67508e-47	Endothelial cells
RAC1	6.32104e-51	-0.287706	0.327	0.459	1.08374e-46	Endothelial cells
JAG1	1.03693e-50	-0.253735	0.161	0.266	1.77782e-46	Endothelial cells
IL4R	1.24993e-50	0.745546	0.428	0.356	2.143e-46	Endothelial cells
LHFPL2	4.39491e-50	0.620857	0.407	0.33	7.53507e-46	Endothelial cells
SNX3	7.34611e-50	-0.267586	0.157	0.26	1.25949e-45	Endothelial cells
NOTCH4	1.28784e-49	0.566022	0.365	0.282	2.20801e-45	Endothelial cells
DMD	4.7181e-49	-0.427814	0.169	0.268	8.08919e-45	Endothelial cells
DOCK1	7.6894e-49	0.378318	0.72	0.71	1.31835e-44	Endothelial cells
YWHAQ	1.32637e-48	-0.256585	0.162	0.264	2.27406e-44	Endothelial cells
TMEM132C	8.02187e-48	0.660986	0.506	0.442	1.37535e-43	Endothelial cells
MIRLET7BHG	1.26487e-47	0.512859	0.401	0.319	2.16861e-43	Endothelial cells
SPOCK2	2.72835e-47	-0.298139	0.4	0.529	4.67776e-43	Endothelial cells
SFMBT2	3.12142e-47	0.655029	0.47	0.405	5.35167e-43	Endothelial cells
NLRP1	4.94509e-47	0.560818	0.343	0.257	8.47835e-43	Endothelial cells
CGNL1	5.22311e-47	0.418947	0.688	0.636	8.95502e-43	Endothelial cells
CAMK1D	1.2903e-46	0.605262	0.491	0.438	2.21223e-42	Endothelial cells
ACSL3	1.36749e-46	-0.252051	0.32	0.448	2.34457e-42	Endothelial cells
YWHAE	1.5658e-46	-0.254902	0.275	0.397	2.68456e-42	Endothelial cells
EBF1	1.59639e-46	-0.254836	0.57	0.691	2.73702e-42	Endothelial cells
C22orf34	1.99545e-46	0.694042	0.446	0.382	3.4212e-42	Endothelial cells
NPAS3	6.747e-46	0.560612	0.329	0.238	1.15677e-41	Endothelial cells
KDM4B	2.86435e-45	0.531716	0.324	0.241	4.91092e-41	Endothelial cells
ZEB1	9.61783e-45	-0.323613	0.602	0.708	1.64898e-40	Endothelial cells
MICAL3	1.32503e-44	0.553783	0.312	0.232	2.27177e-40	Endothelial cells
ADGRL2	1.54308e-44	-0.312019	0.438	0.563	2.6456e-40	Endothelial cells
DTNA	1.8549e-44	0.543825	0.284	0.195	3.18022e-40	Endothelial cells
YBX3	2.43697e-44	-0.250664	0.241	0.354	4.17818e-40	Endothelial cells
YES1	6.18094e-44	-0.256254	0.326	0.453	1.05972e-39	Endothelial cells
CCNL1	9.3453e-43	-0.259489	0.239	0.352	1.60225e-38	Endothelial cells
MERTK	1.72964e-42	0.566243	0.345	0.268	2.96547e-38	Endothelial cells
TCF25	1.76783e-42	0.518892	0.326	0.249	3.03095e-38	Endothelial cells
STX12	1.80119e-42	-0.251368	0.324	0.444	3.08814e-38	Endothelial cells
CCND3	1.82893e-42	0.525321	0.485	0.43	3.1357e-38	Endothelial cells
ARGLU1	7.57025e-42	0.369987	0.618	0.584	1.29792e-37	Endothelial cells
ZBTB16	8.59636e-42	0.467696	0.688	0.661	1.47385e-37	Endothelial cells
ANKRD44	2.98672e-41	0.538577	0.497	0.446	5.12074e-37	Endothelial cells
ITGB1	1.26236e-40	-0.267514	0.317	0.433	2.16432e-36	Endothelial cells
SNX29	1.49043e-40	0.521613	0.416	0.354	2.55534e-36	Endothelial cells
IL6ST	1.88413e-40	-0.272291	0.378	0.497	3.23034e-36	Endothelial cells
TRPM6	3.38302e-40	-0.319602	0.24	0.346	5.80018e-36	Endothelial cells
SLC38A2	4.20469e-40	-0.257498	0.237	0.344	7.20894e-36	Endothelial cells
PER3	4.27463e-40	0.463583	0.377	0.299	7.32885e-36	Endothelial cells
MSN	9.59813e-40	-0.289263	0.28	0.394	1.6456e-35	Endothelial cells
NEDD9	9.97592e-40	-0.305187	0.455	0.563	1.71037e-35	Endothelial cells
EPHA4	1.06552e-39	-0.25506	0.389	0.514	1.82683e-35	Endothelial cells
ELMO1	3.15317e-39	0.442034	0.637	0.624	5.40612e-35	Endothelial cells
TNS1	8.29006e-39	0.512472	0.515	0.463	1.42133e-34	Endothelial cells
CREM	3.28565e-38	-0.376826	0.263	0.36	5.63324e-34	Endothelial cells
RBMS2	3.39479e-38	0.470044	0.546	0.513	5.82037e-34	Endothelial cells
INTS6	3.98223e-38	-0.28838	0.249	0.352	6.82753e-34	Endothelial cells
KAZN	2.40316e-37	0.455643	0.258	0.182	4.12022e-33	Endothelial cells
AKT3	5.38608e-37	0.268846	0.836	0.841	9.23443e-33	Endothelial cells
ABCD3	5.78326e-37	-0.290938	0.24	0.342	9.9154e-33	Endothelial cells
DOCK4	7.76284e-37	0.432092	0.638	0.595	1.33094e-32	Endothelial cells
ZFYVE28	9.50746e-37	0.543281	0.448	0.394	1.63005e-32	Endothelial cells
PLCL1	1.72327e-36	-0.277477	0.186	0.275	2.95455e-32	Endothelial cells
GPR85	1.74017e-36	-0.418463	0.324	0.422	2.98353e-32	Endothelial cells
NCOR2	2.62016e-36	0.495611	0.383	0.318	4.49226e-32	Endothelial cells
MGAT5	8.1028e-36	0.460286	0.546	0.512	1.38923e-31	Endothelial cells
PLSCR1	1.399e-35	-0.253247	0.331	0.439	2.39859e-31	Endothelial cells
AUTS2	5.56377e-35	0.357392	0.72	0.715	9.53909e-31	Endothelial cells
CFLAR	5.69944e-35	0.341249	0.668	0.648	9.77169e-31	Endothelial cells
NEK3	8.55296e-35	0.470057	0.273	0.2	1.46641e-30	Endothelial cells
MFSD2A	1.01179e-34	-0.297744	0.346	0.45	1.73472e-30	Endothelial cells
PDE7B	1.67699e-34	-0.346095	0.236	0.325	2.87519e-30	Endothelial cells
SLCO3A1	9.96332e-34	0.445696	0.56	0.531	1.70821e-29	Endothelial cells
UMAD1	1.90964e-33	0.446872	0.25	0.178	3.27407e-29	Endothelial cells
ZMYND8	2.40485e-33	0.528453	0.373	0.312	4.12312e-29	Endothelial cells
DENND1A	2.85763e-33	0.360881	0.624	0.604	4.89941e-29	Endothelial cells
ELOVL5	4.02072e-33	-0.285012	0.216	0.308	6.89352e-29	Endothelial cells
DOCK6	5.66479e-33	0.505455	0.395	0.336	9.71228e-29	Endothelial cells
SHANK3	8.04821e-33	0.44774	0.469	0.422	1.37987e-28	Endothelial cells
MEF2A	5.03016e-32	0.269661	0.796	0.789	8.62422e-28	Endothelial cells
LDLRAD3	1.35595e-31	0.396292	0.62	0.608	2.32478e-27	Endothelial cells
CDK17	2.02848e-31	-0.261934	0.445	0.557	3.47783e-27	Endothelial cells
ADD1	3.80485e-31	0.425303	0.577	0.561	6.52342e-27	Endothelial cells
ZNF609	4.09061e-31	0.404523	0.477	0.433	7.01335e-27	Endothelial cells
RAPGEF1	5.24296e-31	0.3005	0.673	0.64	8.98906e-27	Endothelial cells
NFATC3	5.35995e-31	0.486416	0.403	0.351	9.18963e-27	Endothelial cells
ZNF721	1.07397e-30	0.433864	0.295	0.229	1.84132e-26	Endothelial cells
WWOX	1.16086e-30	0.468442	0.603	0.575	1.99029e-26	Endothelial cells
RCSD1	1.63202e-30	0.537323	0.379	0.325	2.79811e-26	Endothelial cells
CUX1	1.78839e-30	0.389766	0.582	0.56	3.06619e-26	Endothelial cells
SORBS2	2.46629e-30	0.351052	0.759	0.754	4.22846e-26	Endothelial cells
BPTF	4.26568e-30	0.408226	0.51	0.483	7.31351e-26	Endothelial cells
MAP4	4.78305e-30	0.365126	0.593	0.573	8.20054e-26	Endothelial cells
ACER2	5.96514e-30	0.519373	0.402	0.344	1.02272e-25	Endothelial cells
PPP6R2	6.45718e-30	0.480108	0.336	0.28	1.10708e-25	Endothelial cells
LIMS2	2.84276e-29	0.438397	0.501	0.469	4.87391e-25	Endothelial cells
GAK	5.23346e-29	0.459031	0.272	0.21	8.97277e-25	Endothelial cells
CLEC16A	7.81036e-29	0.444318	0.337	0.277	1.33909e-24	Endothelial cells
DAB2IP	8.65815e-29	0.454551	0.461	0.42	1.48444e-24	Endothelial cells
CALD1	9.10433e-29	-0.359604	0.315	0.4	1.56094e-24	Endothelial cells
SULF2	1.69212e-28	0.497286	0.309	0.251	2.90115e-24	Endothelial cells
MTHFD1L	1.11471e-27	0.446728	0.271	0.208	1.91118e-23	Endothelial cells
UACA	1.26541e-27	0.358989	0.602	0.58	2.16955e-23	Endothelial cells
EPS8	1.57629e-27	-0.344977	0.321	0.402	2.70254e-23	Endothelial cells
FNDC3A	2.07546e-27	-0.291153	0.363	0.458	3.55837e-23	Endothelial cells
C20orf194	2.15674e-27	0.456273	0.372	0.32	3.69772e-23	Endothelial cells
ICA1	5.29119e-27	0.464323	0.355	0.302	9.07174e-23	Endothelial cells
VMP1	9.81626e-27	-0.36049	0.273	0.354	1.683e-22	Endothelial cells
SPIDR	2.89149e-26	0.367091	0.59	0.574	4.95746e-22	Endothelial cells
ZFHX3	3.55744e-26	0.314248	0.45	0.4	6.09922e-22	Endothelial cells
PLA2G4A	3.76332e-26	-0.473805	0.204	0.275	6.45222e-22	Endothelial cells
MCTP1	7.09829e-26	-0.288851	0.265	0.354	1.217e-21	Endothelial cells
LRP8	7.8815e-26	0.45145	0.382	0.326	1.35128e-21	Endothelial cells
RPS6KA2	8.06933e-26	0.287174	0.634	0.621	1.38349e-21	Endothelial cells
RPGR	1.06115e-25	0.504085	0.372	0.318	1.81935e-21	Endothelial cells
EPN2	1.9608e-25	0.372403	0.501	0.468	3.36178e-21	Endothelial cells
SLC1A1	2.01219e-25	0.410008	0.564	0.539	3.4499e-21	Endothelial cells
RERE	2.05442e-25	0.267393	0.69	0.693	3.5223e-21	Endothelial cells
RAD51B	3.20215e-25	0.393632	0.507	0.46	5.49008e-21	Endothelial cells
BNC2	5.41363e-25	0.257205	0.282	0.21	9.28166e-21	Endothelial cells
BCL2L1	5.66667e-25	0.458274	0.419	0.381	9.71551e-21	Endothelial cells
SLC22A23	1.10369e-24	0.447585	0.389	0.338	1.89227e-20	Endothelial cells
APPL2	1.60477e-24	0.412372	0.263	0.206	2.75137e-20	Endothelial cells
IKBKB	2.01295e-24	0.425516	0.407	0.362	3.4512e-20	Endothelial cells
GTF2I	4.25506e-24	0.292042	0.498	0.455	7.29529e-20	Endothelial cells
HDAC4	7.06607e-24	0.446167	0.322	0.271	1.21148e-19	Endothelial cells
SH3BP4	1.16651e-23	0.47763	0.407	0.37	1.99998e-19	Endothelial cells
TRAPPC9	1.42973e-23	0.424413	0.433	0.395	2.45126e-19	Endothelial cells
MARK3	1.65204e-23	0.358191	0.497	0.472	2.83242e-19	Endothelial cells
TMEM44	2.62034e-23	0.438022	0.263	0.21	4.49257e-19	Endothelial cells
DENND3	3.73654e-23	0.392543	0.404	0.361	6.40631e-19	Endothelial cells
MCC	4.49731e-23	0.455456	0.534	0.513	7.71064e-19	Endothelial cells
GPCPD1	6.92025e-23	-0.359754	0.679	0.718	1.18648e-18	Endothelial cells
AVL9	9.20493e-23	0.423107	0.421	0.387	1.57819e-18	Endothelial cells
MAP3K5	3.03679e-22	0.411804	0.356	0.304	5.20658e-18	Endothelial cells
RPTOR	3.93343e-22	0.4036	0.302	0.25	6.74386e-18	Endothelial cells
KALRN	6.26537e-22	0.459711	0.406	0.364	1.0742e-17	Endothelial cells
BCAR3	1.12614e-21	0.385059	0.383	0.336	1.93077e-17	Endothelial cells
SKI	1.13565e-21	0.435653	0.334	0.291	1.94707e-17	Endothelial cells
USP34	1.94028e-21	0.309104	0.625	0.641	3.32661e-17	Endothelial cells
ZKSCAN1	1.9408e-21	0.375518	0.466	0.433	3.3275e-17	Endothelial cells
OSBPL1A	2.78973e-21	0.400072	0.282	0.23	4.78299e-17	Endothelial cells
FMNL3	8.06218e-21	0.392081	0.5	0.485	1.38226e-16	Endothelial cells
TNRC6B	9.35591e-21	0.280971	0.614	0.612	1.60407e-16	Endothelial cells
DIP2A	1.4196e-20	0.412508	0.374	0.337	2.4339e-16	Endothelial cells
ZMIZ1	1.59977e-20	0.392645	0.35	0.305	2.74281e-16	Endothelial cells
MYRIP	2.44304e-20	0.272351	0.802	0.803	4.18859e-16	Endothelial cells
RNF216	2.76912e-20	0.420589	0.321	0.278	4.74766e-16	Endothelial cells
SLC39A11	2.78229e-20	0.419429	0.288	0.239	4.77023e-16	Endothelial cells
CHKA	3.3378e-20	0.387539	0.363	0.319	5.72266e-16	Endothelial cells
EPB41L2	3.87568e-20	0.489339	0.37	0.336	6.64485e-16	Endothelial cells
ARHGEF28	1.05191e-19	0.424157	0.311	0.263	1.80349e-15	Endothelial cells
APBB2	1.30248e-19	0.293502	0.728	0.745	2.2331e-15	Endothelial cells
PPFIBP1	1.76171e-19	0.26065	0.761	0.763	3.02045e-15	Endothelial cells
SBF2	3.67815e-19	0.28218	0.681	0.691	6.30618e-15	Endothelial cells
RBM6	3.94818e-19	0.295079	0.549	0.533	6.76916e-15	Endothelial cells
TNRC6A	5.96146e-19	0.312858	0.527	0.518	1.02209e-14	Endothelial cells
SMG6	8.12141e-19	0.391083	0.372	0.334	1.39242e-14	Endothelial cells
AP2A2	9.89071e-19	0.426469	0.329	0.289	1.69576e-14	Endothelial cells
CTNNA2	1.26945e-18	0.388026	0.433	0.379	2.17648e-14	Endothelial cells
CSGALNACT1	1.33915e-18	0.454055	0.412	0.372	2.29598e-14	Endothelial cells
MYO5C	1.45189e-18	0.428839	0.282	0.238	2.48926e-14	Endothelial cells
SDCCAG8	2.26197e-18	0.372363	0.395	0.36	3.87815e-14	Endothelial cells
AHNAK	2.33147e-18	0.443358	0.398	0.368	3.99731e-14	Endothelial cells
DEPTOR	2.38752e-18	0.408463	0.274	0.226	4.09341e-14	Endothelial cells
MOB3B	5.17673e-18	0.403242	0.403	0.367	8.8755e-14	Endothelial cells
MYO1E	6.91702e-18	0.354664	0.529	0.511	1.18592e-13	Endothelial cells
CHST15	8.49398e-18	0.417534	0.268	0.223	1.45629e-13	Endothelial cells
INSR	9.21899e-18	0.400337	0.569	0.558	1.5806e-13	Endothelial cells
KIAA1671	1.3052e-17	0.433531	0.382	0.354	2.23777e-13	Endothelial cells
SLC1A2	1.59516e-17	0.32243	0.295	0.247	2.7349e-13	Endothelial cells
FGD5	2.01538e-17	0.346202	0.383	0.348	3.45537e-13	Endothelial cells
CDC42BPB	2.46277e-17	0.358893	0.358	0.32	4.22241e-13	Endothelial cells
ANXA3	3.47811e-17	0.359741	0.447	0.418	5.96322e-13	Endothelial cells
MAML2	3.74351e-17	0.319454	0.503	0.477	6.41825e-13	Endothelial cells
FRMD4A	3.80877e-17	0.70992	0.359	0.328	6.53014e-13	Endothelial cells
AFF3	3.86814e-17	0.636901	0.416	0.381	6.63193e-13	Endothelial cells
SDK1	6.74752e-17	0.461466	0.278	0.229	1.15686e-12	Endothelial cells
ATP11A	7.51904e-17	0.390965	0.425	0.399	1.28914e-12	Endothelial cells
AGAP1	1.04505e-16	0.280217	0.642	0.641	1.79174e-12	Endothelial cells
SUMF1	1.20103e-16	0.423923	0.387	0.352	2.05917e-12	Endothelial cells
GAB1	1.23567e-16	0.313705	0.528	0.503	2.11856e-12	Endothelial cells
VPS53	1.36303e-16	0.377515	0.311	0.274	2.33691e-12	Endothelial cells
SHC2	2.1327e-16	0.429795	0.312	0.279	3.65652e-12	Endothelial cells
ZNRF3	3.01801e-16	0.390873	0.362	0.328	5.17437e-12	Endothelial cells
PIP5K1C	3.0781e-16	0.403933	0.317	0.281	5.27739e-12	Endothelial cells
ACACB	3.8925e-16	0.398693	0.308	0.27	6.67369e-12	Endothelial cells
PDGFB	4.79892e-16	0.401814	0.296	0.257	8.22774e-12	Endothelial cells
FKBP5	5.52537e-16	0.288938	0.403	0.357	9.47325e-12	Endothelial cells
NAV3	6.48641e-16	0.363551	0.269	0.224	1.1121e-11	Endothelial cells
RNF130	1.49268e-15	0.373367	0.336	0.301	2.5592e-11	Endothelial cells
PITPNC1	1.58193e-15	0.308053	0.549	0.527	2.71221e-11	Endothelial cells
SEC14L1	1.59556e-15	0.330238	0.674	0.682	2.7356e-11	Endothelial cells
DIP2B	1.69535e-15	0.365792	0.398	0.371	2.90667e-11	Endothelial cells
TRAK1	2.53254e-15	0.388943	0.37	0.345	4.34204e-11	Endothelial cells
ATM	3.0254e-15	0.373062	0.268	0.229	5.18705e-11	Endothelial cells
PROM1	3.80882e-15	0.374553	0.27	0.228	6.53022e-11	Endothelial cells
NSF	5.91128e-15	0.33829	0.282	0.242	1.01349e-10	Endothelial cells
SIPA1L3	6.58511e-15	0.3275	0.265	0.223	1.12902e-10	Endothelial cells
MAP4K4	1.26289e-14	0.275378	0.599	0.608	2.16523e-10	Endothelial cells
TTC17	1.50599e-14	0.306948	0.512	0.505	2.58202e-10	Endothelial cells
MIR99AHG	1.52263e-14	0.25396	0.316	0.271	2.61054e-10	Endothelial cells
PARP4	2.03664e-14	0.367056	0.252	0.214	3.49181e-10	Endothelial cells
PRKAG2	3.08864e-14	0.396637	0.273	0.238	5.29546e-10	Endothelial cells
ABCC4	3.83069e-14	0.310343	0.292	0.248	6.56772e-10	Endothelial cells
CYFIP1	3.85577e-14	0.384322	0.345	0.317	6.61071e-10	Endothelial cells
TBL1X	4.09535e-14	0.383852	0.375	0.347	7.02148e-10	Endothelial cells
TACC1	4.94557e-14	0.337945	0.849	0.867	8.47919e-10	Endothelial cells
VTI1A	6.42299e-14	0.265303	0.596	0.601	1.10122e-09	Endothelial cells
BCR	7.1202e-14	0.35546	0.273	0.236	1.22076e-09	Endothelial cells
ASH1L	9.75289e-14	0.271706	0.574	0.586	1.67213e-09	Endothelial cells
UVRAG	1.14921e-13	0.303827	0.515	0.513	1.97032e-09	Endothelial cells
MYO9A	1.1985e-13	0.317687	0.486	0.478	2.05483e-09	Endothelial cells
CREBBP	1.58647e-13	0.309203	0.445	0.433	2.72001e-09	Endothelial cells
KMT2A	1.64835e-13	0.374918	0.337	0.31	2.82609e-09	Endothelial cells
PREX1	1.70573e-13	0.390725	0.327	0.298	2.92447e-09	Endothelial cells
BRD4	2.62713e-13	0.320728	0.351	0.323	4.50421e-09	Endothelial cells
ATG7	2.72262e-13	0.351327	0.406	0.386	4.66793e-09	Endothelial cells
WWC2	2.808e-13	0.283345	0.595	0.612	4.81432e-09	Endothelial cells
SLCO4A1	3.81239e-13	0.499335	0.283	0.255	6.53635e-09	Endothelial cells
SETD2	6.03056e-13	0.314296	0.456	0.446	1.03394e-08	Endothelial cells
MTSS1	6.4387e-13	0.381449	0.444	0.43	1.10391e-08	Endothelial cells
ITIH5	7.74169e-13	0.286675	0.5	0.475	1.32731e-08	Endothelial cells
FARP1	9.33611e-13	0.412032	0.302	0.272	1.60068e-08	Endothelial cells
IRAK3	1.06407e-12	0.349585	0.563	0.566	1.82434e-08	Endothelial cells
CDC14A	1.65706e-12	0.336624	0.383	0.359	2.84103e-08	Endothelial cells
HLCS	1.82394e-12	0.417081	0.328	0.299	3.12714e-08	Endothelial cells
NR3C2	2.16438e-12	0.252639	0.638	0.64	3.71082e-08	Endothelial cells
FNBP1	2.50013e-12	0.320819	0.367	0.344	4.28647e-08	Endothelial cells
FGD4	3.43118e-12	0.2809	0.435	0.414	5.88276e-08	Endothelial cells
DIDO1	3.5956e-12	0.349508	0.251	0.218	6.16465e-08	Endothelial cells
PHYKPL	4.50825e-12	0.323909	0.251	0.217	7.72939e-08	Endothelial cells
ULK4	5.27237e-12	0.322612	0.256	0.219	9.03948e-08	Endothelial cells
TTC7B	5.27618e-12	0.34693	0.294	0.264	9.04601e-08	Endothelial cells
TULP4	6.40281e-12	0.333395	0.341	0.316	1.09776e-07	Endothelial cells
TLK2	8.69402e-12	0.32848	0.327	0.301	1.49059e-07	Endothelial cells
TBC1D12	1.29721e-11	0.31708	0.374	0.351	2.22406e-07	Endothelial cells
GALNT2	1.30107e-11	0.357729	0.263	0.232	2.23068e-07	Endothelial cells
CPT1A	1.38419e-11	0.353989	0.262	0.232	2.37319e-07	Endothelial cells
VPS13D	1.43664e-11	0.309558	0.434	0.425	2.46312e-07	Endothelial cells
JPX	1.49499e-11	0.374341	0.4	0.389	2.56315e-07	Endothelial cells
PPP2R2D	1.72514e-11	0.350792	0.27	0.24	2.95776e-07	Endothelial cells
NKD1	1.9739e-11	0.467107	0.331	0.308	3.38425e-07	Endothelial cells
PACS1	2.29249e-11	0.337418	0.383	0.363	3.93047e-07	Endothelial cells
CMIP	2.50178e-11	0.37111	0.354	0.329	4.2893e-07	Endothelial cells
ADARB1	2.72675e-11	0.377682	0.295	0.267	4.67502e-07	Endothelial cells
STX8	3.03126e-11	0.347189	0.341	0.316	5.1971e-07	Endothelial cells
TRPM3	3.15775e-11	0.379359	0.261	0.224	5.41397e-07	Endothelial cells
PPFIA1	3.92333e-11	0.329323	0.32	0.295	6.72655e-07	Endothelial cells
SORT1	4.00999e-11	0.32275	0.576	0.579	6.87513e-07	Endothelial cells
DIP2C	4.30457e-11	0.38103	0.371	0.356	7.38018e-07	Endothelial cells
EML1	7.47075e-11	0.315176	0.419	0.4	1.28086e-06	Endothelial cells
SLC7A1	9.29744e-11	0.286268	0.683	0.689	1.59405e-06	Endothelial cells
KDM2A	9.42944e-11	0.28047	0.411	0.398	1.61668e-06	Endothelial cells
CRIM1	1.02974e-10	0.376259	0.675	0.702	1.76549e-06	Endothelial cells
SAMD4A	1.07242e-10	0.433459	0.32	0.294	1.83867e-06	Endothelial cells
PI4KA	1.20462e-10	0.296669	0.323	0.297	2.06532e-06	Endothelial cells
GATAD2A	1.51512e-10	0.334018	0.314	0.288	2.59767e-06	Endothelial cells
TRPC4AP	1.87175e-10	0.326167	0.327	0.304	3.20912e-06	Endothelial cells
FBXL20	2.55456e-10	0.280098	0.299	0.27	4.37979e-06	Endothelial cells
GSE1	3.58905e-10	0.360565	0.257	0.231	6.15343e-06	Endothelial cells
PAQR5	4.54834e-10	0.332981	0.326	0.303	7.79812e-06	Endothelial cells
PPP1R13B	4.67413e-10	0.323504	0.425	0.414	8.0138e-06	Endothelial cells
GOLGA4	5.02468e-10	0.287888	0.466	0.461	8.61482e-06	Endothelial cells
CHST11	6.52844e-10	0.489743	0.29	0.269	1.1193e-05	Endothelial cells
CDYL2	7.31275e-10	0.333922	0.482	0.481	1.25377e-05	Endothelial cells
PRELID2	8.07237e-10	0.387208	0.375	0.356	1.38401e-05	Endothelial cells
FAM193A	1.02775e-09	0.304976	0.272	0.244	1.76207e-05	Endothelial cells
SUSD6	1.1114e-09	0.329825	0.396	0.385	1.90549e-05	Endothelial cells
FAM120B	1.23293e-09	0.273164	0.407	0.395	2.11386e-05	Endothelial cells
RNF115	1.24354e-09	0.284656	0.491	0.491	2.13206e-05	Endothelial cells
OCLN	1.28128e-09	0.330224	0.286	0.263	2.19676e-05	Endothelial cells
CTIF	1.36574e-09	0.314029	0.276	0.251	2.34157e-05	Endothelial cells
TCF7L2	1.37811e-09	0.265337	0.504	0.503	2.36277e-05	Endothelial cells
SCAPER	1.62172e-09	0.2901	0.456	0.453	2.78045e-05	Endothelial cells
PPARD	1.85544e-09	0.295698	0.5	0.505	3.18116e-05	Endothelial cells
RNF144B	2.54349e-09	0.250586	0.528	0.521	4.36082e-05	Endothelial cells
SFSWAP	3.43929e-09	0.303185	0.272	0.247	5.89666e-05	Endothelial cells
NRP2	3.60509e-09	0.366802	0.35	0.337	6.18092e-05	Endothelial cells
CLASP1	5.04911e-09	0.254846	0.484	0.489	8.65671e-05	Endothelial cells
PPP3CC	8.57754e-09	0.269802	0.47	0.469	0.000147062	Endothelial cells
CAPZB	1.19201e-08	0.316091	0.359	0.347	0.00020437	Endothelial cells
PKN2	1.24265e-08	0.258014	0.431	0.429	0.000213053	Endothelial cells
UPF2	1.7931e-08	0.315063	0.255	0.232	0.000307427	Endothelial cells
SMAD9	2.53583e-08	0.344182	0.367	0.353	0.000434768	Endothelial cells
SGK3	3.56905e-08	0.277033	0.251	0.225	0.000611914	Endothelial cells
ATP9B	4.14302e-08	0.277966	0.373	0.361	0.000710322	Endothelial cells
VGLL4	5.90756e-08	0.293833	0.446	0.449	0.00101285	Endothelial cells
TMTC1	6.29057e-08	0.308975	0.256	0.228	0.00107852	Endothelial cells
UPF3A	8.94397e-08	0.319177	0.303	0.285	0.00153344	Endothelial cells
FHIT	1.35947e-07	0.268652	0.472	0.463	0.00233081	Endothelial cells
STK10	1.37526e-07	0.289344	0.261	0.239	0.00235788	Endothelial cells
TMEM184B	1.42768e-07	0.328817	0.29	0.275	0.00244776	Endothelial cells
UNC13B	1.49953e-07	0.276852	0.581	0.6	0.00257094	Endothelial cells
DCLK2	1.59399e-07	0.293845	0.378	0.367	0.0027329	Endothelial cells
SNX25	1.5987e-07	0.303172	0.27	0.249	0.00274097	Endothelial cells
RBM33	1.63192e-07	0.274113	0.349	0.337	0.00279792	Endothelial cells
HECTD4	2.68468e-07	0.282373	0.354	0.343	0.00460289	Endothelial cells
GRK5	3.37264e-07	0.30996	0.353	0.339	0.0057824	Endothelial cells
ATXN2	4.14421e-07	0.25509	0.452	0.46	0.00710525	Endothelial cells
ZHX3	4.39005e-07	0.333656	0.311	0.298	0.00752674	Endothelial cells
PHLDB2	4.83736e-07	0.327497	0.261	0.242	0.00829365	Endothelial cells
TRA2A	4.89592e-07	0.257269	0.408	0.405	0.00839405	Endothelial cells
SMAD3	5.20138e-07	0.268642	0.353	0.337	0.00891777	Endothelial cells
MAPKAP1	7.13464e-07	0.26979	0.335	0.324	0.0122323	Endothelial cells
GRB10	1.00211e-06	0.263298	0.583	0.602	0.0171811	Endothelial cells
KCTD8	1.08008e-06	0.301456	0.303	0.279	0.0185181	Endothelial cells
LRRFIP1	1.0857e-06	0.267817	0.325	0.309	0.0186143	Endothelial cells
WASF2	1.18883e-06	0.250346	0.416	0.417	0.0203825	Endothelial cells
SMYD3	1.19282e-06	0.264545	0.534	0.55	0.0204508	Endothelial cells
AFAP1L2	1.3274e-06	0.336528	0.351	0.347	0.0227582	Endothelial cells
PPP2R5C	1.33686e-06	0.292703	0.329	0.319	0.0229204	Endothelial cells
TTBK2	1.52077e-06	0.2641	0.278	0.26	0.0260736	Endothelial cells
CAMTA1	1.7095e-06	0.253818	0.565	0.597	0.0293095	Endothelial cells
ZNF366	1.97954e-06	0.461147	0.4	0.4	0.0339391	Endothelial cells
ZNF532	2.03902e-06	0.281572	0.36	0.352	0.0349589	Endothelial cells
TSPAN14	2.47522e-06	0.284286	0.423	0.433	0.0424377	Endothelial cells
UBE3C	3.44706e-06	0.277073	0.36	0.355	0.0590998	Endothelial cells
CLIP1	3.47454e-06	0.273193	0.317	0.306	0.0595709	Endothelial cells
XPO1	3.74755e-06	0.283303	0.262	0.246	0.0642518	Endothelial cells
ITCH	4.36314e-06	0.253139	0.391	0.39	0.074806	Endothelial cells
NSD1	4.50798e-06	0.26545	0.374	0.371	0.0772893	Endothelial cells
KIAA0319L	4.5123e-06	0.286892	0.299	0.285	0.0773634	Endothelial cells
TAOK3	4.87401e-06	0.262751	0.322	0.311	0.0835649	Endothelial cells
NAALADL2	5.11841e-06	0.292045	0.322	0.305	0.0877551	Endothelial cells
MAP3K3	5.29553e-06	0.276371	0.348	0.342	0.0907918	Endothelial cells
CUL4A	7.25879e-06	0.311602	0.285	0.274	0.124452	Endothelial cells
EP300	8.41216e-06	0.25627	0.305	0.291	0.144226	Endothelial cells
KIAA1549	8.72844e-06	0.321002	0.308	0.3	0.149649	Endothelial cells
ARID1A	1.04351e-05	0.260549	0.328	0.32	0.17891	Endothelial cells
CBFA2T2	1.12931e-05	0.255967	0.268	0.252	0.193619	Endothelial cells
KIAA1328	1.14253e-05	0.295205	0.289	0.275	0.195887	Endothelial cells
USP32	1.29697e-05	0.27016	0.299	0.286	0.222365	Endothelial cells
TRIM56	1.50404e-05	0.329852	0.252	0.24	0.257868	Endothelial cells
CDYL	1.72556e-05	0.285332	0.328	0.321	0.295848	Endothelial cells
ST7	1.83289e-05	0.262478	0.255	0.237	0.314249	Endothelial cells
ATP7B	2.06334e-05	0.317263	0.293	0.281	0.353759	Endothelial cells
STOX2	2.33441e-05	0.306115	0.403	0.406	0.400235	Endothelial cells
NOTCH1	2.54622e-05	0.318034	0.286	0.279	0.43655	Endothelial cells
HDAC7	2.83512e-05	0.253325	0.301	0.292	0.486081	Endothelial cells
ACYP2	2.92942e-05	0.286699	0.305	0.296	0.50225	Endothelial cells
PKD2	3.39132e-05	0.251338	0.321	0.31	0.581441	Endothelial cells
UBR4	3.97012e-05	0.271075	0.265	0.253	0.680678	Endothelial cells
DIAPH2	4.77396e-05	0.26023	0.266	0.251	0.818495	Endothelial cells
CEP192	5.69011e-05	0.261961	0.271	0.257	0.975569	Endothelial cells
ATP9A	7.45749e-05	0.25732	0.449	0.465	1	Endothelial cells
EFR3B	8.55423e-05	0.268377	0.417	0.426	1	Endothelial cells
CARD8	8.67696e-05	0.263706	0.304	0.298	1	Endothelial cells
ARL15	9.42731e-05	-0.361537	0.724	0.764	1	Endothelial cells
JAZF1	0.000102053	0.295786	0.308	0.3	1	Endothelial cells
HIPK2	0.000134514	0.288425	0.317	0.313	1	Endothelial cells
TBC1D8	0.000136206	0.299701	0.283	0.275	1	Endothelial cells
PLPP1	0.000142652	-0.265817	0.502	0.559	1	Endothelial cells
TOX	0.000176287	0.25423	0.27	0.256	1	Endothelial cells
GOLGB1	0.000235053	0.265332	0.315	0.312	1	Endothelial cells
CRADD	0.000254736	0.280933	0.335	0.328	1	Endothelial cells
PLSCR4	0.000259301	0.292246	0.305	0.303	1	Endothelial cells
LATS2	0.00033168	0.257703	0.266	0.259	1	Endothelial cells
NPAS2	0.000418965	0.284329	0.431	0.442	1	Endothelial cells
SHROOM2	0.000743769	0.303191	0.303	0.301	1	Endothelial cells
STAT5B	0.00130512	0.256066	0.303	0.302	1	Endothelial cells
SUN1	0.00137386	0.261326	0.313	0.315	1	Endothelial cells
NCOA6	0.00149828	0.258909	0.272	0.269	1	Endothelial cells
EGLN1	0.00172587	0.292741	0.282	0.282	1	Endothelial cells
TDRP	0.00175308	0.282601	0.366	0.376	1	Endothelial cells
HGSNAT	0.00227985	0.259707	0.267	0.263	1	Endothelial cells
KMT5B	0.00307481	0.258002	0.28	0.281	1	Endothelial cells
SSH2	0.00327762	0.261128	0.425	0.443	1	Endothelial cells
ANGPT2	0.00546446	0.523812	0.252	0.25	1	Endothelial cells
ZNF131	0.00581006	0.251358	0.26	0.258	1	Endothelial cells
PHF20	0.00663637	0.260604	0.263	0.263	1	Endothelial cells
TSPAN9	0.00735327	0.259644	0.413	0.43	1	Endothelial cells
ADAMTS9-AS2	0.0141905	0.279692	0.488	0.513	1	Endothelial cells
TCF7L1	0.0172156	0.278888	0.25	0.249	1	Endothelial cells
NEDD4L	0.0204119	0.297565	0.303	0.309	1	Endothelial cells
BACE2	0.0609253	0.297666	0.337	0.352	1	Endothelial cells
RBM20	0.987067	0.293551	0.268	0.289	1	Endothelial cells

## Sheet: Ependymal cells
	p_val	avg_log2FC	pct.1	pct.2	p_val_adj	celltype
XIST	4.36562e-182	2.74978	0.553	0.022	7.48486e-178	Ependymal cells
CTSV	2.57361e-156	2.17438	0.399	0.006	4.41246e-152	Ependymal cells
CCDC180	1.35383e-100	1.27743	0.285	0.007	2.32114e-96	Ependymal cells
UMAD1	3.05613e-79	1.16892	0.268	0.012	5.23973e-75	Ependymal cells
MT-CO2	2.21391e-73	-2.43091	0.373	0.909	3.79574e-69	Ependymal cells
MT-ND3	7.24404e-71	-2.65676	0.202	0.85	1.24199e-66	Ependymal cells
MT-CYB	2.60731e-68	-2.30283	0.399	0.911	4.47023e-64	Ependymal cells
MT-CO3	1.21204e-62	-2.06448	0.329	0.879	2.07804e-58	Ependymal cells
EFCAB11	1.57166e-51	1.25267	0.25	0.026	2.69461e-47	Ependymal cells
LRRC74B	1.835e-46	-1.35338	0.193	0.752	3.1461e-42	Ependymal cells
CAPS	6.60544e-42	-1.77754	0.224	0.732	1.1325e-37	Ependymal cells
AC019330.1	2.51818e-40	-1.45705	0.478	0.87	4.31743e-36	Ependymal cells
AK1	2.3224e-39	-1.6282	0.114	0.608	3.98175e-35	Ependymal cells
MT-ATP6	3.6101e-39	-1.51153	0.333	0.809	6.18951e-35	Ependymal cells
ARL17B	9.26887e-39	-1.38242	0.092	0.582	1.58915e-34	Ependymal cells
UTY	9.13923e-38	-1.12865	0.14	0.657	1.56692e-33	Ependymal cells
FTH1	1.34995e-35	-1.6133	0.127	0.596	2.3145e-31	Ependymal cells
CMSS1	3.2277e-35	-1.10466	0.553	0.895	5.53389e-31	Ependymal cells
PRH1	4.55937e-35	1.58769	0.294	0.064	7.81704e-31	Ependymal cells
NEAT1	2.13513e-34	1.55146	0.917	0.947	3.66067e-30	Ependymal cells
ODF3B	3.1833e-34	-1.23174	0.048	0.488	5.45777e-30	Ependymal cells
SPAG8	7.27812e-34	-1.01509	0.281	0.747	1.24783e-29	Ependymal cells
CIRBP	4.69723e-33	-0.92783	0.175	0.633	8.05339e-29	Ependymal cells
MT-ND2	8.81796e-33	-1.17151	0.311	0.77	1.51184e-28	Ependymal cells
SSBP4	1.07025e-32	-1.0438	0.193	0.644	1.83495e-28	Ependymal cells
CCDC78	1.50761e-32	-1.10564	0.101	0.541	2.5848e-28	Ependymal cells
CST3	1.63867e-32	-1.50472	0.268	0.703	2.8095e-28	Ependymal cells
BAIAP3	3.66662e-32	-0.883056	0.228	0.727	6.28642e-28	Ependymal cells
FAM183A	5.45924e-32	-1.05023	0.118	0.572	9.35987e-28	Ependymal cells
TUBB4B	1.33424e-30	-1.65064	0.118	0.544	2.28756e-26	Ependymal cells
LINC00571	3.62598e-30	-1.05929	0.184	0.641	6.21675e-26	Ependymal cells
CKB	5.59678e-30	-1.252	0.224	0.67	9.59567e-26	Ependymal cells
PCSK1N	1.53306e-29	-1.37916	0.092	0.502	2.62844e-25	Ependymal cells
KCNMB2	1.10836e-28	-0.920385	0.496	0.892	1.90028e-24	Ependymal cells
PABPN1	1.34156e-28	-0.916493	0.175	0.599	2.30011e-24	Ependymal cells
CDRT4	5.41242e-28	-1.06984	0.004	0.379	9.27959e-24	Ependymal cells
MT-ND4	1.10062e-27	-1.12617	0.544	0.864	1.88702e-23	Ependymal cells
TTTY14	2.19526e-27	-1.14778	0.105	0.504	3.76378e-23	Ependymal cells
C9orf24	1.3081e-26	-1.19633	0.088	0.471	2.24274e-22	Ependymal cells
TNNI3K	2.32517e-26	-1.12243	0.031	0.4	3.9865e-22	Ependymal cells
ZMYND10	2.42379e-26	-0.979864	0.105	0.499	4.15559e-22	Ependymal cells
NUDT3	3.1248e-26	-0.88728	0.092	0.485	5.35747e-22	Ependymal cells
NTS	3.95745e-26	-1.71868	0.018	0.374	6.78505e-22	Ependymal cells
TCP10L	5.17532e-26	-1.04168	0.022	0.384	8.87309e-22	Ependymal cells
RASSF9	5.21964e-26	-0.949787	0.259	0.675	8.94907e-22	Ependymal cells
CFAP73	8.91074e-26	-0.752441	0.461	0.851	1.52775e-21	Ependymal cells
USP9Y	1.76856e-25	-0.996969	0.075	0.453	3.03219e-21	Ependymal cells
RABL2A	2.39135e-25	-0.753275	0.237	0.662	4.09998e-21	Ependymal cells
FABP6	4.41141e-25	-1.13666	0.022	0.371	7.56337e-21	Ependymal cells
RPL13	7.7058e-25	-1.0556	0.092	0.468	1.32116e-20	Ependymal cells
HSPA1B	9.39575e-25	-1.2133	0.206	0.605	1.6109e-20	Ependymal cells
TMEM232	1.17827e-24	-0.621611	0.877	0.981	2.02015e-20	Ependymal cells
DPP7	1.23843e-24	-0.842054	0.048	0.408	2.12328e-20	Ependymal cells
BASP1	2.63308e-24	-0.794019	0.206	0.62	4.51441e-20	Ependymal cells
CD81	1.77724e-23	-1.26366	0.18	0.547	3.04708e-19	Ependymal cells
PFDN6	2.3442e-23	-0.913079	0.031	0.366	4.01912e-19	Ependymal cells
NR2F2-AS1	3.97321e-23	-1.12296	0.083	0.438	6.81207e-19	Ependymal cells
RPL28	5.34231e-23	-1.04803	0.061	0.399	9.15938e-19	Ependymal cells
NNAT	5.99536e-23	-1.54373	0.11	0.482	1.0279e-18	Ependymal cells
RPS28	7.1704e-23	-1.01951	0.013	0.335	1.22936e-18	Ependymal cells
RPL18	8.18835e-23	-0.994567	0.022	0.348	1.40389e-18	Ependymal cells
C8orf34-AS1	1.91395e-22	-0.80883	0.114	0.489	3.28147e-18	Ependymal cells
C2orf73	1.95083e-22	-0.695236	0.228	0.615	3.34469e-18	Ependymal cells
SNHG25	2.54383e-22	-0.83739	0.026	0.352	4.36139e-18	Ependymal cells
LRRC46	2.78815e-22	-0.818232	0.07	0.406	4.78028e-18	Ependymal cells
PRR29	2.97275e-22	-0.764204	0.123	0.505	5.09679e-18	Ependymal cells
RPLP1	5.98651e-22	-1.07098	0.057	0.388	1.02639e-17	Ependymal cells
BBOX1	7.74398e-22	-0.844716	0.215	0.6	1.32771e-17	Ependymal cells
FAM166B	9.17066e-22	-0.878162	0.013	0.325	1.57231e-17	Ependymal cells
CALY	9.94866e-22	-1.10059	0.132	0.473	1.7057e-17	Ependymal cells
SOX21-AS1	1.37129e-21	-0.789124	0.092	0.448	2.35107e-17	Ependymal cells
AK9	1.86474e-21	-0.695977	0.36	0.749	3.1971e-17	Ependymal cells
CTXN1	2.16167e-21	-0.958745	0.083	0.416	3.70618e-17	Ependymal cells
PIFO	2.61652e-21	-0.74235	0.092	0.443	4.48603e-17	Ependymal cells
TRIM2	3.31732e-21	-0.665441	0.469	0.853	5.68755e-17	Ependymal cells
KANSL1	3.37517e-21	-0.647929	0.496	0.871	5.78673e-17	Ependymal cells
LMNTD1	8.88826e-21	-0.724085	0.632	0.91	1.52389e-16	Ependymal cells
HSP90AA1	9.07681e-21	1.63317	0.789	0.785	1.55622e-16	Ependymal cells
PRDX5	1.05734e-20	-1.11774	0.039	0.346	1.81281e-16	Ependymal cells
RPS27	1.39862e-20	-0.981814	0.022	0.323	2.39793e-16	Ependymal cells
PRKG1	1.88293e-20	-0.622444	0.732	0.972	3.22829e-16	Ependymal cells
DGKI	2.36332e-20	-0.574009	0.149	0.503	4.05191e-16	Ependymal cells
RABGEF1	2.38735e-20	-0.654074	0.123	0.486	4.0931e-16	Ependymal cells
CRNDE	3.32875e-20	-0.673062	0.189	0.571	5.70713e-16	Ependymal cells
MT2A	6.24232e-20	-1.01196	0.083	0.406	1.07025e-15	Ependymal cells
ENKUR	6.25811e-20	-0.694993	0.184	0.552	1.07295e-15	Ependymal cells
NRXN1	7.83795e-20	-0.723438	0.746	0.918	1.34382e-15	Ependymal cells
FAM81B	1.00073e-19	-0.672062	0.289	0.669	1.71575e-15	Ependymal cells
C5AR1	1.58634e-19	-0.590281	0.224	0.59	2.71977e-15	Ependymal cells
C4orf47	2.27891e-19	-0.638647	0.474	0.851	3.90719e-15	Ependymal cells
RPL34	2.34513e-19	-0.846452	0.031	0.324	4.02072e-15	Ependymal cells
MLC1	2.70543e-19	-0.601623	0.175	0.54	4.63846e-15	Ependymal cells
PIH1D2	2.92014e-19	-0.671174	0.118	0.451	5.00657e-15	Ependymal cells
AMZ2	3.49946e-19	-0.51303	0.351	0.763	5.99983e-15	Ependymal cells
CLIC6	3.60356e-19	-0.595518	0.215	0.588	6.17831e-15	Ependymal cells
FOXJ1	4.76039e-19	-0.84417	0.118	0.437	8.16169e-15	Ependymal cells
RPL10	4.98466e-19	-1.0346	0.044	0.331	8.5462e-15	Ependymal cells
SPEF1	6.86375e-19	-0.71316	0.066	0.373	1.17679e-14	Ependymal cells
TMEM123	1.57016e-18	-0.648897	0.232	0.593	2.69203e-14	Ependymal cells
SLC47A2	1.91851e-18	-0.582167	0.461	0.817	3.28928e-14	Ependymal cells
CALM2	2.11065e-18	1.21462	0.268	0.095	3.61871e-14	Ependymal cells
SLC22A17	2.59239e-18	-0.725136	0.127	0.447	4.44465e-14	Ependymal cells
IDS	3.98624e-18	-0.675655	0.075	0.371	6.83441e-14	Ependymal cells
LCA5L	4.17742e-18	-0.609474	0.14	0.477	7.16218e-14	Ependymal cells
PPP1R42	4.30752e-18	-0.586643	0.548	0.881	7.38524e-14	Ependymal cells
DENND6B	4.98391e-18	-0.755196	0.154	0.473	8.54491e-14	Ependymal cells
MAPK15	9.05652e-18	-0.601117	0.167	0.514	1.55274e-13	Ependymal cells
SORBS1	9.67934e-18	0.687662	0.899	0.937	1.65952e-13	Ependymal cells
FTL	1.61317e-17	-0.572996	0.162	0.502	2.76577e-13	Ependymal cells
RPL35A	1.84839e-17	-0.852387	0.035	0.306	3.16907e-13	Ependymal cells
C5orf49	1.98589e-17	-0.62904	0.158	0.481	3.40481e-13	Ependymal cells
JUND	2.59176e-17	-1.00206	0.171	0.49	4.44357e-13	Ependymal cells
SERF2	2.64969e-17	-1.00951	0.079	0.357	4.5429e-13	Ependymal cells
ASB3	2.70531e-17	-0.440615	0.355	0.788	4.63826e-13	Ependymal cells
RPS27A	3.17725e-17	-0.998434	0.031	0.294	5.44739e-13	Ependymal cells
C8orf37-AS1	3.21367e-17	-0.624173	0.439	0.788	5.50984e-13	Ependymal cells
ATP1B1	3.26536e-17	-0.70957	0.294	0.643	5.59846e-13	Ependymal cells
COX7C	3.30521e-17	-0.819558	0.022	0.278	5.66678e-13	Ependymal cells
TAF1B	3.58557e-17	-0.679512	0.18	0.509	6.14745e-13	Ependymal cells
C4orf48	4.00315e-17	-0.707443	0.013	0.27	6.8634e-13	Ependymal cells
FBXO15	4.97398e-17	-0.558657	0.259	0.611	8.52789e-13	Ependymal cells
DYNLRB2	5.0099e-17	-0.565125	0.298	0.675	8.58948e-13	Ependymal cells
BBOF1	5.69564e-17	-0.486673	0.329	0.702	9.76518e-13	Ependymal cells
GABRG3	6.69175e-17	-0.692881	0.197	0.523	1.1473e-12	Ependymal cells
GABARAP	8.53854e-17	-0.815349	0.013	0.264	1.46393e-12	Ependymal cells
IGFBP7-AS1	1.04665e-16	-0.574993	0.154	0.477	1.79448e-12	Ependymal cells
HMGB1	1.08757e-16	-0.46471	0.452	0.792	1.86464e-12	Ependymal cells
ZSCAN16-AS1	1.08984e-16	-0.692228	0.035	0.294	1.86852e-12	Ependymal cells
CD24	1.35724e-16	-0.609875	0.075	0.364	2.32699e-12	Ependymal cells
FILIP1L	1.35978e-16	-0.999309	0.118	0.404	2.33134e-12	Ependymal cells
ECT2L	1.44763e-16	-0.596096	0.241	0.574	2.48196e-12	Ependymal cells
DPY19L2	1.58075e-16	-0.560264	0.228	0.569	2.7102e-12	Ependymal cells
MIR99AHG	1.71286e-16	-0.423122	0.886	0.991	2.9367e-12	Ependymal cells
RPL36	1.80342e-16	-0.779581	0.039	0.294	3.09197e-12	Ependymal cells
CSGALNACT1	1.8164e-16	-0.601964	0.373	0.737	3.11422e-12	Ependymal cells
MEMO1	2.09298e-16	-0.727621	0.075	0.352	3.58841e-12	Ependymal cells
EXOC5	2.59034e-16	-0.454422	0.232	0.564	4.44115e-12	Ependymal cells
FZD3	2.64726e-16	-0.473	0.386	0.762	4.53873e-12	Ependymal cells
PALMD	4.04414e-16	-0.581947	0.167	0.475	6.93368e-12	Ependymal cells
DYNLL1	4.66754e-16	-0.902471	0.105	0.385	8.00251e-12	Ependymal cells
DNALI1	5.01349e-16	-0.553634	0.167	0.483	8.59562e-12	Ependymal cells
MACF1	6.43403e-16	0.807599	0.842	0.899	1.10311e-11	Ependymal cells
GAPDH	6.73062e-16	-0.956968	0.14	0.425	1.15396e-11	Ependymal cells
SEMA3A	7.53674e-16	-0.632394	0.189	0.509	1.29217e-11	Ependymal cells
SLIT3	7.76972e-16	-0.618907	0.281	0.622	1.33212e-11	Ependymal cells
CFAP157	8.39919e-16	-0.502936	0.575	0.898	1.44004e-11	Ependymal cells
RPL3	9.49975e-16	-0.743503	0.013	0.253	1.62873e-11	Ependymal cells
PZP	9.54714e-16	-1.04561	0.066	0.336	1.63686e-11	Ependymal cells
DSE	9.56788e-16	-0.564861	0.404	0.762	1.64041e-11	Ependymal cells
LUC7L2	1.01797e-15	-0.400575	0.145	0.456	1.74532e-11	Ependymal cells
RPS14	1.40753e-15	-0.781086	0.044	0.291	2.41322e-11	Ependymal cells
PRRT2	1.43356e-15	-0.488834	0.07	0.348	2.45784e-11	Ependymal cells
ENTPD2	1.4409e-15	-0.650898	0.075	0.344	2.47042e-11	Ependymal cells
FAM110B	1.48884e-15	-0.672374	0.167	0.459	2.55261e-11	Ependymal cells
ARHGAP18	1.59608e-15	-0.533538	0.298	0.65	2.73648e-11	Ependymal cells
HSPA1A	1.61563e-15	-0.973849	0.149	0.442	2.77e-11	Ependymal cells
LINC00271	1.88463e-15	-0.518165	0.421	0.76	3.23119e-11	Ependymal cells
NSMF	1.95703e-15	-0.454324	0.281	0.62	3.35533e-11	Ependymal cells
SPATA7	2.22923e-15	-0.537718	0.224	0.551	3.82202e-11	Ependymal cells
TMEM47	2.30568e-15	-0.61888	0.228	0.547	3.95308e-11	Ependymal cells
NR2F1	2.44692e-15	-0.547224	0.237	0.559	4.19525e-11	Ependymal cells
CFAP65	3.40213e-15	-0.454212	0.263	0.621	5.83295e-11	Ependymal cells
SLIT2	3.58931e-15	-0.485608	0.346	0.711	6.15388e-11	Ependymal cells
UBE2E3	3.62917e-15	-0.607972	0.228	0.537	6.22221e-11	Ependymal cells
TEKT1	3.78265e-15	-0.518849	0.478	0.84	6.48536e-11	Ependymal cells
DZIP3	4.5607e-15	-0.46243	0.434	0.799	7.81931e-11	Ependymal cells
RPS15	4.56495e-15	-0.741924	0.053	0.299	7.82661e-11	Ependymal cells
RAPGEF6	4.65589e-15	-0.481542	0.114	0.404	7.98252e-11	Ependymal cells
ANKDD1B	5.27194e-15	-0.464704	0.289	0.623	9.03873e-11	Ependymal cells
LEKR1	5.607e-15	-0.518906	0.298	0.648	9.6132e-11	Ependymal cells
CD36	6.07406e-15	-0.596684	0.351	0.683	1.0414e-10	Ependymal cells
MT-ND1	6.91637e-15	-0.503504	0.325	0.675	1.18581e-10	Ependymal cells
PROS1	7.21933e-15	-0.553065	0.346	0.691	1.23775e-10	Ependymal cells
ATF7	7.44543e-15	-0.505863	0.088	0.369	1.27652e-10	Ependymal cells
TMEM108	8.09241e-15	-0.603206	0.408	0.733	1.38744e-10	Ependymal cells
EFCAB10	1.10866e-14	-0.552133	0.07	0.329	1.90079e-10	Ependymal cells
INTU	1.16284e-14	-0.506886	0.478	0.829	1.99368e-10	Ependymal cells
KIF2A	1.27765e-14	0.983312	0.289	0.12	2.19052e-10	Ependymal cells
RPL11	1.36229e-14	-0.747374	0.039	0.279	2.33564e-10	Ependymal cells
TMEM163	1.51141e-14	-0.577679	0.316	0.658	2.59131e-10	Ependymal cells
SRP14	1.75755e-14	-0.89956	0.07	0.312	3.01332e-10	Ependymal cells
STX17-AS1	1.83207e-14	-0.643905	0.075	0.332	3.14109e-10	Ependymal cells
FUT9	1.96504e-14	-0.599406	0.526	0.822	3.36907e-10	Ependymal cells
ACAD11	2.34334e-14	-0.412355	0.145	0.434	4.01766e-10	Ependymal cells
MGST1	2.54421e-14	-0.456704	0.285	0.611	4.36204e-10	Ependymal cells
RPS7	2.77782e-14	-0.791463	0.039	0.272	4.76257e-10	Ependymal cells
PPP1R32	2.92105e-14	-0.508764	0.096	0.369	5.00814e-10	Ependymal cells
RARRES2	3.24122e-14	-0.76849	0.035	0.264	5.55708e-10	Ependymal cells
RPL7A	3.45491e-14	-0.808352	0.057	0.287	5.92345e-10	Ependymal cells
PLCL1	3.78272e-14	-0.771999	0.132	0.408	6.48547e-10	Ependymal cells
NME3	3.98602e-14	-0.567619	0.079	0.333	6.83403e-10	Ependymal cells
ROPN1L	4.32733e-14	-0.493848	0.36	0.717	7.41921e-10	Ependymal cells
CCDC173	4.63362e-14	-0.484045	0.425	0.777	7.94434e-10	Ependymal cells
PRDM5	5.32383e-14	-0.478591	0.219	0.533	9.12771e-10	Ependymal cells
GABRG1	5.35409e-14	-0.44423	0.399	0.75	9.17958e-10	Ependymal cells
CHCHD10	5.9944e-14	-0.729206	0.07	0.306	1.02774e-09	Ependymal cells
RPL5	6.07357e-14	-0.572906	0.039	0.273	1.04131e-09	Ependymal cells
RPS2	6.89907e-14	-0.704494	0.044	0.268	1.18285e-09	Ependymal cells
ST3GAL3	7.52214e-14	-0.337163	0.123	0.408	1.28967e-09	Ependymal cells
ITM2C	7.92796e-14	-0.664518	0.075	0.322	1.35925e-09	Ependymal cells
LMO3	8.91161e-14	-0.527267	0.399	0.706	1.5279e-09	Ependymal cells
ZDHHC11	8.91281e-14	-0.32971	0.193	0.51	1.5281e-09	Ependymal cells
USP39	9.00588e-14	-0.559169	0.083	0.329	1.54406e-09	Ependymal cells
PLTP	9.60104e-14	-0.593319	0.246	0.55	1.6461e-09	Ependymal cells
WDR49	9.63463e-14	-0.40692	0.768	0.958	1.65186e-09	Ependymal cells
KCNJ16	1.04221e-13	-0.560403	0.092	0.352	1.78687e-09	Ependymal cells
TPPP3	1.1011e-13	-0.659512	0.136	0.409	1.88783e-09	Ependymal cells
HYDIN	1.1399e-13	-0.340764	0.816	0.974	1.95436e-09	Ependymal cells
DOC2A	1.26393e-13	-0.383877	0.364	0.706	2.16701e-09	Ependymal cells
IFT27	1.35249e-13	-0.420239	0.211	0.51	2.31884e-09	Ependymal cells
FAM227B	1.49225e-13	-0.618661	0.215	0.501	2.55845e-09	Ependymal cells
TMEM254	1.49529e-13	-0.581809	0.127	0.391	2.56367e-09	Ependymal cells
EFEMP1	1.65043e-13	-0.387457	0.289	0.61	2.82965e-09	Ependymal cells
LINC00461	1.68023e-13	-0.441738	0.329	0.669	2.88076e-09	Ependymal cells
FAU	1.88868e-13	-0.672469	0.035	0.251	3.23814e-09	Ependymal cells
CFAP61	2.13086e-13	-0.451313	0.513	0.848	3.65335e-09	Ependymal cells
SPECC1L	2.61484e-13	-0.350843	0.127	0.412	4.48314e-09	Ependymal cells
GFAP	2.8207e-13	1.27187	0.557	0.414	4.83608e-09	Ependymal cells
COL11A1	2.98605e-13	-0.637391	0.048	0.276	5.11959e-09	Ependymal cells
COQ4	3.30842e-13	-0.518951	0.11	0.362	5.67228e-09	Ependymal cells
HMGN3	3.63638e-13	-0.39994	0.289	0.604	6.23457e-09	Ependymal cells
LMO2	3.7252e-13	-0.357641	0.298	0.63	6.38685e-09	Ependymal cells
GPX4	4.07654e-13	-0.634011	0.07	0.299	6.98923e-09	Ependymal cells
LINC00880	4.11983e-13	-0.562168	0.193	0.467	7.06344e-09	Ependymal cells
SOD2	4.40014e-13	-0.456594	0.114	0.378	7.54404e-09	Ependymal cells
CFAP44-AS1	4.60804e-13	-0.549752	0.035	0.25	7.90049e-09	Ependymal cells
NT5DC1	4.65917e-13	-0.511401	0.232	0.539	7.98815e-09	Ependymal cells
ENPEP	4.85634e-13	-0.393439	0.285	0.617	8.3262e-09	Ependymal cells
NLGN4Y	5.17469e-13	-0.656138	0.096	0.336	8.87201e-09	Ependymal cells
HSD17B12	5.68241e-13	-0.493734	0.276	0.586	9.74249e-09	Ependymal cells
HKDC1	5.76079e-13	-0.466298	0.14	0.398	9.87687e-09	Ependymal cells
TRDMT1	6.09087e-13	-0.414993	0.303	0.618	1.04428e-08	Ependymal cells
AGBL2	6.42245e-13	-0.546672	0.162	0.428	1.10113e-08	Ependymal cells
FOXP2	6.75054e-13	-0.567032	0.32	0.631	1.15738e-08	Ependymal cells
FAIM2	6.86012e-13	-0.541616	0.127	0.391	1.17617e-08	Ependymal cells
ATG10	7.3742e-13	-0.523173	0.193	0.484	1.26431e-08	Ependymal cells
MTA1	7.60561e-13	-0.418142	0.07	0.309	1.30398e-08	Ependymal cells
RPL8	8.09363e-13	-0.593874	0.044	0.26	1.38765e-08	Ependymal cells
PRPF4B	8.7673e-13	-0.482384	0.272	0.557	1.50315e-08	Ependymal cells
SNCA	8.98011e-13	-0.61085	0.158	0.415	1.53964e-08	Ependymal cells
A2ML1-AS1	9.4819e-13	-0.767763	0.057	0.277	1.62567e-08	Ependymal cells
RPL19	1.00262e-12	-0.653052	0.044	0.256	1.71899e-08	Ependymal cells
GRIK1	1.03586e-12	-1.00118	0.061	0.282	1.77599e-08	Ependymal cells
DDX5	1.04992e-12	-0.414486	0.509	0.812	1.80008e-08	Ependymal cells
NOVA1	1.11562e-12	-0.477635	0.425	0.752	1.91274e-08	Ependymal cells
DPP10-AS3	1.14353e-12	-0.672826	0.039	0.255	1.96059e-08	Ependymal cells
PKM	1.21124e-12	-0.450342	0.285	0.598	2.07668e-08	Ependymal cells
CDK6	1.26219e-12	-0.467925	0.136	0.408	2.16403e-08	Ependymal cells
S100B	1.31434e-12	-0.607897	0.149	0.401	2.25344e-08	Ependymal cells
C7orf57	1.33054e-12	-0.358403	0.18	0.457	2.28122e-08	Ependymal cells
C10orf67	1.35693e-12	-0.408817	0.114	0.376	2.32645e-08	Ependymal cells
DAW1	1.42908e-12	-0.343835	0.382	0.718	2.45017e-08	Ependymal cells
ITM2B	1.55795e-12	-0.64048	0.254	0.532	2.6711e-08	Ependymal cells
MNS1	1.59857e-12	-0.362737	0.311	0.635	2.74075e-08	Ependymal cells
SEC62	1.81902e-12	-0.612784	0.136	0.381	3.11871e-08	Ependymal cells
MAP3K19	1.90247e-12	-0.373936	0.496	0.809	3.26179e-08	Ependymal cells
TTLL3	1.94341e-12	-0.466514	0.206	0.489	3.33198e-08	Ependymal cells
LINC00467	2.06328e-12	-0.57347	0.083	0.313	3.5375e-08	Ependymal cells
GPBP1	2.24523e-12	-0.406427	0.368	0.684	3.84945e-08	Ependymal cells
P4HTM	2.26989e-12	-0.461133	0.123	0.371	3.89172e-08	Ependymal cells
CRIP2	2.33402e-12	-0.532118	0.114	0.349	4.00168e-08	Ependymal cells
SUN1	2.42271e-12	-0.39899	0.311	0.634	4.15374e-08	Ependymal cells
STOML3	2.43102e-12	-0.442735	0.092	0.329	4.16798e-08	Ependymal cells
MDH1B	3.17001e-12	-0.270247	0.105	0.35	5.43498e-08	Ependymal cells
DYNLT1	3.95004e-12	-0.584416	0.057	0.27	6.77235e-08	Ependymal cells
DDX3Y	4.29317e-12	-0.530605	0.048	0.25	7.36063e-08	Ependymal cells
SPICE1	4.44769e-12	-0.372302	0.096	0.342	7.62557e-08	Ependymal cells
TUBA1A	4.45714e-12	-0.75762	0.167	0.416	7.64176e-08	Ependymal cells
PTRH1	4.88234e-12	-0.612171	0.105	0.338	8.37077e-08	Ependymal cells
ZC2HC1C	5.41573e-12	-0.440518	0.061	0.279	9.28527e-08	Ependymal cells
PTGDS	5.41991e-12	-0.522121	0.044	0.252	9.29244e-08	Ependymal cells
TMEM67	5.4979e-12	-0.373483	0.518	0.85	9.42615e-08	Ependymal cells
LINC00609	5.95321e-12	-0.456784	0.724	0.912	1.02068e-07	Ependymal cells
MLLT1	6.11967e-12	-0.303156	0.136	0.385	1.04922e-07	Ependymal cells
COX6B1	6.39665e-12	-0.640204	0.048	0.252	1.09671e-07	Ependymal cells
CSNK1G1	6.46894e-12	-0.511079	0.136	0.383	1.1091e-07	Ependymal cells
SPAG1	6.56154e-12	-0.408319	0.496	0.802	1.12498e-07	Ependymal cells
COL28A1	6.59522e-12	-0.454366	0.25	0.552	1.13075e-07	Ependymal cells
HSBP1	6.77187e-12	-0.620374	0.066	0.275	1.16104e-07	Ependymal cells
SF1	6.95326e-12	-0.454703	0.298	0.586	1.19214e-07	Ependymal cells
RPS19	7.41869e-12	-0.533099	0.101	0.327	1.27193e-07	Ependymal cells
SCAMP4	7.63499e-12	-0.495713	0.061	0.271	1.30902e-07	Ependymal cells
SYT17	7.89343e-12	-0.316612	0.272	0.589	1.35333e-07	Ependymal cells
LINC01473	8.16835e-12	-0.273301	0.425	0.782	1.40046e-07	Ependymal cells
FAM118A	8.45653e-12	-0.504339	0.254	0.525	1.44987e-07	Ependymal cells
RPL30	8.61791e-12	-0.605065	0.066	0.276	1.47754e-07	Ependymal cells
NME5	8.82487e-12	-0.364429	0.417	0.755	1.51302e-07	Ependymal cells
GOLGA8B	9.60778e-12	-0.472083	0.075	0.292	1.64725e-07	Ependymal cells
SYMPK	1.03884e-11	-0.378566	0.114	0.361	1.78109e-07	Ependymal cells
PAMR1	1.06702e-11	-0.430917	0.575	0.856	1.8294e-07	Ependymal cells
ODF2L	1.07709e-11	-0.389034	0.487	0.803	1.84667e-07	Ependymal cells
FAM174A	1.10232e-11	-0.396834	0.136	0.379	1.88993e-07	Ependymal cells
UQCRB	1.15053e-11	-0.620624	0.061	0.267	1.97258e-07	Ependymal cells
UFL1-AS1	1.21723e-11	-0.566155	0.075	0.297	2.08695e-07	Ependymal cells
PARD3B	1.23168e-11	-0.352551	0.868	0.985	2.11171e-07	Ependymal cells
ANKRD30BL	1.2713e-11	-0.449161	0.215	0.486	2.17965e-07	Ependymal cells
ANKFN1	1.2771e-11	-0.450658	0.645	0.892	2.18958e-07	Ependymal cells
TSC22D1	1.36634e-11	-0.531913	0.311	0.612	2.3426e-07	Ependymal cells
RPS24	1.44771e-11	-0.411833	0.075	0.3	2.4821e-07	Ependymal cells
B9D1	1.47501e-11	-0.347336	0.149	0.403	2.52891e-07	Ependymal cells
CXCL12	1.47781e-11	-0.582683	0.066	0.27	2.53371e-07	Ependymal cells
ADGRB3	1.48288e-11	-0.420431	0.487	0.787	2.54241e-07	Ependymal cells
PDE7A	1.528e-11	-0.453477	0.333	0.633	2.61976e-07	Ependymal cells
GPR37L1	1.70114e-11	-0.410029	0.096	0.324	2.91661e-07	Ependymal cells
KIAA0319	1.71559e-11	-0.449768	0.333	0.639	2.94137e-07	Ependymal cells
NDUFA4	1.71722e-11	-0.64729	0.048	0.253	2.94418e-07	Ependymal cells
ITPKB	1.72815e-11	1.13124	0.675	0.657	2.96292e-07	Ependymal cells
GSTP1	1.86348e-11	-0.790042	0.07	0.273	3.19493e-07	Ependymal cells
GREB1L	1.96362e-11	-0.569761	0.075	0.287	3.36663e-07	Ependymal cells
ARRDC3-AS1	2.01071e-11	-0.535907	0.14	0.39	3.44736e-07	Ependymal cells
MT-ND4L	2.17181e-11	-0.452428	0.197	0.461	3.72357e-07	Ependymal cells
ERICH6-AS1	2.21426e-11	-0.340534	0.158	0.412	3.79636e-07	Ependymal cells
SLC39A10	2.41609e-11	-0.44512	0.241	0.52	4.14239e-07	Ependymal cells
NPIPA1	2.61762e-11	-0.499817	0.053	0.25	4.4879e-07	Ependymal cells
CETN2	2.79117e-11	-0.592932	0.079	0.293	4.78545e-07	Ependymal cells
SRI	2.81923e-11	-0.538393	0.079	0.29	4.83357e-07	Ependymal cells
PSAT1	2.85433e-11	-0.457062	0.162	0.413	4.89376e-07	Ependymal cells
BCO2	3.05814e-11	-0.344892	0.268	0.552	5.24318e-07	Ependymal cells
ZNF337-AS1	3.08723e-11	-0.41995	0.132	0.376	5.29306e-07	Ependymal cells
CFAP58	3.15909e-11	-0.33895	0.268	0.563	5.41626e-07	Ependymal cells
AGPAT5	3.25103e-11	-0.395652	0.25	0.53	5.57389e-07	Ependymal cells
HSPB8	3.82281e-11	1.19026	0.544	0.415	6.55421e-07	Ependymal cells
ICA1L	4.37718e-11	-0.278592	0.36	0.678	7.50467e-07	Ependymal cells
IQCG	4.56262e-11	-0.293154	0.417	0.733	7.82262e-07	Ependymal cells
SERP1	4.62133e-11	-0.429095	0.25	0.514	7.92328e-07	Ependymal cells
MT3	4.75763e-11	-0.508948	0.127	0.357	8.15695e-07	Ependymal cells
CATSPERD	4.77634e-11	-0.546995	0.066	0.264	8.18904e-07	Ependymal cells
DYNC2LI1	5.03977e-11	-0.290685	0.311	0.616	8.64069e-07	Ependymal cells
SCPEP1	5.24363e-11	-0.365224	0.123	0.358	8.9902e-07	Ependymal cells
MT1E	5.27853e-11	-0.556893	0.083	0.29	9.05004e-07	Ependymal cells
EFHB	5.3266e-11	-0.332372	0.193	0.466	9.13246e-07	Ependymal cells
ZNF280D	5.43413e-11	-0.351463	0.285	0.585	9.31682e-07	Ependymal cells
RPL37A	5.50573e-11	-0.2571	0.096	0.325	9.43957e-07	Ependymal cells
DRC3	5.55079e-11	-0.35446	0.417	0.744	9.51682e-07	Ependymal cells
ALDH7A1	5.74655e-11	-0.411316	0.206	0.467	9.85246e-07	Ependymal cells
SNX14	6.2556e-11	-0.319649	0.237	0.534	1.07252e-06	Ependymal cells
RTCA-AS1	6.36782e-11	-0.287083	0.14	0.394	1.09176e-06	Ependymal cells
TMEM219	6.44962e-11	-0.432297	0.14	0.378	1.10579e-06	Ependymal cells
MYO16	7.03085e-11	-0.491177	0.162	0.416	1.20544e-06	Ependymal cells
STPG1	7.24376e-11	-0.255326	0.136	0.379	1.24194e-06	Ependymal cells
SPA17	7.52256e-11	-0.297161	0.118	0.347	1.28974e-06	Ependymal cells
ACYP1	7.61604e-11	-0.260283	0.118	0.365	1.30577e-06	Ependymal cells
RPS8	8.04919e-11	-0.646606	0.075	0.272	1.38003e-06	Ependymal cells
TYMP	8.11362e-11	-0.299664	0.096	0.315	1.39108e-06	Ependymal cells
SPAG16	8.15412e-11	-0.353203	0.754	0.941	1.39802e-06	Ependymal cells
AGT	8.43627e-11	-0.461082	0.289	0.565	1.4464e-06	Ependymal cells
IGFBP2	8.67764e-11	-0.64656	0.061	0.25	1.48778e-06	Ependymal cells
PTMA	8.90772e-11	-0.678158	0.167	0.39	1.52723e-06	Ependymal cells
EPM2AIP1	9.4211e-11	-0.342382	0.149	0.388	1.61525e-06	Ependymal cells
CASC2	1.02559e-10	-0.397969	0.654	0.901	1.75837e-06	Ependymal cells
ID4	1.12864e-10	-0.73189	0.206	0.447	1.93506e-06	Ependymal cells
PDCD4	1.20118e-10	-0.290897	0.175	0.437	2.05941e-06	Ependymal cells
ITGA2	1.20824e-10	-0.404964	0.224	0.49	2.07154e-06	Ependymal cells
CHM	1.32572e-10	-0.308954	0.246	0.518	2.27295e-06	Ependymal cells
LRRC37A3	1.41097e-10	-0.354566	0.202	0.461	2.4191e-06	Ependymal cells
DRC7	1.5852e-10	-0.413891	0.162	0.413	2.71783e-06	Ependymal cells
NME7	1.63296e-10	-0.297203	0.487	0.789	2.79971e-06	Ependymal cells
ZNF395	1.74379e-10	-0.37447	0.066	0.262	2.98973e-06	Ependymal cells
CCDC24	1.79495e-10	-0.343546	0.083	0.291	3.07745e-06	Ependymal cells
ZNF487	1.92291e-10	-0.336218	0.193	0.446	3.29683e-06	Ependymal cells
NME9	1.98533e-10	-0.374541	0.373	0.686	3.40384e-06	Ependymal cells
TUFM	2.02909e-10	-0.515667	0.07	0.266	3.47887e-06	Ependymal cells
ADAM12	2.09336e-10	-0.27998	0.07	0.268	3.58907e-06	Ependymal cells
PEBP1	2.11131e-10	-0.641114	0.162	0.384	3.61984e-06	Ependymal cells
MDFIC	2.2579e-10	-0.459833	0.211	0.462	3.87116e-06	Ependymal cells
GALNS	2.39252e-10	-0.414527	0.18	0.416	4.10198e-06	Ependymal cells
DNAI2	2.4711e-10	-0.308513	0.294	0.593	4.23669e-06	Ependymal cells
ADAMTS17	2.5964e-10	-0.406202	0.149	0.385	4.45152e-06	Ependymal cells
SGIP1	2.91734e-10	-0.397651	0.566	0.836	5.00177e-06	Ependymal cells
AEBP2	3.09189e-10	-0.390621	0.456	0.743	5.30105e-06	Ependymal cells
BTBD3	3.0943e-10	-0.305828	0.18	0.422	5.30518e-06	Ependymal cells
EIF1	3.16536e-10	-0.393022	0.096	0.308	5.42701e-06	Ependymal cells
MPC1	3.36272e-10	-0.297345	0.127	0.351	5.76538e-06	Ependymal cells
ORMDL1	3.47248e-10	-0.408279	0.083	0.284	5.95356e-06	Ependymal cells
GALNT3	3.55729e-10	-0.326984	0.127	0.35	6.09897e-06	Ependymal cells
DDR1	3.5744e-10	-0.3783	0.154	0.378	6.12831e-06	Ependymal cells
PPP1R14C	3.74348e-10	-0.314088	0.219	0.478	6.4182e-06	Ependymal cells
EFCAB1	3.82483e-10	-0.303861	0.368	0.66	6.55767e-06	Ependymal cells
TMBIM6	4.2179e-10	-0.314691	0.202	0.461	7.23158e-06	Ependymal cells
TRIL	4.36932e-10	-0.382353	0.07	0.26	7.4912e-06	Ependymal cells
ADGRL2	4.38037e-10	-0.478824	0.171	0.389	7.51015e-06	Ependymal cells
SRSF6	4.50376e-10	-0.425722	0.088	0.282	7.7217e-06	Ependymal cells
SON	4.80298e-10	-0.316587	0.355	0.665	8.23471e-06	Ependymal cells
NDST3	5.02034e-10	-0.371953	0.07	0.274	8.60738e-06	Ependymal cells
ZNF717	5.44219e-10	-0.395943	0.193	0.429	9.33064e-06	Ependymal cells
LRRIQ1	5.71457e-10	-0.366968	0.732	0.959	9.79763e-06	Ependymal cells
PAQR7	5.95492e-10	-0.435567	0.105	0.323	1.02097e-05	Ependymal cells
HSPE1	5.98358e-10	-0.532063	0.088	0.29	1.02589e-05	Ependymal cells
SNCAIP	5.99853e-10	-0.354435	0.456	0.745	1.02845e-05	Ependymal cells
MSI2	6.21422e-10	0.480636	0.925	0.973	1.06543e-05	Ependymal cells
SEMA3D	6.29374e-10	-0.304062	0.162	0.392	1.07906e-05	Ependymal cells
METTL7A	6.31119e-10	-0.296561	0.197	0.459	1.08205e-05	Ependymal cells
RPP38	6.63118e-10	-0.392479	0.114	0.32	1.13692e-05	Ependymal cells
KLKB1	6.96691e-10	-0.376767	0.083	0.284	1.19448e-05	Ependymal cells
FAM181B	7.85434e-10	-0.52877	0.079	0.27	1.34663e-05	Ependymal cells
ARL15	7.85638e-10	-0.327276	0.316	0.585	1.34698e-05	Ependymal cells
C8orf34	7.92021e-10	-0.378111	0.807	0.954	1.35792e-05	Ependymal cells
CFAP77	8.12882e-10	-0.270677	0.281	0.566	1.39369e-05	Ependymal cells
C11orf65	8.23283e-10	-0.486106	0.14	0.357	1.41152e-05	Ependymal cells
GPR162	8.50076e-10	-0.412819	0.096	0.298	1.45745e-05	Ependymal cells
C2orf50	8.68277e-10	-0.415414	0.079	0.274	1.48866e-05	Ependymal cells
GBE1	8.83334e-10	-0.421654	0.167	0.393	1.51448e-05	Ependymal cells
MEAF6	8.88584e-10	-0.398903	0.079	0.277	1.52348e-05	Ependymal cells
SSPN	9.24815e-10	-0.358504	0.118	0.334	1.58559e-05	Ependymal cells
KCTD17	9.57125e-10	-0.344169	0.066	0.253	1.64099e-05	Ependymal cells
ERBB4	9.66884e-10	-0.371785	0.64	0.883	1.65772e-05	Ependymal cells
KIF9-AS1	1.07341e-09	-0.41655	0.154	0.371	1.84036e-05	Ependymal cells
DNER	1.13525e-09	-0.252931	0.338	0.63	1.94639e-05	Ependymal cells
KCNMB4	1.14494e-09	-0.524572	0.088	0.281	1.963e-05	Ependymal cells
CHCHD2	1.15701e-09	-0.607827	0.075	0.256	1.98369e-05	Ependymal cells
GAS6	1.19414e-09	-0.402942	0.123	0.332	2.04736e-05	Ependymal cells
RHBDD2	1.20285e-09	-0.252178	0.088	0.278	2.06228e-05	Ependymal cells
LRRC23	1.28487e-09	-0.266517	0.289	0.57	2.20291e-05	Ependymal cells
LTBP1	1.29294e-09	-0.445478	0.434	0.724	2.21674e-05	Ependymal cells
RGL2	1.31044e-09	-0.371276	0.092	0.288	2.24674e-05	Ependymal cells
CSNK1E	1.34376e-09	-0.390202	0.105	0.299	2.30388e-05	Ependymal cells
AXDND1	1.38274e-09	-0.456557	0.114	0.318	2.3707e-05	Ependymal cells
ZBTB16	1.4086e-09	1.04218	0.364	0.226	2.41505e-05	Ependymal cells
SGK1	1.47825e-09	-0.393853	0.154	0.377	2.53445e-05	Ependymal cells
EPHX1	1.48758e-09	-0.415953	0.118	0.323	2.55046e-05	Ependymal cells
KCNQ1OT1	1.50817e-09	-0.508368	0.114	0.308	2.58577e-05	Ependymal cells
SPATA17	1.52963e-09	-0.316965	0.675	0.924	2.62256e-05	Ependymal cells
C20orf96	1.54792e-09	-0.308651	0.215	0.464	2.65391e-05	Ependymal cells
ANKAR	1.67666e-09	-0.306491	0.228	0.479	2.87463e-05	Ependymal cells
LPGAT1	1.73985e-09	-0.37254	0.25	0.499	2.98297e-05	Ependymal cells
IQCH-AS1	1.7582e-09	-0.444172	0.088	0.281	3.01444e-05	Ependymal cells
HSPBP1	1.86375e-09	-0.328616	0.083	0.271	3.1954e-05	Ependymal cells
SLC16A12	1.89147e-09	-0.394447	0.114	0.329	3.24293e-05	Ependymal cells
AHNAK	1.92732e-09	1.3507	0.303	0.169	3.3044e-05	Ependymal cells
CFAP53	1.93469e-09	-0.294167	0.268	0.537	3.31703e-05	Ependymal cells
CCDC60	1.98043e-09	-0.346564	0.469	0.752	3.39544e-05	Ependymal cells
COX4I1	1.98295e-09	-0.371326	0.07	0.254	3.39977e-05	Ependymal cells
TSNAXIP1	2.01504e-09	-0.272514	0.11	0.31	3.45478e-05	Ependymal cells
MYLK3	2.10142e-09	-0.268406	0.338	0.627	3.60288e-05	Ependymal cells
ZRANB2	2.18645e-09	-0.27645	0.259	0.509	3.74867e-05	Ependymal cells
HEATR5A	2.25153e-09	-0.253594	0.246	0.494	3.86026e-05	Ependymal cells
THUMPD3-AS1	2.33563e-09	-0.45577	0.127	0.325	4.00443e-05	Ependymal cells
AGBL3	2.39332e-09	-0.278685	0.184	0.4	4.10334e-05	Ependymal cells
WDR6	2.56756e-09	-0.253592	0.154	0.368	4.40208e-05	Ependymal cells
CBWD5	2.58007e-09	-0.352198	0.07	0.258	4.42352e-05	Ependymal cells
C11orf16	2.62798e-09	-0.310503	0.092	0.292	4.50568e-05	Ependymal cells
RAVER2	2.72462e-09	-0.306175	0.246	0.496	4.67136e-05	Ependymal cells
RCN2	2.804e-09	-0.385147	0.123	0.326	4.80746e-05	Ependymal cells
ST6GALNAC2	2.813e-09	-0.304512	0.101	0.304	4.82288e-05	Ependymal cells
ABHD18	2.91497e-09	-0.430968	0.11	0.308	4.99772e-05	Ependymal cells
HNRNPF	2.95264e-09	-0.317319	0.132	0.343	5.0623e-05	Ependymal cells
CATIP	3.32973e-09	-0.420109	0.127	0.327	5.70882e-05	Ependymal cells
NAALADL2	3.4243e-09	-0.443197	0.461	0.74	5.87097e-05	Ependymal cells
SRCIN1	3.46358e-09	-0.32848	0.132	0.335	5.93831e-05	Ependymal cells
PIK3CB	3.49459e-09	-0.352034	0.246	0.476	5.99147e-05	Ependymal cells
TMEM161B-AS1	3.59872e-09	-0.284791	0.57	0.862	6.17001e-05	Ependymal cells
TTLL9	3.64444e-09	-0.305605	0.421	0.722	6.2484e-05	Ependymal cells
ATP6AP1L	3.67002e-09	-0.288956	0.193	0.432	6.29224e-05	Ependymal cells
ANXA1	3.91423e-09	-0.612949	0.237	0.462	6.71095e-05	Ependymal cells
PTPRC	3.91976e-09	-0.378285	0.228	0.46	6.72043e-05	Ependymal cells
C21orf58	3.9443e-09	-0.302639	0.123	0.327	6.7625e-05	Ependymal cells
LRGUK	3.98207e-09	-0.324846	0.531	0.828	6.82726e-05	Ependymal cells
PTOV1	4.0437e-09	-0.354785	0.079	0.263	6.93293e-05	Ependymal cells
BCL6	4.30902e-09	1.06033	0.408	0.28	7.38782e-05	Ependymal cells
CYHR1	4.35194e-09	-0.392865	0.083	0.265	7.46141e-05	Ependymal cells
VAPA	4.43454e-09	-0.307114	0.189	0.42	7.60302e-05	Ependymal cells
TSTD3	4.43865e-09	-0.306125	0.18	0.413	7.61007e-05	Ependymal cells
MMP16	4.45012e-09	-0.423001	0.096	0.287	7.62973e-05	Ependymal cells
LRRN1	4.45532e-09	-0.434099	0.18	0.391	7.63865e-05	Ependymal cells
LRRC49	4.54612e-09	-0.273083	0.263	0.533	7.79433e-05	Ependymal cells
FLG-AS1	4.59806e-09	-0.40057	0.101	0.298	7.88337e-05	Ependymal cells
PON2	5.101e-09	-0.276659	0.202	0.428	8.74567e-05	Ependymal cells
ENO4	5.37016e-09	-0.270754	0.36	0.637	9.20714e-05	Ependymal cells
DNAJC27-AS1	5.46085e-09	-0.401325	0.114	0.31	9.36262e-05	Ependymal cells
AHCTF1	5.51484e-09	-0.281047	0.206	0.446	9.4552e-05	Ependymal cells
LINC01572	6.3405e-09	-0.490337	0.11	0.306	0.000108708	Ependymal cells
RTN3	6.7334e-09	-0.296021	0.294	0.566	0.000115444	Ependymal cells
TSPAN3	7.20741e-09	-0.339641	0.219	0.457	0.000123571	Ependymal cells
ADAM22	7.39344e-09	-0.305476	0.219	0.45	0.00012676	Ependymal cells
MYL6	7.67005e-09	-0.331248	0.079	0.259	0.000131503	Ependymal cells
FRMD3	8.52756e-09	-0.305832	0.083	0.269	0.000146205	Ependymal cells
ZSCAN5A	8.58252e-09	-0.296079	0.276	0.521	0.000147147	Ependymal cells
FAM76A	8.67164e-09	-0.36611	0.101	0.283	0.000148675	Ependymal cells
B2M	8.80132e-09	-0.558184	0.11	0.291	0.000150899	Ependymal cells
RAB11A	9.3908e-09	-0.262312	0.197	0.417	0.000161005	Ependymal cells
KIFAP3	9.6655e-09	-0.250387	0.263	0.523	0.000165715	Ependymal cells
CCDC170	9.91705e-09	-0.28097	0.474	0.782	0.000170028	Ependymal cells
FSD1L	1.0096e-08	-0.288398	0.329	0.601	0.000173096	Ependymal cells
SLC25A3	1.08693e-08	-0.484415	0.079	0.25	0.000186354	Ependymal cells
CSMD3	1.08897e-08	-0.296103	0.706	0.918	0.000186704	Ependymal cells
WDPCP	1.12048e-08	-0.299407	0.535	0.818	0.000192106	Ependymal cells
ANKUB1	1.16432e-08	-0.398906	0.386	0.635	0.000199623	Ependymal cells
DYDC2	1.24859e-08	-0.401814	0.096	0.281	0.000214071	Ependymal cells
C1orf159	1.258e-08	-0.434671	0.101	0.287	0.000215684	Ependymal cells
RORA-AS1	1.35192e-08	-0.303074	0.268	0.516	0.000231786	Ependymal cells
NELFA	1.36908e-08	-0.339574	0.316	0.605	0.00023473	Ependymal cells
EXPH5	1.39511e-08	-0.273542	0.325	0.612	0.000239192	Ependymal cells
SLC25A37	1.4049e-08	-0.272228	0.211	0.445	0.00024087	Ependymal cells
HNRNPDL	1.50832e-08	-0.258716	0.206	0.441	0.000258601	Ependymal cells
PTPRG	1.55865e-08	-0.324523	0.64	0.901	0.00026723	Ependymal cells
SMC6	1.69423e-08	-0.302391	0.281	0.534	0.000290476	Ependymal cells
B3GNT5	1.77813e-08	-0.332617	0.118	0.308	0.00030486	Ependymal cells
CIR1	1.78661e-08	-0.275974	0.136	0.338	0.000306314	Ependymal cells
TMEM59L	1.859e-08	-0.317516	0.083	0.259	0.000318726	Ependymal cells
ZNF862	2.07186e-08	-0.369007	0.11	0.299	0.00035522	Ependymal cells
PRDX1	2.0719e-08	-0.486132	0.092	0.266	0.000355227	Ependymal cells
MTX2	2.35569e-08	-0.322981	0.175	0.391	0.000403883	Ependymal cells
ARHGAP6	2.68158e-08	-0.25168	0.241	0.488	0.000459756	Ependymal cells
CSRNP3	2.90144e-08	-0.387057	0.237	0.475	0.000497451	Ependymal cells
AK7	2.98263e-08	-0.298687	0.329	0.579	0.000511372	Ependymal cells
SARAF	3.34224e-08	-0.332178	0.232	0.453	0.000573027	Ependymal cells
SYT16	3.4284e-08	-0.340247	0.158	0.359	0.0005878	Ependymal cells
MT-CO1	3.43607e-08	-0.490435	0.632	0.832	0.000589114	Ependymal cells
FBXO36	3.65209e-08	-0.332964	0.206	0.417	0.00062615	Ependymal cells
NMD3	3.74915e-08	-0.356221	0.25	0.48	0.000642791	Ependymal cells
DMD	3.82809e-08	-0.265547	0.785	0.954	0.000656326	Ependymal cells
NSRP1	3.82876e-08	-0.333736	0.145	0.343	0.00065644	Ependymal cells
MDH1	4.01414e-08	-0.329372	0.096	0.269	0.000688224	Ependymal cells
CDH2	4.02379e-08	-0.299422	0.421	0.708	0.000689878	Ependymal cells
GCFC2	4.0693e-08	-0.278556	0.127	0.315	0.000697681	Ependymal cells
PPIL6	4.07102e-08	-0.255204	0.456	0.756	0.000697976	Ependymal cells
CFAP44	4.47834e-08	-0.267183	0.759	0.95	0.000767812	Ependymal cells
CASC15	4.77522e-08	-0.320148	0.711	0.92	0.000818711	Ependymal cells
DHRS7B	4.95483e-08	-0.373128	0.083	0.253	0.000849505	Ependymal cells
STK33	5.30048e-08	-0.254364	0.768	0.944	0.000908767	Ependymal cells
IQCH	5.78713e-08	-0.314773	0.487	0.774	0.000992204	Ependymal cells
MUSK	5.90459e-08	-0.252892	0.241	0.48	0.00101234	Ependymal cells
TRDN	5.90804e-08	-0.427771	0.434	0.689	0.00101293	Ependymal cells
SUGCT	6.01195e-08	-0.275524	0.316	0.568	0.00103075	Ependymal cells
SLC18B1	6.24769e-08	-0.277264	0.211	0.417	0.00107117	Ependymal cells
RSRC2	6.38432e-08	-0.317876	0.118	0.296	0.00109459	Ependymal cells
FKBP8	6.52422e-08	-0.337978	0.092	0.257	0.00111858	Ependymal cells
GULP1	6.78156e-08	-0.31196	0.197	0.416	0.0011627	Ependymal cells
JKAMP	6.90285e-08	-0.279509	0.088	0.258	0.00118349	Ependymal cells
MZF1	7.23255e-08	-0.254232	0.114	0.295	0.00124002	Ependymal cells
SQLE	7.70227e-08	-0.355686	0.096	0.263	0.00132055	Ependymal cells
C2orf88	7.80276e-08	-0.295135	0.11	0.287	0.00133778	Ependymal cells
ITGB3BP	8.58524e-08	-0.253	0.136	0.321	0.00147194	Ependymal cells
DCBLD2	8.98952e-08	-0.304964	0.14	0.326	0.00154125	Ependymal cells
ACTB	9.14981e-08	-0.296426	0.285	0.506	0.00156874	Ependymal cells
ZC2HC1A	9.53835e-08	-0.265221	0.263	0.497	0.00163535	Ependymal cells
IQCD	9.58149e-08	-0.302253	0.11	0.277	0.00164275	Ependymal cells
LYRM4	9.65214e-08	-0.253688	0.123	0.298	0.00165486	Ependymal cells
NOXA1	1.01392e-07	-0.296214	0.088	0.253	0.00173836	Ependymal cells
DICER1-AS1	1.03528e-07	-0.322311	0.127	0.308	0.00177499	Ependymal cells
ATXN7L3B	1.05324e-07	-0.33506	0.101	0.267	0.00180578	Ependymal cells
MKX	1.09808e-07	-0.306868	0.154	0.344	0.00188265	Ependymal cells
BSG	1.11933e-07	-0.276494	0.105	0.277	0.00191909	Ependymal cells
SULF1	1.14756e-07	-0.285001	0.189	0.404	0.00196749	Ependymal cells
ATP6V0E2	1.22819e-07	-0.271621	0.123	0.303	0.00210572	Ependymal cells
CALM1	1.28689e-07	-0.392792	0.456	0.716	0.00220636	Ependymal cells
TMEM59	1.37513e-07	-0.415467	0.127	0.299	0.00235767	Ependymal cells
SLC3A2	1.43033e-07	-0.28646	0.092	0.259	0.0024523	Ependymal cells
VIM	1.47011e-07	-0.751611	0.259	0.459	0.0025205	Ependymal cells
DTNA	1.47385e-07	0.439001	0.886	0.969	0.00252692	Ependymal cells
BRI3	1.52052e-07	-0.274061	0.096	0.26	0.00260693	Ependymal cells
MTHFD2L	1.56e-07	-0.260517	0.171	0.375	0.00267461	Ependymal cells
TEX26	1.60518e-07	-0.257629	0.149	0.341	0.00275208	Ependymal cells
RBBP4	1.63082e-07	-0.307065	0.127	0.303	0.00279604	Ependymal cells
DHX30	1.66902e-07	-0.256757	0.127	0.306	0.00286154	Ependymal cells
ATL2	1.7067e-07	-0.304405	0.246	0.458	0.00292613	Ependymal cells
PARD6B	1.71473e-07	-0.252566	0.114	0.286	0.0029399	Ependymal cells
WDR19	1.85175e-07	-0.281047	0.346	0.602	0.00317483	Ependymal cells
DNM3	1.89586e-07	-0.253671	0.329	0.572	0.00325046	Ependymal cells
CLTC	1.953e-07	-0.275928	0.14	0.327	0.00334842	Ependymal cells
LINC01006	1.97114e-07	-0.359267	0.101	0.26	0.00337951	Ependymal cells
LRRC3B	2.08978e-07	-0.333351	0.241	0.459	0.00358293	Ependymal cells
DIAPH3	2.13526e-07	-0.281767	0.14	0.317	0.0036609	Ependymal cells
COMT	2.18241e-07	-0.312694	0.171	0.362	0.00374175	Ependymal cells
SCLT1	2.18909e-07	-0.30009	0.316	0.549	0.0037532	Ependymal cells
KCNK13	2.37971e-07	-0.316104	0.132	0.309	0.00408002	Ependymal cells
FSIP2-AS1	2.44487e-07	-0.277432	0.154	0.348	0.00419172	Ependymal cells
MKRN3	2.48578e-07	-0.305775	0.105	0.273	0.00426187	Ependymal cells
PNISR	2.53383e-07	0.662658	0.75	0.829	0.00434425	Ependymal cells
STXBP4	2.67737e-07	-0.269227	0.412	0.664	0.00459035	Ependymal cells
NR3C1	2.69001e-07	-0.349612	0.158	0.347	0.00461202	Ependymal cells
CD63	2.75338e-07	-0.324304	0.105	0.268	0.00472067	Ependymal cells
SLC38A6	2.8537e-07	-0.264061	0.25	0.479	0.00489266	Ependymal cells
PTPRM	3.10128e-07	-0.290713	0.399	0.651	0.00531715	Ependymal cells
PPP1R10	3.15225e-07	-0.307718	0.14	0.311	0.00540454	Ependymal cells
BBS9	3.20917e-07	-0.319788	0.697	0.924	0.00550213	Ependymal cells
MAMDC2-AS1	3.40196e-07	-0.254144	0.105	0.278	0.00583266	Ependymal cells
VEGFC	3.40427e-07	-0.334977	0.132	0.307	0.00583663	Ependymal cells
FAM229B	3.87461e-07	-0.306404	0.171	0.358	0.00664303	Ependymal cells
SLC1A3	3.90536e-07	-0.295336	0.763	0.939	0.00669574	Ependymal cells
TPM1	4.3641e-07	-0.29635	0.246	0.448	0.00748225	Ependymal cells
MACROD2	4.52861e-07	-0.38207	0.281	0.475	0.00776429	Ependymal cells
RALYL	5.06405e-07	-0.406883	0.215	0.393	0.00868231	Ependymal cells
CHD9	5.13217e-07	-0.259218	0.461	0.735	0.00879911	Ependymal cells
LINC00907	5.60548e-07	0.904244	0.596	0.54	0.00961059	Ependymal cells
CCDC102B	5.78137e-07	-0.267996	0.127	0.296	0.00991215	Ependymal cells
DOCK5	5.99819e-07	-0.26261	0.311	0.546	0.0102839	Ependymal cells
CDKL2	6.28205e-07	-0.26093	0.11	0.27	0.0107706	Ependymal cells
NUTM2A-AS1	7.16494e-07	-0.273224	0.232	0.426	0.0122843	Ependymal cells
CDC42	7.59826e-07	-0.304355	0.105	0.264	0.0130272	Ependymal cells
OSCP1	8.45673e-07	-0.256375	0.175	0.355	0.0144991	Ependymal cells
RSBN1L	8.50921e-07	-0.27792	0.145	0.313	0.014589	Ependymal cells
KLHDC8A	1.08593e-06	-0.26853	0.127	0.292	0.0186182	Ependymal cells
FHL1	1.24753e-06	-0.286259	0.167	0.343	0.021389	Ependymal cells
SCYL2	1.27223e-06	-0.292789	0.123	0.278	0.0218123	Ependymal cells
LEF1	1.31564e-06	-0.334172	0.149	0.322	0.0225567	Ependymal cells
SKP1	1.32293e-06	-0.287505	0.145	0.314	0.0226817	Ependymal cells
GINS3	1.43183e-06	-0.318215	0.101	0.258	0.0245488	Ependymal cells
USP45	1.53816e-06	-0.278119	0.114	0.274	0.0263718	Ependymal cells
MLEC	1.53842e-06	-0.307685	0.123	0.276	0.0263761	Ependymal cells
CD164	1.57195e-06	-0.25638	0.123	0.278	0.0269512	Ependymal cells
SYNE1	1.62605e-06	0.372115	0.908	0.983	0.0278786	Ependymal cells
ACTG1	1.65713e-06	-0.476202	0.241	0.427	0.0284116	Ependymal cells
SMOC1	2.04359e-06	-0.255355	0.434	0.702	0.0350374	Ependymal cells
FANCC	2.23129e-06	-0.282507	0.232	0.43	0.0382555	Ependymal cells
SNRNP70	2.63714e-06	-0.273633	0.224	0.411	0.0452138	Ependymal cells
SPARCL1	2.86571e-06	1.26553	0.404	0.312	0.0491327	Ependymal cells
RIC1	3.3003e-06	-0.303151	0.162	0.322	0.0565837	Ependymal cells
LINC01515	3.38101e-06	-0.359205	0.246	0.43	0.0579674	Ependymal cells
CFAP97	3.57221e-06	-0.254415	0.118	0.264	0.0612456	Ependymal cells
CFAP46	3.69634e-06	0.699973	0.728	0.853	0.0633737	Ependymal cells
SH3D19	3.75221e-06	-0.294107	0.395	0.622	0.0643316	Ependymal cells
PAIP2	3.85025e-06	-0.268839	0.118	0.262	0.0660125	Ependymal cells
MGST3	4.0231e-06	-0.278496	0.18	0.346	0.0689761	Ependymal cells
BBIP1	4.27315e-06	-0.254443	0.118	0.267	0.0732632	Ependymal cells
LINC00535	5.40642e-06	-0.277543	0.149	0.31	0.092693	Ependymal cells
SCIN	5.48824e-06	-0.278123	0.232	0.417	0.0940959	Ependymal cells
NAV2	5.62711e-06	0.450351	0.846	0.917	0.0964769	Ependymal cells
PPP1CB	5.72088e-06	0.858689	0.39	0.305	0.0980845	Ependymal cells
TEX15	6.75327e-06	-0.253704	0.167	0.331	0.115785	Ependymal cells
TUBB2B	6.79153e-06	-0.313123	0.132	0.278	0.116441	Ependymal cells
NOL4	6.8182e-06	-0.295248	0.11	0.25	0.116898	Ependymal cells
DOK5	9.96358e-06	-0.269175	0.285	0.469	0.170826	Ependymal cells
IGFBP7	1.02911e-05	-0.469333	0.294	0.476	0.17644	Ependymal cells
AASDH	1.03596e-05	-0.25285	0.132	0.275	0.177616	Ependymal cells
CADM3	1.14076e-05	-0.255878	0.132	0.275	0.195583	Ependymal cells
LINC00894	1.15426e-05	-0.268981	0.465	0.699	0.197899	Ependymal cells
MAGED1	1.36467e-05	-0.256465	0.268	0.451	0.233972	Ependymal cells
C1orf194	1.38238e-05	-0.270165	0.136	0.277	0.237008	Ependymal cells
ENTPD3-AS1	1.71422e-05	-0.256665	0.149	0.294	0.293904	Ependymal cells
JUN	1.79733e-05	-0.679386	0.254	0.403	0.308152	Ependymal cells
BAIAP2	2.05422e-05	1.02	0.329	0.24	0.352197	Ependymal cells
DST	2.23403e-05	0.316734	0.851	0.951	0.383025	Ependymal cells
LINGO2	2.5745e-05	-0.403957	0.162	0.303	0.441398	Ependymal cells
KCND2	2.71849e-05	-0.500974	0.123	0.253	0.466085	Ependymal cells
FBXO16	2.74762e-05	-0.283271	0.123	0.255	0.47108	Ependymal cells
FAM155A	3.68236e-05	1.17994	0.294	0.208	0.63134	Ependymal cells
KIAA2026	3.94993e-05	-0.332369	0.25	0.426	0.677215	Ependymal cells
NTM	4.26454e-05	0.332328	0.259	0.46	0.731155	Ependymal cells
ZNF98	5.04556e-05	0.704667	0.307	0.216	0.865061	Ependymal cells
COL5A1	5.34852e-05	0.943816	0.382	0.329	0.917005	Ependymal cells
CDH4	5.46544e-05	0.905089	0.364	0.295	0.93705	Ependymal cells
GAREM1	5.50698e-05	0.677094	0.386	0.305	0.944172	Ependymal cells
MIR4300HG	6.76253e-05	-0.308099	0.575	0.765	1	Ependymal cells
BNC2	6.78826e-05	-0.269767	0.171	0.307	1	Ependymal cells
CAMKMT	0.000104124	-0.258343	0.154	0.287	1	Ependymal cells
SPECC1	0.00011155	0.914188	0.263	0.186	1	Ependymal cells
ABR	0.000115023	0.815981	0.491	0.47	1	Ependymal cells
CACNA1C	0.000130759	0.883278	0.268	0.185	1	Ependymal cells
FGD6	0.000146053	0.654781	0.276	0.194	1	Ependymal cells
MOK	0.000147759	0.598058	0.737	0.842	1	Ependymal cells
CCSER1	0.00018367	-0.253953	0.649	0.815	1	Ependymal cells
CLU	0.000216083	-0.580229	0.645	0.835	1	Ependymal cells
HIPK2	0.000242727	0.809465	0.487	0.485	1	Ependymal cells
UBR4	0.000264984	0.890625	0.325	0.26	1	Ependymal cells
SLCO3A1	0.000273179	0.861495	0.557	0.56	1	Ependymal cells
CMIP	0.000513883	0.634757	0.575	0.603	1	Ependymal cells
KDM6A	0.000569198	0.698363	0.408	0.353	1	Ependymal cells
FNDC1	0.000840571	0.29524	0.193	0.332	1	Ependymal cells
ANKRD12	0.000987638	0.728947	0.399	0.375	1	Ependymal cells
DIP2C	0.00113958	0.624405	0.662	0.747	1	Ependymal cells
ZMIZ1	0.00116489	0.741671	0.289	0.224	1	Ependymal cells
AGAP1	0.00146359	0.525844	0.654	0.75	1	Ependymal cells
LUC7L3	0.0015608	0.546094	0.636	0.714	1	Ependymal cells
CADPS2	0.00158702	0.273868	0.215	0.342	1	Ependymal cells
DNAH5	0.00239824	0.823617	0.671	0.827	1	Ependymal cells
PLXNA2	0.00246812	0.271642	0.32	0.506	1	Ependymal cells
RBFOX1	0.00259236	1.2041	0.351	0.303	1	Ependymal cells
LINC00632	0.00295503	0.712749	0.596	0.732	1	Ependymal cells
MKLN1	0.00344873	0.433391	0.675	0.804	1	Ependymal cells
PLCB1	0.00351012	0.690396	0.268	0.203	1	Ependymal cells
IQSEC1	0.00383732	0.665767	0.333	0.286	1	Ependymal cells
FAM182B	0.00391655	0.311456	0.36	0.57	1	Ependymal cells
MED13L	0.00424607	0.452112	0.667	0.752	1	Ependymal cells
ARHGAP10	0.00461289	0.265255	0.184	0.303	1	Ependymal cells
ZNF423	0.00490159	0.601473	0.25	0.192	1	Ependymal cells
PDE4DIP	0.00630848	1.0151	0.382	0.376	1	Ependymal cells
PRKX	0.00754133	0.538746	0.294	0.243	1	Ependymal cells
MYO15B	0.00778544	0.254401	0.281	0.428	1	Ependymal cells
ERGIC3	0.00877012	0.288429	0.202	0.321	1	Ependymal cells
RERE	0.00911486	0.413258	0.737	0.868	1	Ependymal cells
KIF1A	0.00943381	0.594766	0.298	0.254	1	Ependymal cells
LCA5	0.0101279	0.264406	0.351	0.539	1	Ependymal cells
SLC27A6	0.0118824	0.288818	0.224	0.343	1	Ependymal cells
ACAP2	0.0128738	0.699009	0.496	0.528	1	Ependymal cells
MAP1B	0.0130618	0.681534	0.539	0.594	1	Ependymal cells
RAF1	0.0132224	0.292592	0.184	0.288	1	Ependymal cells
PTPRE	0.0133458	0.283214	0.197	0.303	1	Ependymal cells
EFHC2	0.0144561	0.47896	0.623	0.724	1	Ependymal cells
RPGR	0.0148451	0.530604	0.61	0.746	1	Ependymal cells
POU2AF1	0.015877	0.308773	0.158	0.25	1	Ependymal cells
ATP2B2	0.0176508	0.298113	0.246	0.373	1	Ependymal cells
ITPR2	0.0177948	0.583323	0.618	0.72	1	Ependymal cells
QKI	0.0186213	0.305884	0.789	0.937	1	Ependymal cells
CAMK1D	0.0199488	0.603307	0.395	0.382	1	Ependymal cells
MYO9A	0.0202763	0.387648	0.614	0.683	1	Ependymal cells
HDAC9	0.0212737	-0.255355	0.206	0.295	1	Ependymal cells
DMXL2	0.0217991	0.320666	0.224	0.343	1	Ependymal cells
ADCY2	0.0231537	0.302593	0.798	0.891	1	Ependymal cells
ST6GAL1	0.0233137	0.646049	0.268	0.231	1	Ependymal cells
NRXN3	0.0251823	0.431747	0.175	0.26	1	Ependymal cells
TBCD	0.0274944	0.712067	0.329	0.309	1	Ependymal cells
GALNT13	0.0293369	0.623087	0.285	0.249	1	Ependymal cells
TBC1D8	0.0303573	0.415901	0.254	0.37	1	Ependymal cells
TRAPPC9	0.0312056	0.547412	0.487	0.523	1	Ependymal cells
SORCS2	0.031604	0.274457	0.294	0.418	1	Ependymal cells
ENOX1	0.0320253	0.416153	0.167	0.257	1	Ependymal cells
ARHGEF4	0.0327736	0.877382	0.386	0.377	1	Ependymal cells
FAM168A	0.033998	0.668847	0.456	0.494	1	Ependymal cells
FOXO1	0.0359131	0.644059	0.294	0.274	1	Ependymal cells
ERI3	0.0384934	0.613649	0.404	0.405	1	Ependymal cells
HMBOX1	0.0407271	0.519898	0.377	0.357	1	Ependymal cells
IFT52	0.0409943	0.328668	0.193	0.292	1	Ependymal cells
BPTF	0.0417501	0.411167	0.627	0.727	1	Ependymal cells
SIK3	0.0418598	0.443633	0.693	0.843	1	Ependymal cells
FBXW4	0.0429214	0.270737	0.285	0.39	1	Ependymal cells
PLP1	0.0438576	0.266017	0.219	0.313	1	Ependymal cells
KALRN	0.0461975	0.452758	0.592	0.678	1	Ependymal cells
LRIG1	0.0475219	0.662819	0.329	0.314	1	Ependymal cells
HACD3	0.0481146	0.252539	0.237	0.336	1	Ependymal cells
CNTNAP3B	0.0495112	0.43902	0.25	0.382	1	Ependymal cells
SPTBN1	0.0510511	0.516687	0.588	0.684	1	Ependymal cells
ZFHX2	0.0527243	0.364843	0.325	0.464	1	Ependymal cells
PELI2	0.0527788	0.315059	0.36	0.509	1	Ependymal cells
RSF1	0.0532135	0.311255	0.32	0.441	1	Ependymal cells
TRAF3IP1	0.0533936	0.319602	0.355	0.524	1	Ependymal cells
BAZ2B	0.0542173	0.408901	0.588	0.692	1	Ependymal cells
UBN2	0.0561786	0.29146	0.364	0.517	1	Ependymal cells
KIAA0232	0.0568702	0.253943	0.399	0.547	1	Ependymal cells
OSBPL1A	0.0583879	0.474523	0.57	0.657	1	Ependymal cells
KCTD16	0.0588168	0.259037	0.228	0.311	1	Ependymal cells
USP47	0.060007	0.287026	0.382	0.545	1	Ependymal cells
DOCK4	0.0601021	0.378024	0.658	0.771	1	Ependymal cells
STXBP5L	0.0615573	0.471174	0.439	0.446	1	Ependymal cells
MED27	0.0620566	0.266571	0.206	0.295	1	Ependymal cells
SH3PXD2A	0.0624638	0.34255	0.224	0.321	1	Ependymal cells
INTS6	0.063467	0.263508	0.224	0.311	1	Ependymal cells
IGSF9B	0.0640356	0.407727	0.276	0.401	1	Ependymal cells
HSPH1	0.0644902	0.645193	0.456	0.485	1	Ependymal cells
PITPNC1	0.0672091	0.366932	0.737	0.88	1	Ependymal cells
DNAH2	0.0672944	0.264977	0.386	0.587	1	Ependymal cells
SUCO	0.0673469	0.296783	0.219	0.307	1	Ependymal cells
MAST4	0.0687456	0.471421	0.566	0.655	1	Ependymal cells
PRKCA	0.0701504	0.47561	0.671	0.813	1	Ependymal cells
FMNL2	0.0706521	0.349423	0.719	0.883	1	Ependymal cells
AGTPBP1	0.0719038	0.297993	0.189	0.266	1	Ependymal cells
VWA3A	0.0726764	0.264725	0.759	0.909	1	Ependymal cells
KDM5A	0.0730431	0.261384	0.246	0.344	1	Ependymal cells
CAMTA1	0.0748057	0.562698	0.548	0.641	1	Ependymal cells
CEP290	0.0787816	0.355004	0.412	0.59	1	Ependymal cells
MAP7	0.0794865	0.594154	0.294	0.277	1	Ependymal cells
ANKRD36C	0.080376	0.278314	0.303	0.424	1	Ependymal cells
NCOR2	0.0805617	0.665631	0.377	0.399	1	Ependymal cells
CFAP74	0.0805692	0.258049	0.307	0.434	1	Ependymal cells
SLC30A9	0.0816064	0.354906	0.259	0.365	1	Ependymal cells
OPA1	0.0820437	0.256176	0.246	0.337	1	Ependymal cells
MFHAS1	0.0822959	0.557519	0.333	0.321	1	Ependymal cells
CAB39L	0.0823773	0.334946	0.368	0.507	1	Ependymal cells
STIM1	0.0824769	0.257345	0.421	0.596	1	Ependymal cells
RALGPS2	0.0825264	0.359298	0.281	0.393	1	Ependymal cells
ZFP36L1	0.0828676	0.356786	0.623	0.684	1	Ependymal cells
KDM3A	0.0830782	0.486075	0.311	0.291	1	Ependymal cells
RGS6	0.0831858	0.627274	0.263	0.238	1	Ependymal cells
MDM1	0.0846663	0.279214	0.224	0.317	1	Ependymal cells
SENP5	0.0851116	0.267773	0.211	0.287	1	Ependymal cells
VCAN	0.0852457	0.34598	0.303	0.408	1	Ependymal cells
CABIN1	0.0880204	0.254199	0.351	0.484	1	Ependymal cells
ARID1A	0.091302	0.501716	0.399	0.415	1	Ependymal cells
SLC39A11	0.0916957	0.31911	0.342	0.491	1	Ependymal cells
STARD9	0.0925313	0.487846	0.268	0.242	1	Ependymal cells
GAS7	0.0925706	0.753662	0.487	0.583	1	Ependymal cells
INPP4A	0.092641	0.476863	0.456	0.497	1	Ependymal cells
PFKP	0.0953856	0.486855	0.25	0.231	1	Ependymal cells
C18orf25	0.0962093	0.392408	0.276	0.385	1	Ependymal cells
SASH1	0.0965889	0.49889	0.5	0.548	1	Ependymal cells
CNTN1	0.0970279	0.32476	0.649	0.71	1	Ependymal cells
PRDM16	0.106691	0.634406	0.254	0.234	1	Ependymal cells
OFD1	0.107908	0.576125	0.289	0.279	1	Ependymal cells
IKBKB	0.109893	0.257225	0.254	0.35	1	Ependymal cells
GYG2	0.11034	0.62724	0.487	0.571	1	Ependymal cells
DPYSL2	0.113211	0.557239	0.539	0.624	1	Ependymal cells
ABCA1	0.11423	0.690214	0.338	0.343	1	Ependymal cells
ESYT2	0.115405	0.482593	0.382	0.385	1	Ependymal cells
SRRM2	0.116578	0.654657	0.478	0.541	1	Ependymal cells
LSAMP	0.117007	0.269898	0.675	0.877	1	Ependymal cells
STX8	0.117101	0.449792	0.263	0.355	1	Ependymal cells
KANTR	0.117461	0.287936	0.215	0.293	1	Ependymal cells
SEC24B	0.118052	0.326655	0.316	0.44	1	Ependymal cells
TNRC18	0.122315	0.318526	0.285	0.391	1	Ependymal cells
TULP4	0.123689	0.580854	0.311	0.311	1	Ependymal cells
CFAP45	0.124246	0.37894	0.355	0.493	1	Ependymal cells
UBE2E1	0.126959	0.256244	0.219	0.291	1	Ependymal cells
OXR1	0.127676	0.294714	0.215	0.284	1	Ependymal cells
LARP4	0.128213	0.293948	0.197	0.277	1	Ependymal cells
ARHGAP44	0.130553	0.28881	0.202	0.27	1	Ependymal cells
SCMH1	0.130732	0.271992	0.377	0.521	1	Ependymal cells
TM9SF3	0.131111	0.317308	0.25	0.339	1	Ependymal cells
AHCYL2	0.13178	0.343967	0.504	0.56	1	Ependymal cells
ARHGEF9	0.134589	0.272983	0.202	0.269	1	Ependymal cells
KIF16B	0.134758	0.372075	0.197	0.271	1	Ependymal cells
ZEB2	0.134769	0.39962	0.303	0.404	1	Ependymal cells
CDC14A	0.135097	0.5554	0.39	0.409	1	Ependymal cells
SPIRE1	0.137342	0.278142	0.346	0.456	1	Ependymal cells
USP53	0.140185	0.645313	0.373	0.39	1	Ependymal cells
ZNF532	0.142476	0.274087	0.281	0.384	1	Ependymal cells
ATP13A3	0.1431	0.268593	0.193	0.263	1	Ependymal cells
FMN2	0.144666	0.294531	0.768	0.877	1	Ependymal cells
ARHGEF11	0.145803	0.639544	0.333	0.343	1	Ependymal cells
LUZP1	0.146122	0.264262	0.228	0.302	1	Ependymal cells
AKT3	0.149663	0.304314	0.68	0.849	1	Ependymal cells
GALK2	0.149875	0.304585	0.355	0.479	1	Ependymal cells
CERS6	0.151016	0.262296	0.382	0.496	1	Ependymal cells
ADCY8	0.152731	0.385293	0.211	0.29	1	Ependymal cells
PRKAG2	0.153185	0.669292	0.25	0.24	1	Ependymal cells
LIFR	0.153279	0.339606	0.605	0.69	1	Ependymal cells
SLC1A2	0.15563	0.620416	0.566	0.646	1	Ependymal cells
RASA3	0.156358	0.456689	0.268	0.362	1	Ependymal cells
HERC1	0.157641	0.334808	0.351	0.485	1	Ependymal cells
KAT6A	0.158632	0.33556	0.342	0.463	1	Ependymal cells
CD109	0.162599	0.333683	0.294	0.392	1	Ependymal cells
EP300	0.16286	0.333024	0.303	0.403	1	Ependymal cells
UBA5	0.167494	0.295422	0.202	0.274	1	Ependymal cells
AHCYL1	0.167793	0.686939	0.311	0.328	1	Ependymal cells
PPP1R12A	0.169615	0.256638	0.412	0.542	1	Ependymal cells
MAN1C1	0.173012	0.635389	0.412	0.459	1	Ependymal cells
THOC2	0.174722	0.260826	0.307	0.419	1	Ependymal cells
PRPF40B	0.175838	0.336775	0.232	0.306	1	Ependymal cells
IRS2	0.176202	0.506267	0.263	0.247	1	Ependymal cells
GMPR	0.176882	0.443153	0.539	0.631	1	Ependymal cells
NOS1AP	0.177787	0.255201	0.32	0.412	1	Ependymal cells
UBR5	0.179419	0.274932	0.531	0.733	1	Ependymal cells
SETX	0.180529	0.283113	0.325	0.428	1	Ependymal cells
MAP3K5	0.180587	0.597822	0.346	0.357	1	Ependymal cells
EXT1	0.180827	0.27183	0.469	0.646	1	Ependymal cells
TAOK1	0.18363	0.516928	0.447	0.507	1	Ependymal cells
FAM13C	0.186465	0.296665	0.272	0.358	1	Ependymal cells
PTPRJ	0.186536	0.549903	0.325	0.327	1	Ependymal cells
RBM25	0.187319	0.562032	0.452	0.513	1	Ependymal cells
NRCAM	0.18792	0.387579	0.399	0.55	1	Ependymal cells
VPS41	0.188715	0.378683	0.294	0.397	1	Ependymal cells
PUM2	0.191042	0.250123	0.439	0.593	1	Ependymal cells
CDHR3	0.197093	0.320901	0.649	0.762	1	Ependymal cells
STXBP5	0.198571	0.301814	0.254	0.329	1	Ependymal cells
ITPR1	0.20029	0.316212	0.399	0.542	1	Ependymal cells
ADAM10	0.200881	0.289248	0.281	0.368	1	Ependymal cells
GNA13	0.203052	0.395082	0.263	0.357	1	Ependymal cells
TGFBR3	0.205157	0.287373	0.364	0.487	1	Ependymal cells
SMARCC1	0.205247	0.305792	0.254	0.332	1	Ependymal cells
PPP2R5E	0.207733	0.347952	0.307	0.408	1	Ependymal cells
NCAM1	0.210625	0.52776	0.491	0.598	1	Ependymal cells
NRG2	0.210998	0.33649	0.351	0.466	1	Ependymal cells
SECISBP2L	0.21162	0.464401	0.263	0.356	1	Ependymal cells
KIAA0753	0.215412	0.289636	0.25	0.335	1	Ependymal cells
PTK2	0.218185	0.318694	0.697	0.844	1	Ependymal cells
DNAH10	0.220684	0.322065	0.491	0.685	1	Ependymal cells
VPS54	0.221754	0.390882	0.289	0.393	1	Ependymal cells
ANKIB1	0.222244	0.301954	0.289	0.381	1	Ependymal cells
NAA25	0.223554	0.27426	0.232	0.302	1	Ependymal cells
PKD2	0.225488	0.258591	0.276	0.362	1	Ependymal cells
OPHN1	0.228328	0.366106	0.465	0.517	1	Ependymal cells
STAT3	0.230064	0.530191	0.329	0.341	1	Ependymal cells
GSE1	0.232759	0.497354	0.285	0.28	1	Ependymal cells
SRRM1	0.235427	0.287698	0.197	0.257	1	Ependymal cells
ARNT2	0.238189	0.349856	0.68	0.827	1	Ependymal cells
RASSF8	0.238477	0.319497	0.417	0.54	1	Ependymal cells
MBTD1	0.239225	0.278336	0.197	0.256	1	Ependymal cells
GON4L	0.24202	0.283176	0.364	0.495	1	Ependymal cells
INTS3	0.242032	0.3251	0.228	0.298	1	Ependymal cells
KIAA1109	0.244225	0.277911	0.404	0.537	1	Ependymal cells
GNAO1	0.246339	0.338686	0.224	0.29	1	Ependymal cells
GNG7	0.247117	0.380264	0.285	0.377	1	Ependymal cells
CIT	0.248733	0.307018	0.329	0.426	1	Ependymal cells
XPO4	0.250654	0.252159	0.211	0.268	1	Ependymal cells
CDC14B	0.252166	0.25994	0.237	0.3	1	Ependymal cells
SCAF8	0.257708	0.35427	0.373	0.475	1	Ependymal cells
TP63	0.257746	0.270856	0.289	0.368	1	Ependymal cells
FYN	0.258227	0.414428	0.544	0.685	1	Ependymal cells
ATP9A	0.261507	0.538714	0.268	0.27	1	Ependymal cells
KCNIP4	0.261612	0.959535	0.298	0.301	1	Ependymal cells
RIF1	0.262629	0.296246	0.25	0.325	1	Ependymal cells
MPHOSPH9	0.263339	0.315299	0.342	0.446	1	Ependymal cells
UBE3C	0.263784	0.335785	0.311	0.413	1	Ependymal cells
WDFY2	0.268151	0.52857	0.408	0.451	1	Ependymal cells
NACC2	0.26961	0.260813	0.197	0.257	1	Ependymal cells
HSP90AB1	0.270588	0.46513	0.382	0.403	1	Ependymal cells
FNBP1L	0.271212	0.397148	0.25	0.324	1	Ependymal cells
ADD3	0.273355	0.521754	0.518	0.632	1	Ependymal cells
RPS6KA5	0.274244	0.533661	0.61	0.77	1	Ependymal cells
HNRNPA2B1	0.274612	0.334595	0.579	0.689	1	Ependymal cells
BRD4	0.276407	0.521803	0.285	0.297	1	Ependymal cells
GOLGB1	0.276734	0.382183	0.368	0.498	1	Ependymal cells
NPEPPS	0.276755	0.293331	0.333	0.436	1	Ependymal cells
PIK3CA	0.277012	0.276637	0.232	0.289	1	Ependymal cells
SFPQ	0.280758	0.389597	0.39	0.529	1	Ependymal cells
SAFB2	0.283273	0.549545	0.254	0.252	1	Ependymal cells
RBM33	0.28417	0.317319	0.294	0.379	1	Ependymal cells
FBXL20	0.28624	0.271338	0.294	0.377	1	Ependymal cells
OTUD7B	0.287968	0.320333	0.202	0.26	1	Ependymal cells
TP53BP1	0.288118	0.263239	0.425	0.559	1	Ependymal cells
PGAP1	0.289853	0.35243	0.294	0.38	1	Ependymal cells
CFAP99	0.289982	0.412675	0.193	0.252	1	Ependymal cells
ETNK1	0.291066	0.256265	0.285	0.363	1	Ependymal cells
MAP4K4	0.291349	0.386016	0.566	0.707	1	Ependymal cells
PHF21A	0.291834	0.352898	0.539	0.634	1	Ependymal cells
NBEAL1	0.294276	0.289057	0.311	0.408	1	Ependymal cells
MAP3K4	0.29706	0.271144	0.215	0.274	1	Ependymal cells
MBNL2	0.300364	0.332775	0.491	0.643	1	Ependymal cells
SUGP2	0.303385	0.288652	0.272	0.35	1	Ependymal cells
PPP2R2A	0.303571	0.289654	0.285	0.364	1	Ependymal cells
SLC7A11	0.304481	0.255451	0.482	0.632	1	Ependymal cells
TCF25	0.304913	0.338271	0.211	0.265	1	Ependymal cells
CAMK2G	0.306304	0.407662	0.373	0.494	1	Ependymal cells
ABCC4	0.306662	0.3038	0.254	0.322	1	Ependymal cells
DDX46	0.30932	0.290104	0.237	0.296	1	Ependymal cells
TNPO3	0.310295	0.290123	0.211	0.26	1	Ependymal cells
ITGB4	0.310819	0.251801	0.355	0.45	1	Ependymal cells
CNTRL	0.31354	0.294411	0.482	0.655	1	Ependymal cells
MNAT1	0.316984	0.279667	0.355	0.46	1	Ependymal cells
SORL1	0.317284	0.495769	0.474	0.547	1	Ependymal cells
MTURN	0.320344	0.595145	0.259	0.255	1	Ependymal cells
UTRN	0.321775	0.424971	0.561	0.68	1	Ependymal cells
PRPF40A	0.321775	0.411195	0.237	0.301	1	Ependymal cells
R3HDM1	0.321807	0.272788	0.307	0.393	1	Ependymal cells
PPIG	0.324667	0.341383	0.228	0.288	1	Ependymal cells
DCLK1	0.32475	0.386083	0.417	0.549	1	Ependymal cells
BTAF1	0.328634	0.299048	0.25	0.333	1	Ependymal cells
TCF7L2	0.328759	0.343687	0.614	0.718	1	Ependymal cells
CHORDC1	0.333312	0.421693	0.281	0.365	1	Ependymal cells
R3HCC1L	0.334969	0.27207	0.215	0.271	1	Ependymal cells
ATP1A2	0.336088	0.678706	0.386	0.438	1	Ependymal cells
COL5A3	0.336497	0.410285	0.307	0.421	1	Ependymal cells
MAOB	0.336987	0.284219	0.456	0.62	1	Ependymal cells
SWAP70	0.344163	0.322626	0.228	0.283	1	Ependymal cells
SATB2	0.345704	0.253321	0.36	0.469	1	Ependymal cells
SPPL3	0.34594	0.318813	0.412	0.456	1	Ependymal cells
ZRANB1	0.348254	0.483242	0.259	0.263	1	Ependymal cells
TTC37	0.354899	0.391013	0.285	0.357	1	Ependymal cells
SETD5	0.357936	0.297395	0.461	0.626	1	Ependymal cells
BTBD9	0.358711	0.428228	0.618	0.746	1	Ependymal cells
DDB1	0.363464	0.410733	0.346	0.459	1	Ependymal cells
DPF3	0.364326	0.557918	0.241	0.251	1	Ependymal cells
SYNE2	0.36604	0.603902	0.456	0.539	1	Ependymal cells
MOB3B	0.366343	0.362663	0.399	0.417	1	Ependymal cells
FGFR1	0.367043	0.517504	0.404	0.467	1	Ependymal cells
APPL2	0.367814	0.270656	0.298	0.371	1	Ependymal cells
GAB1	0.372696	0.314716	0.228	0.29	1	Ependymal cells
RAMP1	0.376699	0.361237	0.241	0.309	1	Ependymal cells
IGF1R	0.377244	0.340948	0.684	0.836	1	Ependymal cells
NSMCE2	0.377266	0.412454	0.452	0.519	1	Ependymal cells
NDUFA10	0.378101	0.311017	0.237	0.293	1	Ependymal cells
PCYT1B	0.378781	0.334078	0.215	0.269	1	Ependymal cells
DNAH1	0.378815	0.609795	0.373	0.421	1	Ependymal cells
CDK5RAP2	0.380523	0.520727	0.377	0.416	1	Ependymal cells
FAM193A	0.380908	0.343248	0.303	0.384	1	Ependymal cells
CHST11	0.384853	0.37652	0.346	0.438	1	Ependymal cells
LAMA2	0.385827	0.655606	0.259	0.328	1	Ependymal cells
EEA1	0.395511	0.538403	0.289	0.301	1	Ependymal cells
EXT2	0.395882	0.368197	0.289	0.354	1	Ependymal cells
AVL9	0.399814	0.38496	0.298	0.382	1	Ependymal cells
ARHGEF26	0.400273	0.455101	0.522	0.63	1	Ependymal cells
UPF2	0.405608	0.255385	0.254	0.314	1	Ependymal cells
DROSHA	0.406817	0.465762	0.281	0.288	1	Ependymal cells
SPTAN1	0.406912	0.373437	0.478	0.536	1	Ependymal cells
ACTN4	0.409717	0.325982	0.443	0.566	1	Ependymal cells
UBA6-AS1	0.414313	0.505014	0.25	0.253	1	Ependymal cells
ARID4A	0.41506	0.338191	0.268	0.329	1	Ependymal cells
CCDC88A	0.416575	0.559747	0.338	0.351	1	Ependymal cells
ATP2A2	0.419972	0.319245	0.276	0.351	1	Ependymal cells
CACHD1	0.422312	0.284183	0.5	0.668	1	Ependymal cells
RNF19A	0.423179	0.497257	0.478	0.553	1	Ependymal cells
EPB41L2	0.424952	0.542183	0.259	0.272	1	Ependymal cells
TOM1L2	0.428446	0.365128	0.338	0.434	1	Ependymal cells
RAPGEF2	0.428602	0.266126	0.513	0.648	1	Ependymal cells
SIPA1L2	0.428649	0.370826	0.219	0.261	1	Ependymal cells
CCDC88C	0.430448	0.432467	0.329	0.435	1	Ependymal cells
HERC2	0.432187	0.462126	0.36	0.396	1	Ependymal cells
WDR70	0.440153	0.280672	0.377	0.474	1	Ependymal cells
ITSN2	0.446356	0.371087	0.404	0.471	1	Ependymal cells
ZCCHC7	0.447547	0.279278	0.461	0.581	1	Ependymal cells
CUL4A	0.453108	0.317643	0.241	0.291	1	Ependymal cells
CAPN2	0.453494	0.284314	0.272	0.339	1	Ependymal cells
UIMC1	0.458974	0.329816	0.237	0.289	1	Ependymal cells
ATP6V0A1	0.460361	0.301109	0.25	0.31	1	Ependymal cells
FAM171A1	0.461171	0.340864	0.294	0.304	1	Ependymal cells
WAC	0.462367	0.452725	0.456	0.552	1	Ependymal cells
HDAC4	0.468093	0.498719	0.412	0.473	1	Ependymal cells
TRRAP	0.468492	0.375452	0.259	0.317	1	Ependymal cells
G3BP1	0.475202	0.261408	0.232	0.283	1	Ependymal cells
ZEB1	0.476129	0.264962	0.399	0.505	1	Ependymal cells
RBFOX2	0.477595	0.368983	0.417	0.487	1	Ependymal cells
TBC1D22A	0.47813	0.315163	0.382	0.491	1	Ependymal cells
DYRK1A	0.480018	0.461906	0.539	0.672	1	Ependymal cells
CNTN3	0.481804	0.288412	0.57	0.758	1	Ependymal cells
CLIP4	0.487506	0.307378	0.307	0.38	1	Ependymal cells
GNB1	0.487935	0.264644	0.329	0.4	1	Ependymal cells
NFASC	0.488014	0.46353	0.303	0.317	1	Ependymal cells
ROR2	0.488023	0.444428	0.412	0.555	1	Ependymal cells
VPS13C	0.48861	0.323466	0.447	0.589	1	Ependymal cells
RNF115	0.494414	0.387791	0.373	0.419	1	Ependymal cells
CYTH1	0.49485	0.266347	0.228	0.275	1	Ependymal cells
CRTC3	0.50738	0.303904	0.215	0.253	1	Ependymal cells
TXNRD1	0.512889	0.321375	0.219	0.266	1	Ependymal cells
ZNRF3	0.51349	0.609919	0.39	0.51	1	Ependymal cells
PPP6R3	0.514107	0.376581	0.526	0.65	1	Ependymal cells
BICD1	0.515679	0.454006	0.5	0.616	1	Ependymal cells
IGSF11	0.516258	0.32061	0.408	0.533	1	Ependymal cells
TOP1	0.516276	0.377495	0.303	0.329	1	Ependymal cells
CEP350	0.519079	0.328572	0.333	0.425	1	Ependymal cells
ROCK2	0.520085	0.344901	0.373	0.47	1	Ependymal cells
WSB1	0.522101	0.257942	0.57	0.722	1	Ependymal cells
TIAM2	0.522746	0.353015	0.289	0.362	1	Ependymal cells
ZXDC	0.524734	0.2806	0.259	0.265	1	Ependymal cells
IFT122	0.529608	0.366624	0.404	0.515	1	Ependymal cells
CCNY	0.531163	0.426609	0.487	0.571	1	Ependymal cells
PI4KA	0.539463	0.34396	0.298	0.312	1	Ependymal cells
TMEM178B	0.54039	0.40121	0.382	0.47	1	Ependymal cells
DLG2	0.542904	0.661628	0.469	0.55	1	Ependymal cells
DLEC1	0.543515	0.458219	0.482	0.616	1	Ependymal cells
PDE7B	0.543988	0.289292	0.316	0.333	1	Ependymal cells
PLEKHA7	0.546442	0.268207	0.68	0.836	1	Ependymal cells
PEX5L	0.553341	0.287451	0.246	0.291	1	Ependymal cells
ARHGAP26	0.555285	0.296567	0.509	0.672	1	Ependymal cells
NCOR1	0.556447	0.315534	0.461	0.578	1	Ependymal cells
GAN	0.557457	0.356424	0.355	0.4	1	Ependymal cells
CLEC16A	0.562649	0.350191	0.579	0.702	1	Ependymal cells
WDR11-AS1	0.571059	0.311727	0.259	0.267	1	Ependymal cells
USP54	0.574483	0.320476	0.469	0.608	1	Ependymal cells
RAB10	0.575844	0.300073	0.338	0.42	1	Ependymal cells
CRIM1	0.578872	0.515848	0.281	0.295	1	Ependymal cells
CAMK2D	0.583454	0.398862	0.351	0.44	1	Ependymal cells
EPS15	0.583574	0.443782	0.425	0.511	1	Ependymal cells
TIAM1	0.587354	0.443866	0.373	0.43	1	Ependymal cells
STRBP	0.590464	0.262596	0.645	0.863	1	Ependymal cells
PDE4B	0.592681	0.680108	0.272	0.343	1	Ependymal cells
CDK12	0.592711	0.382114	0.285	0.31	1	Ependymal cells
ADAMTS9-AS2	0.594489	0.398057	0.346	0.38	1	Ependymal cells
RAB6A	0.597876	0.255752	0.272	0.327	1	Ependymal cells
TEAD1	0.6124	0.263559	0.667	0.799	1	Ependymal cells
CDC42BPA	0.61427	0.297068	0.632	0.77	1	Ependymal cells
MPRIP	0.616117	0.410179	0.316	0.392	1	Ependymal cells
ARHGAP5	0.618767	0.270785	0.601	0.77	1	Ependymal cells
KMT2C	0.618811	0.322708	0.482	0.573	1	Ependymal cells
BBS2	0.619758	0.327227	0.373	0.422	1	Ependymal cells
SREBF2	0.622164	0.421569	0.241	0.294	1	Ependymal cells
VCL	0.629476	0.428871	0.25	0.26	1	Ependymal cells
SORT1	0.630578	0.416202	0.373	0.419	1	Ependymal cells
TTC28	0.633111	0.309325	0.61	0.749	1	Ependymal cells
PPFIA1	0.633295	0.483348	0.377	0.432	1	Ependymal cells
DNAJB1	0.633731	0.282243	0.268	0.318	1	Ependymal cells
IWS1	0.636729	0.440534	0.36	0.447	1	Ependymal cells
DAPK1	0.643263	0.435694	0.461	0.584	1	Ependymal cells
USP32	0.643641	0.264651	0.307	0.324	1	Ependymal cells
REV3L	0.644105	0.2628	0.667	0.857	1	Ependymal cells
GTF2I	0.64994	0.327005	0.417	0.559	1	Ependymal cells
ATRX	0.650453	0.464625	0.496	0.633	1	Ependymal cells
TFDP2	0.651405	0.382787	0.289	0.339	1	Ependymal cells
PSD2	0.653053	0.511122	0.395	0.475	1	Ependymal cells
ALG13	0.661764	0.292168	0.259	0.304	1	Ependymal cells
PTEN	0.662495	0.341746	0.417	0.541	1	Ependymal cells
LRCH3	0.663722	0.432538	0.346	0.433	1	Ependymal cells
NALCN	0.664579	0.26843	0.342	0.363	1	Ependymal cells
ANTXR1	0.66547	0.262872	0.553	0.708	1	Ependymal cells
SMARCA2	0.668872	0.290711	0.522	0.62	1	Ependymal cells
FBN1	0.669612	0.402098	0.482	0.587	1	Ependymal cells
TLN2	0.669621	0.274408	0.728	0.881	1	Ependymal cells
EMSY	0.673422	0.431194	0.338	0.374	1	Ependymal cells
ILF3	0.677102	0.277311	0.215	0.254	1	Ependymal cells
ARFGEF2	0.679949	0.387291	0.259	0.276	1	Ependymal cells
PRKDC	0.681134	0.304861	0.351	0.384	1	Ependymal cells
SAMD4A	0.686758	0.32813	0.447	0.549	1	Ependymal cells
UBE4B	0.692734	0.338556	0.333	0.374	1	Ependymal cells
NAA15	0.693634	0.476631	0.268	0.295	1	Ependymal cells
KAT6B	0.696877	0.276215	0.346	0.426	1	Ependymal cells
KIAA1549L	0.698314	0.408132	0.276	0.336	1	Ependymal cells
LIMK2	0.700118	0.475074	0.272	0.335	1	Ependymal cells
DOCK1	0.700516	0.271856	0.443	0.567	1	Ependymal cells
APC	0.706159	0.260111	0.566	0.685	1	Ependymal cells
KIAA1671	0.707654	0.267832	0.478	0.632	1	Ependymal cells
ATRN	0.707817	0.41354	0.268	0.313	1	Ependymal cells
PRKCE	0.708298	0.420948	0.443	0.522	1	Ependymal cells
TACC1	0.708503	0.459225	0.281	0.336	1	Ependymal cells
BCAR3	0.708853	0.350512	0.425	0.526	1	Ependymal cells
ATG7	0.710304	0.492589	0.456	0.543	1	Ependymal cells
BAZ1B	0.716615	0.380156	0.228	0.263	1	Ependymal cells
RB1CC1	0.722473	0.486369	0.377	0.428	1	Ependymal cells
CADM2	0.722531	0.684028	0.342	0.419	1	Ependymal cells
GPI	0.723226	0.589315	0.395	0.498	1	Ependymal cells
NXN	0.728839	0.407381	0.246	0.293	1	Ependymal cells
GOLIM4	0.733898	0.396628	0.425	0.492	1	Ependymal cells
BMPR1A	0.734055	0.421174	0.461	0.562	1	Ependymal cells
HNRNPU	0.734228	0.52432	0.421	0.502	1	Ependymal cells
RPRD2	0.740303	0.282658	0.39	0.482	1	Ependymal cells
GALNT8	0.740485	0.307599	0.276	0.319	1	Ependymal cells
LONRF2	0.747216	0.427652	0.289	0.316	1	Ependymal cells
PKNOX2	0.757583	0.346493	0.263	0.285	1	Ependymal cells
MAPK8IP3	0.760131	0.27407	0.228	0.263	1	Ependymal cells
ADCY9	0.768201	0.282844	0.281	0.329	1	Ependymal cells
SPAG6	0.769027	0.283253	0.518	0.715	1	Ependymal cells
IL6ST	0.770791	0.27847	0.241	0.261	1	Ependymal cells
SENP6	0.771559	0.307129	0.557	0.679	1	Ependymal cells
FAT3	0.773287	0.254593	0.539	0.689	1	Ependymal cells
RTN4	0.773749	0.495177	0.592	0.72	1	Ependymal cells
NAV3	0.774254	0.56158	0.32	0.383	1	Ependymal cells
SNX29	0.776486	0.286383	0.386	0.462	1	Ependymal cells
ADGRA3	0.776869	0.321464	0.539	0.687	1	Ependymal cells
ZFPM2	0.777038	0.296351	0.285	0.334	1	Ependymal cells
REPS1	0.780313	0.464165	0.338	0.396	1	Ependymal cells
MYO6	0.780733	0.294498	0.338	0.393	1	Ependymal cells
ZMYND11	0.780972	0.35034	0.373	0.434	1	Ependymal cells
SNED1	0.781253	0.561357	0.246	0.264	1	Ependymal cells
PLCB4	0.781287	0.253309	0.605	0.777	1	Ependymal cells
NPHP4	0.784962	0.467025	0.298	0.339	1	Ependymal cells
ZHX3	0.787634	0.31348	0.504	0.619	1	Ependymal cells
SGMS1	0.787946	0.445474	0.417	0.542	1	Ependymal cells
RALGPS1	0.791069	0.377654	0.425	0.522	1	Ependymal cells
TAOK3	0.791268	0.304464	0.285	0.336	1	Ependymal cells
EHMT1	0.796767	0.355865	0.325	0.37	1	Ependymal cells
UVRAG	0.798792	0.374064	0.338	0.398	1	Ependymal cells
CREBBP	0.802057	0.306467	0.399	0.487	1	Ependymal cells
TOP2B	0.804862	0.260491	0.316	0.375	1	Ependymal cells
CDYL	0.806283	0.42555	0.268	0.318	1	Ependymal cells
RPTOR	0.806431	0.320061	0.333	0.372	1	Ependymal cells
GALNT2	0.807343	0.391354	0.263	0.287	1	Ependymal cells
PFKFB3	0.807754	0.465164	0.338	0.381	1	Ependymal cells
DNM2	0.810821	0.321096	0.232	0.266	1	Ependymal cells
SCD5	0.813917	0.420279	0.303	0.35	1	Ependymal cells
GABBR1	0.82125	0.293284	0.254	0.274	1	Ependymal cells
CDH20	0.825661	0.302966	0.417	0.501	1	Ependymal cells
GTF2IRD1	0.829355	0.325303	0.246	0.282	1	Ependymal cells
ASH1L	0.830411	0.3307	0.461	0.602	1	Ependymal cells
BCLAF1	0.830726	0.431747	0.373	0.435	1	Ependymal cells
STX18	0.833977	0.407954	0.281	0.317	1	Ependymal cells
HERC4	0.834397	0.35956	0.452	0.562	1	Ependymal cells
SLC14A1	0.835894	0.358808	0.382	0.461	1	Ependymal cells
ELN	0.846612	0.450701	0.25	0.296	1	Ependymal cells
CSMD1	0.847536	1.39596	0.232	0.255	1	Ependymal cells
ARHGEF12	0.853687	0.308748	0.478	0.565	1	Ependymal cells
ABLIM1	0.853747	0.263308	0.627	0.797	1	Ependymal cells
GLG1	0.860882	0.316456	0.404	0.521	1	Ependymal cells
FOXO3	0.863192	0.257434	0.329	0.379	1	Ependymal cells
NOTCH2	0.866049	0.318973	0.32	0.361	1	Ependymal cells
ZNF638	0.87088	0.290097	0.575	0.756	1	Ependymal cells
GRIP1	0.871208	0.510996	0.298	0.353	1	Ependymal cells
TRIM9	0.872182	0.392053	0.254	0.287	1	Ependymal cells
GFPT2	0.874342	0.321698	0.224	0.251	1	Ependymal cells
BMP2K	0.879469	0.341298	0.478	0.593	1	Ependymal cells
HUWE1	0.881418	0.411327	0.325	0.381	1	Ependymal cells
MEGF9	0.882233	0.342021	0.447	0.569	1	Ependymal cells
WDR11	0.884332	0.386125	0.298	0.339	1	Ependymal cells
ANKFY1	0.891057	0.345722	0.303	0.351	1	Ependymal cells
SNTG2	0.891511	0.443165	0.32	0.362	1	Ependymal cells
FBXL4	0.892215	0.371992	0.241	0.259	1	Ependymal cells
RNF216	0.893459	0.333326	0.303	0.353	1	Ependymal cells
TSPAN5	0.897568	0.394115	0.469	0.546	1	Ependymal cells
CFLAR	0.89796	0.425165	0.32	0.372	1	Ependymal cells
NPAS2	0.900697	0.315233	0.241	0.262	1	Ependymal cells
SVEP1	0.903348	0.400524	0.303	0.35	1	Ependymal cells
HSPA8	0.903464	0.58562	0.232	0.254	1	Ependymal cells
MED13	0.904399	0.302344	0.404	0.487	1	Ependymal cells
ACACB	0.904585	0.379876	0.447	0.563	1	Ependymal cells
MIRLET7BHG	0.905628	0.388507	0.237	0.274	1	Ependymal cells
CHD6	0.910614	0.438141	0.487	0.626	1	Ependymal cells
NFAT5	0.913752	0.361227	0.491	0.641	1	Ependymal cells
PLPP3	0.913961	0.393546	0.268	0.3	1	Ependymal cells
VWA5B1	0.915375	0.408999	0.487	0.616	1	Ependymal cells
FAM227A	0.915414	0.281602	0.553	0.721	1	Ependymal cells
LMBR1	0.916511	0.308019	0.268	0.298	1	Ependymal cells
COL4A5	0.917327	0.390267	0.531	0.691	1	Ependymal cells
ARHGEF10L	0.918044	0.387902	0.241	0.282	1	Ependymal cells
GRIK4	0.918571	0.307703	0.579	0.708	1	Ependymal cells
ADD1	0.918704	0.385804	0.342	0.405	1	Ependymal cells
SLC16A9	0.923932	0.379204	0.263	0.306	1	Ependymal cells
CAPZB	0.928383	0.35619	0.294	0.342	1	Ependymal cells
CTBP2	0.931531	0.348379	0.39	0.468	1	Ependymal cells
PLEC	0.933557	0.582103	0.294	0.359	1	Ependymal cells
GRID1	0.936284	0.458427	0.224	0.254	1	Ependymal cells
ITSN1	0.938219	0.33225	0.509	0.627	1	Ependymal cells
FARP1	0.939798	0.342536	0.368	0.448	1	Ependymal cells
TTC17	0.941919	0.330433	0.544	0.67	1	Ependymal cells
DYNC1H1	0.953548	0.528947	0.25	0.293	1	Ependymal cells
ELF2	0.953907	0.373434	0.395	0.471	1	Ependymal cells
HDLBP	0.957277	0.288838	0.316	0.37	1	Ependymal cells
ANKRD11	0.961531	0.448197	0.509	0.661	1	Ependymal cells
RAPGEF1	0.961807	0.432499	0.474	0.598	1	Ependymal cells
ZFAND3	0.964015	0.252507	0.636	0.814	1	Ependymal cells
VPS13D	0.966778	0.432631	0.447	0.562	1	Ependymal cells
BDP1	0.967542	0.435551	0.329	0.394	1	Ependymal cells
USP9X	0.970447	0.325812	0.281	0.32	1	Ependymal cells
KLF12	0.974329	0.328586	0.439	0.528	1	Ependymal cells
FRMD5	0.974692	0.428312	0.355	0.42	1	Ependymal cells
ZHX2	0.982203	0.362092	0.491	0.611	1	Ependymal cells
TTLL5	0.984026	0.250401	0.601	0.797	1	Ependymal cells
MDN1	0.988389	0.435712	0.237	0.265	1	Ependymal cells
TJP1	0.99266	0.296633	0.491	0.6	1	Ependymal cells
ZNF644	0.992873	0.330191	0.425	0.515	1	Ependymal cells
EPB41L4A	0.99339	0.400869	0.421	0.514	1	Ependymal cells
CACNB2	0.997207	0.385557	0.553	0.687	1	Ependymal cells
FNDC3A	0.999357	0.261214	0.368	0.42	1	Ependymal cells

## Sheet: Excitatory neurons
	p_val	avg_log2FC	pct.1	pct.2	p_val_adj	celltype
AGRN	0	0.601253	0.274	0.031	0	Excitatory neurons
ACAP3	0	0.412984	0.669	0.554	0	Excitatory neurons
MIB2	0	0.344804	0.396	0.245	0	Excitatory neurons
PRKCZ	0	0.286871	0.532	0.418	0	Excitatory neurons
KCNAB2	0	0.314083	0.601	0.505	0	Excitatory neurons
CHD5	0	0.836608	0.753	0.536	0	Excitatory neurons
CLSTN1	0	0.551998	0.767	0.665	0	Excitatory neurons
FBXO44	0	0.286179	0.489	0.387	0	Excitatory neurons
KAZN	0	0.374825	0.891	0.91	0	Excitatory neurons
CROCC	0	0.315965	0.402	0.242	0	Excitatory neurons
RPL11	0	-0.707727	0.208	0.434	0	Excitatory neurons
SRSF10	0	-0.250734	0.402	0.491	0	Excitatory neurons
AHDC1	0	0.268446	0.412	0.291	0	Excitatory neurons
HPCA	0	-0.271502	0.439	0.509	0	Excitatory neurons
NCDN	0	0.653687	0.679	0.524	0	Excitatory neurons
RIMS3	0	0.573289	0.354	0.115	0	Excitatory neurons
ST3GAL3	0	-0.534974	0.14	0.384	0	Excitatory neurons
RPS8	0	-0.795788	0.262	0.501	0	Excitatory neurons
AGBL4	0	0.25238	0.946	0.976	0	Excitatory neurons
ELAVL4	0	0.518388	0.61	0.425	0	Excitatory neurons
SSBP3	0	0.548379	0.68	0.508	0	Excitatory neurons
DAB1	0	-0.50087	0.829	0.884	0	Excitatory neurons
NFIA	0	-0.410611	0.531	0.608	0	Excitatory neurons
JAK1	0	-0.796599	0.465	0.713	0	Excitatory neurons
PDE4B	0	-0.285001	0.587	0.708	0	Excitatory neurons
NEGR1	0	0.479745	0.962	0.983	0	Excitatory neurons
AK5	0	0.284977	0.851	0.879	0	Excitatory neurons
PRKACB	0	0.360401	0.858	0.846	0	Excitatory neurons
DDAH1	0	0.309602	0.512	0.377	0	Excitatory neurons
HS2ST1	0	-0.340988	0.429	0.545	0	Excitatory neurons
LMO4	0	0.295632	0.637	0.477	0	Excitatory neurons
BTBD8	0	0.337895	0.551	0.41	0	Excitatory neurons
RPL5	0	-0.592935	0.305	0.493	0	Excitatory neurons
MTF2	0	-0.254772	0.451	0.541	0	Excitatory neurons
PLPPR4	0	-0.362661	0.638	0.741	0	Excitatory neurons
OLFM3	0	0.514155	0.807	0.713	0	Excitatory neurons
AMY2B	0	0.273954	0.345	0.186	0	Excitatory neurons
NTNG1	0	0.429065	0.325	0.167	0	Excitatory neurons
SLC6A17	0	0.385179	0.477	0.325	0	Excitatory neurons
KCNA2	0	0.262719	0.295	0.171	0	Excitatory neurons
MAGI3	0	0.302383	0.702	0.62	0	Excitatory neurons
PHTF1	0	-0.256687	0.442	0.531	0	Excitatory neurons
LINC00623	0	0.406499	0.354	0.145	0	Excitatory neurons
SRGAP2C	0	0.316008	0.289	0.098	0	Excitatory neurons
PDE4DIP	0	0.860526	0.841	0.605	0	Excitatory neurons
SV2A	0	0.526003	0.587	0.428	0	Excitatory neurons
C1orf56	0	-0.651745	0.079	0.276	0	Excitatory neurons
CDC42SE1	0	-0.43895	0.215	0.359	0	Excitatory neurons
RPS27	0	-0.543303	0.097	0.294	0	Excitatory neurons
TPM3	0	-0.254612	0.364	0.442	0	Excitatory neurons
CADM3	0	0.410249	0.516	0.352	0	Excitatory neurons
PEA15	0	0.346068	0.46	0.353	0	Excitatory neurons
RGS4	0	0.427418	0.403	0.246	0	Excitatory neurons
ATP1B1	0	-0.570555	0.776	0.896	0	Excitatory neurons
RC3H1	0	-0.25985	0.548	0.631	0	Excitatory neurons
BRINP2	0	0.318799	0.583	0.463	0	Excitatory neurons
RALGPS2	0	-0.312502	0.566	0.659	0	Excitatory neurons
ANGPTL1	0	-0.482962	0.103	0.293	0	Excitatory neurons
CACNA1E	0	-0.401184	0.798	0.859	0	Excitatory neurons
BRINP3	0	0.427378	0.509	0.353	0	Excitatory neurons
KCNT2	0	-0.323837	0.613	0.722	0	Excitatory neurons
IPO9-AS1	0	-0.357305	0.139	0.289	0	Excitatory neurons
PPFIA4	0	0.39244	0.582	0.422	0	Excitatory neurons
NUCKS1	0	0.3061	0.7	0.654	0	Excitatory neurons
CD46	0	-0.250718	0.375	0.469	0	Excitatory neurons
CAMK1G	0	0.290713	0.25	0.113	0	Excitatory neurons
PROX1	0	-0.452073	0.166	0.327	0	Excitatory neurons
C1orf115	0	0.349413	0.321	0.175	0	Excitatory neurons
SUSD4	0	-0.295049	0.61	0.706	0	Excitatory neurons
CHRM3	0	0.626193	0.785	0.565	0	Excitatory neurons
RPS7	0	-0.647037	0.172	0.405	0	Excitatory neurons
IAH1	0	-0.443694	0.206	0.358	0	Excitatory neurons
ADAM17	0	-0.324622	0.415	0.513	0	Excitatory neurons
HPCAL1	0	0.319808	0.32	0.232	0	Excitatory neurons
VSNL1	0	0.25974	0.771	0.688	0	Excitatory neurons
NCOA1	0	-0.298542	0.837	0.904	0	Excitatory neurons
EFR3B	0	-0.258434	0.47	0.594	0	Excitatory neurons
MAPRE3	0	0.293073	0.555	0.459	0	Excitatory neurons
GALNT14	0	-0.372027	0.283	0.396	0	Excitatory neurons
MEMO1	0	-0.849253	0.237	0.54	0	Excitatory neurons
CRIM1	0	0.282014	0.492	0.372	0	Excitatory neurons
PRKD3	0	-0.479938	0.083	0.274	0	Excitatory neurons
SLC8A1-AS1	0	-0.765929	0.266	0.477	0	Excitatory neurons
ASB3	0	-0.927075	0.24	0.593	0	Excitatory neurons
RTN4	0	-0.3383	0.846	0.926	0	Excitatory neurons
RPS27A	0	-1.12979	0.182	0.511	0	Excitatory neurons
MDH1	0	-0.344358	0.49	0.593	0	Excitatory neurons
PCBP1	0	0.28229	0.335	0.213	0	Excitatory neurons
SFXN5	0	0.269865	0.493	0.367	0	Excitatory neurons
LRRTM4	0	0.508663	0.933	0.956	0	Excitatory neurons
CHMP3	0	-0.261797	0.159	0.279	0	Excitatory neurons
PLGLB1	0	0.268518	0.3	0.13	0	Excitatory neurons
CIAO1	0	-0.285255	0.228	0.352	0	Excitatory neurons
RPL31	0	-0.25483	0.268	0.349	0	Excitatory neurons
SH3RF3	0	-0.256339	0.52	0.614	0	Excitatory neurons
DPP10	0	0.600271	0.882	0.867	0	Excitatory neurons
BIN1	0	0.455459	0.635	0.48	0	Excitatory neurons
SMPD4	0	0.357747	0.352	0.149	0	Excitatory neurons
MGAT5	0	0.311344	0.547	0.426	0	Excitatory neurons
R3HDM1	0	0.318616	0.921	0.933	0	Excitatory neurons
THSD7B	0	-0.887577	0.198	0.453	0	Excitatory neurons
LYPD6B	0	-0.477305	0.171	0.339	0	Excitatory neurons
CACNB4	0	0.33766	0.551	0.405	0	Excitatory neurons
GALNT13	0	-0.579127	0.594	0.696	0	Excitatory neurons
ACVR1	0	-0.298431	0.321	0.455	0	Excitatory neurons
UPP2	0	-0.301103	0.605	0.721	0	Excitatory neurons
TANC1	0	-0.44533	0.233	0.42	0	Excitatory neurons
BAZ2B	0	0.335958	0.678	0.581	0	Excitatory neurons
RBMS1	0	0.303483	0.338	0.187	0	Excitatory neurons
KCNH7	0	0.719923	0.642	0.58	0	Excitatory neurons
FIGN	0	-0.34855	0.378	0.453	0	Excitatory neurons
CHN1	0	0.552645	0.928	0.939	0	Excitatory neurons
HNRNPA3	0	0.382986	0.528	0.379	0	Excitatory neurons
ZNF385B	0	0.497637	0.802	0.7	0	Excitatory neurons
LINC01473	0	-0.661447	0.187	0.453	0	Excitatory neurons
GULP1	0	0.475361	0.36	0.198	0	Excitatory neurons
ORMDL1	0	-0.274764	0.281	0.377	0	Excitatory neurons
MFSD6	0	0.258706	0.484	0.365	0	Excitatory neurons
STAT1	0	-1.08865	0.183	0.504	0	Excitatory neurons
STAT4	0	0.385901	0.387	0.187	0	Excitatory neurons
SATB2	0	0.623133	0.695	0.491	0	Excitatory neurons
SPATS2L	0	0.405816	0.56	0.392	0	Excitatory neurons
STRADB	0	-0.280999	0.221	0.326	0	Excitatory neurons
ICA1L	0	-0.431642	0.718	0.819	0	Excitatory neurons
RAPH1	0	-0.382252	0.562	0.692	0	Excitatory neurons
FASTKD2	0	-0.312032	0.26	0.392	0	Excitatory neurons
RPL37A	0	-0.47081	0.417	0.532	0	Excitatory neurons
ARPC2	0	-0.261656	0.395	0.494	0	Excitatory neurons
DNAJB2	0	0.717189	0.485	0.235	0	Excitatory neurons
PTPRN	0	0.475603	0.567	0.401	0	Excitatory neurons
AC067956.1	0	0.444562	0.517	0.338	0	Excitatory neurons
DOCK10	0	-0.589404	0.306	0.498	0	Excitatory neurons
SPHKAP	0	-0.900186	0.346	0.631	0	Excitatory neurons
NGEF	0	0.262203	0.542	0.417	0	Excitatory neurons
HDAC4	0	0.271769	0.555	0.45	0	Excitatory neurons
KIF1A	0	0.720885	0.694	0.498	0	Excitatory neurons
CNTN4	0	0.619062	0.743	0.583	0	Excitatory neurons
SUMF1	0	-0.319822	0.581	0.682	0	Excitatory neurons
ITPR1	0	0.48978	0.736	0.614	0	Excitatory neurons
CRELD1	0	0.395691	0.466	0.29	0	Excitatory neurons
ATP2B2	0	0.445785	0.814	0.747	0	Excitatory neurons
RPL32	0	-0.770347	0.261	0.494	0	Excitatory neurons
BTD	0	-0.577995	0.096	0.331	0	Excitatory neurons
THRB	0	0.908141	0.869	0.729	0	Excitatory neurons
LRRC3B	0	-0.333283	0.244	0.365	0	Excitatory neurons
NEK10	0	-0.51562	0.627	0.778	0	Excitatory neurons
SLC4A7	0	-0.492318	0.453	0.588	0	Excitatory neurons
RBMS3	0	-0.560533	0.11	0.301	0	Excitatory neurons
RPL14	0	-0.423627	0.338	0.463	0	Excitatory neurons
TMA7	0	-0.253373	0.316	0.408	0	Excitatory neurons
BSN	0	0.311001	0.617	0.526	0	Excitatory neurons
RBM6	0	-0.260316	0.742	0.822	0	Excitatory neurons
PCBP4	0	0.300507	0.26	0.111	0	Excitatory neurons
WDR82	0	0.491842	0.429	0.229	0	Excitatory neurons
SPCS1	0	-0.363365	0.191	0.328	0	Excitatory neurons
CACNA2D3	0	0.318004	0.909	0.93	0	Excitatory neurons
ERC2	0	-0.349921	0.914	0.967	0	Excitatory neurons
FHIT	0	0.344316	0.745	0.694	0	Excitatory neurons
SYNPR	0	-0.701526	0.527	0.662	0	Excitatory neurons
ATXN7	0	-0.410376	0.218	0.403	0	Excitatory neurons
FOXP1	0	0.683713	0.72	0.601	0	Excitatory neurons
PDZRN3	0	0.457292	0.566	0.37	0	Excitatory neurons
CNTN3	0	0.356916	0.743	0.71	0	Excitatory neurons
ROBO2	0	0.571288	0.828	0.858	0	Excitatory neurons
EPHA3	0	0.321601	0.329	0.207	0	Excitatory neurons
MTRNR2L12	0	0.872886	0.297	0.059	0	Excitatory neurons
EPHA6	0	-0.250121	0.704	0.817	0	Excitatory neurons
FILIP1L	0	-0.553486	0.266	0.456	0	Excitatory neurons
RPL24	0	-0.597337	0.169	0.374	0	Excitatory neurons
DUBR	0	0.358696	0.501	0.341	0	Excitatory neurons
TAGLN3	0	0.293997	0.53	0.443	0	Excitatory neurons
ZBTB20	0	-0.975804	0.552	0.675	0	Excitatory neurons
NDUFB4	0	-0.255256	0.165	0.27	0	Excitatory neurons
GOLGB1	0	0.359556	0.591	0.477	0	Excitatory neurons
SEMA5B	0	-0.256477	0.294	0.402	0	Excitatory neurons
ACAD11	0	-0.482685	0.029	0.259	0	Excitatory neurons
RAB6B	0	0.538218	0.584	0.406	0	Excitatory neurons
NMNAT3	0	-0.272983	0.354	0.45	0	Excitatory neurons
CLSTN2	0	-0.507503	0.778	0.824	0	Excitatory neurons
ANKUB1	0	-0.587555	0.177	0.403	0	Excitatory neurons
P2RY14	0	-0.533608	0.147	0.335	0	Excitatory neurons
MBNL1	0	0.437968	0.813	0.758	0	Excitatory neurons
KCNAB1	0	0.843577	0.441	0.16	0	Excitatory neurons
PPM1L	0	0.532442	0.771	0.615	0	Excitatory neurons
LINC01322	0	-0.453605	0.574	0.743	0	Excitatory neurons
ZBBX	0	0.291181	0.349	0.267	0	Excitatory neurons
SERPINI1	0	0.409149	0.676	0.545	0	Excitatory neurons
SEC62	0	-0.367308	0.509	0.623	0	Excitatory neurons
TNIK	0	-0.433594	0.746	0.828	0	Excitatory neurons
FNDC3B	0	-0.279806	0.44	0.516	0	Excitatory neurons
NAALADL2	0	-0.312212	0.538	0.639	0	Excitatory neurons
KCNMB2	0	-1.50717	0.089	0.504	0	Excitatory neurons
KCNMB2-AS1	0	-0.968344	0.252	0.476	0	Excitatory neurons
ZMAT3	0	0.281626	0.413	0.289	0	Excitatory neurons
DGKG	0	-0.303864	0.59	0.71	0	Excitatory neurons
EIF4A2	0	0.361836	0.625	0.579	0	Excitatory neurons
FGF12	0	0.349706	0.942	0.965	0	Excitatory neurons
TNK2	0	0.330735	0.468	0.306	0	Excitatory neurons
RPL35A	0	-0.546824	0.201	0.395	0	Excitatory neurons
ZNF721	0	0.586942	0.652	0.425	0	Excitatory neurons
CPLX1	0	0.365791	0.369	0.22	0	Excitatory neurons
CTBP1	0	0.370205	0.413	0.263	0	Excitatory neurons
NAT8L	0	0.428228	0.407	0.242	0	Excitatory neurons
POLN	0	0.599944	0.509	0.222	0	Excitatory neurons
ADD1	0	0.265753	0.618	0.525	0	Excitatory neurons
PPP2R2C	0	0.358717	0.781	0.711	0	Excitatory neurons
FAM184B	0	-0.349078	0.189	0.344	0	Excitatory neurons
PCDH7	0	0.367236	0.876	0.857	0	Excitatory neurons
ARAP2	0	0.455904	0.681	0.575	0	Excitatory neurons
KLHL5	0	-0.546507	0.369	0.564	0	Excitatory neurons
RPL9	0	-0.532875	0.051	0.26	0	Excitatory neurons
UCHL1	0	0.387776	0.752	0.732	0	Excitatory neurons
KCTD8	0	0.44911	0.526	0.373	0	Excitatory neurons
GABRB1	0	0.289326	0.889	0.891	0	Excitatory neurons
ADGRL3	0	0.299918	0.947	0.98	0	Excitatory neurons
EPHA5	0	-0.367277	0.647	0.748	0	Excitatory neurons
SLC4A4	0	-0.296746	0.34	0.427	0	Excitatory neurons
CCNI	0	-0.429619	0.459	0.569	0	Excitatory neurons
RASGEF1B	0	0.693553	0.55	0.366	0	Excitatory neurons
MAPK10	0	0.345282	0.951	0.971	0	Excitatory neurons
SPARCL1	0	0.693651	0.677	0.4	0	Excitatory neurons
FAM13A	0	0.439695	0.646	0.511	0	Excitatory neurons
GRID2	0	0.502463	0.693	0.625	0	Excitatory neurons
UNC5C	0	0.50816	0.753	0.651	0	Excitatory neurons
TSPAN5	0	0.388363	0.848	0.796	0	Excitatory neurons
RPL34	0	-1.11197	0.213	0.531	0	Excitatory neurons
COL25A1	0	-1.07076	0.289	0.535	0	Excitatory neurons
LINC01378	0	0.869421	0.417	0.214	0	Excitatory neurons
SYNPO2	0	0.34882	0.451	0.267	0	Excitatory neurons
PDE5A	0	-1.12725	0.298	0.611	0	Excitatory neurons
PCDH10	0	0.315298	0.333	0.181	0	Excitatory neurons
MAML3	0	-0.443167	0.385	0.531	0	Excitatory neurons
GAB1	0	0.794097	0.478	0.192	0	Excitatory neurons
HHIP	0	-0.405449	0.114	0.263	0	Excitatory neurons
ANAPC10	0	0.893533	0.396	0.018	0	Excitatory neurons
ARHGAP10	0	-0.250281	0.349	0.446	0	Excitatory neurons
RPS3A	0	-0.70033	0.073	0.324	0	Excitatory neurons
RXFP1	0	0.286648	0.27	0.143	0	Excitatory neurons
FSTL5	0	0.605385	0.31	0.184	0	Excitatory neurons
NPY1R	0	-0.292247	0.395	0.479	0	Excitatory neurons
KLHL2	0	-0.371947	0.674	0.744	0	Excitatory neurons
TLL1	0	-0.864471	0.305	0.501	0	Excitatory neurons
SPOCK3	0	-0.461774	0.424	0.518	0	Excitatory neurons
GALNTL6	0	0.346579	0.554	0.395	0	Excitatory neurons
GLRA3	0	0.255384	0.387	0.266	0	Excitatory neurons
FAM149A	0	-0.374467	0.208	0.357	0	Excitatory neurons
TPPP	0	0.646761	0.54	0.293	0	Excitatory neurons
ZDHHC11B	0	0.417954	0.413	0.27	0	Excitatory neurons
ADAMTS16	0	-0.395681	0.311	0.438	0	Excitatory neurons
SEMA5A	0	-0.972299	0.277	0.518	0	Excitatory neurons
ANKRD33B	0	-0.319733	0.544	0.659	0	Excitatory neurons
CTNND2	0	0.308899	0.948	0.976	0	Excitatory neurons
BASP1	0	-0.261158	0.835	0.907	0	Excitatory neurons
CDH12	0	0.364955	0.755	0.747	0	Excitatory neurons
CDH10	0	0.260505	0.765	0.72	0	Excitatory neurons
CDH9	0	-0.44922	0.609	0.734	0	Excitatory neurons
SUB1	0	-0.426338	0.477	0.63	0	Excitatory neurons
LMBRD2	0	0.273227	0.535	0.428	0	Excitatory neurons
RPL37	0	-0.548306	0.317	0.47	0	Excitatory neurons
PDE4D	0	0.424561	0.96	0.986	0	Excitatory neurons
ERCC8	0	-0.271493	0.328	0.424	0	Excitatory neurons
KIF2A	0	0.41388	0.487	0.248	0	Excitatory neurons
TRAPPC13	0	-0.270004	0.319	0.419	0	Excitatory neurons
PIK3R1	0	0.354919	0.738	0.658	0	Excitatory neurons
NAIP	0	0.252599	0.313	0.152	0	Excitatory neurons
MAP1B	0	0.387105	0.932	0.933	0	Excitatory neurons
FCHO2	0	0.280966	0.522	0.395	0	Excitatory neurons
BTF3	0	-0.252508	0.156	0.252	0	Excitatory neurons
LINC01331	0	-0.540621	0.132	0.277	0	Excitatory neurons
PDE8B	0	-0.873156	0.303	0.562	0	Excitatory neurons
DHFR	0	0.781145	0.461	0.147	0	Excitatory neurons
RPS23	0	-0.344445	0.246	0.342	0	Excitatory neurons
XRCC4	0	-0.271618	0.195	0.31	0	Excitatory neurons
EDIL3	0	-0.673915	0.736	0.8	0	Excitatory neurons
COX7C	0	-0.518958	0.234	0.413	0	Excitatory neurons
MEF2C	0	0.389783	0.855	0.799	0	Excitatory neurons
MEF2C-AS1	0	0.270503	0.718	0.635	0	Excitatory neurons
NR2F1-AS1	0	0.542965	0.699	0.534	0	Excitatory neurons
LNPEP	0	0.273929	0.464	0.341	0	Excitatory neurons
EFNA5	0	0.967676	0.748	0.5	0	Excitatory neurons
MAN2A1	0	0.409882	0.582	0.426	0	Excitatory neurons
STARD4-AS1	0	-0.416086	0.159	0.333	0	Excitatory neurons
SNCAIP	0	-0.264503	0.176	0.271	0	Excitatory neurons
ZNF608	0	-0.283783	0.309	0.44	0	Excitatory neurons
ADAMTS19	0	-0.324333	0.44	0.575	0	Excitatory neurons
HINT1	0	-0.54456	0.307	0.499	0	Excitatory neurons
RAPGEF6	0	-1.07111	0.161	0.55	0	Excitatory neurons
RAD50	0	-0.46601	0.084	0.349	0	Excitatory neurons
FSTL4	0	0.553331	0.649	0.422	0	Excitatory neurons
SKP1	0	-0.339719	0.463	0.564	0	Excitatory neurons
CXXC5	0	0.389249	0.415	0.273	0	Excitatory neurons
PURA	0	0.276537	0.59	0.51	0	Excitatory neurons
NDFIP1	0	-0.277572	0.68	0.77	0	Excitatory neurons
ARHGAP26	0	0.34577	0.879	0.876	0	Excitatory neurons
JAKMIP2-AS1	0	-0.436296	0.19	0.349	0	Excitatory neurons
HTR4	0	-0.358021	0.386	0.534	0	Excitatory neurons
SLC6A7	0	0.289995	0.398	0.277	0	Excitatory neurons
CAMK2A	0	0.375006	0.884	0.858	0	Excitatory neurons
RPS14	0	-0.520202	0.232	0.408	0	Excitatory neurons
SYNPO	0	0.515868	0.463	0.271	0	Excitatory neurons
GRIA1	0	-0.428244	0.87	0.912	0	Excitatory neurons
ADRA1B	0	-0.333921	0.169	0.29	0	Excitatory neurons
GABRB2	0	0.304866	0.901	0.907	0	Excitatory neurons
GABRA1	0	0.292249	0.647	0.557	0	Excitatory neurons
SLIT3	0	-0.575489	0.662	0.802	0	Excitatory neurons
CREBRF	0	0.37166	0.465	0.295	0	Excitatory neurons
CPLX2	0	0.35461	0.609	0.531	0	Excitatory neurons
SNCB	0	0.629669	0.558	0.402	0	Excitatory neurons
FAM153A	0	-0.334869	0.394	0.538	0	Excitatory neurons
HNRNPH1	0	-0.779903	0.425	0.613	0	Excitatory neurons
CANX	0	0.292729	0.466	0.342	0	Excitatory neurons
BTNL9	0	-0.660882	0.163	0.355	0	Excitatory neurons
NQO2	0	0.259793	0.454	0.314	0	Excitatory neurons
TUBB2A	0	-0.437675	0.363	0.504	0	Excitatory neurons
NRN1	0	-0.509407	0.348	0.541	0	Excitatory neurons
LY86-AS1	0	-0.422555	0.628	0.663	0	Excitatory neurons
MAK	0	-0.422725	0.204	0.355	0	Excitatory neurons
NOL7	0	-0.2512	0.174	0.274	0	Excitatory neurons
TUBB	0	0.303608	0.396	0.276	0	Excitatory neurons
PRRT1	0	0.346265	0.37	0.219	0	Excitatory neurons
RPS18	0	-0.346562	0.142	0.269	0	Excitatory neurons
RPL10A	0	-0.500123	0.16	0.342	0	Excitatory neurons
CPNE5	0	0.414163	0.377	0.197	0	Excitatory neurons
BTBD9	0	-0.273963	0.851	0.906	0	Excitatory neurons
LRFN2	0	0.267208	0.569	0.467	0	Excitatory neurons
CCND3	0	0.351784	0.355	0.174	0	Excitatory neurons
KLHDC3	0	0.288682	0.37	0.255	0	Excitatory neurons
TMEM63B	0	0.301965	0.428	0.305	0	Excitatory neurons
RCAN2	0	0.649781	0.564	0.369	0	Excitatory neurons
PTCHD4	0	0.429824	0.259	0.118	0	Excitatory neurons
MLIP	0	0.452968	0.607	0.452	0	Excitatory neurons
KHDRBS2	0	0.661981	0.899	0.87	0	Excitatory neurons
ADGRB3	0	0.29191	0.976	0.998	0	Excitatory neurons
LMBRD1	0	-0.275946	0.606	0.69	0	Excitatory neurons
KCNQ5	0	0.516452	0.912	0.925	0	Excitatory neurons
KHDC1	0	-0.333153	0.191	0.325	0	Excitatory neurons
COX7A2	0	-0.306425	0.172	0.292	0	Excitatory neurons
HMGN3	0	-0.335991	0.475	0.57	0	Excitatory neurons
SNX14	0	-0.268436	0.486	0.58	0	Excitatory neurons
HTR1E	0	0.378454	0.576	0.437	0	Excitatory neurons
CASC6	0	-0.752212	0.143	0.347	0	Excitatory neurons
EPHA7	0	-0.457355	0.599	0.693	0	Excitatory neurons
FUT9	0	0.333155	0.753	0.699	0	Excitatory neurons
PNISR	0	0.288589	0.847	0.83	0	Excitatory neurons
TSTD3	0	-0.479181	0.132	0.367	0	Excitatory neurons
CCNC	0	-0.271956	0.352	0.449	0	Excitatory neurons
SOBP	0	-0.324133	0.766	0.847	0	Excitatory neurons
FOXO3	0	0.347133	0.54	0.379	0	Excitatory neurons
SESN1	0	0.331693	0.627	0.513	0	Excitatory neurons
REV3L	0	-0.342944	0.683	0.78	0	Excitatory neurons
HS3ST5	0	0.31849	0.267	0.151	0	Excitatory neurons
TSPYL4	0	0.552747	0.445	0.231	0	Excitatory neurons
TSPYL1	0	0.492301	0.604	0.485	0	Excitatory neurons
SERINC1	0	0.447895	0.612	0.516	0	Excitatory neurons
TRMT11	0	-0.636317	0.544	0.767	0	Excitatory neurons
PTPRK	0	0.37707	0.783	0.766	0	Excitatory neurons
LAMA2	0	0.730715	0.261	0.154	0	Excitatory neurons
SAMD3	0	-0.566713	0.276	0.515	0	Excitatory neurons
TMEM200A	0	-0.304772	0.145	0.28	0	Excitatory neurons
MED23	0	-0.264143	0.402	0.468	0	Excitatory neurons
RPS12	0	-0.694886	0.11	0.346	0	Excitatory neurons
TARID	0	-0.698989	0.154	0.337	0	Excitatory neurons
GRM1	0	-0.574345	0.729	0.791	0	Excitatory neurons
STXBP5-AS1	0	0.616839	0.521	0.315	0	Excitatory neurons
STXBP5	0	0.290841	0.845	0.82	0	Excitatory neurons
UST	0	-0.354724	0.215	0.354	0	Excitatory neurons
IPCEF1	0	0.84867	0.424	0.106	0	Excitatory neurons
TIAM2	0	0.334804	0.701	0.613	0	Excitatory neurons
TULP4	0	0.407114	0.669	0.532	0	Excitatory neurons
WTAP	0	-0.251862	0.342	0.421	0	Excitatory neurons
PRKAR1B	0	0.666979	0.733	0.581	0	Excitatory neurons
SDK1	0	-0.256109	0.439	0.543	0	Excitatory neurons
MMD2	0	-0.347842	0.179	0.334	0	Excitatory neurons
ACTB	0	0.310881	0.739	0.727	0	Excitatory neurons
UMAD1	0	0.823403	0.608	0.191	0	Excitatory neurons
NDUFA4	0	-0.600655	0.343	0.516	0	Excitatory neurons
THSD7A	0	-0.647256	0.346	0.548	0	Excitatory neurons
RAPGEF5	0	0.352132	0.885	0.893	0	Excitatory neurons
TOMM7	0	-0.358118	0.175	0.296	0	Excitatory neurons
SCRN1	0	0.313952	0.356	0.188	0	Excitatory neurons
MTURN	0	0.519511	0.56	0.395	0	Excitatory neurons
PDE1C	0	0.313045	0.388	0.262	0	Excitatory neurons
BMPER	0	0.370543	0.523	0.341	0	Excitatory neurons
ELMO1	0	0.448611	0.594	0.406	0	Excitatory neurons
AMPH	0	0.312408	0.774	0.729	0	Excitatory neurons
POU6F2	0	0.695606	0.433	0.22	0	Excitatory neurons
INHBA-AS1	0	-0.316007	0.215	0.354	0	Excitatory neurons
HECW1	0	0.718694	0.798	0.633	0	Excitatory neurons
URGCP	0	-0.502023	0.277	0.466	0	Excitatory neurons
NUDCD3	0	0.263394	0.534	0.439	0	Excitatory neurons
PPIA	0	0.612537	0.543	0.367	0	Excitatory neurons
COBL	0	0.397927	0.654	0.521	0	Excitatory neurons
VSTM2A	0	0.64573	0.389	0.132	0	Excitatory neurons
RABGEF1	0	-1.01386	0.107	0.508	0	Excitatory neurons
CALN1	0	-0.305432	0.672	0.806	0	Excitatory neurons
MLXIPL	0	0.280453	0.391	0.253	0	Excitatory neurons
STX1A	0	0.380074	0.488	0.344	0	Excitatory neurons
GTF2I	0	0.625774	0.795	0.646	0	Excitatory neurons
RHBDD2	0	0.289931	0.478	0.393	0	Excitatory neurons
SRRM3	0	0.301218	0.755	0.686	0	Excitatory neurons
YWHAG	0	0.522542	0.706	0.59	0	Excitatory neurons
MAGI2	0	0.582434	0.965	0.989	0	Excitatory neurons
SEMA3A	0	0.456647	0.258	0.123	0	Excitatory neurons
ABCB1	0	-0.507601	0.154	0.282	0	Excitatory neurons
ADAM22	0	-0.331952	0.8	0.851	0	Excitatory neurons
CLDN12	0	0.400292	0.345	0.125	0	Excitatory neurons
SGCE	0	-0.293735	0.469	0.564	0	Excitatory neurons
NPTX2	0	-0.337368	0.177	0.323	0	Excitatory neurons
FAM185A	0	0.267988	0.498	0.361	0	Excitatory neurons
CDHR3	0	-0.452	0.439	0.543	0	Excitatory neurons
SLC26A3	0	0.669154	0.349	0.165	0	Excitatory neurons
DOCK4	0	-0.301979	0.863	0.911	0	Excitatory neurons
FOXP2	0	0.477855	0.334	0.2	0	Excitatory neurons
ST7	0	0.580408	0.74	0.548	0	Excitatory neurons
PTPRZ1	0	-0.772346	0.313	0.531	0	Excitatory neurons
CADPS2	0	0.68353	0.668	0.456	0	Excitatory neurons
NDUFA5	0	-0.255906	0.34	0.42	0	Excitatory neurons
PLXNA4	0	-0.440227	0.73	0.8	0	Excitatory neurons
LUC7L2	0	-1.14652	0.293	0.663	0	Excitatory neurons
NDUFB2	0	-0.336867	0.154	0.277	0	Excitatory neurons
TMEM178B	0	0.270459	0.774	0.669	0	Excitatory neurons
EPHB6	0	0.621106	0.454	0.224	0	Excitatory neurons
CNTNAP2	0	0.440385	0.973	0.992	0	Excitatory neurons
FASTK	0	0.269389	0.281	0.158	0	Excitatory neurons
AGAP3	0	0.522731	0.607	0.422	0	Excitatory neurons
ACTR3B	0	0.46383	0.483	0.213	0	Excitatory neurons
STS	0	-0.27726	0.225	0.323	0	Excitatory neurons
REPS2	0	0.419141	0.585	0.4	0	Excitatory neurons
CDKL5	0	0.301591	0.701	0.619	0	Excitatory neurons
EIF1AX	0	0.363938	0.421	0.274	0	Excitatory neurons
PTCHD1-AS	0	0.637779	0.484	0.219	0	Excitatory neurons
UBA1	0	0.335419	0.385	0.234	0	Excitatory neurons
USP11	0	0.434872	0.564	0.413	0	Excitatory neurons
SYN1	0	0.982855	0.641	0.364	0	Excitatory neurons
ELK1	0	0.356572	0.3	0.161	0	Excitatory neurons
TSPYL2	0	0.618646	0.65	0.455	0	Excitatory neurons
UBQLN2	0	0.258133	0.277	0.153	0	Excitatory neurons
ZMYM3	0	0.377011	0.349	0.2	0	Excitatory neurons
RPS4X	0	-0.505556	0.195	0.357	0	Excitatory neurons
NAP1L2	0	0.329838	0.376	0.23	0	Excitatory neurons
XIST	0	1.46823	0.27	0.074	0	Excitatory neurons
JPX	0	-0.258713	0.594	0.678	0	Excitatory neurons
NAP1L3	0	0.392225	0.379	0.237	0	Excitatory neurons
DIAPH2	0	-0.459483	0.717	0.804	0	Excitatory neurons
DIAPH2-AS1	0	-0.615434	0.112	0.306	0	Excitatory neurons
BEX1	0	-0.353954	0.421	0.539	0	Excitatory neurons
BEX4	0	-0.410613	0.389	0.526	0	Excitatory neurons
BEX2	0	-0.562838	0.385	0.564	0	Excitatory neurons
RAB9B	0	0.315509	0.28	0.091	0	Excitatory neurons
IL1RAPL2	0	0.567304	0.283	0.165	0	Excitatory neurons
AMMECR1	0	0.270667	0.481	0.366	0	Excitatory neurons
DANT2	0	-0.283506	0.831	0.915	0	Excitatory neurons
SLC9A6	0	0.32933	0.501	0.387	0	Excitatory neurons
FHL1	0	-0.38217	0.445	0.578	0	Excitatory neurons
LINC00632	0	-0.41744	0.857	0.965	0	Excitatory neurons
SPANXA2-OT1	0	-0.281406	0.15	0.256	0	Excitatory neurons
SLITRK4	0	0.424562	0.49	0.324	0	Excitatory neurons
IDS	0	0.851232	0.565	0.553	0	Excitatory neurons
PDZD4	0	0.485478	0.415	0.218	0	Excitatory neurons
RPL10	0	-0.795488	0.271	0.514	0	Excitatory neurons
GDI1	0	0.993419	0.692	0.476	0	Excitatory neurons
FAM85B	0	0.621394	0.523	0.259	0	Excitatory neurons
MSRA	0	0.256965	0.904	0.917	0	Excitatory neurons
FAM66D	0	0.534509	0.543	0.334	0	Excitatory neurons
CSGALNACT1	0	0.325304	0.473	0.311	0	Excitatory neurons
ATP6V1B2	0	0.43833	0.561	0.444	0	Excitatory neurons
FGF17	0	0.555269	0.319	0.088	0	Excitatory neurons
DMTN	0	0.321728	0.535	0.419	0	Excitatory neurons
PHYHIP	0	1.00544	0.738	0.55	0	Excitatory neurons
BNIP3L	0	0.401631	0.644	0.527	0	Excitatory neurons
PNMA2	0	0.471793	0.57	0.457	0	Excitatory neurons
DPYSL2	0	0.291734	0.797	0.774	0	Excitatory neurons
ADRA1A	0	-0.622274	0.215	0.432	0	Excitatory neurons
PTK2B	0	0.403532	0.764	0.689	0	Excitatory neurons
CLU	0	0.863648	0.7	0.5	0	Excitatory neurons
FZD3	0	0.418809	0.655	0.521	0	Excitatory neurons
SARAF	0	-0.421048	0.554	0.687	0	Excitatory neurons
UNC5D	0	0.518878	0.805	0.736	0	Excitatory neurons
HGSNAT	0	-0.282335	0.356	0.459	0	Excitatory neurons
CEBPD	0	-0.3638	0.219	0.329	0	Excitatory neurons
ST18	0	-0.434233	0.182	0.336	0	Excitatory neurons
TOX	0	0.843673	0.46	0.24	0	Excitatory neurons
NKAIN3	0	-0.848755	0.339	0.595	0	Excitatory neurons
CYP7B1	0	-0.256815	0.328	0.412	0	Excitatory neurons
C8orf34	0	-0.676575	0.42	0.654	0	Excitatory neurons
MSC-AS1	0	-0.377197	0.462	0.593	0	Excitatory neurons
RPL7	0	-0.419223	0.167	0.313	0	Excitatory neurons
STAU2	0	-0.376382	0.701	0.794	0	Excitatory neurons
IL7	0	-0.444389	0.094	0.269	0	Excitatory neurons
RALYL	0	0.528597	0.938	0.95	0	Excitatory neurons
DECR1	0	-0.315024	0.275	0.389	0	Excitatory neurons
NECAB1	0	0.4137	0.83	0.792	0	Excitatory neurons
PDP1	0	0.343271	0.429	0.267	0	Excitatory neurons
UQCRB	0	-0.314201	0.311	0.406	0	Excitatory neurons
MTDH	0	-0.254077	0.55	0.638	0	Excitatory neurons
RPL30	0	-0.567673	0.237	0.424	0	Excitatory neurons
NIPAL2	0	0.362003	0.596	0.477	0	Excitatory neurons
RIMS2	0	0.587937	0.937	0.929	0	Excitatory neurons
ZFPM2	0	-0.531284	0.835	0.9	0	Excitatory neurons
OXR1	0	0.538806	0.91	0.897	0	Excitatory neurons
RSPO2	0	0.314192	0.411	0.272	0	Excitatory neurons
AC023590.1	0	-0.588349	0.138	0.368	0	Excitatory neurons
EFR3A	0	0.265685	0.643	0.568	0	Excitatory neurons
KHDRBS3	0	0.734542	0.831	0.637	0	Excitatory neurons
ADGRB1	0	0.458599	0.522	0.333	0	Excitatory neurons
PLEC	0	0.465412	0.551	0.367	0	Excitatory neurons
KIFC2	0	0.517675	0.634	0.474	0	Excitatory neurons
RPL8	0	-0.319099	0.243	0.357	0	Excitatory neurons
RFX3	0	-0.642525	0.831	0.865	0	Excitatory neurons
RFX3-AS1	0	-0.256897	0.222	0.334	0	Excitatory neurons
PTPRD	0	0.517292	0.951	0.966	0	Excitatory neurons
MPDZ	0	0.31791	0.766	0.7	0	Excitatory neurons
NFIB	0	-0.286612	0.653	0.765	0	Excitatory neurons
SH3GL2	0	0.284849	0.856	0.845	0	Excitatory neurons
ELAVL2	0	0.502878	0.418	0.209	0	Excitatory neurons
RUSC2	0	0.259594	0.487	0.375	0	Excitatory neurons
RECK	0	-0.404078	0.463	0.594	0	Excitatory neurons
TRMT10B	0	-0.325609	0.154	0.277	0	Excitatory neurons
BMS1P14	0	0.486212	0.277	0.069	0	Excitatory neurons
MAMDC2	0	0.294687	0.294	0.156	0	Excitatory neurons
TRPM3	0	-0.746955	0.583	0.729	0	Excitatory neurons
RORB	0	0.754709	0.382	0.175	0	Excitatory neurons
PCSK5	0	-0.468579	0.272	0.476	0	Excitatory neurons
PRUNE2	0	0.398963	0.6	0.486	0	Excitatory neurons
GNA14	0	-0.643667	0.241	0.457	0	Excitatory neurons
NTRK2	0	0.374403	0.879	0.836	0	Excitatory neurons
DAPK1	0	-0.257765	0.708	0.768	0	Excitatory neurons
STX17-AS1	0	-0.487625	0.056	0.264	0	Excitatory neurons
PLPPR1	0	-0.562606	0.249	0.46	0	Excitatory neurons
TMEM245	0	0.261377	0.595	0.506	0	Excitatory neurons
EPB41L4B	0	0.305971	0.489	0.316	0	Excitatory neurons
TXN	0	-0.29248	0.161	0.275	0	Excitatory neurons
PTGR1	0	-0.604507	0.347	0.573	0	Excitatory neurons
RPL12	0	-0.574956	0.066	0.277	0	Excitatory neurons
STXBP1	0	0.359828	0.849	0.826	0	Excitatory neurons
C9orf16	0	-0.475889	0.35	0.485	0	Excitatory neurons
DNM1	0	0.445	0.868	0.852	0	Excitatory neurons
ZER1	0	0.294554	0.632	0.541	0	Excitatory neurons
SH3GLB2	0	0.265591	0.401	0.306	0	Excitatory neurons
RPL7A	0	-0.749096	0.207	0.451	0	Excitatory neurons
OLFM1	0	-0.251756	0.706	0.772	0	Excitatory neurons
KCNT1	0	0.473529	0.494	0.284	0	Excitatory neurons
RABL6	0	0.483915	0.466	0.239	0	Excitatory neurons
ABCA2	0	0.360081	0.434	0.292	0	Excitatory neurons
DPP7	0	0.307353	0.459	0.356	0	Excitatory neurons
GRIN1	0	1.04386	0.908	0.792	0	Excitatory neurons
RNF208	0	0.435313	0.356	0.178	0	Excitatory neurons
EHMT1	0	0.363847	0.561	0.419	0	Excitatory neurons
B4GALNT4	0	0.272526	0.402	0.272	0	Excitatory neurons
CEND1	0	0.446959	0.453	0.322	0	Excitatory neurons
RPLP2	0	-0.597644	0.205	0.411	0	Excitatory neurons
TOLLIP	0	0.454446	0.469	0.303	0	Excitatory neurons
BRSK2	0	0.326339	0.522	0.398	0	Excitatory neurons
DUSP8	0	0.335069	0.319	0.169	0	Excitatory neurons
APBB1	0	0.264458	0.497	0.4	0	Excitatory neurons
GALNT18	0	-0.278129	0.693	0.766	0	Excitatory neurons
USP47	0	0.278308	0.72	0.659	0	Excitatory neurons
DKK3	0	0.300091	0.673	0.622	0	Excitatory neurons
SPON1	0	-0.89214	0.236	0.506	0	Excitatory neurons
PSMA1	0	-0.363862	0.179	0.342	0	Excitatory neurons
C11orf58	0	-0.257808	0.449	0.543	0	Excitatory neurons
RPS13	0	-0.532765	0.1	0.301	0	Excitatory neurons
NELL1	0	0.334261	0.627	0.461	0	Excitatory neurons
ANO5	0	0.315886	0.637	0.532	0	Excitatory neurons
BDNF	0	-0.443185	0.251	0.429	0	Excitatory neurons
MPPED2	0	-0.27192	0.573	0.644	0	Excitatory neurons
KIAA1549L	0	0.291789	0.807	0.753	0	Excitatory neurons
MAPK8IP1	0	0.303216	0.347	0.218	0	Excitatory neurons
LRP4	0	0.516512	0.355	0.109	0	Excitatory neurons
MADD	0	0.253736	0.472	0.363	0	Excitatory neurons
PRPF19	0	0.335229	0.352	0.201	0	Excitatory neurons
TMEM132A	0	0.299922	0.326	0.188	0	Excitatory neurons
FTH1	0	-1.01512	0.552	0.758	0	Excitatory neurons
RTN3	0	0.283333	0.892	0.909	0	Excitatory neurons
NRXN2	0	0.503991	0.589	0.399	0	Excitatory neurons
FAU	0	-0.514929	0.184	0.368	0	Excitatory neurons
MALAT1	0	-1.22218	0.995	1	0	Excitatory neurons
LTBP3	0	0.421211	0.379	0.187	0	Excitatory neurons
PACS1	0	0.279585	0.642	0.549	0	Excitatory neurons
KLC2	0	0.319349	0.394	0.248	0	Excitatory neurons
RBM4	0	-0.469957	0.213	0.423	0	Excitatory neurons
RBM4B	0	-0.326007	0.149	0.278	0	Excitatory neurons
NUMA1	0	0.379628	0.401	0.222	0	Excitatory neurons
RAB30	0	0.345145	0.362	0.184	0	Excitatory neurons
CREBZF	0	-0.251202	0.287	0.389	0	Excitatory neurons
SYTL2	0	0.278692	0.458	0.283	0	Excitatory neurons
FAT3	0	0.456463	0.819	0.777	0	Excitatory neurons
SESN3	0	0.334155	0.629	0.524	0	Excitatory neurons
MAML2	0	-0.768793	0.361	0.513	0	Excitatory neurons
GRIA4	0	0.46666	0.831	0.781	0	Excitatory neurons
ELMOD1	0	-0.284439	0.614	0.713	0	Excitatory neurons
PTS	0	-0.260303	0.204	0.307	0	Excitatory neurons
RPS25	0	-0.295322	0.213	0.321	0	Excitatory neurons
THY1	0	0.385517	0.685	0.643	0	Excitatory neurons
HSPA8	0	-0.50177	0.194	0.363	0	Excitatory neurons
GRAMD1B	0	-0.40529	0.612	0.691	0	Excitatory neurons
PKNOX2	0	0.339087	0.611	0.474	0	Excitatory neurons
ARHGAP32	0	0.465059	0.887	0.874	0	Excitatory neurons
NTM	0	-0.311539	0.827	0.869	0	Excitatory neurons
CELF2-AS2	0	-0.718486	0.14	0.391	0	Excitatory neurons
ITGA8	0	-0.500609	0.246	0.467	0	Excitatory neurons
CACNB2	0	-0.264804	0.876	0.941	0	Excitatory neurons
ZEB1	0	0.347759	0.696	0.622	0	Excitatory neurons
NRP1	0	-0.647322	0.45	0.629	0	Excitatory neurons
PARD3	0	-0.967267	0.273	0.517	0	Excitatory neurons
PCDH15	0	-0.54772	0.414	0.643	0	Excitatory neurons
ARID5B	0	0.435029	0.662	0.488	0	Excitatory neurons
LRRTM3	0	0.614613	0.806	0.647	0	Excitatory neurons
PSAP	0	0.363295	0.667	0.624	0	Excitatory neurons
SPOCK2	0	0.391191	0.445	0.293	0	Excitatory neurons
RPS24	0	-0.531432	0.316	0.47	0	Excitatory neurons
RNLS	0	0.28128	0.4	0.285	0	Excitatory neurons
STAMBPL1	0	0.265152	0.498	0.378	0	Excitatory neurons
PGAM1	0	0.34994	0.381	0.215	0	Excitatory neurons
ACTR1A	0	0.257676	0.324	0.207	0	Excitatory neurons
NT5C2	0	-0.29043	0.538	0.636	0	Excitatory neurons
INA	0	0.418602	0.379	0.213	0	Excitatory neurons
SORCS1	0	0.659826	0.643	0.406	0	Excitatory neurons
ATRNL1	0	0.502907	0.944	0.965	0	Excitatory neurons
HSPA12A	0	0.275282	0.78	0.757	0	Excitatory neurons
INPP5F	0	0.443671	0.516	0.355	0	Excitatory neurons
PLEKHA1	0	0.491578	0.672	0.499	0	Excitatory neurons
INPP5A	0	0.261291	0.368	0.242	0	Excitatory neurons
ADGRA1	0	0.258604	0.278	0.147	0	Excitatory neurons
KNDC1	0	0.386782	0.565	0.408	0	Excitatory neurons
WNK1	0	0.25045	0.758	0.709	0	Excitatory neurons
ENO2	0	0.545314	0.651	0.536	0	Excitatory neurons
ATN1	0	0.327198	0.421	0.289	0	Excitatory neurons
RIMKLB	0	-0.506503	0.333	0.505	0	Excitatory neurons
A2ML1-AS1	0	-0.630401	0.105	0.322	0	Excitatory neurons
PRH1	0	0.460621	0.29	0.183	0	Excitatory neurons
PRB2	0	0.382625	0.52	0.358	0	Excitatory neurons
GRIN2B	0	-0.306588	0.896	0.955	0	Excitatory neurons
MGST1	0	-0.711252	0.313	0.509	0	Excitatory neurons
GOLT1B	0	-0.269436	0.289	0.388	0	Excitatory neurons
ST8SIA1	0	0.364567	0.589	0.448	0	Excitatory neurons
SOX5	0	0.672971	0.644	0.441	0	Excitatory neurons
ITPR2	0	0.3813	0.361	0.255	0	Excitatory neurons
C12orf40	0	-0.450247	0.14	0.292	0	Excitatory neurons
LRRK2	0	0.272464	0.412	0.266	0	Excitatory neurons
SLC38A1	0	0.400983	0.543	0.372	0	Excitatory neurons
CCDC65	0	-0.567391	0.192	0.41	0	Excitatory neurons
TUBA1B	0	0.47141	0.669	0.591	0	Excitatory neurons
TUBA1A	0	-0.619264	0.344	0.531	0	Excitatory neurons
FAIM2	0	1.37036	0.751	0.478	0	Excitatory neurons
ACVR1B	0	0.263088	0.394	0.261	0	Excitatory neurons
TESPA1	0	0.578538	0.372	0.168	0	Excitatory neurons
ITGA7	0	-0.329541	0.237	0.359	0	Excitatory neurons
RPS26	0	-0.527717	0.051	0.258	0	Excitatory neurons
NACA	0	-0.478135	0.251	0.401	0	Excitatory neurons
R3HDM2	0	-0.38076	0.706	0.819	0	Excitatory neurons
ARHGEF25	0	0.619017	0.362	0.079	0	Excitatory neurons
TRHDE	0	0.562811	0.495	0.272	0	Excitatory neurons
NAV3	0	0.254309	0.96	0.987	0	Excitatory neurons
SYT1	0	0.400792	0.988	0.998	0	Excitatory neurons
OTOGL	0	0.330388	0.286	0.166	0	Excitatory neurons
PPFIA2	0	-0.409548	0.936	0.978	0	Excitatory neurons
TMTC2	0	0.300297	0.387	0.271	0	Excitatory neurons
MGAT4C	0	0.289214	0.561	0.45	0	Excitatory neurons
CEP290	0	0.310263	0.596	0.485	0	Excitatory neurons
KITLG	0	0.268833	0.273	0.136	0	Excitatory neurons
NUDT4	0	0.323972	0.369	0.229	0	Excitatory neurons
VEZT	0	-0.261533	0.628	0.717	0	Excitatory neurons
ANKS1B	0	0.273574	0.971	0.996	0	Excitatory neurons
TDG	0	-0.272182	0.216	0.323	0	Excitatory neurons
CHST11	0	-0.306806	0.377	0.496	0	Excitatory neurons
NUAK1	0	0.39358	0.573	0.434	0	Excitatory neurons
RFX4	0	-0.351961	0.118	0.261	0	Excitatory neurons
ISCU	0	-0.289151	0.247	0.348	0	Excitatory neurons
CUX2	0	0.333632	0.345	0.219	0	Excitatory neurons
RPL6	0	-0.582072	0.227	0.429	0	Excitatory neurons
SRRM4	0	0.332916	0.743	0.655	0	Excitatory neurons
CIT	0	0.622104	0.769	0.62	0	Excitatory neurons
DYNLL1	0	-0.271761	0.514	0.604	0	Excitatory neurons
CABP1	0	0.530208	0.773	0.624	0	Excitatory neurons
CAMKK2	0	0.263788	0.449	0.324	0	Excitatory neurons
CCDC92	0	0.349657	0.714	0.621	0	Excitatory neurons
TMEM132D	0	0.505908	0.727	0.598	0	Excitatory neurons
GALNT9	0	0.500776	0.403	0.188	0	Excitatory neurons
ZNF10	0	-0.578392	0.032	0.296	0	Excitatory neurons
MRPL57	0	-0.270848	0.141	0.262	0	Excitatory neurons
RPL21	0	-0.608752	0.083	0.305	0	Excitatory neurons
POMP	0	-0.251062	0.182	0.274	0	Excitatory neurons
MTUS2	0	0.439879	0.878	0.853	0	Excitatory neurons
STARD13	0	0.413765	0.421	0.25	0	Excitatory neurons
TRPC4	0	-0.275857	0.279	0.378	0	Excitatory neurons
AKAP11	0	0.283963	0.665	0.59	0	Excitatory neurons
ENOX1	0	0.30746	0.822	0.775	0	Excitatory neurons
TPT1	0	-0.2971	0.391	0.488	0	Excitatory neurons
HTR2A	0	0.253897	0.367	0.219	0	Excitatory neurons
FNDC3A	0	-0.308017	0.63	0.711	0	Excitatory neurons
PCDH9	0	0.330818	0.983	0.994	0	Excitatory neurons
PCDH9-AS1	0	-0.701957	0.109	0.312	0	Excitatory neurons
PCDH9-AS2	0	-0.879441	0.266	0.509	0	Excitatory neurons
SLITRK5	0	0.261047	0.614	0.531	0	Excitatory neurons
GPC5	0	0.361215	0.436	0.282	0	Excitatory neurons
GPC6	0	0.406764	0.446	0.289	0	Excitatory neurons
RAP2A	0	0.284674	0.524	0.41	0	Excitatory neurons
FGF14	0	0.521592	0.965	0.99	0	Excitatory neurons
ARGLU1	0	-0.74624	0.687	0.826	0	Excitatory neurons
IRS2	0	0.264313	0.45	0.316	0	Excitatory neurons
MCF2L	0	0.382717	0.54	0.388	0	Excitatory neurons
ACIN1	0	0.275833	0.511	0.388	0	Excitatory neurons
SLC22A17	0	0.421797	0.608	0.513	0	Excitatory neurons
AP1G2	0	0.53147	0.481	0.262	0	Excitatory neurons
JPH4	0	0.413952	0.719	0.638	0	Excitatory neurons
STXBP6	0	-0.45252	0.386	0.492	0	Excitatory neurons
PRKD1	0	-0.37102	0.509	0.612	0	Excitatory neurons
LRFN5	0	0.297871	0.923	0.945	0	Excitatory neurons
FBXO34	0	-0.256755	0.67	0.734	0	Excitatory neurons
SLC35F4	0	-0.386723	0.115	0.252	0	Excitatory neurons
KCNH5	0	0.447303	0.42	0.266	0	Excitatory neurons
RGS6	0	0.524613	0.707	0.606	0	Excitatory neurons
DPF3	0	-0.433877	0.268	0.404	0	Excitatory neurons
FLRT2	0	0.617018	0.862	0.78	0	Excitatory neurons
RPS6KA5	0	0.346678	0.615	0.501	0	Excitatory neurons
NDUFB1	0	-0.255583	0.188	0.295	0	Excitatory neurons
CHGA	0	0.537041	0.387	0.218	0	Excitatory neurons
ITPK1	0	0.421447	0.475	0.311	0	Excitatory neurons
DDX24	0	-0.251109	0.518	0.61	0	Excitatory neurons
PAPOLA	0	0.321348	0.61	0.503	0	Excitatory neurons
BCL11B	0	-0.43519	0.355	0.543	0	Excitatory neurons
SLC25A29	0	0.368918	0.355	0.202	0	Excitatory neurons
MEG3	0	-1.32271	0.503	0.89	0	Excitatory neurons
MEG8	0	-0.754531	0.706	0.859	0	Excitatory neurons
DYNC1H1	0	0.359449	0.695	0.613	0	Excitatory neurons
HSP90AA1	0	0.297964	0.73	0.665	0	Excitatory neurons
CKB	0	0.418656	0.654	0.541	0	Excitatory neurons
INF2	0	0.330752	0.258	0.117	0	Excitatory neurons
UBE3A	0	-0.537637	0.716	0.835	0	Excitatory neurons
HERC2	0	0.420194	0.693	0.563	0	Excitatory neurons
FMN1	0	0.816289	0.667	0.491	0	Excitatory neurons
GOLGA8A	0	-0.389634	0.455	0.611	0	Excitatory neurons
SPRED1	0	-0.304804	0.479	0.579	0	Excitatory neurons
RASGRP1	0	-0.396818	0.349	0.475	0	Excitatory neurons
TYRO3	0	0.273926	0.425	0.285	0	Excitatory neurons
SNAP23	0	-0.326872	0.279	0.385	0	Excitatory neurons
TTBK2	0	0.390347	0.669	0.547	0	Excitatory neurons
MAP1A	0	0.45211	0.554	0.401	0	Excitatory neurons
FRMD5	0	0.438353	0.757	0.659	0	Excitatory neurons
SEMA6D	0	0.381514	0.47	0.399	0	Excitatory neurons
FAM227B	0	-0.269111	0.146	0.269	0	Excitatory neurons
DTWD1	0	-0.263116	0.496	0.572	0	Excitatory neurons
GABPB1-AS1	0	-0.31624	0.412	0.544	0	Excitatory neurons
ARPP19	0	0.460062	0.632	0.532	0	Excitatory neurons
CCPG1	0	-0.279813	0.732	0.824	0	Excitatory neurons
ZNF280D	0	-0.376666	0.44	0.568	0	Excitatory neurons
TCF12	0	-0.285935	0.647	0.72	0	Excitatory neurons
ALDH1A2	0	-0.911307	0.264	0.47	0	Excitatory neurons
RORA	0	0.543515	0.892	0.888	0	Excitatory neurons
CSNK1G1	0	-0.435775	0.228	0.406	0	Excitatory neurons
RAB11A	0	-0.5727	0.491	0.653	0	Excitatory neurons
FEM1B	0	0.344355	0.383	0.233	0	Excitatory neurons
CORO2B	0	0.26784	0.526	0.404	0	Excitatory neurons
GLCE	0	-0.283748	0.309	0.404	0	Excitatory neurons
RPLP1	0	-0.620555	0.271	0.464	0	Excitatory neurons
PKM	0	0.476197	0.66	0.558	0	Excitatory neurons
PTPN9	0	0.350945	0.423	0.259	0	Excitatory neurons
RCN2	0	-0.340238	0.355	0.467	0	Excitatory neurons
LINGO1	0	0.65988	0.705	0.472	0	Excitatory neurons
WDR61	0	-0.33365	0.263	0.359	0	Excitatory neurons
SV2B	0	0.349833	0.829	0.762	0	Excitatory neurons
LINC01197	0	0.285992	0.39	0.264	0	Excitatory neurons
IGF1R	0	0.256659	0.76	0.715	0	Excitatory neurons
MEF2A	0	0.381291	0.752	0.673	0	Excitatory neurons
LRRK1	0	0.381019	0.4	0.254	0	Excitatory neurons
RGS11	0	0.279131	0.364	0.234	0	Excitatory neurons
PDIA2	0	0.252023	0.317	0.199	0	Excitatory neurons
BAIAP3	0	0.54701	0.405	0.195	0	Excitatory neurons
CLCN7	0	0.280658	0.379	0.249	0	Excitatory neurons
MAPK8IP3	0	0.330709	0.67	0.577	0	Excitatory neurons
SYNGR3	0	0.260635	0.266	0.141	0	Excitatory neurons
PKD1	0	0.344933	0.718	0.629	0	Excitatory neurons
CASKIN1	0	0.270329	0.351	0.228	0	Excitatory neurons
PDPK1	0	0.36002	0.456	0.28	0	Excitatory neurons
SRRM2	0	0.485565	0.668	0.561	0	Excitatory neurons
CDIP1	0	0.516846	0.477	0.288	0	Excitatory neurons
C16orf72	0	0.253363	0.379	0.27	0	Excitatory neurons
SHISA9	0	-0.340393	0.784	0.823	0	Excitatory neurons
U91319.1	0	-0.309601	0.409	0.503	0	Excitatory neurons
RPS15A	0	-0.437605	0.086	0.251	0	Excitatory neurons
SMG1	0	0.262936	0.647	0.557	0	Excitatory neurons
IQCK	0	-0.26695	0.283	0.393	0	Excitatory neurons
NPIPB5	0	0.39498	0.342	0.129	0	Excitatory neurons
PRKCB	0	0.312601	0.883	0.848	0	Excitatory neurons
HS3ST4	0	0.803369	0.444	0.286	0	Excitatory neurons
GTF3C1	0	0.260648	0.463	0.35	0	Excitatory neurons
GSG1L	0	-0.365518	0.244	0.369	0	Excitatory neurons
SULT1A1	0	-0.269932	0.344	0.45	0	Excitatory neurons
MAZ	0	0.46691	0.277	0.059	0	Excitatory neurons
DOC2A	0	0.287207	0.409	0.306	0	Excitatory neurons
MAPK3	0	0.274965	0.273	0.145	0	Excitatory neurons
STX1B	0	0.369492	0.431	0.283	0	Excitatory neurons
GNAO1	0	0.341948	0.752	0.682	0	Excitatory neurons
NDRG4	0	0.433797	0.691	0.608	0	Excitatory neurons
CDH8	0	-0.282048	0.776	0.823	0	Excitatory neurons
CDH11	0	-0.422417	0.471	0.607	0	Excitatory neurons
CES4A	0	-0.316848	0.285	0.395	0	Excitatory neurons
HYDIN	0	0.361813	0.658	0.513	0	Excitatory neurons
GABARAPL2	0	-0.435424	0.23	0.396	0	Excitatory neurons
CNTNAP4	0	0.839107	0.437	0.109	0	Excitatory neurons
CMC2	0	-0.336786	0.292	0.396	0	Excitatory neurons
CMIP	0	0.299171	0.742	0.664	0	Excitatory neurons
PLCG2	0	0.451203	0.327	0.121	0	Excitatory neurons
CDH13	0	0.409158	0.606	0.498	0	Excitatory neurons
RPL13	0	-0.276412	0.389	0.474	0	Excitatory neurons
FAM157C	0	0.47507	0.318	0.09	0	Excitatory neurons
ABR	0	0.272316	0.669	0.605	0	Excitatory neurons
CAMTA2	0	0.309145	0.359	0.211	0	Excitatory neurons
NLRP1	0	0.522525	0.273	0.062	0	Excitatory neurons
RNASEK	0	-0.848822	0.011	0.326	0	Excitatory neurons
DLG4	0	0.266218	0.419	0.306	0	Excitatory neurons
ACADVL	0	0.286004	0.506	0.38	0	Excitatory neurons
GABARAP	0	-0.603104	0.022	0.264	0	Excitatory neurons
EIF5A	0	0.364557	0.289	0.143	0	Excitatory neurons
ZBTB4	0	0.261343	0.426	0.284	0	Excitatory neurons
SAT2	0	-0.672387	0.36	0.585	0	Excitatory neurons
GAS7	0	0.497121	0.754	0.624	0	Excitatory neurons
SHISA6	0	-0.50187	0.361	0.622	0	Excitatory neurons
DNAH9	0	-0.381996	0.334	0.479	0	Excitatory neurons
ARHGAP44	0	-0.316268	0.73	0.814	0	Excitatory neurons
RASD1	0	0.27613	0.29	0.171	0	Excitatory neurons
SLC47A1	0	-0.58654	0.176	0.364	0	Excitatory neurons
USP22	0	0.54511	0.629	0.483	0	Excitatory neurons
WSB1	0	-0.548519	0.571	0.759	0	Excitatory neurons
KSR1	0	-0.253462	0.275	0.371	0	Excitatory neurons
NUFIP2	0	0.276835	0.497	0.374	0	Excitatory neurons
GIT1	0	0.302059	0.394	0.265	0	Excitatory neurons
CRLF3	0	-0.934167	0.411	0.678	0	Excitatory neurons
ATAD5	0	-0.255062	0.17	0.27	0	Excitatory neurons
LRRC37B	0	0.254447	0.516	0.412	0	Excitatory neurons
CDK5R1	0	0.362359	0.469	0.337	0	Excitatory neurons
ASIC2	0	1.41364	0.787	0.423	0	Excitatory neurons
SRCIN1	0	0.424985	0.564	0.4	0	Excitatory neurons
PIP4K2B	0	0.564497	0.497	0.281	0	Excitatory neurons
RPL19	0	-0.458377	0.232	0.384	0	Excitatory neurons
KAT2A	0	0.371058	0.43	0.245	0	Excitatory neurons
ATP6V0A1	0	0.316911	0.729	0.67	0	Excitatory neurons
ATXN7L3	0	0.376413	0.268	0.104	0	Excitatory neurons
RUNDC3A	0	0.37977	0.573	0.46	0	Excitatory neurons
ARL17B	0	-0.268583	0.306	0.391	0	Excitatory neurons
NSF	0	0.650616	0.793	0.659	0	Excitatory neurons
NFE2L1	0	0.360736	0.374	0.211	0	Excitatory neurons
TOM1L1	0	-0.349961	0.325	0.444	0	Excitatory neurons
MMD	0	-0.281886	0.328	0.442	0	Excitatory neurons
ANKFN1	0	-0.360706	0.164	0.271	0	Excitatory neurons
DYNLL2	0	0.459388	0.382	0.206	0	Excitatory neurons
PPM1E	0	-0.593435	0.751	0.853	0	Excitatory neurons
STRADA	0	-0.476547	0.04	0.272	0	Excitatory neurons
CCDC47	0	-0.264685	0.134	0.256	0	Excitatory neurons
LRRC37A3	0	0.277752	0.517	0.418	0	Excitatory neurons
PRKCA-AS1	0	-0.554808	0.073	0.255	0	Excitatory neurons
ABCA10	0	0.250678	0.441	0.339	0	Excitatory neurons
RPL38	0	-0.393549	0.161	0.303	0	Excitatory neurons
WBP2	0	0.36606	0.408	0.27	0	Excitatory neurons
MGAT5B	0	0.250857	0.379	0.26	0	Excitatory neurons
BAIAP2	0	0.252276	0.631	0.567	0	Excitatory neurons
HGS	0	0.25457	0.293	0.164	0	Excitatory neurons
TBCD	0	0.260889	0.532	0.425	0	Excitatory neurons
COLEC12	0	-0.432947	0.126	0.272	0	Excitatory neurons
DLGAP1-AS4	0	-0.340083	0.31	0.397	0	Excitatory neurons
EPB41L3	0	0.436568	0.745	0.624	0	Excitatory neurons
L3MBTL4	0	0.319497	0.297	0.173	0	Excitatory neurons
MTCL1	0	0.362524	0.371	0.178	0	Excitatory neurons
ANKRD12	0	0.597736	0.738	0.525	0	Excitatory neurons
NAPG	0	-0.297624	0.409	0.527	0	Excitatory neurons
GNAL	0	-0.462648	0.431	0.634	0	Excitatory neurons
OSBPL1A	0	0.264503	0.711	0.623	0	Excitatory neurons
SS18	0	-0.315717	0.372	0.472	0	Excitatory neurons
CHST9	0	-0.76007	0.212	0.469	0	Excitatory neurons
ASXL3	0	0.255265	0.577	0.476	0	Excitatory neurons
DTNA	0	-0.388299	0.836	0.898	0	Excitatory neurons
RNF165	0	-0.29004	0.361	0.475	0	Excitatory neurons
CTIF	0	0.315936	0.656	0.551	0	Excitatory neurons
MYO5B	0	-0.344461	0.121	0.261	0	Excitatory neurons
ST8SIA3	0	0.465078	0.602	0.426	0	Excitatory neurons
CDH20	0	0.279974	0.375	0.28	0	Excitatory neurons
DOK6	0	-0.316733	0.699	0.805	0	Excitatory neurons
CBLN2	0	0.972123	0.625	0.444	0	Excitatory neurons
SNPH	0	0.453823	0.409	0.207	0	Excitatory neurons
SIRPA	0	0.604594	0.63	0.43	0	Excitatory neurons
PTPRA	0	-0.350588	0.722	0.815	0	Excitatory neurons
PRNP	0	0.64918	0.736	0.624	0	Excitatory neurons
CHGB	0	-0.381487	0.324	0.475	0	Excitatory neurons
PLCB4	0	0.306552	0.327	0.172	0	Excitatory neurons
SNAP25-AS1	0	-1.18363	0.5	0.76	0	Excitatory neurons
JAG1	0	-0.322748	0.178	0.309	0	Excitatory neurons
DTD1	0	-0.454565	0.133	0.343	0	Excitatory neurons
SLC24A3	0	-0.732384	0.314	0.596	0	Excitatory neurons
RIN2	0	-0.532497	0.199	0.421	0	Excitatory neurons
NAPB	0	0.422673	0.595	0.475	0	Excitatory neurons
PYGB	0	0.293632	0.423	0.302	0	Excitatory neurons
FAM182B	0	0.251053	0.446	0.349	0	Excitatory neurons
DYNLRB1	0	0.294227	0.406	0.27	0	Excitatory neurons
MAP1LC3A	0	-0.490205	0.344	0.509	0	Excitatory neurons
EPB41L1	0	0.28935	0.57	0.456	0	Excitatory neurons
BLCAP	0	0.262087	0.468	0.379	0	Excitatory neurons
NNAT	0	-0.813575	0.212	0.403	0	Excitatory neurons
PTPRT	0	0.951811	0.619	0.352	0	Excitatory neurons
SRSF6	0	-0.344177	0.281	0.392	0	Excitatory neurons
SERINC3	0	0.489869	0.576	0.434	0	Excitatory neurons
SLC12A5	0	0.398458	0.559	0.438	0	Excitatory neurons
GNAS	0	0.406188	0.793	0.746	0	Excitatory neurons
FAM217B	0	0.319681	0.362	0.224	0	Excitatory neurons
MIR646HG	0	-0.373089	0.193	0.288	0	Excitatory neurons
PSMA7	0	-0.27832	0.173	0.282	0	Excitatory neurons
RPS21	0	-0.738577	0.085	0.326	0	Excitatory neurons
KCNQ2	0	0.465605	0.689	0.53	0	Excitatory neurons
EEF1A2	0	0.687403	0.578	0.421	0	Excitatory neurons
STMN3	0	0.326621	0.506	0.404	0	Excitatory neurons
TPD52L2	0	0.263016	0.358	0.232	0	Excitatory neurons
DNAJC5	0	0.30691	0.473	0.342	0	Excitatory neurons
SHC2	0	0.254232	0.361	0.23	0	Excitatory neurons
BSG	0	0.728235	0.586	0.375	0	Excitatory neurons
PALM	0	0.308438	0.467	0.331	0	Excitatory neurons
RPS15	0	-0.283815	0.338	0.432	0	Excitatory neurons
ABHD17A	0	0.348103	0.319	0.158	0	Excitatory neurons
DIRAS1	0	0.489327	0.325	0.139	0	Excitatory neurons
EEF2	0	0.319405	0.353	0.211	0	Excitatory neurons
ANKRD24	0	0.371084	0.35	0.161	0	Excitatory neurons
FSD1	0	0.251035	0.379	0.267	0	Excitatory neurons
SEMA6B	0	0.305144	0.373	0.233	0	Excitatory neurons
MIR7-3HG	0	-0.326309	0.147	0.276	0	Excitatory neurons
PTPRS	0	-0.329717	0.646	0.754	0	Excitatory neurons
SAFB2	0	0.315118	0.449	0.314	0	Excitatory neurons
RPL36	0	-0.254237	0.253	0.357	0	Excitatory neurons
TUBB4A	0	0.520825	0.463	0.265	0	Excitatory neurons
PNPLA6	0	0.304382	0.317	0.171	0	Excitatory neurons
MAP2K7	0	0.25854	0.261	0.132	0	Excitatory neurons
RPS28	0	-0.572318	0.164	0.367	0	Excitatory neurons
RAB11B	0	0.292287	0.315	0.193	0	Excitatory neurons
PRKCSH	0	0.269564	0.302	0.173	0	Excitatory neurons
ELAVL3	0	0.39261	0.66	0.536	0	Excitatory neurons
TNPO2	0	0.413723	0.418	0.24	0	Excitatory neurons
MAST1	0	0.440901	0.633	0.491	0	Excitatory neurons
NFIX	0	0.438536	0.671	0.539	0	Excitatory neurons
CACNA1A	0	0.279588	0.864	0.855	0	Excitatory neurons
MRI1	0	-0.32656	0.152	0.281	0	Excitatory neurons
ADGRL1	0	0.313498	0.603	0.498	0	Excitatory neurons
BRD4	0	0.304451	0.554	0.437	0	Excitatory neurons
SIN3B	0	0.274029	0.483	0.377	0	Excitatory neurons
UNC13A	0	0.26327	0.632	0.558	0	Excitatory neurons
MAST3	0	0.506338	0.647	0.501	0	Excitatory neurons
JUND	0	0.583647	0.614	0.486	0	Excitatory neurons
FKBP8	0	0.574723	0.516	0.335	0	Excitatory neurons
ZNF536	0	-0.300138	0.184	0.307	0	Excitatory neurons
DPY19L3	0	-0.305016	0.325	0.46	0	Excitatory neurons
ZNF302	0	-0.270313	0.289	0.384	0	Excitatory neurons
LGI4	0	0.367501	0.353	0.185	0	Excitatory neurons
APLP1	0	0.365765	0.574	0.47	0	Excitatory neurons
CLIP3	0	0.690166	0.507	0.272	0	Excitatory neurons
CAPNS1	0	0.254738	0.287	0.177	0	Excitatory neurons
ZNF565	0	-0.325537	0.261	0.389	0	Excitatory neurons
SIPA1L3	0	-0.34497	0.502	0.639	0	Excitatory neurons
ACTN4	0	0.488693	0.521	0.325	0	Excitatory neurons
TTC9B	0	-0.337203	0.249	0.356	0	Excitatory neurons
PLD3	0	0.275704	0.728	0.682	0	Excitatory neurons
SPTBN4	0	0.319981	0.844	0.812	0	Excitatory neurons
GSK3A	0	0.291988	0.27	0.13	0	Excitatory neurons
CLPTM1	0	0.344159	0.382	0.221	0	Excitatory neurons
PPP5C	0	0.256459	0.337	0.219	0	Excitatory neurons
RPL18	0	-0.475576	0.261	0.428	0	Excitatory neurons
PPFIA3	0	0.326652	0.413	0.275	0	Excitatory neurons
SLC17A7	0	0.483088	0.723	0.637	0	Excitatory neurons
PTOV1	0	0.266748	0.342	0.229	0	Excitatory neurons
PPP2R1A	0	0.703421	0.566	0.347	0	Excitatory neurons
NDUFA3	0	-0.283658	0.161	0.269	0	Excitatory neurons
MBOAT7	0	0.298808	0.412	0.275	0	Excitatory neurons
RPL28	0	-0.40113	0.371	0.5	0	Excitatory neurons
ZNF814	0	-0.272141	0.271	0.379	0	Excitatory neurons
USP9Y	0	-0.394616	0.538	0.735	0	Excitatory neurons
NLGN4Y	0	-0.422431	0.567	0.78	0	Excitatory neurons
TTTY14	0	-0.527416	0.598	0.839	0	Excitatory neurons
TTTY10	0	-0.274724	0.258	0.358	0	Excitatory neurons
ATP6V1E1	0	0.278603	0.42	0.304	0	Excitatory neurons
MICAL3	0	0.304942	0.786	0.727	0	Excitatory neurons
DGCR2	0	0.344572	0.485	0.345	0	Excitatory neurons
HIC2	0	0.416643	0.404	0.193	0	Excitatory neurons
SPECC1L	0	-0.590593	0.07	0.368	0	Excitatory neurons
RASL10A	0	-0.313904	0.197	0.305	0	Excitatory neurons
UQCR10	0	-0.261972	0.261	0.356	0	Excitatory neurons
SFI1	0	0.257212	0.334	0.199	0	Excitatory neurons
YWHAH	0	-0.331205	0.508	0.636	0	Excitatory neurons
SYN3	0	0.462588	0.828	0.836	0	Excitatory neurons
TIMP3	0	-0.480478	0.196	0.364	0	Excitatory neurons
BAIAP2L2	0	-0.486449	0.168	0.339	0	Excitatory neurons
CSNK1E	0	0.266977	0.418	0.315	0	Excitatory neurons
RPL3	0	-0.29254	0.194	0.306	0	Excitatory neurons
SYNGR1	0	0.371862	0.489	0.339	0	Excitatory neurons
RANGAP1	0	0.589057	0.506	0.277	0	Excitatory neurons
SULT4A1	0	0.310737	0.514	0.402	0	Excitatory neurons
KIAA0930	0	0.27171	0.725	0.669	0	Excitatory neurons
MAPK11	0	0.384068	0.318	0.164	0	Excitatory neurons
MAPK8IP2	0	0.396463	0.433	0.271	0	Excitatory neurons
NCAM2	0	-0.541498	0.9	0.941	0	Excitatory neurons
TIAM1	0	-0.628502	0.615	0.711	0	Excitatory neurons
TCP10L	0	-0.521691	0.035	0.26	0	Excitatory neurons
ITSN1	0	0.256755	0.676	0.603	0	Excitatory neurons
HMGN1	0	-0.282806	0.226	0.343	0	Excitatory neurons
DSCAM	0	0.287928	0.936	0.962	0	Excitatory neurons
PDXK	0	0.444218	0.529	0.338	0	Excitatory neurons
PFKL	0	0.321274	0.339	0.194	0	Excitatory neurons
TRPM2	0	0.254245	0.379	0.247	0	Excitatory neurons
PCBP3	0	-0.452896	0.275	0.399	0	Excitatory neurons
COL6A1	0	0.460503	0.284	0.115	0	Excitatory neurons
PCNT	0	0.532916	0.465	0.279	0	Excitatory neurons
MT-ND1	0	1.06903	0.817	0.52	0	Excitatory neurons
MT-ND2	0	1.06948	0.795	0.52	0	Excitatory neurons
MT-CO1	0	0.862134	0.908	0.779	0	Excitatory neurons
MT-CO2	0	0.842686	0.869	0.789	0	Excitatory neurons
MT-ATP8	0	0.401011	0.252	0.078	0	Excitatory neurons
MT-ATP6	0	1.042	0.85	0.652	0	Excitatory neurons
MT-CO3	0	0.86423	0.872	0.769	0	Excitatory neurons
MT-ND3	0	1.61194	0.839	0.648	0	Excitatory neurons
MT-ND4L	0	0.752344	0.527	0.24	0	Excitatory neurons
MT-ND4	0	0.966041	0.896	0.695	0	Excitatory neurons
MT-ND5	0	0.884155	0.663	0.371	0	Excitatory neurons
MT-CYB	0	0.528197	0.782	0.706	0	Excitatory neurons
MED12L	5.52143e-297	0.261054	0.772	0.746	9.46649e-293	Excitatory neurons
ATF7IP2	6.9083e-295	-0.323369	0.493	0.555	1.18443e-290	Excitatory neurons
DGKZ	9.73981e-288	0.260248	0.708	0.665	1.66989e-283	Excitatory neurons
FXYD7	8.39803e-286	0.308351	0.459	0.386	1.43984e-281	Excitatory neurons
CTNNA2	8.21015e-274	0.350028	0.944	0.98	1.40763e-269	Excitatory neurons
COL19A1	1.40713e-266	-0.268438	0.513	0.546	2.41253e-262	Excitatory neurons
UNC13C	1.07981e-255	-0.255635	0.588	0.622	1.85133e-251	Excitatory neurons
GRIP1	2.58028e-252	0.34145	0.65	0.594	4.42389e-248	Excitatory neurons
TFDP2	1.39527e-245	0.292331	0.685	0.645	2.3922e-241	Excitatory neurons
MBP	1.75144e-235	0.29384	0.504	0.434	3.00284e-231	Excitatory neurons
ZNF804B	3.14189e-232	0.302985	0.423	0.353	5.38676e-228	Excitatory neurons
SCAMP5	4.60858e-226	0.259441	0.607	0.555	7.9014e-222	Excitatory neurons
COL5A2	4.80791e-225	0.276874	0.268	0.203	8.24316e-221	Excitatory neurons
CTNNA3	3.56263e-214	-0.26422	0.396	0.44	6.10813e-210	Excitatory neurons
PDZRN4	2.96921e-209	0.538462	0.514	0.47	5.09071e-205	Excitatory neurons
PDZD2	1.22676e-197	0.358674	0.673	0.651	2.10329e-193	Excitatory neurons
MT3	7.02751e-196	0.332597	0.401	0.336	1.20487e-191	Excitatory neurons
RPH3A	1.44637e-163	0.2533	0.505	0.45	2.4798e-159	Excitatory neurons
NRG1	4.07838e-153	0.362302	0.692	0.687	6.99237e-149	Excitatory neurons
LUZP2	1.89017e-149	-0.384361	0.242	0.288	3.24069e-145	Excitatory neurons
HOMER1	8.10085e-134	-0.344458	0.653	0.68	1.38889e-129	Excitatory neurons
COL24A1	5.39735e-84	-0.338078	0.3	0.32	9.25376e-80	Excitatory neurons
GLIS3	5.40225e-61	0.362529	0.273	0.251	9.26215e-57	Excitatory neurons
NRGN	0.379569	0.272241	0.778	0.848	1	Excitatory neurons

## Sheet: Fibroblasts
	p_val	avg_log2FC	pct.1	pct.2	p_val_adj	celltype
XIST	0	2.30858	0.304	0.034	0	Fibroblasts
B2M	0	-1.24384	0.108	0.312	0	Fibroblasts
MALAT1	2.06795e-295	-0.316949	1	1	3.5455e-291	Fibroblasts
PTN	2.33979e-253	-0.858747	0.449	0.638	4.01158e-249	Fibroblasts
FTL	7.26432e-241	-0.946834	0.116	0.288	1.24547e-236	Fibroblasts
ACTB	6.22628e-230	-1.06199	0.161	0.34	1.0675e-225	Fibroblasts
DPP10	5.50451e-212	0.574168	0.492	0.302	9.43749e-208	Fibroblasts
RBMS3	9.79648e-207	-1.25134	0.551	0.653	1.67961e-202	Fibroblasts
FTH1	1.82132e-202	-0.845766	0.163	0.333	3.12266e-198	Fibroblasts
COL1A2	4.55631e-175	-0.700269	0.321	0.492	7.81179e-171	Fibroblasts
VIM	1.75613e-174	-0.916097	0.124	0.268	3.01088e-170	Fibroblasts
ITM2B	2.44882e-167	-0.703935	0.225	0.387	4.1985e-163	Fibroblasts
ZBTB16	3.27709e-148	0.886019	0.603	0.483	5.61857e-144	Fibroblasts
TIMP3	9.55929e-137	-0.582056	0.402	0.558	1.63894e-132	Fibroblasts
LINC00278	9.13743e-136	-0.657729	0.127	0.254	1.56661e-131	Fibroblasts
PITPNC1	4.94399e-132	1.08696	0.483	0.343	8.47647e-128	Fibroblasts
MT-CO3	1.91552e-129	-0.801009	0.335	0.482	3.28416e-125	Fibroblasts
MT-CYB	4.18125e-128	-0.637199	0.334	0.483	7.16875e-124	Fibroblasts
NLGN4Y	1.34875e-127	-0.625624	0.158	0.289	2.31244e-123	Fibroblasts
MIR99AHG	1.34378e-125	-0.497739	0.759	0.839	2.30392e-121	Fibroblasts
SGCD	5.39752e-125	-0.718691	0.303	0.441	9.25405e-121	Fibroblasts
FLRT2	3.09045e-123	-0.732126	0.427	0.548	5.29857e-119	Fibroblasts
NR2F1	9.66814e-118	-0.559628	0.354	0.494	1.6576e-113	Fibroblasts
MT-CO2	1.33715e-116	-0.620011	0.325	0.468	2.29254e-112	Fibroblasts
TNS1	4.85442e-115	0.706358	0.515	0.399	8.3229e-111	Fibroblasts
TTTY14	1.28408e-114	-0.508638	0.238	0.381	2.20156e-110	Fibroblasts
FKBP5	2.26581e-113	0.747744	0.524	0.401	3.88472e-109	Fibroblasts
MT-ND3	5.8503e-113	-0.730543	0.2	0.329	1.00303e-108	Fibroblasts
GPC5	1.53322e-108	0.452367	0.523	0.354	2.6287e-104	Fibroblasts
KCNK2	1.80088e-106	-0.734644	0.209	0.337	3.0876e-102	Fibroblasts
PCBP3	3.98403e-100	1.11051	0.312	0.199	6.83063e-96	Fibroblasts
USP9Y	5.2222e-95	-0.474893	0.146	0.255	8.95346e-91	Fibroblasts
COL6A1	2.72569e-94	-0.432928	0.166	0.282	4.67319e-90	Fibroblasts
UTY	3.85157e-94	-0.404836	0.27	0.407	6.60352e-90	Fibroblasts
BCL6	4.44878e-94	0.795698	0.278	0.171	7.62743e-90	Fibroblasts
GRID2	3.9342e-91	0.570539	0.31	0.19	6.74519e-87	Fibroblasts
NSF	4.11819e-86	0.523508	0.263	0.155	7.06063e-82	Fibroblasts
DCN	5.47504e-85	-0.534772	0.441	0.543	9.38695e-81	Fibroblasts
TCF25	5.4986e-85	0.496873	0.396	0.276	9.42736e-81	Fibroblasts
FRMD6	6.04326e-85	-0.451194	0.307	0.431	1.03612e-80	Fibroblasts
BMP6	5.37624e-84	-0.459804	0.258	0.38	9.21757e-80	Fibroblasts
FGD6	3.6075e-82	-0.519283	0.25	0.36	6.18506e-78	Fibroblasts
PPFIBP1	6.42385e-80	-0.410548	0.557	0.674	1.10137e-75	Fibroblasts
CPM	4.84074e-78	0.930394	0.258	0.16	8.29946e-74	Fibroblasts
ADGRV1	1.99462e-77	0.324428	0.284	0.169	3.41977e-73	Fibroblasts
RANBP3L	2.67291e-77	-0.695196	0.218	0.321	4.58271e-73	Fibroblasts
PDZRN3	9.28023e-77	-0.358956	0.623	0.725	1.5911e-72	Fibroblasts
NR2F2	2.82614e-76	-0.410452	0.234	0.349	4.84542e-72	Fibroblasts
DANT2	5.13658e-75	-0.369101	0.316	0.44	8.80667e-71	Fibroblasts
ANKRD11	5.23573e-74	0.434676	0.536	0.441	8.97666e-70	Fibroblasts
TBX18	1.19169e-71	-0.506189	0.272	0.373	2.04315e-67	Fibroblasts
PRELP	2.49557e-71	-0.421338	0.156	0.254	4.27865e-67	Fibroblasts
ELL2	1.62082e-70	0.819098	0.277	0.184	2.7789e-66	Fibroblasts
ZFHX3	7.6937e-70	0.399085	0.732	0.662	1.31908e-65	Fibroblasts
COL6A2	2.25381e-68	-0.362227	0.206	0.311	3.86416e-64	Fibroblasts
ANKS1B	4.58992e-68	-0.46556	0.263	0.371	7.86942e-64	Fibroblasts
NID1	5.21434e-67	0.775781	0.44	0.36	8.93998e-63	Fibroblasts
DSE	5.21574e-67	-0.37467	0.169	0.266	8.94239e-63	Fibroblasts
GRK5	1.69701e-66	0.532685	0.5	0.416	2.90952e-62	Fibroblasts
SLC7A11	1.42795e-65	-0.520237	0.394	0.494	2.44821e-61	Fibroblasts
SPARC	2.68396e-65	-0.435977	0.157	0.25	4.60165e-61	Fibroblasts
FAM85B	1.47002e-64	0.337244	0.268	0.166	2.52036e-60	Fibroblasts
ATRNL1	3.71296e-64	-0.524502	0.178	0.27	6.36588e-60	Fibroblasts
SRRM2	1.14018e-63	0.419551	0.527	0.438	1.95484e-59	Fibroblasts
CCND3	1.63978e-63	0.540278	0.269	0.179	2.8114e-59	Fibroblasts
SLC22A23	2.2189e-62	0.521576	0.506	0.418	3.80431e-58	Fibroblasts
ARHGAP29	8.27863e-62	-0.349321	0.547	0.63	1.41937e-57	Fibroblasts
TCF4	3.6892e-61	-0.326607	0.56	0.644	6.32513e-57	Fibroblasts
TSC22D1	1.36433e-60	-0.388379	0.272	0.373	2.33914e-56	Fibroblasts
CACNA1C	3.96379e-60	0.608183	0.56	0.483	6.79592e-56	Fibroblasts
DTNA	7.03545e-59	0.402621	0.344	0.24	1.20623e-54	Fibroblasts
CLU	3.6943e-58	-0.446895	0.184	0.273	6.33388e-54	Fibroblasts
MT-ATP6	1.41937e-57	-0.600886	0.289	0.386	2.4335e-53	Fibroblasts
DAAM2	3.577e-57	0.646312	0.395	0.316	6.13276e-53	Fibroblasts
PTPRG	4.48621e-56	0.492295	0.731	0.679	7.6916e-52	Fibroblasts
SGIP1	5.82285e-56	0.572512	0.407	0.316	9.98327e-52	Fibroblasts
KIAA1755	6.79551e-56	-0.421882	0.304	0.402	1.16509e-51	Fibroblasts
EVA1C	1.69999e-54	0.667048	0.405	0.324	2.91464e-50	Fibroblasts
CALD1	4.47113e-54	0.383021	0.658	0.578	7.66575e-50	Fibroblasts
RASAL2	7.17194e-54	0.50473	0.572	0.494	1.22963e-49	Fibroblasts
MACF1	1.00265e-52	0.32219	0.731	0.688	1.71904e-48	Fibroblasts
PLXNC1	1.09105e-52	-0.392891	0.188	0.273	1.8706e-48	Fibroblasts
COL11A1	7.28102e-52	-0.474998	0.18	0.261	1.24833e-47	Fibroblasts
CLMN	7.72986e-52	0.619626	0.304	0.223	1.32529e-47	Fibroblasts
COL15A1	2.2735e-51	-0.405947	0.179	0.264	3.89791e-47	Fibroblasts
EHMT1	4.71208e-51	0.368407	0.398	0.307	8.07887e-47	Fibroblasts
THRB	6.30926e-51	-0.397513	0.246	0.337	1.08172e-46	Fibroblasts
ERICH1	2.0455e-50	0.443999	0.256	0.176	3.50701e-46	Fibroblasts
MT-ND4	6.56942e-50	-0.370883	0.344	0.442	1.12633e-45	Fibroblasts
JAK1	1.58102e-48	-0.314737	0.349	0.439	2.71066e-44	Fibroblasts
SEMA5A	9.90234e-48	-0.291253	0.432	0.525	1.69776e-43	Fibroblasts
GNAS	2.10795e-47	-0.300321	0.309	0.401	3.61409e-43	Fibroblasts
CHN1	3.1963e-47	-0.333124	0.244	0.33	5.48006e-43	Fibroblasts
PPM1H	6.89681e-47	-0.340217	0.366	0.461	1.18246e-42	Fibroblasts
ITIH5	2.25797e-46	-0.250006	0.556	0.639	3.87129e-42	Fibroblasts
ZNF721	6.60492e-46	0.356609	0.28	0.197	1.13241e-41	Fibroblasts
TBC1D22A	1.32854e-45	0.381561	0.484	0.409	2.27778e-41	Fibroblasts
ADGRD1	6.75473e-45	0.660682	0.274	0.206	1.1581e-40	Fibroblasts
EXT1	1.41618e-44	-0.452548	0.363	0.447	2.42804e-40	Fibroblasts
ADD3	1.59784e-44	-0.348585	0.408	0.501	2.73949e-40	Fibroblasts
CPED1	1.59837e-44	-0.317646	0.293	0.38	2.74041e-40	Fibroblasts
NOVA1	1.75253e-44	-0.320965	0.276	0.363	3.00471e-40	Fibroblasts
HIPK2	1.8915e-44	0.462485	0.258	0.182	3.24297e-40	Fibroblasts
PDE7B	2.27779e-44	0.54734	0.52	0.455	3.90528e-40	Fibroblasts
PTH1R	2.58173e-44	0.570551	0.266	0.19	4.42638e-40	Fibroblasts
ALDH1A2	1.49946e-43	-0.406798	0.194	0.27	2.57082e-39	Fibroblasts
PKP4	1.62075e-43	-0.314807	0.308	0.396	2.77877e-39	Fibroblasts
GHR	1.83487e-43	-0.34766	0.291	0.377	3.14588e-39	Fibroblasts
SYNPO2	2.43133e-43	-0.265019	0.295	0.39	4.16852e-39	Fibroblasts
RBMS3-AS3	3.77417e-43	-0.317645	0.2	0.28	6.47081e-39	Fibroblasts
PDE1A	5.40605e-43	-0.372634	0.216	0.296	9.26866e-39	Fibroblasts
CFLAR	7.89545e-43	0.424961	0.386	0.313	1.35367e-38	Fibroblasts
SLC38A11	9.73613e-43	0.455215	0.321	0.237	1.66926e-38	Fibroblasts
MAML2	2.91812e-42	0.426103	0.656	0.606	5.00312e-38	Fibroblasts
MIR4435-2HG	3.88672e-42	0.588597	0.328	0.258	6.66378e-38	Fibroblasts
KALRN	4.07042e-42	0.559647	0.431	0.368	6.97874e-38	Fibroblasts
PLEKHA5	4.5029e-42	-0.295346	0.573	0.648	7.72022e-38	Fibroblasts
DAB1	7.00892e-42	0.547075	0.283	0.21	1.20168e-37	Fibroblasts
RNF220	4.50515e-41	-0.342677	0.469	0.543	7.72408e-37	Fibroblasts
LAMA4	1.26012e-40	-0.287153	0.48	0.566	2.16047e-36	Fibroblasts
PMP22	1.42573e-40	-0.270048	0.186	0.262	2.44441e-36	Fibroblasts
ZIC1	1.63239e-40	-0.279419	0.474	0.558	2.79874e-36	Fibroblasts
PDE5A	1.68386e-40	-0.263996	0.287	0.374	2.88698e-36	Fibroblasts
PPP2R2B	3.42012e-40	0.54185	0.268	0.194	5.8638e-36	Fibroblasts
KSR1	5.15637e-40	0.459318	0.28	0.21	8.84059e-36	Fibroblasts
VEZT	9.08539e-40	-0.31231	0.254	0.333	1.55769e-35	Fibroblasts
ECE1	1.68616e-39	0.448771	0.411	0.348	2.89093e-35	Fibroblasts
BBS9	4.70584e-39	-0.287571	0.406	0.484	8.06817e-35	Fibroblasts
ROBO1	5.2421e-39	-0.696487	0.27	0.345	8.98758e-35	Fibroblasts
APOD	9.01318e-39	-1.20661	0.229	0.292	1.54531e-34	Fibroblasts
YWHAZ	2.58837e-38	-0.292441	0.214	0.291	4.43775e-34	Fibroblasts
HIP1	2.59276e-38	0.481298	0.382	0.313	4.4453e-34	Fibroblasts
SPIDR	9.67943e-38	0.352897	0.579	0.524	1.65954e-33	Fibroblasts
PTPN9	1.24631e-37	0.404133	0.291	0.221	2.13679e-33	Fibroblasts
UMAD1	1.29703e-37	0.277322	0.251	0.174	2.22376e-33	Fibroblasts
KDM4B	1.34935e-37	0.338329	0.254	0.182	2.31346e-33	Fibroblasts
ZNF704	3.4245e-37	-0.292514	0.259	0.337	5.8713e-33	Fibroblasts
ADAMTSL3	1.40588e-36	-0.470062	0.226	0.296	2.41037e-32	Fibroblasts
CYP1B1	1.93309e-36	-0.406871	0.186	0.252	3.31429e-32	Fibroblasts
AGAP1	7.57256e-36	0.406317	0.563	0.518	1.29832e-31	Fibroblasts
NCALD	9.33769e-36	-0.280146	0.238	0.317	1.60095e-31	Fibroblasts
BRD4	1.32724e-35	0.363225	0.321	0.252	2.27556e-31	Fibroblasts
STAT3	1.08347e-34	0.35808	0.365	0.295	1.85761e-30	Fibroblasts
ARHGAP26	2.41434e-34	0.360873	0.561	0.509	4.13938e-30	Fibroblasts
TIMP2	2.83827e-34	-0.278862	0.201	0.271	4.86622e-30	Fibroblasts
FN1	8.70571e-34	-0.313443	0.292	0.364	1.49259e-29	Fibroblasts
RBPMS	1.30369e-33	0.362569	0.534	0.478	2.23518e-29	Fibroblasts
MTHFD1L	3.85439e-32	0.44518	0.267	0.203	6.60835e-28	Fibroblasts
ANKRD44	4.22022e-32	0.349465	0.463	0.405	7.23556e-28	Fibroblasts
PTEN	4.93746e-32	0.44876	0.59	0.543	8.46528e-28	Fibroblasts
ZBTB46	6.246e-32	0.360452	0.349	0.284	1.07088e-27	Fibroblasts
MACROD2	1.66319e-31	-0.372453	0.216	0.28	2.85153e-27	Fibroblasts
PTPN13	4.08481e-31	-0.266812	0.423	0.5	7.0034e-27	Fibroblasts
DNM2	7.08656e-31	0.310398	0.276	0.212	1.21499e-26	Fibroblasts
ITGA10	1.14789e-30	0.353145	0.326	0.264	1.96806e-26	Fibroblasts
ANKRD12	1.69703e-30	0.280172	0.477	0.408	2.90955e-26	Fibroblasts
ANTXR2	3.35196e-30	-0.29056	0.192	0.255	5.74693e-26	Fibroblasts
MT-ND1	2.95338e-29	-0.34531	0.23	0.298	5.06357e-25	Fibroblasts
ASH1L	4.72853e-29	0.252694	0.591	0.547	8.10707e-25	Fibroblasts
PALD1	4.86354e-29	0.455584	0.353	0.301	8.33854e-25	Fibroblasts
PLD1	4.94983e-29	-0.264939	0.326	0.394	8.48648e-25	Fibroblasts
DENND2A	5.87897e-29	0.484207	0.361	0.306	1.00795e-24	Fibroblasts
LIMCH1	9.46573e-29	-0.279622	0.194	0.256	1.6229e-24	Fibroblasts
MKLN1	2.001e-28	0.282646	0.642	0.612	3.43072e-24	Fibroblasts
ABCA10	9.77222e-28	-0.308373	0.304	0.367	1.67545e-23	Fibroblasts
SLC24A3	1.62648e-27	-0.398413	0.26	0.321	2.7886e-23	Fibroblasts
VPS53	2.5895e-27	0.314805	0.285	0.225	4.4397e-23	Fibroblasts
COL4A5	3.03367e-27	-0.274617	0.25	0.315	5.20122e-23	Fibroblasts
PI4KA	3.49146e-27	0.277908	0.363	0.301	5.9861e-23	Fibroblasts
RAPGEF1	3.7236e-27	0.34325	0.297	0.239	6.38411e-23	Fibroblasts
GSN	1.25046e-26	-0.330572	0.381	0.447	2.14392e-22	Fibroblasts
CTBP2	1.26465e-26	0.336123	0.445	0.391	2.16823e-22	Fibroblasts
NEGR1	2.18088e-26	-0.281279	0.218	0.281	3.73912e-22	Fibroblasts
KIAA1671	3.59246e-26	-0.256507	0.329	0.399	6.15927e-22	Fibroblasts
BPTF	6.52569e-26	0.299191	0.475	0.427	1.11883e-21	Fibroblasts
NCOR2	6.78153e-26	0.254443	0.408	0.348	1.16269e-21	Fibroblasts
EGFR	1.80994e-25	0.392454	0.368	0.316	3.10314e-21	Fibroblasts
FAM120B	4.24195e-25	0.300407	0.339	0.281	7.27283e-21	Fibroblasts
PRRX1	4.61446e-25	-0.263382	0.359	0.422	7.91148e-21	Fibroblasts
FOXK2	4.91024e-25	0.300216	0.25	0.194	8.4186e-21	Fibroblasts
CUX1	6.46982e-25	0.3153	0.5	0.456	1.10925e-20	Fibroblasts
BMP5	6.87971e-25	-0.356483	0.196	0.251	1.17953e-20	Fibroblasts
PPP6R2	7.09547e-25	0.290046	0.341	0.283	1.21652e-20	Fibroblasts
RNF152	1.12416e-24	0.606863	0.299	0.249	1.92738e-20	Fibroblasts
PDE4B	1.75366e-24	0.439011	0.268	0.218	3.00665e-20	Fibroblasts
ADGRB3	1.80647e-24	0.270959	0.364	0.306	3.09719e-20	Fibroblasts
SLC6A1	1.84033e-24	0.456662	0.61	0.591	3.15525e-20	Fibroblasts
SCARB1	2.28379e-24	0.352682	0.306	0.253	3.91555e-20	Fibroblasts
CDC42BPB	2.81961e-24	0.278305	0.285	0.228	4.83422e-20	Fibroblasts
ST6GALNAC3	9.76752e-24	-0.455883	0.319	0.369	1.67464e-19	Fibroblasts
ANO6	1.44912e-23	-0.335317	0.348	0.412	2.48451e-19	Fibroblasts
C20orf194	1.81119e-23	0.308755	0.442	0.395	3.10529e-19	Fibroblasts
PLCE1	1.97975e-23	0.341774	0.371	0.314	3.39428e-19	Fibroblasts
AGO2	4.39159e-23	0.318181	0.297	0.245	7.52938e-19	Fibroblasts
RBFOX1	2.46774e-22	-0.500871	0.204	0.255	4.23095e-18	Fibroblasts
NFIB	2.51413e-22	-0.263065	0.211	0.265	4.31048e-18	Fibroblasts
KIAA1217	2.65257e-22	-0.258843	0.217	0.274	4.54784e-18	Fibroblasts
MPP6	5.28471e-22	-0.296996	0.236	0.29	9.06064e-18	Fibroblasts
SIK2	6.09761e-22	0.367202	0.469	0.427	1.04543e-17	Fibroblasts
ABR	6.47551e-22	0.265778	0.317	0.26	1.11023e-17	Fibroblasts
BTBD9	1.15014e-21	0.36772	0.537	0.505	1.97191e-17	Fibroblasts
PRRC2C	1.74046e-21	0.300621	0.376	0.327	2.98402e-17	Fibroblasts
BCL2	4.5648e-21	0.450988	0.35	0.304	7.82635e-17	Fibroblasts
SHISA6	5.80567e-21	0.441733	0.251	0.206	9.95382e-17	Fibroblasts
PRKCH	8.54828e-21	0.301818	0.281	0.229	1.4656e-16	Fibroblasts
EYA1	2.18392e-20	-0.343127	0.311	0.359	3.74433e-16	Fibroblasts
RPS6KA2	2.9021e-20	0.26958	0.43	0.383	4.97564e-16	Fibroblasts
RNF216	4.35155e-20	0.26231	0.295	0.244	7.46073e-16	Fibroblasts
MAP3K5	9.38233e-20	0.278569	0.342	0.286	1.6086e-15	Fibroblasts
CLIP1	1.02403e-19	0.31072	0.301	0.253	1.75569e-15	Fibroblasts
SH3RF3	1.19829e-19	0.387705	0.262	0.214	2.05447e-15	Fibroblasts
SSH2	1.76301e-19	0.282845	0.508	0.467	3.02269e-15	Fibroblasts
CHST11	1.76597e-19	0.432842	0.264	0.218	3.02775e-15	Fibroblasts
ETV6	2.17562e-19	0.275225	0.311	0.261	3.73011e-15	Fibroblasts
APBB2	9.80041e-19	0.359861	0.578	0.555	1.68028e-14	Fibroblasts
MPRIP	1.19683e-18	0.323053	0.354	0.312	2.05196e-14	Fibroblasts
DOCK6	1.29683e-18	0.326385	0.29	0.245	2.22341e-14	Fibroblasts
TACC1	1.7786e-18	0.523834	0.68	0.663	3.04942e-14	Fibroblasts
TBC1D2B	2.07383e-18	0.283933	0.252	0.207	3.55558e-14	Fibroblasts
GRM8	2.0882e-18	0.383185	0.294	0.246	3.58021e-14	Fibroblasts
SNED1	2.29476e-18	0.3522	0.418	0.371	3.93436e-14	Fibroblasts
PDZD2	6.54366e-18	0.34588	0.592	0.564	1.12191e-13	Fibroblasts
SFMBT2	6.945e-18	0.319602	0.326	0.28	1.19072e-13	Fibroblasts
NLGN1	7.0928e-18	-0.276299	0.234	0.286	1.21606e-13	Fibroblasts
IGF2R	9.38167e-18	0.274924	0.353	0.308	1.60849e-13	Fibroblasts
CRTC3	9.48673e-18	0.289968	0.349	0.306	1.6265e-13	Fibroblasts
TNS3	1.32346e-17	0.361368	0.271	0.231	2.26908e-13	Fibroblasts
BDP1	1.58899e-17	0.278034	0.275	0.23	2.72433e-13	Fibroblasts
HDAC4	1.68112e-17	0.335298	0.403	0.358	2.88228e-13	Fibroblasts
MAP4K4	2.59355e-17	0.262945	0.448	0.409	4.44665e-13	Fibroblasts
AXL	3.4481e-17	0.330536	0.254	0.212	5.91176e-13	Fibroblasts
ABL1	6.38067e-17	0.27878	0.405	0.363	1.09397e-12	Fibroblasts
RNF115	7.10735e-17	0.315263	0.382	0.343	1.21856e-12	Fibroblasts
ARHGEF7	1.13315e-16	0.340279	0.421	0.383	1.94279e-12	Fibroblasts
TMEM165	1.22243e-16	0.350147	0.28	0.242	2.09586e-12	Fibroblasts
CACHD1	1.5962e-16	0.290174	0.363	0.317	2.73669e-12	Fibroblasts
DLC1	2.01064e-16	0.282974	0.616	0.582	3.44724e-12	Fibroblasts
APPL2	2.44861e-16	0.252902	0.257	0.214	4.19815e-12	Fibroblasts
PACSIN2	4.36443e-16	0.289738	0.292	0.25	7.48282e-12	Fibroblasts
ELF2	4.89992e-16	0.266434	0.417	0.378	8.40091e-12	Fibroblasts
FRMD3	7.78796e-16	0.478025	0.283	0.243	1.33525e-11	Fibroblasts
RBM25	8.51168e-16	0.282782	0.334	0.295	1.45933e-11	Fibroblasts
PAG1	4.14857e-15	0.285323	0.377	0.338	7.11272e-11	Fibroblasts
UTRN	4.35063e-15	0.254148	0.668	0.652	7.45916e-11	Fibroblasts
MYOF	5.24747e-15	0.301811	0.308	0.27	8.99678e-11	Fibroblasts
LRRFIP1	8.74394e-15	0.41916	0.308	0.267	1.49915e-10	Fibroblasts
PDE8A	3.1949e-14	0.330467	0.497	0.477	5.47766e-10	Fibroblasts
GOLGB1	4.0309e-14	0.258598	0.322	0.282	6.91098e-10	Fibroblasts
GLIS3	5.05834e-14	0.353706	0.269	0.228	8.67252e-10	Fibroblasts
JAM3	5.2754e-14	-0.400313	0.289	0.332	9.04468e-10	Fibroblasts
MTSS1	5.70895e-14	0.32824	0.396	0.365	9.78799e-10	Fibroblasts
CADM2	8.3431e-14	0.307882	0.333	0.297	1.43043e-09	Fibroblasts
CTDSPL	1.26381e-13	0.351262	0.324	0.291	2.1668e-09	Fibroblasts
ENSA	1.50863e-13	0.257239	0.269	0.232	2.58654e-09	Fibroblasts
COL4A1	2.07175e-13	0.505817	0.261	0.23	3.55202e-09	Fibroblasts
ALCAM	2.27666e-13	-0.276693	0.265	0.307	3.90333e-09	Fibroblasts
WBP1L	3.23785e-13	0.268173	0.25	0.213	5.55129e-09	Fibroblasts
C2CD2	3.27818e-13	0.31501	0.264	0.227	5.62043e-09	Fibroblasts
PDE4D	8.0567e-13	0.284838	0.462	0.428	1.38132e-08	Fibroblasts
COL4A2	8.818e-13	0.398848	0.351	0.323	1.51185e-08	Fibroblasts
UST	1.13324e-12	0.31099	0.444	0.414	1.94293e-08	Fibroblasts
GPC6	1.17921e-12	-0.553201	0.357	0.388	2.02176e-08	Fibroblasts
ARHGAP42	1.28386e-12	0.273224	0.482	0.454	2.20118e-08	Fibroblasts
CHSY3	1.49759e-12	-0.32704	0.32	0.361	2.56762e-08	Fibroblasts
ELMO1	2.90414e-12	0.307887	0.32	0.286	4.97915e-08	Fibroblasts
ARHGAP17	3.83284e-12	0.278856	0.258	0.223	6.5714e-08	Fibroblasts
CYTH3	4.04645e-12	0.293489	0.337	0.305	6.93763e-08	Fibroblasts
NAV2	4.27806e-12	0.457507	0.539	0.539	7.33473e-08	Fibroblasts
CARMN	6.5548e-12	0.320752	0.329	0.297	1.12382e-07	Fibroblasts
SLC6A12	8.4501e-12	0.302513	0.363	0.331	1.44877e-07	Fibroblasts
GALNT2	9.77042e-12	0.294702	0.251	0.217	1.67514e-07	Fibroblasts
INPP4B	1.43034e-11	0.270824	0.375	0.336	2.45232e-07	Fibroblasts
JPX	1.64498e-11	0.255362	0.356	0.327	2.82031e-07	Fibroblasts
TBC1D8	7.12627e-11	0.368783	0.256	0.223	1.2218e-06	Fibroblasts
PRKCA	7.83323e-11	0.34012	0.657	0.663	1.34301e-06	Fibroblasts
FYN	7.86649e-11	0.263346	0.476	0.458	1.34871e-06	Fibroblasts
REV3L	9.47883e-11	0.273388	0.41	0.384	1.62514e-06	Fibroblasts
ARHGAP6	1.10209e-10	0.252477	0.38	0.347	1.88953e-06	Fibroblasts
DPYSL2	1.44953e-10	0.269232	0.296	0.268	2.48522e-06	Fibroblasts
ELOVL5	1.78028e-10	-0.436476	0.243	0.278	3.05229e-06	Fibroblasts
AHCYL2	6.6697e-10	-0.47034	0.424	0.452	1.14352e-05	Fibroblasts
PCGF5	7.29838e-10	0.276886	0.305	0.273	1.25131e-05	Fibroblasts
MGAT5	2.42376e-09	0.277035	0.346	0.318	4.15554e-05	Fibroblasts
CAMK2D	1.05971e-08	0.269144	0.443	0.425	0.000181688	Fibroblasts
FOXO3	3.18285e-08	0.283404	0.406	0.384	0.000545699	Fibroblasts
CASC15	4.70503e-08	0.268602	0.362	0.337	0.000806677	Fibroblasts
CACNA2D3	5.86857e-08	-0.254161	0.609	0.64	0.00100617	Fibroblasts
MAST4	6.79103e-07	-0.272046	0.458	0.487	0.0116432	Fibroblasts
BNC2	6.92228e-07	-0.255225	0.407	0.425	0.0118683	Fibroblasts
AKAP12	9.84683e-07	0.719506	0.311	0.293	0.0168824	Fibroblasts
ATP1B3	1.42797e-05	0.447974	0.319	0.301	0.244825	Fibroblasts
SLC6A1-AS1	0.000212527	-0.405136	0.25	0.273	1	Fibroblasts
CMSS1	0.224214	0.475027	0.274	0.272	1	Fibroblasts
SAT1	0.630849	0.292859	0.291	0.296	1	Fibroblasts
PHLDB2	0.645113	0.424365	0.405	0.419	1	Fibroblasts
LRP1B	0.917552	-0.352754	0.481	0.468	1	Fibroblasts

## Sheet: Inhibitory neutons
	p_val	avg_log2FC	pct.1	pct.2	p_val_adj	celltype
HES4	0	-0.438743	0.131	0.299	0	Inhibitory neutons
CHD5	0	0.744644	0.566	0.432	0	Inhibitory neutons
CAMK2N1	0	-0.436816	0.449	0.643	0	Inhibitory neutons
CDC42	0	-0.424017	0.311	0.484	0	Inhibitory neutons
RPL11	0	-0.756041	0.155	0.423	0	Inhibitory neutons
STMN1	0	-0.447637	0.324	0.517	0	Inhibitory neutons
NCDN	0	0.662246	0.399	0.257	0	Inhibitory neutons
ST3GAL3	0	-0.76121	0.115	0.423	0	Inhibitory neutons
ATP6V0B	0	-0.305639	0.301	0.442	0	Inhibitory neutons
RPS8	0	-0.803298	0.185	0.472	0	Inhibitory neutons
UQCRH	0	-0.35515	0.251	0.406	0	Inhibitory neutons
JAK1	0	-0.988978	0.37	0.721	0	Inhibitory neutons
GNG12-AS1	0	-0.539205	0.122	0.299	0	Inhibitory neutons
WLS	0	-0.43076	0.324	0.481	0	Inhibitory neutons
HS2ST1	0	-0.484905	0.263	0.453	0	Inhibitory neutons
RPL5	0	-0.643385	0.188	0.424	0	Inhibitory neutons
LINC00623	0	0.651653	0.347	0.142	0	Inhibitory neutons
SRGAP2C	0	0.599443	0.27	0.04	0	Inhibitory neutons
PDE4DIP	0	1.52963	0.734	0.387	0	Inhibitory neutons
C1orf56	0	-0.796037	0.059	0.288	0	Inhibitory neutons
CDC42SE1	0	-0.571642	0.15	0.341	0	Inhibitory neutons
RPS27	0	-0.699761	0.079	0.328	0	Inhibitory neutons
MGST3	0	-0.302589	0.374	0.519	0	Inhibitory neutons
ATP1B1	0	-1.15359	0.692	0.929	0	Inhibitory neutons
CD46	0	-0.303959	0.276	0.415	0	Inhibitory neutons
ERO1B	0	-0.331547	0.35	0.508	0	Inhibitory neutons
KIF26B	0	-0.511861	0.453	0.617	0	Inhibitory neutons
RPS7	0	-0.80008	0.116	0.407	0	Inhibitory neutons
IAH1	0	-0.335543	0.131	0.255	0	Inhibitory neutons
MEMO1	0	-0.885783	0.141	0.484	0	Inhibitory neutons
FEZ2	0	-0.447011	0.248	0.409	0	Inhibitory neutons
SLC8A1-AS1	0	-0.509486	0.115	0.267	0	Inhibitory neutons
ASB3	0	-1.22143	0.175	0.646	0	Inhibitory neutons
ERLEC1	0	-0.43718	0.163	0.315	0	Inhibitory neutons
RTN4	0	-0.342649	0.69	0.858	0	Inhibitory neutons
RPS27A	0	-1.30055	0.137	0.543	0	Inhibitory neutons
LINC01122	0	-0.54041	0.32	0.479	0	Inhibitory neutons
BCL11A	0	-0.451055	0.31	0.453	0	Inhibitory neutons
MDH1	0	-0.642964	0.303	0.538	0	Inhibitory neutons
SPRED2	0	-0.426113	0.26	0.449	0	Inhibitory neutons
COX5B	0	-0.359942	0.189	0.343	0	Inhibitory neutons
BIN1	0	0.576804	0.439	0.321	0	Inhibitory neutons
NXPH2	0	-0.659548	0.201	0.345	0	Inhibitory neutons
KCNJ3	0	0.494405	0.763	0.753	0	Inhibitory neutons
HAT1	0	-0.556649	0.161	0.351	0	Inhibitory neutons
METAP1D	0	-0.474496	0.159	0.32	0	Inhibitory neutons
LINC01473	0	-0.82062	0.135	0.444	0	Inhibitory neutons
ORMDL1	0	-0.457477	0.222	0.414	0	Inhibitory neutons
STAT1	0	-0.759272	0.139	0.395	0	Inhibitory neutons
ICA1L	0	-0.259141	0.434	0.586	0	Inhibitory neutons
RAPH1	0	-0.292949	0.345	0.488	0	Inhibitory neutons
FASTKD2	0	-0.310335	0.156	0.289	0	Inhibitory neutons
ERBB4	0	0.368114	0.914	0.825	0	Inhibitory neutons
RPL37A	0	-0.675887	0.218	0.46	0	Inhibitory neutons
DNAJB2	0	0.686487	0.425	0.282	0	Inhibitory neutons
SCG2	0	-0.811206	0.315	0.537	0	Inhibitory neutons
ITM2C	0	-0.594187	0.214	0.431	0	Inhibitory neutons
SLC6A1-AS1	0	-1.52597	0.265	0.479	0	Inhibitory neutons
RPL32	0	-0.73975	0.196	0.473	0	Inhibitory neutons
BTD	0	-0.697128	0.091	0.346	0	Inhibitory neutons
RBMS3	0	-1.82272	0.48	0.839	0	Inhibitory neutons
RBMS3-AS3	0	-0.398806	0.15	0.291	0	Inhibitory neutons
ITGA9	0	-0.45599	0.248	0.436	0	Inhibitory neutons
RPSA	0	-0.368659	0.158	0.305	0	Inhibitory neutons
RPL14	0	-0.520772	0.264	0.462	0	Inhibitory neutons
CCK	0	-1.51721	0.308	0.495	0	Inhibitory neutons
TMA7	0	-0.491773	0.206	0.393	0	Inhibitory neutons
RBM6	0	-0.347917	0.61	0.787	0	Inhibitory neutons
RBM5	0	-0.279258	0.336	0.477	0	Inhibitory neutons
WDR82	0	0.504359	0.315	0.181	0	Inhibitory neutons
SPCS1	0	-0.71881	0.134	0.384	0	Inhibitory neutons
ATXN7	0	-0.467611	0.095	0.291	0	Inhibitory neutons
ARL6IP5	0	-0.497645	0.289	0.485	0	Inhibitory neutons
ROBO1	0	-0.38959	0.717	0.844	0	Inhibitory neutons
CADM2	0	0.292343	0.975	0.984	0	Inhibitory neutons
MTRNR2L12	0	1.78465	0.353	0.019	0	Inhibitory neutons
FILIP1L	0	-0.607688	0.109	0.316	0	Inhibitory neutons
RPL24	0	-0.680033	0.096	0.351	0	Inhibitory neutons
GAP43	0	-0.32865	0.247	0.389	0	Inhibitory neutons
LSAMP	0	0.301594	0.972	0.987	0	Inhibitory neutons
MGLL	0	-0.309995	0.278	0.428	0	Inhibitory neutons
ATP1B3	0	-0.378879	0.258	0.429	0	Inhibitory neutons
SLC9A9	0	0.732878	0.396	0.277	0	Inhibitory neutons
ANKUB1	0	-0.449242	0.096	0.254	0	Inhibitory neutons
KCNAB1	0	2.20524	0.69	0.105	0	Inhibitory neutons
SEC62	0	-0.656814	0.372	0.611	0	Inhibitory neutons
KCNMB2	0	-2.11334	0.113	0.621	0	Inhibitory neutons
KCNMB2-AS1	0	-1.2701	0.282	0.531	0	Inhibitory neutons
MFN1	0	-0.421741	0.329	0.501	0	Inhibitory neutons
CAMK2N2	0	-0.337355	0.228	0.366	0	Inhibitory neutons
SST	0	-1.32717	0.061	0.315	0	Inhibitory neutons
RPL35A	0	-0.619366	0.143	0.38	0	Inhibitory neutons
ZNF721	0	0.617554	0.425	0.254	0	Inhibitory neutons
C4orf48	0	-0.325555	0.153	0.294	0	Inhibitory neutons
RPL9	0	-0.69006	0.036	0.288	0	Inhibitory neutons
OCIAD1	0	-0.431036	0.436	0.632	0	Inhibitory neutons
CCNI	0	-0.550497	0.411	0.623	0	Inhibitory neutons
RASGEF1B	0	1.2836	0.417	0.115	0	Inhibitory neutons
HNRNPDL	0	-0.27801	0.534	0.705	0	Inhibitory neutons
PTPN13	0	0.496257	0.281	0.163	0	Inhibitory neutons
RPL34	0	-1.20888	0.14	0.548	0	Inhibitory neutons
COL25A1	0	-0.526536	0.245	0.394	0	Inhibitory neutons
PLA2G12A	0	-0.437785	0.1	0.268	0	Inhibitory neutons
PDE5A	0	-0.849046	0.192	0.465	0	Inhibitory neutons
NDUFC1	0	-0.415372	0.118	0.267	0	Inhibitory neutons
ANAPC10	0	0.970887	0.303	0.012	0	Inhibitory neutons
RPS3A	0	-0.90187	0.043	0.346	0	Inhibitory neutons
ETFDH	0	-0.322133	0.257	0.399	0	Inhibitory neutons
GPM6A	0	-0.27623	0.828	0.945	0	Inhibitory neutons
SLC25A4	0	-0.379499	0.163	0.3	0	Inhibitory neutons
CDH9	0	-0.648943	0.51	0.667	0	Inhibitory neutons
SUB1	0	-0.356829	0.301	0.461	0	Inhibitory neutons
RPL37	0	-0.494425	0.211	0.404	0	Inhibitory neutons
PLCXD3	0	0.528357	0.384	0.252	0	Inhibitory neutons
ANKRD55	0	-0.548125	0.224	0.446	0	Inhibitory neutons
KIF2A	0	0.66564	0.383	0.162	0	Inhibitory neutons
MAP1B	0	0.519038	0.797	0.805	0	Inhibitory neutons
PDE8B	0	-1.153	0.238	0.613	0	Inhibitory neutons
DHFR	0	1.4322	0.419	0.067	0	Inhibitory neutons
RPS23	0	-0.360057	0.183	0.315	0	Inhibitory neutons
COX7C	0	-0.623184	0.187	0.42	0	Inhibitory neutons
REEP5	0	-0.54677	0.344	0.56	0	Inhibitory neutons
ADAMTS19	0	-0.552467	0.224	0.41	0	Inhibitory neutons
HINT1	0	-0.580759	0.219	0.448	0	Inhibitory neutons
RAPGEF6	0	-1.2093	0.101	0.525	0	Inhibitory neutons
RAD50	0	-0.645971	0.065	0.367	0	Inhibitory neutons
SKP1	0	-0.626288	0.322	0.538	0	Inhibitory neutons
CXCL14	0	-2.14068	0.223	0.391	0	Inhibitory neutons
NDFIP1	0	-0.654294	0.515	0.77	0	Inhibitory neutons
JAKMIP2-AS1	0	-0.459521	0.106	0.26	0	Inhibitory neutons
RPS14	0	-0.555693	0.139	0.361	0	Inhibitory neutons
GABRB2	0	0.44824	0.823	0.836	0	Inhibitory neutons
FAM153A	0	-0.401882	0.116	0.268	0	Inhibitory neutons
HNRNPH1	0	-0.827656	0.323	0.588	0	Inhibitory neutons
TUBB2A	0	-0.744262	0.265	0.532	0	Inhibitory neutons
MAK	0	-0.525635	0.12	0.302	0	Inhibitory neutons
NRSN1	0	-0.352435	0.345	0.49	0	Inhibitory neutons
GPLD1	0	-0.431881	0.216	0.385	0	Inhibitory neutons
RPS18	0	-0.363617	0.101	0.256	0	Inhibitory neutons
NUDT3	0	-0.416194	0.324	0.523	0	Inhibitory neutons
RPL10A	0	-0.515911	0.097	0.286	0	Inhibitory neutons
TMEM14A	0	-0.486988	0.187	0.365	0	Inhibitory neutons
DST	0	0.450308	0.866	0.896	0	Inhibitory neutons
ADGRB3	0	0.348005	0.974	0.991	0	Inhibitory neutons
KHDC1	0	-0.348061	0.119	0.259	0	Inhibitory neutons
COX7A2	0	-0.438127	0.13	0.288	0	Inhibitory neutons
HMGN3	0	-0.35885	0.349	0.494	0	Inhibitory neutons
SNX14	0	-0.346244	0.366	0.54	0	Inhibitory neutons
TSTD3	0	-0.575391	0.092	0.321	0	Inhibitory neutons
CCNC	0	-0.320591	0.222	0.352	0	Inhibitory neutons
TSPYL4	0	0.613311	0.342	0.177	0	Inhibitory neutons
MAN1A1	0	-0.543441	0.141	0.284	0	Inhibitory neutons
TRMT11	0	-0.696968	0.418	0.722	0	Inhibitory neutons
MED23	0	-0.35388	0.259	0.397	0	Inhibitory neutons
RPS12	0	-0.802347	0.075	0.361	0	Inhibitory neutons
PCMT1	0	-0.352974	0.246	0.395	0	Inhibitory neutons
SYNE1	0	0.492481	0.853	0.873	0	Inhibitory neutons
UMAD1	0	1.31729	0.479	0.064	0	Inhibitory neutons
NDUFA4	0	-0.758193	0.254	0.517	0	Inhibitory neutons
TSPAN13	0	-0.455227	0.188	0.358	0	Inhibitory neutons
TOMM7	0	-0.352568	0.119	0.258	0	Inhibitory neutons
URGCP	0	-0.626317	0.147	0.411	0	Inhibitory neutons
TMED4	0	-0.333109	0.167	0.295	0	Inhibitory neutons
VSTM2A	0	0.888194	0.505	0.273	0	Inhibitory neutons
RABGEF1	0	-1.32422	0.072	0.559	0	Inhibitory neutons
GTF2I	0	0.988748	0.689	0.501	0	Inhibitory neutons
MAGI2	0	0.301711	0.959	0.984	0	Inhibitory neutons
CASD1	0	-0.313126	0.357	0.507	0	Inhibitory neutons
SLC26A3	0	1.02987	0.284	0.068	0	Inhibitory neutons
ST7	0	0.558261	0.502	0.375	0	Inhibitory neutons
LUC7L2	0	-1.25495	0.202	0.656	0	Inhibitory neutons
NDUFB2	0	-0.513021	0.116	0.304	0	Inhibitory neutons
ATP6V0E2	0	-0.42737	0.299	0.476	0	Inhibitory neutons
GALNT11	0	-0.308487	0.39	0.548	0	Inhibitory neutons
ACTR3B	0	0.56081	0.26	0.063	0	Inhibitory neutons
STS	0	-0.407813	0.141	0.269	0	Inhibitory neutons
IL1RAPL1	0	0.333438	0.943	0.966	0	Inhibitory neutons
TSPAN7	0	-0.813108	0.442	0.76	0	Inhibitory neutons
ATP6AP2	0	-0.562302	0.236	0.442	0	Inhibitory neutons
SYN1	0	0.718832	0.43	0.272	0	Inhibitory neutons
PCSK1N	0	-0.381912	0.456	0.632	0	Inhibitory neutons
RPS4X	0	-0.548636	0.131	0.327	0	Inhibitory neutons
XIST	0	1.72244	0.266	0.04	0	Inhibitory neutons
BEX1	0	-0.582784	0.269	0.505	0	Inhibitory neutons
BEX4	0	-0.553491	0.287	0.5	0	Inhibitory neutons
BEX2	0	-0.726035	0.25	0.516	0	Inhibitory neutons
TCEAL7	0	-0.367101	0.135	0.264	0	Inhibitory neutons
PGRMC1	0	-0.425439	0.316	0.496	0	Inhibitory neutons
LINC00632	0	-0.447531	0.712	0.919	0	Inhibitory neutons
RPL10	0	-1.0307	0.19	0.529	0	Inhibitory neutons
GDI1	0	0.745734	0.501	0.374	0	Inhibitory neutons
CSMD1	0	0.403626	0.943	0.943	0	Inhibitory neutons
FAM85B	0	0.802964	0.359	0.129	0	Inhibitory neutons
FAM66D	0	0.615693	0.352	0.171	0	Inhibitory neutons
ASAH1	0	-0.330988	0.206	0.34	0	Inhibitory neutons
PHYHIP	0	0.821214	0.338	0.134	0	Inhibitory neutons
SARAF	0	-0.965652	0.407	0.728	0	Inhibitory neutons
VDAC3	0	-0.451523	0.268	0.44	0	Inhibitory neutons
HGSNAT	0	-0.368114	0.291	0.465	0	Inhibitory neutons
MIR124-2HG	0	-0.330429	0.405	0.569	0	Inhibitory neutons
STAU2	0	-0.41216	0.552	0.747	0	Inhibitory neutons
UQCRB	0	-0.306584	0.248	0.381	0	Inhibitory neutons
MTDH	0	-0.329342	0.386	0.547	0	Inhibitory neutons
RPL30	0	-0.672576	0.164	0.413	0	Inhibitory neutons
CSMD3	0	0.417151	0.842	0.799	0	Inhibitory neutons
AC023590.1	0	-0.532577	0.082	0.261	0	Inhibitory neutons
CYHR1	0	-0.354688	0.22	0.376	0	Inhibitory neutons
RPL8	0	-0.439381	0.2	0.378	0	Inhibitory neutons
TRMT10B	0	-0.436807	0.103	0.258	0	Inhibitory neutons
CNTNAP3B	0	0.776616	0.362	0.249	0	Inhibitory neutons
PIP5K1B	0	-0.384885	0.476	0.633	0	Inhibitory neutons
TXN	0	-0.420476	0.107	0.255	0	Inhibitory neutons
PTGR1	0	-0.67127	0.162	0.383	0	Inhibitory neutons
SCAI	0	-0.423796	0.456	0.631	0	Inhibitory neutons
RPL12	0	-0.639562	0.043	0.265	0	Inhibitory neutons
RPL7A	0	-0.839361	0.132	0.43	0	Inhibitory neutons
RABL6	0	0.452398	0.291	0.168	0	Inhibitory neutons
GRIN1	0	0.892064	0.79	0.742	0	Inhibitory neutons
RPLP2	0	-0.563896	0.137	0.353	0	Inhibitory neutons
CD81	0	-0.440116	0.235	0.397	0	Inhibitory neutons
RIC3	0	-0.329064	0.28	0.436	0	Inhibitory neutons
PSMA1	0	-0.442234	0.161	0.362	0	Inhibitory neutons
C11orf58	0	-0.316442	0.352	0.51	0	Inhibitory neutons
RPS13	0	-0.799297	0.084	0.357	0	Inhibitory neutons
LDHA	0	-0.388989	0.154	0.296	0	Inhibitory neutons
LRRC4C	0	0.648623	0.836	0.793	0	Inhibitory neutons
HSD17B12	0	-0.286817	0.37	0.537	0	Inhibitory neutons
C1QTNF4	0	-0.424935	0.113	0.265	0	Inhibitory neutons
FTH1	0	-1.04445	0.393	0.753	0	Inhibitory neutons
FAU	0	-0.602784	0.151	0.377	0	Inhibitory neutons
MALAT1	0	-1.25399	1	1	0	Inhibitory neutons
RBM4	0	-0.484216	0.13	0.344	0	Inhibitory neutons
NDUFV1	0	-0.397653	0.185	0.339	0	Inhibitory neutons
CTTN	0	-0.306782	0.277	0.414	0	Inhibitory neutons
SPCS2	0	-0.361268	0.243	0.379	0	Inhibitory neutons
RAB30	0	0.489439	0.343	0.19	0	Inhibitory neutons
PTS	0	-0.396385	0.172	0.331	0	Inhibitory neutons
RPS25	0	-0.373224	0.159	0.316	0	Inhibitory neutons
HSPA8	0	-0.817102	0.15	0.398	0	Inhibitory neutons
CELF2	0	0.390378	0.851	0.863	0	Inhibitory neutons
RPS24	0	-0.526937	0.226	0.447	0	Inhibitory neutons
CALY	0	-0.807312	0.479	0.742	0	Inhibitory neutons
GAPDH	0	-0.53499	0.494	0.702	0	Inhibitory neutons
RIMKLB	0	-0.372071	0.287	0.438	0	Inhibitory neutons
A2ML1-AS1	0	-0.717972	0.066	0.291	0	Inhibitory neutons
DNM1L	0	-0.340349	0.451	0.63	0	Inhibitory neutons
TUBA1A	0	-0.53109	0.24	0.438	0	Inhibitory neutons
FAIM2	0	0.864272	0.613	0.536	0	Inhibitory neutons
RPS26	0	-0.665598	0.041	0.264	0	Inhibitory neutons
MYL6B	0	-0.324981	0.177	0.317	0	Inhibitory neutons
NACA	0	-0.486689	0.181	0.362	0	Inhibitory neutons
R3HDM2	0	-0.449762	0.514	0.728	0	Inhibitory neutons
NDUFA12	0	-0.317393	0.13	0.25	0	Inhibitory neutons
VEZT	0	-0.331138	0.449	0.619	0	Inhibitory neutons
SLC25A3	0	-0.343485	0.24	0.373	0	Inhibitory neutons
CHPT1	0	-0.354681	0.415	0.584	0	Inhibitory neutons
ISCU	0	-0.537884	0.162	0.358	0	Inhibitory neutons
RPL6	0	-0.746678	0.16	0.428	0	Inhibitory neutons
PEBP1	0	-0.29826	0.479	0.665	0	Inhibitory neutons
DYNLL1	0	-0.300947	0.287	0.445	0	Inhibitory neutons
ZNF10	0	-0.705243	0.024	0.294	0	Inhibitory neutons
RPL21	0	-0.627265	0.057	0.279	0	Inhibitory neutons
ITM2B	0	-0.80701	0.485	0.756	0	Inhibitory neutons
PCDH9	0	0.601173	0.889	0.82	0	Inhibitory neutons
FGF14	0	0.353541	0.977	0.993	0	Inhibitory neutons
ARGLU1	0	-0.588029	0.48	0.711	0	Inhibitory neutons
FAM155A	0	0.334828	0.957	0.983	0	Inhibitory neutons
UPF3A	0	-0.404934	0.379	0.575	0	Inhibitory neutons
NEDD8	0	-0.688496	0.007	0.263	0	Inhibitory neutons
NOVA1	0	-0.452935	0.562	0.773	0	Inhibitory neutons
COCH	0	-0.475501	0.127	0.29	0	Inhibitory neutons
ACTR10	0	-0.330751	0.238	0.38	0	Inhibitory neutons
RTN1	0	-0.718363	0.706	0.915	0	Inhibitory neutons
NDUFB1	0	-0.345054	0.13	0.271	0	Inhibitory neutons
MEG3	0	-1.49438	0.355	0.938	0	Inhibitory neutons
MEG8	0	-0.669358	0.603	0.831	0	Inhibitory neutons
NDN	0	-0.389608	0.13	0.26	0	Inhibitory neutons
PWRN4	0	-0.451571	0.155	0.35	0	Inhibitory neutons
UBE3A	0	-0.616657	0.539	0.758	0	Inhibitory neutons
HERC2	0	0.56767	0.524	0.418	0	Inhibitory neutons
SCG5	0	-0.729943	0.321	0.584	0	Inhibitory neutons
SPRED1	0	-0.362026	0.284	0.449	0	Inhibitory neutons
SCG3	0	-0.513507	0.293	0.493	0	Inhibitory neutons
CCPG1	0	-0.284468	0.439	0.622	0	Inhibitory neutons
ZNF280D	0	-0.42005	0.377	0.575	0	Inhibitory neutons
RNF111	0	-0.281855	0.363	0.506	0	Inhibitory neutons
RORA	0	0.482873	0.905	0.928	0	Inhibitory neutons
HACD3	0	-0.387723	0.381	0.555	0	Inhibitory neutons
RAB11A	0	-0.534274	0.305	0.5	0	Inhibitory neutons
RPLP1	0	-0.58436	0.198	0.431	0	Inhibitory neutons
RCN2	0	-0.699707	0.301	0.542	0	Inhibitory neutons
LINGO1	0	0.91544	0.422	0.174	0	Inhibitory neutons
TM2D3	0	-0.418314	0.23	0.403	0	Inhibitory neutons
NME3	0	-0.309359	0.227	0.373	0	Inhibitory neutons
PGP	0	-0.275211	0.201	0.341	0	Inhibitory neutons
RPS15A	0	-0.625814	0.059	0.287	0	Inhibitory neutons
SEZ6L2	0	-0.415005	0.439	0.621	0	Inhibitory neutons
YPEL3	0	-0.282596	0.384	0.538	0	Inhibitory neutons
NETO2	0	-0.604751	0.395	0.581	0	Inhibitory neutons
HYDIN	0	0.957047	0.389	0.132	0	Inhibitory neutons
GABARAPL2	0	-0.578583	0.161	0.372	0	Inhibitory neutons
CNTNAP4	0	1.70528	0.516	0.078	0	Inhibitory neutons
COX4I1	0	-0.380731	0.26	0.423	0	Inhibitory neutons
RPL13	0	-0.304304	0.306	0.46	0	Inhibitory neutons
TUBB3	0	-0.867201	0.014	0.314	0	Inhibitory neutons
RNASEK	0	-1.42001	0.009	0.451	0	Inhibitory neutons
GABARAP	0	-0.852119	0.018	0.31	0	Inhibitory neutons
SAT2	0	-0.583293	0.195	0.419	0	Inhibitory neutons
TTC19	0	-0.267971	0.387	0.529	0	Inhibitory neutons
WSB1	0	-0.562714	0.494	0.742	0	Inhibitory neutons
CRLF3	0	-0.98404	0.259	0.595	0	Inhibitory neutons
OMG	0	-0.405729	0.122	0.271	0	Inhibitory neutons
ASIC2	0	1.49501	0.632	0.365	0	Inhibitory neutons
RPL19	0	-0.504986	0.18	0.387	0	Inhibitory neutons
NSF	0	0.765069	0.642	0.536	0	Inhibitory neutons
TOM1L1	0	-0.450876	0.13	0.296	0	Inhibitory neutons
SNHG25	0	-0.441905	0.086	0.25	0	Inhibitory neutons
RPL38	0	-0.372216	0.097	0.254	0	Inhibitory neutons
TIMP2	0	-0.366235	0.325	0.497	0	Inhibitory neutons
ANKRD12	0	0.81209	0.695	0.542	0	Inhibitory neutons
C18orf32	0	-0.745284	0.04	0.312	0	Inhibitory neutons
TCF4	0	0.272827	0.946	0.983	0	Inhibitory neutons
PTPRA	0	-0.412937	0.539	0.73	0	Inhibitory neutons
CHGB	0	-0.380509	0.141	0.281	0	Inhibitory neutons
PLCB1	0	0.352331	0.951	0.971	0	Inhibitory neutons
SNAP25-AS1	0	-0.822845	0.28	0.549	0	Inhibitory neutons
DTD1	0	-0.63463	0.105	0.353	0	Inhibitory neutons
RIN2	0	-0.337067	0.208	0.347	0	Inhibitory neutons
FAM182B	0	0.444085	0.26	0.134	0	Inhibitory neutons
MAP1LC3A	0	-0.744613	0.279	0.567	0	Inhibitory neutons
SRSF6	0	-0.505478	0.188	0.367	0	Inhibitory neutons
RPS21	0	-0.791584	0.048	0.322	0	Inhibitory neutons
GPX4	0	-0.346142	0.28	0.434	0	Inhibitory neutons
RPS15	0	-0.364114	0.26	0.427	0	Inhibitory neutons
UQCR11	0	-0.650438	0.016	0.251	0	Inhibitory neutons
DIRAS1	0	0.466266	0.299	0.184	0	Inhibitory neutons
PTPRS	0	-0.382372	0.532	0.696	0	Inhibitory neutons
RPS28	0	-0.874149	0.137	0.437	0	Inhibitory neutons
HOOK2	0	-0.335466	0.206	0.35	0	Inhibitory neutons
RPL18A	0	-0.719878	0.009	0.26	0	Inhibitory neutons
TMEM59L	0	-0.425189	0.423	0.649	0	Inhibitory neutons
NDUFA13	0	-0.708177	0.014	0.26	0	Inhibitory neutons
GPI	0	-0.373526	0.293	0.533	0	Inhibitory neutons
ZNF302	0	-0.340906	0.192	0.329	0	Inhibitory neutons
COX6B1	0	-0.361416	0.177	0.319	0	Inhibitory neutons
CLIP3	0	0.660469	0.425	0.283	0	Inhibitory neutons
ZNF565	0	-0.36263	0.161	0.311	0	Inhibitory neutons
TTC9B	0	-0.341732	0.136	0.276	0	Inhibitory neutons
RPL18	0	-0.681996	0.209	0.472	0	Inhibitory neutons
PPP2R1A	0	0.648928	0.448	0.326	0	Inhibitory neutons
NDUFA3	0	-0.537139	0.102	0.29	0	Inhibitory neutons
RPL28	0	-0.449477	0.283	0.488	0	Inhibitory neutons
USP9Y	0	-0.575859	0.408	0.702	0	Inhibitory neutons
NLGN4Y	0	-0.352269	0.446	0.682	0	Inhibitory neutons
TTTY14	0	-0.450224	0.494	0.774	0	Inhibitory neutons
CHCHD10	0	-0.375862	0.216	0.366	0	Inhibitory neutons
SPECC1L	0	-0.860585	0.049	0.403	0	Inhibitory neutons
UQCR10	0	-0.362369	0.197	0.342	0	Inhibitory neutons
YWHAH	0	-0.506039	0.248	0.456	0	Inhibitory neutons
RPL3	0	-0.302174	0.139	0.27	0	Inhibitory neutons
NRIP1	0	-0.38423	0.209	0.359	0	Inhibitory neutons
BACH1	0	-0.636996	0.373	0.536	0	Inhibitory neutons
GRIK1	0	-0.807021	0.688	0.792	0	Inhibitory neutons
HMGN1	0	-0.419197	0.204	0.376	0	Inhibitory neutons
MT-ND1	0	1.37613	0.713	0.433	0	Inhibitory neutons
MT-ND2	0	1.29279	0.707	0.469	0	Inhibitory neutons
MT-CO1	0	0.791852	0.898	0.787	0	Inhibitory neutons
MT-CO2	0	0.646025	0.857	0.807	0	Inhibitory neutons
MT-ATP6	0	1.17411	0.794	0.629	0	Inhibitory neutons
MT-CO3	0	0.868231	0.845	0.769	0	Inhibitory neutons
MT-ND3	0	1.52618	0.776	0.616	0	Inhibitory neutons
MT-ND4L	0	1.17916	0.468	0.179	0	Inhibitory neutons
MT-ND4	0	1.06722	0.861	0.687	0	Inhibitory neutons
MT-ND5	0	1.14722	0.593	0.342	0	Inhibitory neutons
MYL6	2.18494e-307	-0.310361	0.152	0.276	3.74608e-303	Inhibitory neutons
NOS1AP	1.05852e-306	-0.311629	0.356	0.496	1.81483e-302	Inhibitory neutons
SLC35G2	1.16102e-306	-0.297981	0.172	0.297	1.99057e-302	Inhibitory neutons
AP1G2	6.40771e-306	0.414295	0.256	0.15	1.0986e-301	Inhibitory neutons
SNTG1	1.4236e-304	0.404664	0.889	0.879	2.44076e-300	Inhibitory neutons
DIP2C	7.35053e-303	0.486074	0.73	0.716	1.26025e-298	Inhibitory neutons
NFIA	2.35767e-302	0.558189	0.401	0.281	4.04222e-298	Inhibitory neutons
KIF1A	7.15411e-302	0.554828	0.573	0.494	1.22657e-297	Inhibitory neutons
SNPH	1.15922e-300	0.416954	0.255	0.15	1.98748e-296	Inhibitory neutons
ERCC8	5.8597e-300	-0.299406	0.193	0.319	1.00465e-295	Inhibitory neutons
CES4A	1.04129e-299	-0.305808	0.15	0.272	1.78529e-295	Inhibitory neutons
MRPS21	3.54448e-299	-0.302262	0.212	0.339	6.07701e-295	Inhibitory neutons
MAPK8IP1	1.29628e-297	0.399498	0.264	0.157	2.22248e-293	Inhibitory neutons
EIF1B	3.63655e-296	-0.305801	0.234	0.363	6.23486e-292	Inhibitory neutons
TPM3	5.86087e-296	-0.306101	0.213	0.339	1.00485e-291	Inhibitory neutons
COX6C	1.81002e-295	-0.284805	0.242	0.372	3.10329e-291	Inhibitory neutons
GRIA4	5.47151e-295	0.468004	0.739	0.681	9.38091e-291	Inhibitory neutons
RPL29	2.14214e-294	-0.265024	0.191	0.319	3.6727e-290	Inhibitory neutons
IGSF8	2.31189e-294	-0.293565	0.262	0.394	3.96373e-290	Inhibitory neutons
SRP14	5.62685e-294	-0.302287	0.297	0.436	9.64724e-290	Inhibitory neutons
TMEM175	2.74018e-292	-0.299642	0.178	0.3	4.69804e-288	Inhibitory neutons
B2M	2.84804e-292	-0.3625	0.135	0.253	4.88297e-288	Inhibitory neutons
SRSF2	2.99746e-291	-0.286687	0.195	0.32	5.13915e-287	Inhibitory neutons
STXBP5L	4.58619e-290	0.381179	0.837	0.857	7.86302e-286	Inhibitory neutons
RANGAP1	5.74311e-290	0.400295	0.271	0.165	9.84657e-286	Inhibitory neutons
RASGRF2	3.45358e-288	-0.447058	0.531	0.639	5.92117e-284	Inhibitory neutons
CNTNAP5	4.43746e-288	0.526588	0.795	0.806	7.60802e-284	Inhibitory neutons
VSNL1	5.4462e-288	-0.28275	0.496	0.639	9.33752e-284	Inhibitory neutons
ERGIC2	2.38612e-287	-0.307132	0.206	0.327	4.09101e-283	Inhibitory neutons
CMC2	9.27988e-287	-0.307701	0.191	0.313	1.59103e-282	Inhibitory neutons
FOXP1	1.37011e-286	0.554576	0.42	0.315	2.34905e-282	Inhibitory neutons
PCSK5	4.07724e-286	-0.403797	0.245	0.38	6.99043e-282	Inhibitory neutons
SUCLA2	2.32418e-285	-0.288036	0.245	0.371	3.98481e-281	Inhibitory neutons
HSPA5	3.38093e-285	-0.313448	0.151	0.267	5.79661e-281	Inhibitory neutons
ATL1	1.25649e-284	-0.255586	0.349	0.484	2.15426e-280	Inhibitory neutons
XRRA1	5.59642e-284	-0.275076	0.258	0.386	9.59506e-280	Inhibitory neutons
SRSF10	6.93054e-284	-0.265851	0.25	0.376	1.18824e-279	Inhibitory neutons
ADAM17	1.55468e-282	-0.293921	0.228	0.352	2.6655e-278	Inhibitory neutons
IGF1	2.58549e-282	-0.284678	0.354	0.494	4.43282e-278	Inhibitory neutons
PPA1	2.73719e-282	-0.305682	0.197	0.317	4.69292e-278	Inhibitory neutons
STRAP	8.15754e-282	-0.311132	0.184	0.301	1.39861e-277	Inhibitory neutons
NETO1	1.86929e-281	-0.331193	0.472	0.614	3.20489e-277	Inhibitory neutons
PDIA3	6.76715e-281	-0.292128	0.199	0.319	1.16023e-276	Inhibitory neutons
KCND2	3.00601e-280	0.473763	0.797	0.788	5.15381e-276	Inhibitory neutons
NDUFA5	3.38116e-280	-0.287177	0.198	0.319	5.79699e-276	Inhibitory neutons
SRSF7	1.75785e-276	-0.289324	0.216	0.34	3.01383e-272	Inhibitory neutons
MAP1A	2.01109e-276	0.528588	0.408	0.302	3.44801e-272	Inhibitory neutons
ZNF540	2.06488e-276	-0.262477	0.249	0.374	3.54023e-272	Inhibitory neutons
NHLRC3	2.23471e-276	-0.267465	0.201	0.322	3.83142e-272	Inhibitory neutons
WDR61	4.33803e-275	-0.31535	0.174	0.29	7.43756e-271	Inhibitory neutons
GRIP1	6.12449e-275	0.331671	0.923	0.952	1.05004e-270	Inhibitory neutons
GOLT1B	7.4731e-273	-0.290442	0.174	0.29	1.28126e-268	Inhibitory neutons
TMEM59	2.68676e-272	-0.29421	0.231	0.352	4.60645e-268	Inhibitory neutons
THUMPD3-AS1	8.47249e-272	-0.258741	0.207	0.33	1.45261e-267	Inhibitory neutons
PDE1A	1.28729e-271	-0.569134	0.179	0.301	2.20706e-267	Inhibitory neutons
MAP2	2.26851e-271	0.26285	0.878	0.93	3.88937e-267	Inhibitory neutons
DYNLL2	2.15783e-269	0.40016	0.309	0.204	3.6996e-265	Inhibitory neutons
TULP4	9.19426e-269	0.484071	0.488	0.389	1.57636e-264	Inhibitory neutons
PHKB	7.06632e-268	-0.258417	0.434	0.569	1.21152e-263	Inhibitory neutons
ATP6V1G1	1.06263e-267	-0.299781	0.206	0.324	1.82188e-263	Inhibitory neutons
CNIH1	2.68988e-267	-0.300042	0.195	0.311	4.6118e-263	Inhibitory neutons
ENTPD3-AS1	9.16443e-265	-0.340986	0.152	0.264	1.57124e-260	Inhibitory neutons
GABRG3	1.06447e-264	0.443	0.759	0.714	1.82504e-260	Inhibitory neutons
ASPHD1	1.64362e-264	-0.256562	0.166	0.281	2.81799e-260	Inhibitory neutons
NEAT1	2.12746e-264	0.689203	0.438	0.335	3.64753e-260	Inhibitory neutons
ELMO1	1.44689e-263	0.567766	0.415	0.309	2.48069e-259	Inhibitory neutons
DDX18	5.08842e-263	-0.262603	0.169	0.283	8.7241e-259	Inhibitory neutons
IFNGR2	7.33764e-262	-0.27757	0.201	0.318	1.25804e-257	Inhibitory neutons
CDH8	8.05558e-262	-0.294739	0.411	0.562	1.38113e-257	Inhibitory neutons
FOXN3	1.91682e-260	0.548485	0.559	0.481	3.2864e-256	Inhibitory neutons
LRP8	2.4657e-259	-0.2883	0.284	0.407	4.22744e-255	Inhibitory neutons
ABHD18	1.3496e-258	-0.254475	0.327	0.452	2.31389e-254	Inhibitory neutons
TMEM259	2.4537e-258	-0.254558	0.26	0.384	4.20687e-254	Inhibitory neutons
COPS4	7.37661e-258	-0.27321	0.151	0.26	1.26472e-253	Inhibitory neutons
PDPK1	7.75046e-258	0.331905	0.254	0.154	1.32882e-253	Inhibitory neutons
SYNPR	9.29544e-258	-0.285256	0.636	0.773	1.5937e-253	Inhibitory neutons
MAP7	8.27441e-257	0.424923	0.728	0.728	1.41865e-252	Inhibitory neutons
STMN2	1.99191e-256	-0.263888	0.401	0.535	3.41512e-252	Inhibitory neutons
VDAC1	2.18962e-253	-0.312163	0.213	0.326	3.75411e-249	Inhibitory neutons
GLCE	2.19363e-252	-0.276633	0.172	0.287	3.76098e-248	Inhibitory neutons
SYN3	5.68104e-252	0.602992	0.633	0.571	9.74015e-248	Inhibitory neutons
SPOCK1	8.16336e-250	0.498514	0.66	0.609	1.39961e-245	Inhibitory neutons
SUMF2	8.99683e-248	-0.267489	0.151	0.258	1.54251e-243	Inhibitory neutons
SEZ6L	1.00564e-247	0.562077	0.487	0.387	1.72418e-243	Inhibitory neutons
PLXNA4	9.1459e-247	0.536844	0.57	0.489	1.56806e-242	Inhibitory neutons
CHCHD2	1.02657e-246	-0.274854	0.183	0.296	1.76005e-242	Inhibitory neutons
MTFMT	1.78344e-246	-0.272372	0.184	0.295	3.05771e-242	Inhibitory neutons
SOD1	3.26689e-246	-0.269428	0.252	0.371	5.60108e-242	Inhibitory neutons
PDCD5	1.12866e-245	-0.264523	0.162	0.27	1.93509e-241	Inhibitory neutons
SRGAP2B	9.30148e-245	0.276137	0.267	0.165	1.59474e-240	Inhibitory neutons
CTIF	8.66667e-243	0.497669	0.499	0.404	1.4859e-238	Inhibitory neutons
PNISR	1.11178e-241	0.506392	0.726	0.717	1.90615e-237	Inhibitory neutons
NFE2L2	8.94988e-240	0.383228	0.333	0.227	1.53446e-235	Inhibitory neutons
CPLX2	4.15209e-238	0.554963	0.414	0.319	7.11876e-234	Inhibitory neutons
CYCS	2.09347e-237	-0.267507	0.179	0.29	3.58925e-233	Inhibitory neutons
PPIA	2.28264e-236	0.487624	0.377	0.282	3.91358e-232	Inhibitory neutons
ZNF804A	6.32109e-236	0.55835	0.59	0.509	1.08375e-231	Inhibitory neutons
RGS17	1.10826e-235	-0.283454	0.252	0.37	1.90011e-231	Inhibitory neutons
DMD	4.07412e-235	-0.292885	0.77	0.878	6.98507e-231	Inhibitory neutons
MOAP1	2.74881e-234	-0.269616	0.158	0.263	4.71284e-230	Inhibitory neutons
ATP6V1F	4.10456e-233	-0.268269	0.189	0.3	7.03727e-229	Inhibitory neutons
MYT1L	6.026e-231	0.325106	0.904	0.928	1.03316e-226	Inhibitory neutons
FAM174A	8.64216e-231	-0.254182	0.168	0.273	1.4817e-226	Inhibitory neutons
GNG3	1.02816e-229	-0.279411	0.168	0.274	1.76278e-225	Inhibitory neutons
OTUD6B-AS1	9.97522e-228	-0.280195	0.173	0.277	1.71025e-223	Inhibitory neutons
B3GALNT1	1.53726e-227	-0.251285	0.158	0.26	2.63564e-223	Inhibitory neutons
EHMT1	2.30883e-227	0.45907	0.4	0.298	3.95849e-223	Inhibitory neutons
TPPP	2.60652e-227	0.400021	0.312	0.213	4.46889e-223	Inhibitory neutons
NR3C2	7.83469e-227	0.46313	0.667	0.617	1.34326e-222	Inhibitory neutons
MT3	9.90852e-227	0.65558	0.295	0.203	1.69882e-222	Inhibitory neutons
PPWD1	2.14729e-225	-0.25523	0.225	0.333	3.68153e-221	Inhibitory neutons
BSG	1.84166e-224	0.487994	0.367	0.27	3.15752e-220	Inhibitory neutons
PGAM1	5.62621e-224	0.338611	0.276	0.181	9.64614e-220	Inhibitory neutons
AFF3	3.03702e-220	0.437767	0.741	0.743	5.20697e-216	Inhibitory neutons
UNC5C	8.04664e-216	0.522121	0.65	0.603	1.3796e-211	Inhibitory neutons
CDH10	2.42401e-215	-0.271941	0.482	0.614	4.15597e-211	Inhibitory neutons
PCNT	3.10966e-215	0.511207	0.307	0.212	5.33151e-211	Inhibitory neutons
RMND5A	2.32307e-211	0.324057	0.286	0.19	3.98291e-207	Inhibitory neutons
NBEA	1.78136e-210	0.270966	0.911	0.95	3.05415e-206	Inhibitory neutons
TRAPPC13	9.64753e-210	-0.255577	0.168	0.266	1.65407e-205	Inhibitory neutons
AGBL4	6.77554e-208	0.413398	0.791	0.828	1.16167e-203	Inhibitory neutons
HNRNPA3	8.30929e-207	0.433994	0.453	0.367	1.42463e-202	Inhibitory neutons
SUZ12	2.9629e-206	0.377531	0.373	0.271	5.0799e-202	Inhibitory neutons
SLC2A13	3.28796e-206	0.369606	0.752	0.772	5.6372e-202	Inhibitory neutons
NEGR1	7.0919e-205	0.344991	0.861	0.883	1.21591e-200	Inhibitory neutons
DLX6-AS1	5.43343e-204	-0.300978	0.576	0.691	9.31561e-200	Inhibitory neutons
ARL5A	8.63243e-204	-0.251496	0.157	0.253	1.48003e-199	Inhibitory neutons
RPL41	1.37217e-202	-0.253844	0.162	0.259	2.35259e-198	Inhibitory neutons
MYO16	5.57156e-201	0.47666	0.484	0.397	9.55244e-197	Inhibitory neutons
NSG1	8.66869e-201	-0.264955	0.171	0.267	1.48625e-196	Inhibitory neutons
TUBB4A	1.1886e-200	0.340563	0.253	0.165	2.03785e-196	Inhibitory neutons
HSP90AB1	7.11018e-200	-0.279244	0.617	0.753	1.21904e-195	Inhibitory neutons
RELN	4.50395e-197	-0.557901	0.254	0.371	7.72203e-193	Inhibitory neutons
FEM1B	2.75865e-196	0.316221	0.268	0.178	4.72971e-192	Inhibitory neutons
PTPRN2	1.04347e-194	0.360159	0.827	0.844	1.78903e-190	Inhibitory neutons
ZDHHC11B	1.10634e-193	0.41629	0.274	0.187	1.89683e-189	Inhibitory neutons
ULK3	1.84282e-190	-0.262678	0.186	0.281	3.15951e-186	Inhibitory neutons
SRCIN1	5.04722e-190	0.45926	0.454	0.368	8.65345e-186	Inhibitory neutons
SAMD12	1.46127e-188	0.323952	0.778	0.814	2.50534e-184	Inhibitory neutons
CDIP1	3.52062e-187	0.384916	0.306	0.218	6.0361e-183	Inhibitory neutons
SSBP3	4.36252e-187	0.420065	0.349	0.257	7.47954e-183	Inhibitory neutons
ELAVL3	6.03587e-186	0.457281	0.527	0.463	1.03485e-181	Inhibitory neutons
SORL1	1.44755e-185	0.403012	0.371	0.28	2.48182e-181	Inhibitory neutons
KCNH7	1.40949e-180	0.395732	0.637	0.58	2.41657e-176	Inhibitory neutons
TSPYL2	3.37952e-180	0.522989	0.558	0.503	5.79419e-176	Inhibitory neutons
SPOCK3	2.08093e-179	-0.286056	0.748	0.85	3.56776e-175	Inhibitory neutons
ATP8A2	1.63167e-178	0.291016	0.826	0.879	2.7975e-174	Inhibitory neutons
ADARB2	5.33375e-175	0.460824	0.62	0.544	9.14472e-171	Inhibitory neutons
PKNOX2	1.5106e-173	0.465708	0.504	0.431	2.58992e-169	Inhibitory neutons
EEF1A1	7.84572e-173	0.339178	0.279	0.195	1.34515e-168	Inhibitory neutons
PLCH1	1.50529e-168	-0.363983	0.263	0.362	2.58082e-164	Inhibitory neutons
SPTB	9.51095e-168	0.334116	0.274	0.191	1.63065e-163	Inhibitory neutons
KIAA1217	2.34681e-167	-0.341711	0.626	0.719	4.02361e-163	Inhibitory neutons
LRRC39	5.78914e-166	-0.284042	0.234	0.326	9.92549e-162	Inhibitory neutons
GABRB1	8.07387e-166	0.316356	0.769	0.805	1.38426e-161	Inhibitory neutons
TXNRD1	3.05918e-165	0.335371	0.299	0.215	5.24497e-161	Inhibitory neutons
MSI2	6.08481e-165	0.428061	0.593	0.546	1.04324e-160	Inhibitory neutons
SNAP91	1.03939e-164	0.374929	0.706	0.708	1.78204e-160	Inhibitory neutons
ANTXR1	1.60795e-164	-0.25831	0.178	0.266	2.75682e-160	Inhibitory neutons
SYN2	1.6544e-164	0.345789	0.772	0.815	2.83647e-160	Inhibitory neutons
KCNH1	3.01131e-164	0.442189	0.384	0.3	5.16289e-160	Inhibitory neutons
MBNL1	7.59839e-164	0.405132	0.588	0.55	1.30274e-159	Inhibitory neutons
VWC2L	8.10207e-164	0.489614	0.364	0.279	1.3891e-159	Inhibitory neutons
SLIT2	1.92972e-163	0.439401	0.532	0.463	3.3085e-159	Inhibitory neutons
TNPO2	7.93602e-163	0.339907	0.298	0.214	1.36063e-158	Inhibitory neutons
SPECC1	8.78444e-163	0.46145	0.489	0.419	1.50609e-158	Inhibitory neutons
RAB6B	3.1392e-162	0.391645	0.389	0.31	5.38216e-158	Inhibitory neutons
MGAT5	1.2922e-160	0.409652	0.464	0.389	2.21548e-156	Inhibitory neutons
FKBP8	2.04176e-160	0.432593	0.371	0.291	3.5006e-156	Inhibitory neutons
NFIX	6.58532e-160	0.489026	0.385	0.309	1.12905e-155	Inhibitory neutons
PIP4K2B	3.14123e-159	0.332653	0.306	0.223	5.38563e-155	Inhibitory neutons
TMEFF2	6.44585e-159	-0.355131	0.625	0.723	1.10514e-154	Inhibitory neutons
CDH12	2.73515e-158	-0.646139	0.403	0.49	4.68941e-154	Inhibitory neutons
CAMTA1	3.45801e-158	0.269533	0.81	0.866	5.92877e-154	Inhibitory neutons
GTF3C1	7.74494e-154	0.358778	0.311	0.229	1.32787e-149	Inhibitory neutons
NAV3	1.18059e-152	0.336743	0.827	0.875	2.02412e-148	Inhibitory neutons
MAPK8IP2	2.91336e-152	0.331656	0.28	0.198	4.99496e-148	Inhibitory neutons
PLCL1	5.94327e-152	0.620492	0.348	0.279	1.01897e-147	Inhibitory neutons
NUAK1	2.82662e-151	0.359592	0.326	0.243	4.84624e-147	Inhibitory neutons
CALN1	2.16057e-150	0.423468	0.511	0.429	3.70429e-146	Inhibitory neutons
EIF1AX	4.78627e-149	0.334771	0.321	0.241	8.20606e-145	Inhibitory neutons
HS6ST3	1.11244e-148	0.45021	0.595	0.535	1.90728e-144	Inhibitory neutons
PYGB	1.33268e-148	0.319522	0.279	0.198	2.28488e-144	Inhibitory neutons
DSCAM	1.90047e-147	0.437235	0.674	0.621	3.25836e-143	Inhibitory neutons
KCNQ2	5.78389e-147	0.436836	0.404	0.323	9.91648e-143	Inhibitory neutons
SDHC	1.7881e-146	0.264537	0.275	0.193	3.0657e-142	Inhibitory neutons
DDX17	8.34416e-146	0.343236	0.714	0.742	1.43061e-141	Inhibitory neutons
SORT1	9.28543e-145	0.399177	0.393	0.314	1.59199e-140	Inhibitory neutons
PRKACB	4.73157e-144	0.296513	0.735	0.785	8.11228e-140	Inhibitory neutons
CROCC	8.42955e-144	0.320883	0.253	0.176	1.44525e-139	Inhibitory neutons
DPP6	6.03461e-143	0.301952	0.819	0.799	1.03463e-138	Inhibitory neutons
ATP2B2	7.62689e-142	0.41661	0.64	0.63	1.30763e-137	Inhibitory neutons
SLC4A4	2.87261e-141	0.371339	0.294	0.218	4.9251e-137	Inhibitory neutons
YWHAG	9.7522e-140	0.414055	0.505	0.466	1.67201e-135	Inhibitory neutons
BTBD11	1.19318e-138	0.476111	0.529	0.483	2.04571e-134	Inhibitory neutons
CTBP1	1.05873e-137	0.323897	0.3	0.222	1.8152e-133	Inhibitory neutons
HECW1	1.66267e-137	0.433365	0.517	0.462	2.85065e-133	Inhibitory neutons
GUCY1A2	2.04364e-137	0.420623	0.503	0.445	3.50381e-133	Inhibitory neutons
CCDC88A	4.6975e-136	0.40239	0.776	0.801	8.05386e-132	Inhibitory neutons
AP1S2	3.16782e-134	-0.289528	0.311	0.395	5.43122e-130	Inhibitory neutons
NCAM1	1.08678e-133	0.259608	0.824	0.866	1.86329e-129	Inhibitory neutons
ITPK1	2.67444e-133	0.294571	0.251	0.178	4.58533e-129	Inhibitory neutons
AGAP3	1.35615e-131	0.360158	0.377	0.299	2.32511e-127	Inhibitory neutons
CLASP1	4.05822e-131	0.343118	0.668	0.661	6.95782e-127	Inhibitory neutons
ROBO2	5.48166e-131	-0.284172	0.891	0.934	9.39831e-127	Inhibitory neutons
LIFR	3.17148e-130	0.311862	0.268	0.194	5.4375e-126	Inhibitory neutons
PLEC	1.22796e-129	0.382249	0.319	0.243	2.10533e-125	Inhibitory neutons
FAM185A	1.70106e-129	0.331348	0.339	0.258	2.91647e-125	Inhibitory neutons
KAT2A	5.3881e-129	0.302904	0.297	0.22	9.2379e-125	Inhibitory neutons
LDLRAD4	2.00109e-128	0.433714	0.571	0.528	3.43087e-124	Inhibitory neutons
USP22	4.81472e-128	0.413657	0.486	0.438	8.25483e-124	Inhibitory neutons
SRRM2	1.04368e-127	0.543193	0.533	0.483	1.78939e-123	Inhibitory neutons
HIBCH	1.08023e-127	0.389103	0.476	0.416	1.85206e-123	Inhibitory neutons
RUNX1T1	3.74303e-127	-0.256539	0.596	0.679	6.41743e-123	Inhibitory neutons
PPFIA4	5.03163e-125	0.3382	0.285	0.212	8.62672e-121	Inhibitory neutons
TCAF1	1.79883e-124	0.289617	0.323	0.246	3.08409e-120	Inhibitory neutons
MNAT1	2.44608e-124	0.343739	0.566	0.527	4.19381e-120	Inhibitory neutons
RARB	1.26149e-123	0.390716	0.318	0.245	2.16282e-119	Inhibitory neutons
RHOBTB3	1.4151e-123	0.301488	0.274	0.201	2.42619e-119	Inhibitory neutons
ANKRD30BL	1.5739e-123	0.540794	0.648	0.652	2.69846e-119	Inhibitory neutons
SLC24A2	1.97752e-123	0.382331	0.653	0.619	3.39045e-119	Inhibitory neutons
ZNF638	5.43821e-123	0.341638	0.737	0.771	9.32381e-119	Inhibitory neutons
SMG1	1.17098e-122	0.383277	0.45	0.383	2.00764e-118	Inhibitory neutons
KIFC2	3.93084e-122	0.471703	0.38	0.31	6.73943e-118	Inhibitory neutons
LRRC37A3	9.60915e-122	0.3828	0.44	0.378	1.64749e-117	Inhibitory neutons
SHISA9	7.54639e-121	0.291296	0.586	0.508	1.29383e-116	Inhibitory neutons
ACAP3	8.43026e-120	0.473994	0.391	0.324	1.44537e-115	Inhibitory neutons
CASKIN1	1.2474e-119	0.355475	0.325	0.252	2.13866e-115	Inhibitory neutons
NUFIP2	5.63868e-117	0.324011	0.346	0.273	9.66752e-113	Inhibitory neutons
KNDC1	4.49197e-116	0.353749	0.335	0.261	7.70148e-112	Inhibitory neutons
CNR1	8.46052e-116	-0.46709	0.345	0.426	1.45056e-111	Inhibitory neutons
NRXN2	2.07163e-114	0.429044	0.49	0.434	3.5518e-110	Inhibitory neutons
PPP5C	2.41302e-114	0.287988	0.273	0.202	4.13712e-110	Inhibitory neutons
SMAD5	1.25024e-113	0.259459	0.267	0.195	2.14354e-109	Inhibitory neutons
RNF144A	1.61558e-112	0.339543	0.405	0.334	2.76991e-108	Inhibitory neutons
SAFB2	2.0838e-112	0.373435	0.325	0.254	3.57268e-108	Inhibitory neutons
ADCY1	3.58179e-110	0.38108	0.422	0.365	6.14098e-106	Inhibitory neutons
PHACTR1	1.34977e-109	0.291908	0.804	0.832	2.31418e-105	Inhibitory neutons
GPR176	2.53967e-109	0.266257	0.304	0.232	4.35427e-105	Inhibitory neutons
MBP	2.39517e-108	0.497955	0.347	0.281	4.10652e-104	Inhibitory neutons
TMEM132C	2.12434e-107	0.360484	0.377	0.306	3.64218e-103	Inhibitory neutons
HIPK2	5.4111e-107	0.384189	0.32	0.255	9.27733e-103	Inhibitory neutons
KCNQ5	2.34471e-106	0.382771	0.773	0.772	4.02001e-102	Inhibitory neutons
FMN1	3.53779e-106	0.391501	0.543	0.51	6.06554e-102	Inhibitory neutons
CERS6	2.62731e-105	0.287039	0.698	0.73	4.50452e-101	Inhibitory neutons
KCNMA1	6.53487e-105	0.291582	0.816	0.86	1.1204e-100	Inhibitory neutons
SLC35F4	2.25635e-103	0.393998	0.436	0.376	3.86852e-99	Inhibitory neutons
WBP2	2.55283e-103	0.260098	0.27	0.204	4.37683e-99	Inhibitory neutons
PPFIA3	3.94235e-103	0.3284	0.289	0.222	6.75916e-99	Inhibitory neutons
NTRK3	1.19158e-102	0.290409	0.696	0.686	2.04296e-98	Inhibitory neutons
GLCCI1	1.93047e-101	0.382416	0.476	0.422	3.30979e-97	Inhibitory neutons
SLC38A1	2.0493e-101	0.346198	0.524	0.489	3.51353e-97	Inhibitory neutons
KHDRBS2	3.70343e-100	0.345145	0.71	0.712	6.34953e-96	Inhibitory neutons
CELF4	1.35009e-99	0.318281	0.717	0.733	2.31472e-95	Inhibitory neutons
NFATC3	2.28301e-99	0.289365	0.288	0.22	3.91422e-95	Inhibitory neutons
ELAVL4	2.70177e-99	0.337276	0.465	0.413	4.63218e-95	Inhibitory neutons
ANK1	3.80883e-99	0.393548	0.495	0.449	6.53025e-95	Inhibitory neutons
CDH20	3.76969e-98	0.435929	0.307	0.247	6.46313e-94	Inhibitory neutons
PHF3	1.01823e-97	0.395421	0.52	0.479	1.74575e-93	Inhibitory neutons
CAMK2B	5.59663e-97	0.38855	0.612	0.607	9.59542e-93	Inhibitory neutons
CMIP	1.94571e-96	0.379159	0.55	0.51	3.33591e-92	Inhibitory neutons
SUSD4	9.84123e-96	0.410995	0.451	0.389	1.68728e-91	Inhibitory neutons
MCF2L	2.44161e-95	0.348852	0.387	0.322	4.18615e-91	Inhibitory neutons
EDIL3	2.60769e-94	0.338285	0.491	0.432	4.47089e-90	Inhibitory neutons
SLITRK5	1.99641e-93	0.332922	0.346	0.281	3.42284e-89	Inhibitory neutons
NAPB	5.3749e-93	0.343019	0.412	0.362	9.21527e-89	Inhibitory neutons
PRRC2C	1.16257e-91	0.477581	0.537	0.501	1.99322e-87	Inhibitory neutons
KDM4C	1.30524e-91	0.325691	0.593	0.58	2.23783e-87	Inhibitory neutons
LRRTM4	1.9611e-91	0.292888	0.816	0.847	3.36231e-87	Inhibitory neutons
PCDH11X	2.34185e-89	-0.273782	0.421	0.495	4.0151e-85	Inhibitory neutons
JAKMIP2	2.48258e-89	0.32786	0.662	0.672	4.25639e-85	Inhibitory neutons
UBL3	1.01076e-88	0.310843	0.434	0.378	1.73295e-84	Inhibitory neutons
EEF1A2	6.03877e-88	0.459778	0.448	0.414	1.03535e-83	Inhibitory neutons
CACNA1C	8.27514e-88	0.309224	0.789	0.832	1.41877e-83	Inhibitory neutons
INA	1.54816e-87	0.264129	0.308	0.247	2.65431e-83	Inhibitory neutons
FUT9	3.01578e-87	0.335009	0.621	0.614	5.17055e-83	Inhibitory neutons
GRID1	3.82058e-87	0.352813	0.658	0.669	6.55039e-83	Inhibitory neutons
TTBK2	2.59997e-86	0.323563	0.57	0.556	4.45765e-82	Inhibitory neutons
NHS	8.86025e-86	0.339009	0.618	0.613	1.51909e-81	Inhibitory neutons
DOK6	1.79145e-85	0.364798	0.619	0.618	3.07145e-81	Inhibitory neutons
TBCD	4.85746e-85	0.311981	0.35	0.288	8.32812e-81	Inhibitory neutons
SH3D19	2.85988e-84	0.324134	0.338	0.278	4.90327e-80	Inhibitory neutons
ITPR1	5.00738e-84	0.375371	0.4	0.347	8.58515e-80	Inhibitory neutons
SACS	9.10618e-84	0.342872	0.453	0.401	1.56126e-79	Inhibitory neutons
PHACTR3	4.70729e-83	0.333814	0.445	0.392	8.07065e-79	Inhibitory neutons
COBL	5.2927e-83	0.403466	0.424	0.379	9.07433e-79	Inhibitory neutons
MICAL3	1.08628e-82	0.351199	0.645	0.639	1.86243e-78	Inhibitory neutons
NUMA1	1.34696e-81	0.279529	0.311	0.248	2.30936e-77	Inhibitory neutons
ATRX	3.54287e-81	0.319894	0.738	0.781	6.07425e-77	Inhibitory neutons
NRGN	5.95035e-81	0.521547	0.252	0.199	1.02019e-76	Inhibitory neutons
ANO4	6.42217e-81	0.268956	0.744	0.773	1.10108e-76	Inhibitory neutons
CFAP161	6.59034e-81	0.334373	0.36	0.303	1.12991e-76	Inhibitory neutons
TRPS1	1.59319e-79	0.354022	0.382	0.324	2.73153e-75	Inhibitory neutons
PACS2	3.5759e-79	0.30416	0.327	0.266	6.13089e-75	Inhibitory neutons
FGD4	2.87207e-78	0.317063	0.32	0.263	4.92416e-74	Inhibitory neutons
LRRC37B	3.96279e-77	0.270281	0.283	0.224	6.79421e-73	Inhibitory neutons
EGFR	2.8526e-74	0.387381	0.391	0.34	4.89078e-70	Inhibitory neutons
TNKS	4.14919e-74	0.299992	0.68	0.704	7.11378e-70	Inhibitory neutons
SLC6A17	8.67687e-74	0.294677	0.349	0.293	1.48765e-69	Inhibitory neutons
ZNF782	1.17716e-71	0.270065	0.308	0.25	2.01825e-67	Inhibitory neutons
PKD1	6.77731e-71	0.400878	0.497	0.461	1.16197e-66	Inhibitory neutons
NAP1L3	9.59871e-71	0.309646	0.418	0.375	1.6457e-66	Inhibitory neutons
SLC1A2	9.98371e-71	0.470819	0.382	0.332	1.71171e-66	Inhibitory neutons
ALK	7.90149e-70	0.420001	0.451	0.413	1.35471e-65	Inhibitory neutons
LDB2	2.53363e-69	0.322057	0.347	0.293	4.34391e-65	Inhibitory neutons
SESN3	2.64872e-69	0.325982	0.436	0.396	4.54122e-65	Inhibitory neutons
ADAMTS17	2.65607e-69	0.40311	0.311	0.263	4.55382e-65	Inhibitory neutons
TMEM63B	5.47786e-69	0.33124	0.302	0.249	9.39179e-65	Inhibitory neutons
ARNT2	9.2684e-69	0.263734	0.713	0.744	1.58907e-64	Inhibitory neutons
PRKD1	8.63423e-68	0.336332	0.467	0.427	1.48034e-63	Inhibitory neutons
ZFPM2	1.5041e-67	0.367599	0.363	0.316	2.57878e-63	Inhibitory neutons
CCDC92	1.8052e-67	0.29824	0.444	0.4	3.09502e-63	Inhibitory neutons
TSPYL1	4.25631e-67	0.341985	0.415	0.377	7.29744e-63	Inhibitory neutons
GOLGB1	9.60233e-66	0.430312	0.422	0.376	1.64632e-61	Inhibitory neutons
BNIP3L	2.96714e-65	0.29869	0.391	0.342	5.08716e-61	Inhibitory neutons
SCAPER	3.19206e-65	0.333323	0.67	0.683	5.47279e-61	Inhibitory neutons
BICC1	3.49388e-65	0.55166	0.276	0.231	5.99026e-61	Inhibitory neutons
MAF	7.39636e-65	0.40302	0.405	0.364	1.26811e-60	Inhibitory neutons
ACTN4	8.23189e-65	0.274952	0.265	0.212	1.41136e-60	Inhibitory neutons
STOX2	1.67447e-64	0.286696	0.609	0.607	2.87088e-60	Inhibitory neutons
SKI	2.98002e-64	0.275109	0.276	0.223	5.10924e-60	Inhibitory neutons
ZCCHC14	1.09306e-63	0.267733	0.354	0.298	1.87405e-59	Inhibitory neutons
PPARGC1A	1.20631e-63	0.288741	0.283	0.235	2.06823e-59	Inhibitory neutons
PRKAR1B	4.08226e-63	0.328627	0.468	0.433	6.99903e-59	Inhibitory neutons
BAZ2B	9.09328e-63	0.319163	0.518	0.489	1.55904e-58	Inhibitory neutons
NQO2	1.2315e-62	0.261203	0.318	0.265	2.11141e-58	Inhibitory neutons
DOCK9	2.61888e-61	0.315712	0.601	0.604	4.49007e-57	Inhibitory neutons
ATN1	2.74014e-61	0.2576	0.313	0.26	4.69797e-57	Inhibitory neutons
MBNL2	4.54929e-61	0.307653	0.37	0.323	7.79976e-57	Inhibitory neutons
AK5	7.09936e-61	0.309698	0.543	0.513	1.21719e-56	Inhibitory neutons
N4BP2	1.89757e-60	0.290989	0.295	0.242	3.25339e-56	Inhibitory neutons
CABP1	2.91914e-60	0.321899	0.333	0.282	5.00487e-56	Inhibitory neutons
PRELID2	5.5258e-60	0.368545	0.332	0.278	9.47398e-56	Inhibitory neutons
ZDHHC14	2.40518e-59	0.302786	0.492	0.457	4.12367e-55	Inhibitory neutons
DUBR	1.19676e-58	0.258411	0.33	0.28	2.05185e-54	Inhibitory neutons
BRD4	1.38863e-58	0.305714	0.374	0.324	2.3808e-54	Inhibitory neutons
FAM78B	2.28826e-58	0.273866	0.293	0.243	3.92323e-54	Inhibitory neutons
SGCD	3.00166e-58	0.320261	0.427	0.379	5.14634e-54	Inhibitory neutons
MAPK8IP3	4.22352e-58	0.308071	0.463	0.424	7.24122e-54	Inhibitory neutons
ARHGAP26	4.43643e-58	0.302006	0.665	0.675	7.60626e-54	Inhibitory neutons
GALNT13	5.80196e-58	0.307877	0.591	0.564	9.94746e-54	Inhibitory neutons
GHR	1.03376e-57	0.274176	0.261	0.215	1.77238e-53	Inhibitory neutons
CAMK2D	1.10639e-57	0.297055	0.545	0.533	1.8969e-53	Inhibitory neutons
FGF13	1.5463e-57	0.303771	0.465	0.422	2.65113e-53	Inhibitory neutons
BBX	3.27938e-57	0.255687	0.358	0.307	5.62249e-53	Inhibitory neutons
LPP	7.28041e-57	0.287155	0.517	0.485	1.24823e-52	Inhibitory neutons
KCNIP4	9.55981e-57	0.313373	0.753	0.738	1.63903e-52	Inhibitory neutons
TOX	1.62835e-56	0.425017	0.282	0.239	2.79181e-52	Inhibitory neutons
FBN1	2.06162e-55	0.285103	0.463	0.423	3.53464e-51	Inhibitory neutons
TBC1D1	2.57773e-55	0.252786	0.283	0.234	4.41952e-51	Inhibitory neutons
MAN1A2	2.81538e-55	0.287339	0.624	0.624	4.82697e-51	Inhibitory neutons
PNMA2	5.29878e-55	0.348746	0.472	0.471	9.08475e-51	Inhibitory neutons
SIRPA	6.41081e-55	0.27193	0.326	0.277	1.09913e-50	Inhibitory neutons
MEF2C-AS1	6.99693e-55	0.282739	0.655	0.675	1.19962e-50	Inhibitory neutons
ARHGAP5	1.82602e-54	0.307555	0.554	0.548	3.13072e-50	Inhibitory neutons
FHIT	2.18529e-54	0.304137	0.618	0.624	3.74669e-50	Inhibitory neutons
PCDH11Y	2.44541e-54	0.649623	0.26	0.232	4.19266e-50	Inhibitory neutons
PDXK	3.48835e-54	0.278845	0.383	0.337	5.98077e-50	Inhibitory neutons
STXBP1	3.8385e-54	0.283286	0.603	0.614	6.58111e-50	Inhibitory neutons
CDK5RAP2	7.40353e-54	0.280752	0.288	0.24	1.26934e-49	Inhibitory neutons
ZC3H13	2.15319e-53	0.354346	0.439	0.4	3.69165e-49	Inhibitory neutons
PCM1	2.55594e-53	0.30666	0.63	0.641	4.38216e-49	Inhibitory neutons
PBX1	4.16697e-53	0.287975	0.689	0.72	7.14428e-49	Inhibitory neutons
BRSK2	5.87852e-53	0.286479	0.299	0.251	1.00787e-48	Inhibitory neutons
EPB41L1	7.15434e-53	0.292534	0.448	0.411	1.22661e-48	Inhibitory neutons
PRKCA	7.87976e-53	0.254583	0.635	0.626	1.35098e-48	Inhibitory neutons
ZMAT4	3.39186e-52	0.272743	0.565	0.549	5.81534e-48	Inhibitory neutons
ST8SIA1	1.85469e-51	0.272804	0.395	0.352	3.17987e-47	Inhibitory neutons
CIT	6.48141e-51	0.338149	0.557	0.536	1.11124e-46	Inhibitory neutons
OSBPL8	2.72648e-50	0.259278	0.66	0.688	4.67455e-46	Inhibitory neutons
RUNX2	6.0268e-50	0.274533	0.29	0.25	1.0333e-45	Inhibitory neutons
L3MBTL4	7.49542e-50	0.465683	0.479	0.471	1.28509e-45	Inhibitory neutons
DGKB	8.61489e-50	0.258698	0.65	0.649	1.47702e-45	Inhibitory neutons
PAPOLA	1.22312e-49	0.295095	0.476	0.45	2.09704e-45	Inhibitory neutons
OTUD7A	1.50249e-49	0.28855	0.645	0.661	2.57602e-45	Inhibitory neutons
NUCKS1	2.53146e-49	0.313085	0.565	0.574	4.34018e-45	Inhibitory neutons
SNCB	2.54829e-48	0.321914	0.401	0.369	4.36904e-44	Inhibitory neutons
ACIN1	3.54291e-48	0.275813	0.374	0.327	6.07432e-44	Inhibitory neutons
RUNDC3A	4.21884e-47	0.263423	0.289	0.245	7.2332e-43	Inhibitory neutons
CEP290	6.74235e-47	0.350651	0.445	0.409	1.15598e-42	Inhibitory neutons
PRUNE2	7.33583e-47	0.3205	0.387	0.347	1.25773e-42	Inhibitory neutons
CSMD2	2.42693e-45	0.3172	0.534	0.512	4.16098e-41	Inhibitory neutons
CRADD	4.52243e-45	0.292161	0.403	0.369	7.7537e-41	Inhibitory neutons
DYNC1H1	4.75703e-45	0.311491	0.542	0.538	8.15592e-41	Inhibitory neutons
CAMK2A	2.27571e-44	0.387213	0.436	0.404	3.9017e-40	Inhibitory neutons
ARHGEF7	2.47931e-44	0.250926	0.592	0.595	4.25078e-40	Inhibitory neutons
ANKRD26	4.01863e-44	0.349202	0.637	0.643	6.88995e-40	Inhibitory neutons
RFX3	6.30395e-44	0.271925	0.602	0.609	1.08081e-39	Inhibitory neutons
PSD3	6.52813e-44	0.286247	0.416	0.382	1.11925e-39	Inhibitory neutons
VPS13C	1.07007e-43	0.260824	0.673	0.709	1.83463e-39	Inhibitory neutons
AGAP1	1.71628e-43	0.311267	0.649	0.668	2.94256e-39	Inhibitory neutons
GALNTL6	4.1688e-43	0.250162	0.711	0.7	7.1474e-39	Inhibitory neutons
SPTBN4	4.74609e-43	0.286534	0.664	0.687	8.13717e-39	Inhibitory neutons
NPAS2	5.38534e-43	0.292692	0.332	0.292	9.23316e-39	Inhibitory neutons
SHOC2	5.67939e-43	0.256801	0.342	0.298	9.73732e-39	Inhibitory neutons
ANKH	6.22864e-43	0.267548	0.624	0.637	1.0679e-38	Inhibitory neutons
CYFIP2	6.47249e-43	0.271667	0.56	0.566	1.10971e-38	Inhibitory neutons
DLGAP2	2.96972e-42	0.374975	0.727	0.771	5.09159e-38	Inhibitory neutons
TNK2	3.46792e-42	0.272235	0.36	0.318	5.94575e-38	Inhibitory neutons
ADGRL1	1.87772e-41	0.285941	0.39	0.351	3.21935e-37	Inhibitory neutons
PTPRT	3.92207e-41	-0.327066	0.448	0.475	6.72438e-37	Inhibitory neutons
CEP350	4.7641e-41	0.330427	0.5	0.477	8.16805e-37	Inhibitory neutons
CDC42BPB	1.3201e-40	0.25774	0.322	0.28	2.26331e-36	Inhibitory neutons
LARP1	3.36534e-40	0.286166	0.502	0.485	5.76987e-36	Inhibitory neutons
ARPP19	5.05814e-40	0.280986	0.321	0.281	8.67218e-36	Inhibitory neutons
RPTOR	2.7087e-39	0.281748	0.381	0.342	4.64407e-35	Inhibitory neutons
ZNF91	2.80493e-39	0.373493	0.508	0.493	4.80905e-35	Inhibitory neutons
GSE1	9.43354e-39	0.275421	0.317	0.277	1.61738e-34	Inhibitory neutons
CNKSR2	3.13279e-38	0.307202	0.528	0.516	5.37117e-34	Inhibitory neutons
ITSN1	8.47164e-38	0.260394	0.595	0.601	1.45246e-33	Inhibitory neutons
ADGRB1	1.23579e-37	0.25259	0.315	0.274	2.11876e-33	Inhibitory neutons
JUND	1.93008e-37	0.352236	0.451	0.436	3.30912e-33	Inhibitory neutons
FHOD3	5.42163e-37	0.295698	0.471	0.453	9.29538e-33	Inhibitory neutons
ANKRD11	1.55583e-36	0.408861	0.513	0.503	2.66747e-32	Inhibitory neutons
CACNB4	8.23484e-36	0.305844	0.453	0.435	1.41186e-31	Inhibitory neutons
ABR	2.2225e-35	0.271553	0.45	0.425	3.81048e-31	Inhibitory neutons
B3GAT1	2.62819e-35	0.271226	0.288	0.249	4.50602e-31	Inhibitory neutons
GNG7	5.96135e-35	0.281625	0.341	0.303	1.02207e-30	Inhibitory neutons
ENOX1	6.46968e-34	0.262006	0.693	0.735	1.10923e-29	Inhibitory neutons
IQSEC3	7.05507e-34	0.276237	0.388	0.355	1.20959e-29	Inhibitory neutons
PURA	8.47488e-34	0.264176	0.439	0.421	1.45302e-29	Inhibitory neutons
PLCE1	9.71062e-34	0.350063	0.264	0.235	1.66489e-29	Inhibitory neutons
USP47	2.04817e-33	0.278393	0.548	0.543	3.51159e-29	Inhibitory neutons
FYN	3.27227e-33	0.258122	0.545	0.541	5.61031e-29	Inhibitory neutons
NAA16	4.53862e-33	0.256908	0.355	0.318	7.78146e-29	Inhibitory neutons
DZIP1	2.10465e-32	0.276942	0.441	0.412	3.60843e-28	Inhibitory neutons
IGF1R	4.05096e-32	0.259199	0.577	0.579	6.94538e-28	Inhibitory neutons
WNK2	6.79612e-32	0.270537	0.47	0.446	1.16519e-27	Inhibitory neutons
MAPK1	7.21429e-32	0.253897	0.469	0.451	1.23689e-27	Inhibitory neutons
JPH4	9.00322e-32	0.356096	0.48	0.464	1.5436e-27	Inhibitory neutons
EFR3A	1.79716e-31	0.252927	0.488	0.482	3.08124e-27	Inhibitory neutons
CEP170	6.84991e-31	0.265911	0.516	0.51	1.17442e-26	Inhibitory neutons
AKAP8L	8.82714e-31	0.264266	0.389	0.353	1.51341e-26	Inhibitory neutons
CCDC171	1.99974e-30	0.266493	0.404	0.375	3.42856e-26	Inhibitory neutons
SV2A	4.56434e-30	0.306045	0.516	0.538	7.82557e-26	Inhibitory neutons
SRRM3	1.75212e-29	0.340549	0.59	0.596	3.00402e-25	Inhibitory neutons
SPOCK2	1.07482e-28	0.293682	0.462	0.46	1.84277e-24	Inhibitory neutons
KIF16B	1.78553e-28	0.250042	0.357	0.323	3.06128e-24	Inhibitory neutons
CCNH	5.12607e-28	0.305976	0.715	0.767	8.78864e-24	Inhibitory neutons
KAT6A	6.39387e-28	0.254426	0.418	0.389	1.09623e-23	Inhibitory neutons
RNLS	7.68712e-28	0.250915	0.313	0.283	1.31796e-23	Inhibitory neutons
SGCZ	9.83238e-27	-0.283048	0.603	0.643	1.68576e-22	Inhibitory neutons
ADAMTS9-AS2	1.24078e-26	0.261376	0.473	0.46	2.12731e-22	Inhibitory neutons
ROCK2	1.44107e-26	0.253492	0.582	0.587	2.47072e-22	Inhibitory neutons
MAGI3	1.20223e-25	0.272822	0.415	0.395	2.06122e-21	Inhibitory neutons
EFNA5	2.01303e-25	0.281987	0.507	0.503	3.45134e-21	Inhibitory neutons
GNAO1	4.28376e-25	0.256445	0.575	0.592	7.34451e-21	Inhibitory neutons
DPP10	8.94546e-24	0.772469	0.63	0.66	1.5337e-19	Inhibitory neutons
WWP1	1.07551e-23	0.300492	0.48	0.472	1.84396e-19	Inhibitory neutons
FAAH2	1.25917e-23	0.26106	0.274	0.245	2.15884e-19	Inhibitory neutons
PPP2R2C	1.4898e-23	0.250984	0.432	0.411	2.55426e-19	Inhibitory neutons
RAB28	1.97934e-23	0.260402	0.463	0.448	3.39358e-19	Inhibitory neutons
ZFC3H1	5.61724e-23	0.285643	0.351	0.321	9.63076e-19	Inhibitory neutons
ARPP21	8.61875e-22	0.289306	0.325	0.3	1.47769e-17	Inhibitory neutons
BOD1L1	8.84595e-21	0.335593	0.386	0.364	1.51664e-16	Inhibitory neutons
FAM120B	1.50255e-20	0.268053	0.455	0.442	2.57612e-16	Inhibitory neutons
TNR	1.38064e-19	0.253418	0.484	0.469	2.3671e-15	Inhibitory neutons
PCSK2	1.5913e-19	0.254143	0.528	0.522	2.72829e-15	Inhibitory neutons
GOLGA4	4.50509e-19	0.329839	0.585	0.6	7.72397e-15	Inhibitory neutons
PIP4K2A	1.0258e-18	0.353964	0.269	0.244	1.75873e-14	Inhibitory neutons
RIF1	2.4971e-18	0.260933	0.393	0.37	4.28128e-14	Inhibitory neutons
CHN1	8.64481e-18	0.359354	0.466	0.468	1.48215e-13	Inhibitory neutons
LRFN2	8.75258e-17	0.275209	0.31	0.289	1.50063e-12	Inhibitory neutons
KMT2A	2.25936e-16	0.251599	0.643	0.682	3.87368e-12	Inhibitory neutons
NDRG4	2.44063e-16	0.292669	0.471	0.488	4.18446e-12	Inhibitory neutons
LUC7L3	6.83302e-16	0.40909	0.676	0.722	1.17152e-11	Inhibitory neutons
ADCY8	4.59302e-15	0.263262	0.477	0.477	7.87473e-11	Inhibitory neutons
CLSTN2	7.49548e-14	0.259043	0.339	0.317	1.2851e-09	Inhibitory neutons
TRIP11	1.28341e-13	0.25482	0.36	0.339	2.2004e-09	Inhibitory neutons
RBM25	1.40103e-13	0.346388	0.525	0.53	2.40206e-09	Inhibitory neutons
GTF2IRD1	2.66884e-12	0.251418	0.31	0.291	4.57572e-08	Inhibitory neutons
TRPM3	1.25689e-11	0.322516	0.262	0.246	2.15494e-07	Inhibitory neutons
PRKG1	8.11446e-11	0.318303	0.424	0.432	1.39122e-06	Inhibitory neutons
SHANK2	8.71878e-11	0.254994	0.58	0.603	1.49484e-06	Inhibitory neutons
NELL2	1.49162e-10	0.266814	0.438	0.43	2.55738e-06	Inhibitory neutons
CNTN3	1.54198e-09	0.27218	0.398	0.4	2.64373e-05	Inhibitory neutons
NKTR	4.97181e-08	0.2813	0.617	0.645	0.000852416	Inhibitory neutons
BDP1	8.54184e-08	0.33601	0.459	0.464	0.0014645	Inhibitory neutons
BPTF	2.07521e-07	0.282333	0.581	0.608	0.00355794	Inhibitory neutons
ARHGAP21	1.6395e-05	0.261357	0.601	0.643	0.281092	Inhibitory neutons
PHLPP1	5.1152e-05	0.266858	0.317	0.313	0.877001	Inhibitory neutons
CLIP1	0.000269942	0.257904	0.489	0.502	1	Inhibitory neutons
PRPF4B	0.00776568	0.286308	0.376	0.379	1	Inhibitory neutons
IDS	0.840956	0.314389	0.499	0.627	1	Inhibitory neutons

## Sheet: Microglia
	p_val	avg_log2FC	pct.1	pct.2	p_val_adj	celltype
SKI	0	0.564335	0.45	0.367	0	Microglia
TNFRSF1B	0	0.820949	0.376	0.252	0	Microglia
PADI2	0	1.02013	0.347	0.22	0	Microglia
IGSF21	0	0.589745	0.609	0.527	0	Microglia
LINC01141	0	-0.423409	0.294	0.445	0	Microglia
C1QC	0	-0.549999	0.164	0.316	0	Microglia
RSRP1	0	-0.29314	0.293	0.416	0	Microglia
SPATA6	0	0.967381	0.349	0.195	0	Microglia
ST6GALNAC3	0	-0.254075	0.759	0.848	0	Microglia
DPYD	0	0.956991	0.273	0.141	0	Microglia
SRGAP2C	0	0.877374	0.474	0.183	0	Microglia
RASAL2	0	-0.53024	0.484	0.653	0	Microglia
SRGAP2	0	-0.344909	0.843	0.894	0	Microglia
FAM177B	0	-0.610386	0.134	0.253	0	Microglia
DISP1	0	-1.9688	0.035	0.385	0	Microglia
KIF26B	0	-0.340638	0.16	0.272	0	Microglia
MEMO1	0	-1.50555	0.052	0.354	0	Microglia
ZFP36L2	0	-0.310638	0.427	0.557	0	Microglia
RNF149	0	0.638213	0.431	0.351	0	Microglia
MAP4K4	0	-0.428893	0.655	0.79	0	Microglia
SH3RF3	0	0.726942	0.774	0.702	0	Microglia
DPP10	0	0.78269	0.355	0.243	0	Microglia
TMEM163	0	1.53836	0.349	0.198	0	Microglia
ARL5A	0	-0.519981	0.196	0.334	0	Microglia
SLC11A1	0	1.71841	0.4	0.128	0	Microglia
HDAC4	0	0.6531	0.4	0.279	0	Microglia
SLC4A7	0	-0.451984	0.481	0.636	0	Microglia
CX3CR1	0	-0.938434	0.373	0.638	0	Microglia
FOXP1	0	0.70883	0.332	0.25	0	Microglia
KBTBD12	0	-0.443381	0.271	0.418	0	Microglia
SLC9A9	0	-0.302257	0.791	0.882	0	Microglia
MED12L	0	-0.785805	0.13	0.308	0	Microglia
P2RY13	0	-1.17775	0.091	0.341	0	Microglia
P2RY12	0	-0.992467	0.546	0.81	0	Microglia
MCF2L2	0	-0.580943	0.132	0.259	0	Microglia
B3GNT5	0	-0.331759	0.282	0.403	0	Microglia
P3H2	0	-0.543628	0.251	0.409	0	Microglia
TBC1D14	0	1.10606	0.465	0.262	0	Microglia
KCNIP4	0	-0.71241	0.111	0.267	0	Microglia
HNRNPDL	0	-0.377	0.22	0.35	0	Microglia
ARHGAP24	0	-0.263199	0.898	0.949	0	Microglia
HERC3	0	-0.471232	0.139	0.253	0	Microglia
USP53	0	-0.451092	0.451	0.603	0	Microglia
LINC01091	0	-0.625559	0.127	0.273	0	Microglia
TLR2	0	0.664516	0.496	0.379	0	Microglia
ACSL1	0	1.20469	0.293	0.111	0	Microglia
SLC1A3	0	0.445896	0.88	0.84	0	Microglia
IL6ST	0	-0.530171	0.466	0.646	0	Microglia
NAIP	0	0.433608	0.453	0.284	0	Microglia
SSBP2	0	-0.438316	0.474	0.61	0	Microglia
MEF2C	0	-0.429046	0.857	0.929	0	Microglia
RAPGEF6	0	-1.98432	0.025	0.405	0	Microglia
ARHGAP26	0	0.591133	0.856	0.816	0	Microglia
CD74	0	-0.557928	0.448	0.626	0	Microglia
CPEB4	0	0.599311	0.345	0.253	0	Microglia
HNRNPH1	0	-0.412598	0.268	0.396	0	Microglia
HLA-DRA	0	-0.691269	0.169	0.323	0	Microglia
HLA-DRB1	0	-0.442149	0.176	0.281	0	Microglia
NUDT3	0	-1.77823	0.128	0.493	0	Microglia
ANKS1A	0	0.410966	0.628	0.576	0	Microglia
FKBP5	0	1.11001	0.666	0.443	0	Microglia
CCND3	0	0.581242	0.421	0.333	0	Microglia
MARCKS	0	-0.577371	0.184	0.342	0	Microglia
MAP3K5	0	-0.29286	0.579	0.698	0	Microglia
IFNGR1	0	-0.557454	0.412	0.589	0	Microglia
IPCEF1	0	0.873053	0.615	0.337	0	Microglia
ACTB	0	-0.582897	0.254	0.465	0	Microglia
SCIN	0	0.762418	0.258	0.162	0	Microglia
HDAC9	0	-0.3105	0.648	0.769	0	Microglia
JAZF1	0	0.406272	0.671	0.64	0	Microglia
CPED1	0	-0.409568	0.503	0.662	0	Microglia
TBXAS1	0	0.306172	0.835	0.826	0	Microglia
LINC00996	0	-1.24255	0.043	0.266	0	Microglia
PRKAG2	0	0.587189	0.482	0.396	0	Microglia
TMSB4X	0	-0.433325	0.306	0.529	0	Microglia
GPR34	0	-0.935719	0.143	0.35	0	Microglia
XIST	0	2.16777	0.281	0.016	0	Microglia
XACT	0	-0.340852	0.187	0.304	0	Microglia
ERICH1	0	0.65452	0.331	0.214	0	Microglia
PSD3	0	-0.426463	0.224	0.352	0	Microglia
DOCK5	0	0.712469	0.263	0.131	0	Microglia
STAU2	0	-0.418625	0.205	0.315	0	Microglia
PABPC1	0	-0.304643	0.257	0.368	0	Microglia
SLA	0	0.761898	0.357	0.223	0	Microglia
KHDRBS3	0	-0.317573	0.494	0.619	0	Microglia
DENND3	0	0.899253	0.644	0.509	0	Microglia
PIP5K1B	0	-0.34796	0.203	0.312	0	Microglia
SEMA4D	0	-0.321011	0.286	0.412	0	Microglia
LPAR1	0	-0.507474	0.26	0.423	0	Microglia
EHMT1	0	0.532599	0.395	0.285	0	Microglia
CD81	0	-0.556439	0.145	0.281	0	Microglia
NAV2	0	-0.530423	0.315	0.489	0	Microglia
PRDM11	0	-0.441176	0.235	0.371	0	Microglia
MS4A6A	0	0.69625	0.3	0.178	0	Microglia
FTH1	0	-0.369037	0.239	0.397	0	Microglia
NEAT1	0	0.819664	0.939	0.903	0	Microglia
MALAT1	0	-0.521912	1	1	0	Microglia
SLCO2B1	0	0.404996	0.77	0.754	0	Microglia
ZBTB16	0	1.13154	0.298	0.123	0	Microglia
PFKFB3	0	0.700576	0.429	0.338	0	Microglia
CELF2	0	0.349333	0.864	0.858	0	Microglia
SRGN	0	0.990131	0.325	0.239	0	Microglia
PALD1	0	0.611202	0.747	0.68	0	Microglia
PSAP	0	-0.378126	0.344	0.492	0	Microglia
KCNMA1	0	0.511786	0.647	0.586	0	Microglia
LINC01374	0	-2.57652	0.059	0.482	0	Microglia
ENTPD1-AS1	0	-0.573391	0.276	0.431	0	Microglia
HTRA1	0	-0.430016	0.309	0.474	0	Microglia
A2M	0	-0.8981	0.41	0.669	0	Microglia
ETV6	0	0.49262	0.75	0.725	0	Microglia
BHLHE41	0	-0.319564	0.388	0.517	0	Microglia
NAV3	0	-0.284131	0.759	0.867	0	Microglia
CHST11	0	0.58106	0.905	0.885	0	Microglia
N4BP2L2	0	-0.271984	0.5	0.629	0	Microglia
ITM2B	0	-1.01475	0.393	0.654	0	Microglia
LPAR6	0	-0.916415	0.411	0.669	0	Microglia
TBC1D4	0	-0.372221	0.387	0.526	0	Microglia
ATP11A	0	0.593435	0.388	0.284	0	Microglia
FOXN3	0	0.436759	0.889	0.858	0	Microglia
CYFIP1	0	-0.26789	0.69	0.785	0	Microglia
FMN1	0	0.667358	0.528	0.436	0	Microglia
SPRED1	0	-0.398259	0.524	0.679	0	Microglia
B2M	0	-0.55568	0.227	0.401	0	Microglia
ZNF280D	0	-0.489917	0.16	0.29	0	Microglia
RAB11A	0	-0.441926	0.152	0.253	0	Microglia
GLCE	0	-0.411323	0.163	0.27	0	Microglia
SRRM2	0	0.511994	0.527	0.449	0	Microglia
IL4R	0	0.639094	0.289	0.182	0	Microglia
MAF	0	-0.696126	0.355	0.564	0	Microglia
CMIP	0	0.441402	0.689	0.635	0	Microglia
ANKRD11	0	0.485808	0.685	0.626	0	Microglia
RPL13	0	-0.517207	0.166	0.302	0	Microglia
TCF25	0	0.627797	0.356	0.24	0	Microglia
ABR	0	0.390004	0.817	0.807	0	Microglia
WSB1	0	-0.317153	0.408	0.541	0	Microglia
SSH2	0	0.722325	0.845	0.779	0	Microglia
STAT3	0	0.607967	0.346	0.238	0	Microglia
NSF	0	0.51132	0.323	0.225	0	Microglia
DDX5	0	-0.473379	0.384	0.552	0	Microglia
RHBDF2	0	0.683478	0.65	0.525	0	Microglia
SEC14L1	0	0.721503	0.355	0.258	0	Microglia
PTPN2	0	0.611082	0.342	0.258	0	Microglia
LDLRAD4	0	0.471302	0.917	0.912	0	Microglia
DTNA	0	0.448596	0.502	0.399	0	Microglia
SOCS6	0	-0.49778	0.365	0.536	0	Microglia
CST3	0	-0.807399	0.129	0.313	0	Microglia
PREX1	0	0.560293	0.717	0.646	0	Microglia
PMEPA1	0	-0.413674	0.15	0.262	0	Microglia
CIRBP	0	-0.292853	0.169	0.277	0	Microglia
KDM4B	0	0.650205	0.302	0.193	0	Microglia
CACNA1A	0	0.613006	0.331	0.241	0	Microglia
RPS19	0	-0.524777	0.168	0.305	0	Microglia
POU2F2	0	0.715208	0.398	0.275	0	Microglia
APOE	0	-0.480061	0.197	0.368	0	Microglia
FTL	0	-0.527069	0.275	0.486	0	Microglia
LINC00278	0	-0.519569	0.198	0.333	0	Microglia
USP9Y	0	-0.559373	0.172	0.309	0	Microglia
UTY	0	-0.653045	0.258	0.464	0	Microglia
NLGN4Y	0	-0.763651	0.175	0.349	0	Microglia
SAMSN1	0	-0.602124	0.387	0.569	0	Microglia
NRIP1	0	-0.856001	0.329	0.557	0	Microglia
RUNX1	0	0.494423	0.775	0.737	0	Microglia
DSCAM	0	-0.370465	0.459	0.607	0	Microglia
TRPM2	0	0.492848	0.422	0.336	0	Microglia
MT-CO3	0	-0.610415	0.342	0.488	0	Microglia
MT-CYB	0	-0.484028	0.283	0.397	0	Microglia
SPIN1	2.14206e-307	-0.324315	0.282	0.392	3.67256e-303	Microglia
ZBTB20	1.70234e-306	-0.258506	0.682	0.784	2.91866e-302	Microglia
HS3ST4	1.54917e-297	0.37188	0.792	0.817	2.65605e-293	Microglia
ATP2C1	2.30861e-296	-0.296609	0.448	0.571	3.9581e-292	Microglia
ATP2B1	3.44689e-292	-0.339423	0.259	0.362	5.90969e-288	Microglia
TPT1	8.37729e-290	-0.522898	0.173	0.261	1.43629e-285	Microglia
GNAS	1.51412e-288	-0.277161	0.375	0.493	2.59596e-284	Microglia
DLEU2	1.42788e-287	-0.27048	0.593	0.706	2.44809e-283	Microglia
ANXA4	2.23545e-285	-0.320741	0.219	0.319	3.83268e-281	Microglia
JAK1	2.80176e-285	-0.304275	0.257	0.362	4.80362e-281	Microglia
PLCL2	7.25538e-275	-0.268334	0.467	0.587	1.24394e-270	Microglia
BLNK	2.78706e-274	-0.263006	0.529	0.646	4.77842e-270	Microglia
GPCPD1	2.96338e-274	-0.301532	0.309	0.417	5.08072e-270	Microglia
HIF1A	3.71633e-273	0.584683	0.338	0.26	6.37165e-269	Microglia
SRSF11	3.32365e-272	-0.268104	0.274	0.38	5.6984e-268	Microglia
CHD2	4.56201e-272	-0.282537	0.285	0.391	7.82156e-268	Microglia
DNAJC5	1.04131e-271	0.487135	0.339	0.254	1.78532e-267	Microglia
PTPRE	4.70764e-270	0.387693	0.707	0.697	8.07125e-266	Microglia
GLDN	1.89322e-267	0.49804	0.418	0.33	3.24593e-263	Microglia
SRSF5	4.87815e-265	-0.272545	0.174	0.262	8.36359e-261	Microglia
PPARD	1.3934e-264	0.568124	0.39	0.313	2.38898e-260	Microglia
RAB31	2.88083e-263	0.661781	0.553	0.507	4.93918e-259	Microglia
PRAM1	2.92411e-260	0.529744	0.286	0.204	5.01339e-256	Microglia
MIS18BP1	2.00021e-256	-0.256605	0.333	0.445	3.42936e-252	Microglia
TBC1D22A	4.87614e-255	0.299732	0.795	0.789	8.36014e-251	Microglia
MT-CO2	3.23002e-254	-0.380712	0.336	0.443	5.53787e-250	Microglia
C12orf75	8.35494e-254	-0.275952	0.199	0.291	1.43246e-249	Microglia
CD53	1.49428e-253	-0.267248	0.347	0.455	2.56194e-249	Microglia
DNM2	2.97739e-253	0.478779	0.411	0.334	5.10474e-249	Microglia
MYO9B	1.35944e-252	0.428578	0.515	0.45	2.33077e-248	Microglia
RIN3	5.77578e-252	0.391723	0.609	0.565	9.90258e-248	Microglia
CCDC50	3.97948e-251	-0.309696	0.227	0.319	6.82282e-247	Microglia
LPIN2	1.77076e-247	-0.274414	0.352	0.46	3.03597e-243	Microglia
ZNRF2	5.47131e-247	-0.289854	0.35	0.454	9.38057e-243	Microglia
PLD1	1.58652e-246	-0.29615	0.267	0.365	2.72008e-242	Microglia
MKNK1	3.02886e-246	-0.261355	0.463	0.571	5.19298e-242	Microglia
NR3C1	2.30665e-245	-0.280153	0.356	0.463	3.95476e-241	Microglia
RCBTB2	1.62744e-244	-0.304789	0.202	0.29	2.79025e-240	Microglia
STRBP	1.1298e-242	-0.282459	0.275	0.375	1.93704e-238	Microglia
OSBPL11	3.43952e-242	-0.273924	0.216	0.307	5.89706e-238	Microglia
SIPA1L1	1.61691e-240	0.558873	0.362	0.287	2.7722e-236	Microglia
RPS6KA5	2.36693e-240	-0.261176	0.168	0.254	4.05809e-236	Microglia
TANC1	4.68758e-237	-0.298445	0.288	0.386	8.03686e-233	Microglia
RPS6KA2	4.38537e-236	0.476888	0.448	0.378	7.51872e-232	Microglia
CYTH1	1.56461e-234	0.455684	0.303	0.224	2.68253e-230	Microglia
ADGRB3	2.75509e-233	-0.333242	0.27	0.367	4.7236e-229	Microglia
CUX1	3.09749e-232	0.381684	0.56	0.512	5.31065e-228	Microglia
TTTY14	1.56966e-226	-0.325073	0.191	0.274	2.69119e-222	Microglia
SYT17	8.14247e-226	0.467352	0.327	0.252	1.39603e-221	Microglia
TBC1D16	2.54163e-224	0.536143	0.266	0.192	4.35762e-220	Microglia
NR3C2	3.84117e-222	-0.27514	0.201	0.288	6.58569e-218	Microglia
ZMIZ1	6.8217e-220	0.539936	0.257	0.185	1.16958e-215	Microglia
ETV5	1.62524e-218	-0.277286	0.258	0.348	2.78647e-214	Microglia
PDE4D	5.71766e-216	-0.315209	0.239	0.329	9.80293e-212	Microglia
RTTN	8.26539e-216	-0.386143	0.298	0.385	1.4171e-211	Microglia
MT-ND3	1.84708e-212	-0.356888	0.241	0.328	3.16681e-208	Microglia
LRRFIP1	1.77476e-211	0.411144	0.416	0.347	3.04282e-207	Microglia
SRGAP1	2.23805e-211	0.382703	0.621	0.585	3.83714e-207	Microglia
NCOR2	9.2377e-211	0.42443	0.449	0.385	1.5838e-206	Microglia
SNX2	1.49905e-210	-0.269965	0.219	0.302	2.57012e-206	Microglia
SRGAP3	1.66798e-204	0.467823	0.325	0.254	2.85975e-200	Microglia
NFATC2	5.35837e-204	0.38676	0.518	0.47	9.18692e-200	Microglia
NUMB	1.10101e-202	0.36381	0.486	0.426	1.88769e-198	Microglia
ANKRD12	3.5522e-202	0.354451	0.382	0.306	6.09025e-198	Microglia
TSPAN14	9.6068e-202	0.469492	0.363	0.297	1.64709e-197	Microglia
TNRC18	1.31957e-201	0.394374	0.539	0.492	2.2624e-197	Microglia
TBC1D2B	4.89488e-201	0.470302	0.329	0.261	8.39227e-197	Microglia
ALPK1	4.46626e-200	0.437568	0.409	0.346	7.6574e-196	Microglia
INPP5D	6.78506e-200	0.27391	0.802	0.796	1.1633e-195	Microglia
NCK2	6.76345e-197	0.406968	0.539	0.503	1.15959e-192	Microglia
CLEC7A	1.80489e-196	-0.266129	0.186	0.263	3.09448e-192	Microglia
PCED1B	2.06182e-193	-0.257881	0.194	0.271	3.53498e-189	Microglia
OSBPL6	3.94354e-192	-0.27075	0.193	0.271	6.76121e-188	Microglia
SESN3	2.79573e-188	-0.283687	0.192	0.267	4.79328e-184	Microglia
NFIC	6.07786e-188	0.431905	0.386	0.322	1.04205e-183	Microglia
CIITA	4.49272e-187	0.398623	0.379	0.313	7.70276e-183	Microglia
GOLGA4	6.44318e-185	0.44302	0.471	0.423	1.10468e-180	Microglia
SH3TC1	2.66769e-183	0.483014	0.343	0.28	4.57376e-179	Microglia
PLPP1	2.54694e-181	-0.263267	0.177	0.25	4.36673e-177	Microglia
HERC2	2.82921e-180	0.37824	0.363	0.296	4.85068e-176	Microglia
TNS3	1.98279e-171	0.350665	0.556	0.521	3.39949e-167	Microglia
CTTNBP2	1.83944e-170	0.434964	0.469	0.425	3.15372e-166	Microglia
LHFPL2	2.27291e-170	0.332489	0.691	0.689	3.89691e-166	Microglia
PHC2	4.81996e-170	0.400532	0.423	0.37	8.26383e-166	Microglia
MLXIP	3.54172e-169	0.421847	0.309	0.246	6.07228e-165	Microglia
PDE4B	7.59256e-169	-0.317548	0.375	0.454	1.30174e-164	Microglia
BACH1	3.34868e-165	0.367789	0.573	0.548	5.7413e-161	Microglia
TTC7A	7.57669e-165	0.419625	0.474	0.427	1.29902e-160	Microglia
PACSIN2	7.80544e-165	0.391107	0.422	0.368	1.33824e-160	Microglia
BBS9	1.75654e-164	-0.261962	0.215	0.287	3.01158e-160	Microglia
ALOX5	8.40114e-162	0.425937	0.435	0.39	1.44037e-157	Microglia
DAAM1	4.26474e-157	-0.261249	0.2	0.271	7.3119e-153	Microglia
GRB2	2.76422e-152	0.361319	0.514	0.489	4.73925e-148	Microglia
PRKCA	3.13547e-151	0.352286	0.633	0.623	5.37576e-147	Microglia
NHSL1	6.01562e-151	0.528908	0.371	0.316	1.03138e-146	Microglia
NPAS3	7.13078e-150	0.334724	0.356	0.289	1.22257e-145	Microglia
PRKCE	8.49894e-149	0.426521	0.259	0.199	1.45714e-144	Microglia
ANK2	3.02329e-147	0.420029	0.285	0.226	5.18343e-143	Microglia
CHSY1	1.06181e-145	0.485197	0.305	0.249	1.82047e-141	Microglia
INPP4A	3.72786e-145	0.401544	0.378	0.325	6.39141e-141	Microglia
P4HA1	1.16808e-144	0.549901	0.302	0.248	2.00267e-140	Microglia
IL17RA	2.04503e-141	0.382279	0.392	0.34	3.5062e-137	Microglia
MYO1F	3.59771e-141	0.339941	0.529	0.496	6.16827e-137	Microglia
RYR1	5.29794e-136	0.326139	0.525	0.49	9.08332e-132	Microglia
CMKLR1	1.48437e-135	0.375291	0.296	0.238	2.54495e-131	Microglia
SLC25A37	2.21675e-135	0.444605	0.478	0.452	3.80061e-131	Microglia
RASSF4	1.08244e-133	0.413751	0.27	0.217	1.85585e-129	Microglia
SLC2A5	6.63996e-133	0.546975	0.404	0.362	1.13842e-128	Microglia
SPTLC2	2.39086e-130	0.368754	0.477	0.439	4.09914e-126	Microglia
RAPGEF1	3.17142e-128	0.349571	0.633	0.632	5.4374e-124	Microglia
KDM2A	4.77786e-126	0.318917	0.481	0.445	8.19164e-122	Microglia
RBPJ	1.81433e-124	0.438119	0.309	0.26	3.11067e-120	Microglia
FAM168A	1.34131e-117	0.314804	0.459	0.417	2.29968e-113	Microglia
ABHD3	1.64573e-116	0.346754	0.267	0.215	2.82161e-112	Microglia
HIVEP3	1.619e-102	0.381314	0.546	0.539	2.77577e-98	Microglia
GNB1	1.11471e-101	0.30803	0.466	0.435	1.91117e-97	Microglia
CLIP2	2.00132e-101	0.35023	0.25	0.202	3.43127e-97	Microglia
CTSB	1.49657e-100	0.436309	0.501	0.488	2.56587e-96	Microglia
MSR1	4.67874e-100	0.475603	0.337	0.299	8.02169e-96	Microglia
VPS53	1.03679e-98	0.301393	0.292	0.242	1.77758e-94	Microglia
GNA13	2.77346e-98	0.414755	0.269	0.224	4.7551e-94	Microglia
SMG1	7.53427e-98	0.287004	0.348	0.301	1.29175e-93	Microglia
RPTOR	3.54376e-97	0.300295	0.297	0.249	6.07578e-93	Microglia
SPIDR	2.78542e-96	0.285335	0.531	0.507	4.7756e-92	Microglia
HCLS1	3.96353e-96	0.351675	0.342	0.301	6.79546e-92	Microglia
GTF2I	3.48304e-95	0.275295	0.393	0.348	5.97167e-91	Microglia
MIR646HG	6.99008e-95	0.299834	0.537	0.508	1.19845e-90	Microglia
UBASH3B	1.70883e-93	0.373807	0.292	0.247	2.92979e-89	Microglia
CLEC16A	1.25962e-92	0.310407	0.311	0.265	2.15961e-88	Microglia
MBP	2.31447e-91	0.314295	0.431	0.399	3.96815e-87	Microglia
LRP1	3.40787e-91	0.325256	0.341	0.299	5.84279e-87	Microglia
VMP1	1.31818e-89	0.256918	0.356	0.313	2.26001e-85	Microglia
CCNY	3.04654e-88	0.275388	0.535	0.52	5.22329e-84	Microglia
HIPK2	1.21416e-85	0.328129	0.27	0.226	2.08168e-81	Microglia
PACS1	1.21958e-85	0.279223	0.48	0.45	2.09097e-81	Microglia
PIK3AP1	4.94682e-84	0.302805	0.419	0.39	8.48133e-80	Microglia
MT-ND4	3.0396e-81	-0.282815	0.31	0.368	5.2114e-77	Microglia
CHST15	5.78271e-81	0.355536	0.288	0.249	9.91445e-77	Microglia
NUFIP2	1.19911e-80	0.293915	0.285	0.243	2.05587e-76	Microglia
FNBP1	3.0007e-78	0.308129	0.315	0.275	5.1447e-74	Microglia
PHYKPL	1.83041e-77	0.311024	0.26	0.22	3.13824e-73	Microglia
SP100	1.19233e-76	0.278155	0.53	0.525	2.04425e-72	Microglia
SIPA1L3	1.31346e-76	0.296812	0.284	0.244	2.25193e-72	Microglia
PRKCH	1.82501e-76	0.35165	0.328	0.288	3.12899e-72	Microglia
MT-CO1	9.82347e-76	-0.258405	0.373	0.427	1.68423e-71	Microglia
VOPP1	1.28132e-74	0.279406	0.388	0.357	2.19683e-70	Microglia
EPS15	2.99253e-74	0.269271	0.409	0.377	5.13069e-70	Microglia
UTRN	1.68448e-73	0.256737	0.409	0.373	2.88804e-69	Microglia
IRS2	2.37243e-73	0.380583	0.274	0.238	4.06754e-69	Microglia
RPS6KA3	1.47041e-72	0.274996	0.436	0.408	2.52102e-68	Microglia
SPP1	1.41052e-71	0.554142	0.422	0.412	2.41834e-67	Microglia
ARRB1	8.99088e-71	0.296008	0.335	0.3	1.54149e-66	Microglia
RNF216	3.62507e-67	0.264151	0.394	0.363	6.21519e-63	Microglia
KIF16B	4.72123e-66	0.276414	0.345	0.311	8.09455e-62	Microglia
RASA3	2.28593e-65	0.351047	0.331	0.301	3.91923e-61	Microglia
PI4KA	3.32691e-64	0.256441	0.301	0.264	5.70399e-60	Microglia
CUL1	1.03398e-63	0.295579	0.29	0.256	1.77275e-59	Microglia
DNAJB6	6.57585e-63	0.274298	0.265	0.229	1.12743e-58	Microglia
IFNGR2	3.21551e-61	0.275001	0.351	0.319	5.513e-57	Microglia
ITGA9	3.28159e-60	0.309587	0.318	0.287	5.62628e-56	Microglia
ELL2	1.48131e-59	0.393272	0.413	0.391	2.53971e-55	Microglia
RCSD1	3.81806e-58	0.262126	0.526	0.517	6.54607e-54	Microglia
VAV1	1.02592e-56	0.273365	0.35	0.321	1.75894e-52	Microglia
PRRC2C	6.1924e-54	0.257125	0.407	0.385	1.06169e-49	Microglia
SND1	1.0025e-53	0.253169	0.393	0.372	1.71878e-49	Microglia
SMAP2	2.28479e-53	0.262956	0.639	0.65	3.91727e-49	Microglia
SUSD6	2.78253e-53	0.278607	0.556	0.561	4.77064e-49	Microglia
PRR14L	8.38214e-53	0.259001	0.25	0.216	1.43712e-48	Microglia
LAT2	8.39432e-53	0.268082	0.297	0.266	1.43921e-48	Microglia
BRD4	3.70639e-52	0.258803	0.313	0.283	6.3546e-48	Microglia
SCFD2	1.0734e-48	0.278082	0.325	0.298	1.84035e-44	Microglia
DCAF6	1.11157e-48	0.27681	0.329	0.306	1.90579e-44	Microglia
BDP1	9.2133e-48	0.261013	0.261	0.231	1.57962e-43	Microglia
PDE8A	1.11377e-47	0.254454	0.314	0.285	1.90955e-43	Microglia
PPP6R2	2.64862e-46	0.269959	0.459	0.448	4.54105e-42	Microglia
MT-ATP6	2.01879e-44	-0.397157	0.29	0.327	3.46121e-40	Microglia
SH3BGRL	5.2558e-42	0.267898	0.426	0.417	9.01106e-38	Microglia
REL	9.89348e-41	0.280185	0.301	0.277	1.69624e-36	Microglia
GAK	2.01784e-40	0.264299	0.365	0.347	3.45958e-36	Microglia
MSN	1.82437e-39	0.260829	0.276	0.25	3.12788e-35	Microglia
CHKA	4.627e-38	0.27539	0.324	0.303	7.93299e-34	Microglia
UST	1.99486e-33	0.263204	0.278	0.256	3.42019e-29	Microglia
RAP1GAP2	2.62721e-31	0.260869	0.303	0.284	4.50435e-27	Microglia
PCDH9	2.0127e-29	0.291643	0.389	0.381	3.45077e-25	Microglia
HSP90AA1	8.52772e-29	0.5069	0.323	0.312	1.46208e-24	Microglia
ARID3A	8.9096e-25	0.252242	0.26	0.243	1.52755e-20	Microglia
ST3GAL1	5.24209e-19	0.259543	0.264	0.251	8.98756e-15	Microglia

## Sheet: Oligodendrocytes
	p_val	avg_log2FC	pct.1	pct.2	p_val_adj	celltype
VWA1	0	-0.270416	0.176	0.336	0	Oligodendrocytes
KAZN	0	0.898132	0.548	0.471	0	Oligodendrocytes
CAMK2N1	0	-0.38211	0.319	0.561	0	Oligodendrocytes
RPL11	0	-0.280074	0.132	0.275	0	Oligodendrocytes
STMN1	0	-0.276358	0.208	0.388	0	Oligodendrocytes
MARCKSL1	0	-0.799486	0.265	0.586	0	Oligodendrocytes
C1orf122	0	-0.38554	0.128	0.289	0	Oligodendrocytes
MACF1	0	0.407796	0.688	0.749	0	Oligodendrocytes
COL9A2	0	-0.318591	0.148	0.316	0	Oligodendrocytes
ELOVL1	0	-0.372697	0.126	0.291	0	Oligodendrocytes
TMEM59	0	-0.344229	0.231	0.428	0	Oligodendrocytes
JAK1	0	-0.893695	0.143	0.459	0	Oligodendrocytes
NEGR1	0	-0.38587	0.307	0.532	0	Oligodendrocytes
ST6GALNAC3	0	-0.277491	0.54	0.743	0	Oligodendrocytes
SORT1	0	0.361539	0.703	0.782	0	Oligodendrocytes
PDE4DIP	0	0.510164	0.306	0.228	0	Oligodendrocytes
IGSF8	0	-0.456399	0.151	0.353	0	Oligodendrocytes
ATP1B1	0	-0.331905	0.483	0.732	0	Oligodendrocytes
PIGC	0	-0.380631	0.109	0.255	0	Oligodendrocytes
GLUL	0	-0.353466	0.358	0.587	0	Oligodendrocytes
PPP1R12B	0	-0.258179	0.517	0.72	0	Oligodendrocytes
NFASC	0	0.607661	0.748	0.758	0	Oligodendrocytes
CD46	0	-0.28467	0.204	0.386	0	Oligodendrocytes
SYT14	0	-0.475359	0.148	0.332	0	Oligodendrocytes
KCNK1	0	-0.258003	0.129	0.259	0	Oligodendrocytes
DPYSL5	0	-0.295223	0.287	0.454	0	Oligodendrocytes
MEMO1	0	-0.745121	0.041	0.258	0	Oligodendrocytes
AC012593.1	0	-0.61981	0.35	0.632	0	Oligodendrocytes
STRN	0	-0.285178	0.331	0.548	0	Oligodendrocytes
FOXN2	0	-0.264765	0.395	0.605	0	Oligodendrocytes
NRXN1	0	-0.263694	0.251	0.399	0	Oligodendrocytes
ASB3	0	-0.910589	0.044	0.323	0	Oligodendrocytes
VRK2	0	-0.272436	0.466	0.679	0	Oligodendrocytes
MEIS1	0	-0.272036	0.231	0.4	0	Oligodendrocytes
DYSF	0	0.856447	0.325	0.215	0	Oligodendrocytes
ST3GAL5	0	-0.258864	0.251	0.437	0	Oligodendrocytes
DPP10	0	1.00793	0.32	0.248	0	Oligodendrocytes
BIN1	0	0.545073	0.602	0.638	0	Oligodendrocytes
LRP1B	0	-0.25107	0.615	0.767	0	Oligodendrocytes
GALNT13	0	-0.544284	0.415	0.678	0	Oligodendrocytes
ERMN	0	-0.263424	0.338	0.562	0	Oligodendrocytes
PKP4	0	-0.327647	0.59	0.794	0	Oligodendrocytes
CSRNP3	0	-0.42478	0.111	0.266	0	Oligodendrocytes
DYNC1I2	0	-0.281127	0.267	0.455	0	Oligodendrocytes
MTX2	0	-0.316725	0.199	0.374	0	Oligodendrocytes
PDE1A	0	-1.04588	0.418	0.83	0	Oligodendrocytes
LINC01473	0	-0.888763	0.082	0.353	0	Oligodendrocytes
ITGAV	0	-0.36847	0.149	0.319	0	Oligodendrocytes
FAM171B	0	-0.314756	0.141	0.281	0	Oligodendrocytes
TMEFF2	0	-0.482893	0.702	0.888	0	Oligodendrocytes
PARD3B	0	-0.391088	0.168	0.333	0	Oligodendrocytes
LANCL1	0	-0.488933	0.521	0.782	0	Oligodendrocytes
ERBB4	0	-0.289148	0.745	0.891	0	Oligodendrocytes
MFF	0	-0.297206	0.209	0.391	0	Oligodendrocytes
AGAP1	0	0.468733	0.917	0.945	0	Oligodendrocytes
LMCD1-AS1	0	-0.489089	0.451	0.714	0	Oligodendrocytes
MOBP	0	-0.520027	0.745	0.913	0	Oligodendrocytes
DOCK3	0	-0.395837	0.614	0.839	0	Oligodendrocytes
MITF	0	-0.281219	0.298	0.483	0	Oligodendrocytes
FOXP1	0	0.9196	0.45	0.353	0	Oligodendrocytes
CLDND1	0	-0.610009	0.513	0.849	0	Oligodendrocytes
CPOX	0	0.944523	0.252	0.104	0	Oligodendrocytes
LSAMP	0	-0.411326	0.706	0.904	0	Oligodendrocytes
TF	0	-0.256759	0.748	0.909	0	Oligodendrocytes
ANKUB1	0	-0.828305	0.105	0.336	0	Oligodendrocytes
RNF13	0	-0.431364	0.478	0.735	0	Oligodendrocytes
KCNAB1	0	0.679184	0.268	0.187	0	Oligodendrocytes
TRIM59	0	-1.50084	0.107	0.536	0	Oligodendrocytes
SEC62	0	-0.375759	0.175	0.362	0	Oligodendrocytes
SLC7A14	0	-0.466388	0.119	0.281	0	Oligodendrocytes
NAALADL2	0	-0.302111	0.481	0.707	0	Oligodendrocytes
APOD	0	-0.463723	0.303	0.559	0	Oligodendrocytes
C4orf48	0	-0.422869	0.134	0.31	0	Oligodendrocytes
QDPR	0	0.531972	0.676	0.752	0	Oligodendrocytes
KCNIP4	0	0.271362	0.28	0.402	0	Oligodendrocytes
ARAP2	0	0.362389	0.851	0.906	0	Oligodendrocytes
KCTD8	0	-0.58423	0.305	0.539	0	Oligodendrocytes
RASGEF1B	0	-0.519597	0.239	0.344	0	Oligodendrocytes
SPP1	0	-0.601849	0.396	0.693	0	Oligodendrocytes
PAPSS1	0	-0.290247	0.171	0.321	0	Oligodendrocytes
UGT8	0	-0.298841	0.618	0.834	0	Oligodendrocytes
PCDH10	0	-0.358547	0.154	0.313	0	Oligodendrocytes
ITGA2	0	-0.359826	0.294	0.472	0	Oligodendrocytes
PDE4D	0	-0.658052	0.327	0.632	0	Oligodendrocytes
KIF2A	0	0.659779	0.334	0.212	0	Oligodendrocytes
NAIP	0	0.663012	0.309	0.165	0	Oligodendrocytes
ZFYVE16	0	-0.685597	0.544	0.854	0	Oligodendrocytes
RASGRF2	0	-0.636913	0.252	0.518	0	Oligodendrocytes
CCNH	0	0.418642	0.652	0.686	0	Oligodendrocytes
HSD17B4	0	-0.336614	0.292	0.512	0	Oligodendrocytes
LINC01170	0	-0.418523	0.385	0.608	0	Oligodendrocytes
SLC12A2	0	-0.455756	0.494	0.761	0	Oligodendrocytes
RAPGEF6	0	-1.42019	0.074	0.503	0	Oligodendrocytes
SPOCK1	0	0.463689	0.878	0.902	0	Oligodendrocytes
ATP10B	0	-0.296532	0.484	0.714	0	Oligodendrocytes
PHACTR1	0	-0.29058	0.233	0.4	0	Oligodendrocytes
MOG	0	-0.453712	0.559	0.823	0	Oligodendrocytes
DDR1	0	-0.259949	0.119	0.252	0	Oligodendrocytes
FKBP5	0	0.967094	0.382	0.196	0	Oligodendrocytes
ENPP4	0	-0.302484	0.138	0.286	0	Oligodendrocytes
HMGN3	0	-0.292574	0.19	0.357	0	Oligodendrocytes
UFL1	0	-0.301134	0.137	0.291	0	Oligodendrocytes
HS3ST5	0	-0.314251	0.525	0.744	0	Oligodendrocytes
NKAIN2	0	-0.564376	0.825	0.967	0	Oligodendrocytes
TRMT11	0	-0.448897	0.12	0.3	0	Oligodendrocytes
LAMA2	0	0.847847	0.473	0.379	0	Oligodendrocytes
CNKSR3	0	0.769659	0.257	0.107	0	Oligodendrocytes
ZDHHC14	0	-0.310199	0.272	0.449	0	Oligodendrocytes
TULP4	0	0.38435	0.635	0.684	0	Oligodendrocytes
AGPAT4	0	-0.374996	0.431	0.693	0	Oligodendrocytes
PDE10A	0	-0.453199	0.109	0.251	0	Oligodendrocytes
MPC1	0	-0.277682	0.152	0.299	0	Oligodendrocytes
ACTB	0	-0.267962	0.363	0.63	0	Oligodendrocytes
PDE1C	0	0.299926	0.868	0.917	0	Oligodendrocytes
BBS9	0	-0.360721	0.358	0.58	0	Oligodendrocytes
ELMO1	0	0.274593	0.939	0.97	0	Oligodendrocytes
RABGEF1	0	-1.35561	0.032	0.41	0	Oligodendrocytes
GTF2I	0	0.563398	0.508	0.469	0	Oligodendrocytes
PHTF2	0	-0.279403	0.216	0.38	0	Oligodendrocytes
SEMA3C	0	-0.500025	0.159	0.348	0	Oligodendrocytes
CACNA2D1	0	-0.272314	0.584	0.794	0	Oligodendrocytes
FIS1	0	-0.281745	0.134	0.272	0	Oligodendrocytes
NAPEPLD	0	-0.272745	0.299	0.506	0	Oligodendrocytes
CFTR	0	-0.779243	0.084	0.325	0	Oligodendrocytes
AASS	0	-0.322612	0.171	0.37	0	Oligodendrocytes
GPR37	0	-0.611276	0.36	0.66	0	Oligodendrocytes
PTN	0	-0.723153	0.261	0.579	0	Oligodendrocytes
LUC7L2	0	-1.04597	0.097	0.447	0	Oligodendrocytes
CNTNAP2	0	0.764772	0.647	0.554	0	Oligodendrocytes
DMD	0	-0.326685	0.527	0.756	0	Oligodendrocytes
PRRG1	0	-1.20201	0.021	0.356	0	Oligodendrocytes
PLP1	0	-0.776287	0.858	0.992	0	Oligodendrocytes
PLS3	0	-0.263107	0.161	0.304	0	Oligodendrocytes
PGRMC1	0	-0.475741	0.103	0.274	0	Oligodendrocytes
ZDHHC9	0	-0.282931	0.259	0.461	0	Oligodendrocytes
RPL10	0	-0.442655	0.158	0.354	0	Oligodendrocytes
ARHGEF10	0	-0.942179	0.025	0.313	0	Oligodendrocytes
DLC1	0	-0.306536	0.572	0.791	0	Oligodendrocytes
PSD3	0	-0.412599	0.506	0.749	0	Oligodendrocytes
STMN4	0	-0.431337	0.246	0.496	0	Oligodendrocytes
SARAF	0	-0.263617	0.195	0.354	0	Oligodendrocytes
PREX2	0	-0.557184	0.227	0.481	0	Oligodendrocytes
STAU2	0	-0.277711	0.171	0.321	0	Oligodendrocytes
CA2	0	-0.480377	0.301	0.552	0	Oligodendrocytes
LINC01608	0	-0.369955	0.616	0.773	0	Oligodendrocytes
SAMD12	0	-0.331108	0.605	0.81	0	Oligodendrocytes
NDRG1	0	0.604971	0.505	0.498	0	Oligodendrocytes
ABHD17B	0	-0.272671	0.285	0.484	0	Oligodendrocytes
PRUNE2	0	0.357168	0.879	0.921	0	Oligodendrocytes
PCA3	0	-0.403637	0.145	0.292	0	Oligodendrocytes
SLC35D2	0	-0.535493	0.1	0.307	0	Oligodendrocytes
PLPPR1	0	-0.469174	0.345	0.589	0	Oligodendrocytes
ZNF189	0	-0.347161	0.13	0.297	0	Oligodendrocytes
LINC01505	0	-0.617344	0.216	0.39	0	Oligodendrocytes
MEGF9	0	-0.294744	0.367	0.577	0	Oligodendrocytes
SH3GLB2	0	-0.25053	0.156	0.32	0	Oligodendrocytes
PTGDS	0	-3.08193	0.046	0.607	0	Oligodendrocytes
ABCA2	0	0.43428	0.722	0.778	0	Oligodendrocytes
RNH1	0	-0.275086	0.144	0.285	0	Oligodendrocytes
CD81	0	-0.450352	0.194	0.407	0	Oligodendrocytes
FAR1	0	-0.446316	0.377	0.634	0	Oligodendrocytes
LRP4	0	0.777977	0.325	0.208	0	Oligodendrocytes
PTPRJ	0	0.583472	0.545	0.53	0	Oligodendrocytes
FOLH1	0	-0.415723	0.45	0.71	0	Oligodendrocytes
FTH1	0	-0.668008	0.494	0.8	0	Oligodendrocytes
NEAT1	0	0.581115	0.786	0.851	0	Oligodendrocytes
MALAT1	0	-0.675436	1	1	0	Oligodendrocytes
TMEM151A	0	-0.315651	0.139	0.291	0	Oligodendrocytes
CARNS1	0	-0.52094	0.365	0.66	0	Oligodendrocytes
UVRAG	0	-0.251773	0.437	0.65	0	Oligodendrocytes
ACER3	0	-0.259286	0.441	0.664	0	Oligodendrocytes
MTMR2	0	-0.296603	0.274	0.476	0	Oligodendrocytes
CCDC82	0	-0.282086	0.185	0.363	0	Oligodendrocytes
GRIA4	0	-0.393716	0.283	0.491	0	Oligodendrocytes
ZBTB16	0	0.617215	0.507	0.479	0	Oligodendrocytes
HEPACAM	0	-0.307164	0.325	0.559	0	Oligodendrocytes
HEPN1	0	-0.77393	0.126	0.395	0	Oligodendrocytes
FEZ1	0	-0.325603	0.354	0.588	0	Oligodendrocytes
KIRREL3	0	0.420067	0.775	0.81	0	Oligodendrocytes
NTM	0	-0.478403	0.735	0.917	0	Oligodendrocytes
DIP2C	0	0.580893	0.811	0.842	0	Oligodendrocytes
PLXDC2	0	0.379531	0.728	0.719	0	Oligodendrocytes
PIP4K2A	0	0.30626	0.963	0.985	0	Oligodendrocytes
LINC00844	0	-0.264171	0.221	0.387	0	Oligodendrocytes
LRRTM3	0	-0.676093	0.318	0.611	0	Oligodendrocytes
PPA1	0	-0.285464	0.16	0.307	0	Oligodendrocytes
OPALIN	0	-0.677375	0.392	0.666	0	Oligodendrocytes
SCD	0	-0.614566	0.441	0.761	0	Oligodendrocytes
ENO4	0	-0.401255	0.128	0.283	0	Oligodendrocytes
DOCK1	0	0.366126	0.696	0.766	0	Oligodendrocytes
NKX6-2	0	-0.306453	0.384	0.626	0	Oligodendrocytes
CD9	0	-0.529075	0.251	0.487	0	Oligodendrocytes
GAPDH	0	-0.402991	0.232	0.46	0	Oligodendrocytes
PPFIBP1	0	-0.392946	0.247	0.469	0	Oligodendrocytes
TUBA1A	0	-0.66264	0.378	0.694	0	Oligodendrocytes
SLC4A8	0	-0.432097	0.214	0.418	0	Oligodendrocytes
ATF7	0	-1.00933	0.019	0.31	0	Oligodendrocytes
ERBB3	0	-0.556546	0.22	0.515	0	Oligodendrocytes
CPM	0	-0.312569	0.288	0.507	0	Oligodendrocytes
NAV3	0	-0.268854	0.291	0.505	0	Oligodendrocytes
PEBP1	0	-0.378629	0.282	0.519	0	Oligodendrocytes
TMEM132C	0	-0.27157	0.127	0.269	0	Oligodendrocytes
NHLRC3	0	-0.342616	0.155	0.333	0	Oligodendrocytes
ENOX1	0	0.349095	0.745	0.806	0	Oligodendrocytes
CPB2-AS1	0	-0.30754	0.348	0.561	0	Oligodendrocytes
ITM2B	0	-0.732307	0.264	0.563	0	Oligodendrocytes
TRIM13	0	-0.329075	0.124	0.261	0	Oligodendrocytes
PCDH9-AS2	0	-0.938633	0.228	0.538	0	Oligodendrocytes
SLAIN1	0	-0.290707	0.746	0.905	0	Oligodendrocytes
DOCK9	0	0.368585	0.684	0.75	0	Oligodendrocytes
LAMP1	0	-0.268926	0.216	0.393	0	Oligodendrocytes
RNASE1	0	-0.794908	0.228	0.541	0	Oligodendrocytes
CMTM5	0	-0.562005	0.105	0.309	0	Oligodendrocytes
NOVA1	0	-0.275369	0.457	0.681	0	Oligodendrocytes
LINC00609	0	-0.726293	0.426	0.706	0	Oligodendrocytes
MDGA2	0	-0.374626	0.189	0.31	0	Oligodendrocytes
HSPA2	0	-0.374859	0.198	0.407	0	Oligodendrocytes
SMOC1	0	-0.567556	0.079	0.255	0	Oligodendrocytes
CLMN	0	0.514751	0.789	0.832	0	Oligodendrocytes
PWRN1	0	-1.01668	0.17	0.412	0	Oligodendrocytes
DPH6	0	-0.283027	0.197	0.352	0	Oligodendrocytes
B2M	0	-0.516257	0.131	0.32	0	Oligodendrocytes
GLDN	0	-0.569325	0.434	0.734	0	Oligodendrocytes
ZNF280D	0	-0.336465	0.333	0.571	0	Oligodendrocytes
RAB11A	0	-0.343132	0.135	0.269	0	Oligodendrocytes
GLCE	0	-0.2719	0.159	0.297	0	Oligodendrocytes
RPLP1	0	-0.253779	0.139	0.282	0	Oligodendrocytes
SH3GL3	0	-0.311546	0.729	0.889	0	Oligodendrocytes
SRRM2	0	0.652046	0.445	0.415	0	Oligodendrocytes
ROGDI	0	-0.330741	0.118	0.275	0	Oligodendrocytes
RBFOX1	0	-0.463554	0.257	0.383	0	Oligodendrocytes
SLC5A11	0	-0.535559	0.353	0.589	0	Oligodendrocytes
GNAO1	0	0.457178	0.706	0.734	0	Oligodendrocytes
MT3	0	0.876204	0.265	0.177	0	Oligodendrocytes
PLLP	0	-0.314782	0.443	0.688	0	Oligodendrocytes
LINC01572	0	-0.558782	0.12	0.305	0	Oligodendrocytes
CNTNAP4	0	0.820638	0.556	0.261	0	Oligodendrocytes
WWOX	0	0.472106	0.786	0.807	0	Oligodendrocytes
SPATA22	0	-0.525308	0.08	0.253	0	Oligodendrocytes
ASPA	0	-0.561004	0.342	0.633	0	Oligodendrocytes
PMP22	0	-0.653997	0.262	0.566	0	Oligodendrocytes
WSB1	0	-0.315167	0.565	0.801	0	Oligodendrocytes
OMG	0	-0.554084	0.182	0.417	0	Oligodendrocytes
RFFL	0	-0.29304	0.113	0.259	0	Oligodendrocytes
CNP	0	-0.512404	0.574	0.841	0	Oligodendrocytes
MAPT	0	0.554911	0.61	0.645	0	Oligodendrocytes
ARL17B	0	-0.312765	0.153	0.341	0	Oligodendrocytes
TANC2	0	-0.313887	0.351	0.555	0	Oligodendrocytes
DDX5	0	-0.336128	0.342	0.596	0	Oligodendrocytes
ACTG1	0	-0.304609	0.179	0.359	0	Oligodendrocytes
ANKRD12	0	0.54659	0.522	0.494	0	Oligodendrocytes
GAREM1	0	-0.251556	0.363	0.567	0	Oligodendrocytes
DTNA	0	-0.339313	0.272	0.474	0	Oligodendrocytes
NEDD4L	0	-0.588746	0.128	0.333	0	Oligodendrocytes
CNDP1	0	-0.405817	0.545	0.789	0	Oligodendrocytes
MBP	0	-0.401283	0.951	0.994	0	Oligodendrocytes
MACROD2	0	-0.460366	0.178	0.328	0	Oligodendrocytes
RIN2	0	-0.343432	0.242	0.442	0	Oligodendrocytes
PHACTR3	0	0.487829	0.616	0.66	0	Oligodendrocytes
MAG	0	-0.436787	0.429	0.696	0	Oligodendrocytes
APLP1	0	-0.372413	0.504	0.758	0	Oligodendrocytes
ZNF565	0	-0.268767	0.221	0.379	0	Oligodendrocytes
PPP1R14A	0	-0.69293	0.259	0.562	0	Oligodendrocytes
PLA2G4C	0	-0.319485	0.207	0.374	0	Oligodendrocytes
RPL18	0	-0.281622	0.13	0.28	0	Oligodendrocytes
KLK6	0	-0.276809	0.131	0.27	0	Oligodendrocytes
TTYH1	0	-0.268541	0.213	0.389	0	Oligodendrocytes
RPL28	0	-0.473731	0.168	0.381	0	Oligodendrocytes
USP9Y	0	-0.410758	0.11	0.278	0	Oligodendrocytes
UTY	0	-0.370323	0.357	0.642	0	Oligodendrocytes
NLGN4Y	0	-0.473417	0.222	0.464	0	Oligodendrocytes
FBXO7	0	-0.257541	0.208	0.39	0	Oligodendrocytes
DDX17	0	0.324505	0.706	0.783	0	Oligodendrocytes
CXADR	0	-0.456248	0.145	0.333	0	Oligodendrocytes
NCAM2	0	0.377826	0.946	0.97	0	Oligodendrocytes
OLIG1	0	-0.401922	0.249	0.495	0	Oligodendrocytes
S100B	0	-0.931303	0.199	0.513	0	Oligodendrocytes
MT-ND1	0	0.421115	0.386	0.319	0	Oligodendrocytes
MT-ND2	0	0.74682	0.459	0.383	0	Oligodendrocytes
MT-CO1	0	0.654376	0.57	0.494	0	Oligodendrocytes
MT-CO2	0	0.516588	0.595	0.6	0	Oligodendrocytes
MT-ND4	0	0.456344	0.549	0.478	0	Oligodendrocytes
MT-ND5	0	0.643152	0.273	0.193	0	Oligodendrocytes
HERC2	3.42308e-301	0.561106	0.393	0.373	5.86886e-297	Oligodendrocytes
SGK1	1.35172e-287	0.281257	0.773	0.831	2.31753e-283	Oligodendrocytes
SLIT2	5.32042e-260	0.537365	0.28	0.231	9.12186e-256	Oligodendrocytes
MT-ND3	1.88672e-259	0.541527	0.459	0.441	3.23477e-255	Oligodendrocytes
NAV1	1.44849e-244	0.491152	0.517	0.547	2.48344e-240	Oligodendrocytes
LINC00862	4.54844e-239	0.589825	0.255	0.217	7.79831e-235	Oligodendrocytes
ZHX2	9.66027e-237	0.517552	0.511	0.537	1.65625e-232	Oligodendrocytes
ZDHHC11B	1.04644e-231	0.584509	0.252	0.217	1.79412e-227	Oligodendrocytes
CRYAB	1.16572e-222	0.344693	0.436	0.622	1.99862e-218	Oligodendrocytes
C12orf76	9.97139e-219	0.473089	0.344	0.319	1.70959e-214	Oligodendrocytes
NDRG2	6.45136e-209	0.577583	0.373	0.368	1.10609e-204	Oligodendrocytes
TCF25	1.09059e-183	0.503987	0.252	0.22	1.86982e-179	Oligodendrocytes
EHMT1	1.09314e-173	0.518069	0.326	0.31	1.87419e-169	Oligodendrocytes
ITPK1	1.46397e-173	0.530666	0.301	0.279	2.50998e-169	Oligodendrocytes
ADD1	1.93611e-168	0.464788	0.501	0.533	3.31946e-164	Oligodendrocytes
TPPP	3.94388e-167	0.509313	0.387	0.395	6.76178e-163	Oligodendrocytes
ADGRL3	1.08432e-149	0.270734	0.638	0.667	1.85906e-145	Oligodendrocytes
FOXN3	9.72057e-137	0.536377	0.308	0.292	1.66659e-132	Oligodendrocytes
MICAL3	6.92364e-136	0.442003	0.517	0.572	1.18706e-131	Oligodendrocytes
ANKRD11	1.09501e-126	0.502893	0.402	0.42	1.8774e-122	Oligodendrocytes
XPO1	1.06526e-122	0.490528	0.301	0.291	1.82639e-118	Oligodendrocytes
SLC22A23	2.10639e-122	0.425901	0.521	0.576	3.6114e-118	Oligodendrocytes
IMMP2L	4.32114e-120	0.418811	0.429	0.424	7.40859e-116	Oligodendrocytes
OTUD7A	3.08115e-119	0.28326	0.701	0.796	5.28263e-115	Oligodendrocytes
TNRC6B	3.21679e-113	0.297305	0.617	0.701	5.51518e-109	Oligodendrocytes
IGF1R	7.37524e-111	0.435489	0.437	0.451	1.26449e-106	Oligodendrocytes
BCL2	3.35739e-107	0.463206	0.302	0.283	5.75624e-103	Oligodendrocytes
PPM1B	2.47112e-101	0.421111	0.392	0.402	4.23673e-97	Oligodendrocytes
HIP1	6.97006e-86	0.298424	0.65	0.735	1.19502e-81	Oligodendrocytes
PHLDB1	6.32383e-83	0.353454	0.575	0.662	1.08422e-78	Oligodendrocytes
AGO2	6.79666e-79	0.448424	0.337	0.347	1.16529e-74	Oligodendrocytes
NFIX	8.3424e-76	0.394233	0.488	0.549	1.4303e-71	Oligodendrocytes
NCOR2	2.31093e-74	0.460128	0.301	0.302	3.96209e-70	Oligodendrocytes
PREX1	4.76581e-74	0.362353	0.508	0.572	8.17099e-70	Oligodendrocytes
HDAC4	6.37439e-70	0.452993	0.384	0.406	1.09289e-65	Oligodendrocytes
KMT2A	9.70329e-70	0.449686	0.359	0.38	1.66363e-65	Oligodendrocytes
NTRK2	3.68312e-63	0.408977	0.375	0.391	6.31471e-59	Oligodendrocytes
HIP1R	1.09927e-61	0.424283	0.333	0.344	1.8847e-57	Oligodendrocytes
MKLN1	4.9101e-58	0.268045	0.59	0.682	8.41836e-54	Oligodendrocytes
CD22	3.04462e-56	0.383303	0.462	0.519	5.21999e-52	Oligodendrocytes
HSP90AA1	1.08284e-45	0.32372	0.622	0.735	1.85653e-41	Oligodendrocytes
MT-CYB	4.36745e-42	0.33348	0.432	0.459	7.48799e-38	Oligodendrocytes
RAB30	2.46404e-41	0.322229	0.36	0.374	4.22459e-37	Oligodendrocytes
ARHGAP23	9.50859e-41	0.396891	0.404	0.448	1.63025e-36	Oligodendrocytes
SORCS2	2.417e-38	0.505463	0.278	0.287	4.14395e-34	Oligodendrocytes
SFMBT2	1.63967e-37	0.2949	0.243	0.296	2.81121e-33	Oligodendrocytes
SLC27A1	1.15003e-33	0.412464	0.273	0.282	1.97173e-29	Oligodendrocytes
SNRNP70	9.3547e-32	0.374102	0.405	0.454	1.60386e-27	Oligodendrocytes
GPI	5.01175e-30	0.352962	0.233	0.287	8.59265e-26	Oligodendrocytes
FIGN	1.27486e-27	0.324058	0.368	0.383	2.18574e-23	Oligodendrocytes
SPECC1	1.82578e-25	0.289357	0.273	0.33	3.13031e-21	Oligodendrocytes
INF2	1.0066e-24	0.261523	0.275	0.335	1.72581e-20	Oligodendrocytes
MAT2A	1.07082e-24	0.393409	0.297	0.316	1.83593e-20	Oligodendrocytes
DNMT3A	3.57139e-24	0.255599	0.25	0.301	6.12315e-20	Oligodendrocytes
PLXNB1	1.94025e-23	0.256897	0.22	0.265	3.32656e-19	Oligodendrocytes
SMG1	1.32366e-22	0.357477	0.276	0.289	2.26942e-18	Oligodendrocytes
SAMD4B	6.17801e-22	0.263505	0.343	0.419	1.05922e-17	Oligodendrocytes
FAIM2	1.08912e-21	0.256702	0.24	0.288	1.86729e-17	Oligodendrocytes
CDK18	1.62567e-21	0.264739	0.581	0.676	2.78721e-17	Oligodendrocytes
SH3PXD2B	6.09515e-20	0.258459	0.229	0.272	1.04501e-15	Oligodendrocytes
BPTF	6.30568e-20	0.271269	0.549	0.646	1.08111e-15	Oligodendrocytes
HIVEP2	3.6921e-19	0.31533	0.257	0.261	6.3301e-15	Oligodendrocytes
FOXO1	2.55796e-17	0.338876	0.274	0.283	4.38562e-13	Oligodendrocytes
TACC1	4.68076e-17	0.306393	0.464	0.532	8.02517e-13	Oligodendrocytes
SPEN	1.15243e-16	0.376677	0.303	0.325	1.97585e-12	Oligodendrocytes
FRMD4A	2.81049e-15	0.59974	0.297	0.321	4.81859e-11	Oligodendrocytes
CLIP2	3.10591e-15	0.378667	0.373	0.417	5.32508e-11	Oligodendrocytes
DPP6	1.51449e-14	0.329575	0.44	0.481	2.59659e-10	Oligodendrocytes
PNISR	1.64079e-14	0.340155	0.477	0.565	2.81314e-10	Oligodendrocytes
ESRRG	3.103e-14	0.311757	0.314	0.324	5.32009e-10	Oligodendrocytes
FGF1	4.0335e-14	0.271983	0.313	0.373	6.91544e-10	Oligodendrocytes
MPHOSPH8	5.52741e-14	0.256866	0.27	0.319	9.47675e-10	Oligodendrocytes
TOM1L2	2.18152e-13	0.338488	0.43	0.495	3.74021e-09	Oligodendrocytes
NUMA1	1.10507e-12	0.377958	0.243	0.256	1.89465e-08	Oligodendrocytes
CUX1	3.36234e-12	0.267184	0.356	0.426	5.76473e-08	Oligodendrocytes
MPRIP	5.6004e-12	0.272384	0.308	0.368	9.60189e-08	Oligodendrocytes
KAT2B	7.90611e-12	0.301472	0.467	0.537	1.3555e-07	Oligodendrocytes
SFSWAP	7.96592e-12	0.267279	0.303	0.36	1.36576e-07	Oligodendrocytes
ADARB2	6.53932e-11	0.31188	0.426	0.478	1.12117e-06	Oligodendrocytes
RAB11FIP4	5.99083e-10	0.258171	0.218	0.251	1.02713e-05	Oligodendrocytes
MSI2	1.16751e-09	0.272444	0.305	0.357	2.0017e-05	Oligodendrocytes
ZCCHC24	1.48545e-09	0.313443	0.425	0.491	2.5468e-05	Oligodendrocytes
SIPA1L3	4.62286e-09	0.262445	0.236	0.272	7.9259e-05	Oligodendrocytes
IKZF2	5.96054e-09	0.268159	0.32	0.34	0.000102193	Oligodendrocytes
B3GAT1	1.04898e-08	0.375311	0.301	0.333	0.000179848	Oligodendrocytes
CAMTA1	2.02511e-08	0.309415	0.481	0.559	0.000347204	Oligodendrocytes
ATP11A	7.32554e-08	0.357863	0.392	0.451	0.00125596	Oligodendrocytes
PCGF5	2.06234e-07	0.287815	0.443	0.505	0.00353588	Oligodendrocytes
CBFB	2.24175e-07	0.26368	0.302	0.353	0.00384349	Oligodendrocytes
HNRNPU	4.56108e-07	0.312525	0.408	0.474	0.00781997	Oligodendrocytes
BOK	1.94089e-06	0.368788	0.247	0.267	0.0332766	Oligodendrocytes
IQSEC1	2.92966e-06	0.289442	0.222	0.253	0.050229	Oligodendrocytes
INSR	3.29048e-06	0.259132	0.397	0.475	0.0564154	Oligodendrocytes
PLEKHG3	4.04994e-06	0.307463	0.337	0.403	0.0694363	Oligodendrocytes
CLEC16A	6.27673e-06	0.368525	0.247	0.266	0.107615	Oligodendrocytes
KLHL3	6.68549e-06	0.345213	0.263	0.283	0.114623	Oligodendrocytes
PDE7A	1.33863e-05	0.277375	0.305	0.355	0.229508	Oligodendrocytes
PRRC2C	1.68199e-05	0.332664	0.376	0.427	0.288378	Oligodendrocytes
RBM33	2.09224e-05	0.265055	0.327	0.384	0.358715	Oligodendrocytes
CREBBP	4.69668e-05	0.277573	0.309	0.361	0.805245	Oligodendrocytes
HDAC8	4.91006e-05	0.276824	0.239	0.27	0.841829	Oligodendrocytes
CTNNA2	0.000126816	0.32135	0.337	0.357	1	Oligodendrocytes
BCKDHB	0.000293448	0.259078	0.239	0.269	1	Oligodendrocytes
MIRLET7BHG	0.000309301	0.368985	0.314	0.352	1	Oligodendrocytes
EFHD1	0.000367773	0.27828	0.401	0.479	1	Oligodendrocytes
SMARCA2	0.000437029	0.311905	0.253	0.271	1	Oligodendrocytes
CERS4	0.000755698	0.349614	0.239	0.258	1	Oligodendrocytes
WDR59	0.000923728	0.278496	0.26	0.297	1	Oligodendrocytes
ERI3	0.00100284	0.295472	0.24	0.273	1	Oligodendrocytes
TBC1D22A	0.00121084	0.337217	0.319	0.375	1	Oligodendrocytes
NUFIP2	0.00159237	0.30013	0.252	0.272	1	Oligodendrocytes
CTIF	0.00210273	0.351322	0.248	0.269	1	Oligodendrocytes
ATP6V0A1	0.0107606	0.303226	0.255	0.276	1	Oligodendrocytes
RPTOR	0.0165812	0.336054	0.268	0.294	1	Oligodendrocytes
MEIS2	0.0168454	0.264868	0.367	0.423	1	Oligodendrocytes
ABCG1	0.0169693	0.272983	0.246	0.275	1	Oligodendrocytes
PACS2	0.0243762	0.279839	0.385	0.458	1	Oligodendrocytes
ZMYND8	0.0342814	0.298489	0.347	0.405	1	Oligodendrocytes
KIF6	0.0441174	0.255166	0.5	0.584	1	Oligodendrocytes
CDC42BPB	0.078982	0.331018	0.303	0.341	1	Oligodendrocytes
BNIP3L	0.0848385	0.330218	0.273	0.301	1	Oligodendrocytes
CAPZB	0.11929	0.30927	0.252	0.284	1	Oligodendrocytes
ADCY5	0.123078	0.327628	0.298	0.343	1	Oligodendrocytes
KDM6A	0.127206	0.250142	0.467	0.55	1	Oligodendrocytes
SLC38A2	0.129081	0.352184	0.324	0.38	1	Oligodendrocytes
TRIO	0.16111	0.314449	0.245	0.267	1	Oligodendrocytes
TLK2	0.230008	0.28784	0.247	0.27	1	Oligodendrocytes
RNF216	0.274826	0.294771	0.255	0.286	1	Oligodendrocytes
MTURN	0.28141	0.304092	0.275	0.312	1	Oligodendrocytes
BICD1	0.314586	0.296833	0.327	0.367	1	Oligodendrocytes
BCL2L1	0.323121	0.304904	0.271	0.304	1	Oligodendrocytes
DYNC1H1	0.537966	0.319481	0.313	0.358	1	Oligodendrocytes
BBS2	0.551836	0.276867	0.34	0.391	1	Oligodendrocytes
MAPK8IP3	0.56816	0.289771	0.247	0.275	1	Oligodendrocytes
PI4KA	0.630264	0.299768	0.284	0.318	1	Oligodendrocytes
ELAVL3	0.655838	0.296273	0.351	0.41	1	Oligodendrocytes
P2RX7	0.671595	0.285977	0.451	0.547	1	Oligodendrocytes
SEMA6D	0.729267	0.260512	0.281	0.311	1	Oligodendrocytes
RORA	0.73293	0.388258	0.268	0.295	1	Oligodendrocytes
VPS53	0.741739	0.316995	0.257	0.287	1	Oligodendrocytes
ZNF483	0.757919	0.278217	0.244	0.27	1	Oligodendrocytes
PAPOLA	0.771114	0.309944	0.286	0.324	1	Oligodendrocytes
PDZD2	0.822609	0.304067	0.31	0.344	1	Oligodendrocytes
NFIB	0.898833	0.255937	0.397	0.453	1	Oligodendrocytes
EHBP1	0.903205	0.273211	0.257	0.28	1	Oligodendrocytes

## Sheet: OPCs
	p_val	avg_log2FC	pct.1	pct.2	p_val_adj	celltype
HES5	0	-0.737516	0.044	0.255	0	OPCs
KAZN	0	-0.350075	0.937	0.983	0	OPCs
JAK1	0	-0.564255	0.313	0.563	0	OPCs
LINC00623	0	0.477627	0.306	0.154	0	OPCs
PDE4DIP	0	0.87285	0.71	0.481	0	OPCs
DISP1	0	-0.973053	0.092	0.467	0	OPCs
DISC1	0	-0.520748	0.675	0.86	0	OPCs
ALK	0	0.698187	0.663	0.551	0	OPCs
MEMO1	0	-0.73948	0.092	0.375	0	OPCs
ASB3	0	-1.4677	0.19	0.681	0	OPCs
LINC01473	0	-0.885323	0.154	0.461	0	OPCs
PID1	0	-0.493516	0.768	0.909	0	OPCs
CNTN4	0	-0.46327	0.406	0.648	0	OPCs
BTD	0	-0.773947	0.117	0.402	0	OPCs
RBMS3	0	-1.90885	0.21	0.702	0	OPCs
FOXP1	0	0.767264	0.391	0.247	0	OPCs
KCNAB1	0	1.07375	0.58	0.182	0	OPCs
KCNMB2	0	-2.5601	0.142	0.716	0	OPCs
KCNMB2-AS1	0	-0.682863	0.62	0.813	0	OPCs
SEL1L3	0	-0.501632	0.268	0.503	0	OPCs
TLL1	0	-0.743731	0.121	0.347	0	OPCs
PALLD	0	-0.419081	0.467	0.674	0	OPCs
PDZD2	0	0.598189	0.938	0.939	0	OPCs
GHR	0	-0.546449	0.317	0.521	0	OPCs
KIF2A	0	0.664589	0.448	0.239	0	OPCs
ADAMTS6	0	-0.564729	0.203	0.427	0	OPCs
PDE8B	0	-0.84261	0.216	0.559	0	OPCs
RAPGEF6	0	-0.924917	0.072	0.426	0	OPCs
RAD50	0	-0.585278	0.034	0.28	0	OPCs
RANBP17	0	-0.519062	0.181	0.379	0	OPCs
SOX4	0	-0.49063	0.193	0.393	0	OPCs
NUDT3	0	-0.538214	0.138	0.362	0	OPCs
FKBP5	0	0.990996	0.518	0.251	0	OPCs
TSTD3	0	-0.489995	0.1	0.329	0	OPCs
REV3L	0	-0.443487	0.801	0.911	0	OPCs
UMAD1	0	0.851892	0.363	0.093	0	OPCs
THSD7A	0	-0.425407	0.472	0.685	0	OPCs
GPNMB	0	0.928234	0.409	0.222	0	OPCs
URGCP	0	-0.454775	0.069	0.251	0	OPCs
RABGEF1	0	-0.941196	0.041	0.391	0	OPCs
GTF2I	0	0.689311	0.713	0.606	0	OPCs
SLC26A3	0	0.631464	0.264	0.119	0	OPCs
CFTR	0	-0.444678	0.126	0.308	0	OPCs
PTPRZ1	0	-0.252793	0.978	0.994	0	OPCs
MKLN1	0	0.422647	0.852	0.87	0	OPCs
LUC7L2	0	-0.833244	0.153	0.482	0	OPCs
TSPAN7	0	-0.740751	0.396	0.678	0	OPCs
CASK	0	-0.544338	0.677	0.861	0	OPCs
XIST	0	1.53343	0.278	0.057	0	OPCs
PCDH11X	0	-0.58652	0.329	0.548	0	OPCs
ARHGEF10	0	-0.577925	0.035	0.286	0	OPCs
DOCK5	0	1.10399	0.58	0.344	0	OPCs
XKR4	0	-0.430976	0.733	0.89	0	OPCs
CA8	0	-0.567077	0.285	0.505	0	OPCs
NKAIN3	0	-0.577038	0.65	0.848	0	OPCs
RALYL	0	-0.822726	0.44	0.714	0	OPCs
ZFPM2	0	0.820032	0.898	0.911	0	OPCs
TRPM3	0	-0.514405	0.263	0.498	0	OPCs
SHC3	0	-0.422618	0.605	0.802	0	OPCs
STX17-AS1	0	-0.758803	0.036	0.265	0	OPCs
PLPPR1	0	-0.419851	0.742	0.886	0	OPCs
ASTN2	0	-0.34805	0.864	0.958	0	OPCs
NR6A1	0	-0.59498	0.294	0.547	0	OPCs
RXRA	0	0.737773	0.371	0.227	0	OPCs
PTGDS	0	-1.00447	0.019	0.343	0	OPCs
SOX6	0	-0.377771	0.936	0.982	0	OPCs
LUZP2	0	-0.597171	0.925	0.983	0	OPCs
MALAT1	0	-0.735988	0.999	1	0	OPCs
RBM4	0	-0.46	0.078	0.266	0	OPCs
MAML2	0	-0.41998	0.891	0.963	0	OPCs
CNTN5	0	-1.28873	0.206	0.504	0	OPCs
ITGA8	0	0.841065	0.586	0.405	0	OPCs
GPR158	0	-0.793699	0.377	0.593	0	OPCs
PARD3	0	0.557514	0.843	0.837	0	OPCs
PRICKLE1	0	-0.639417	0.244	0.487	0	OPCs
ANKS1B	0	-0.510446	0.939	0.981	0	OPCs
ANO4	0	-0.427085	0.519	0.719	0	OPCs
TAOK3	0	-0.376734	0.723	0.881	0	OPCs
FGF14	0	0.517634	0.983	0.989	0	OPCs
NOVA1	0	-0.423689	0.941	0.981	0	OPCs
SMOC1	0	0.517185	0.892	0.903	0	OPCs
NRXN3	0	-0.506188	0.479	0.743	0	OPCs
MEG3	0	-1.34822	0.29	0.724	0	OPCs
SEMA6D	0	-0.65634	0.195	0.4	0	OPCs
CSPG4	0	0.777354	0.519	0.389	0	OPCs
RBFOX1	0	-0.590806	0.732	0.932	0	OPCs
MT3	0	1.18171	0.613	0.464	0	OPCs
HYDIN	0	0.842327	0.443	0.166	0	OPCs
PLCG2	0	0.74969	0.293	0.095	0	OPCs
ATP2C2	0	-0.529317	0.239	0.486	0	OPCs
KANSL1	0	-0.36561	0.639	0.804	0	OPCs
ARL17B	0	-0.547125	0.176	0.419	0	OPCs
ANKRD12	0	0.614193	0.572	0.427	0	OPCs
PTPRT	0	-0.567414	0.674	0.849	0	OPCs
HIF3A	0	1.12188	0.733	0.516	0	OPCs
USP9Y	0	-0.384781	0.273	0.501	0	OPCs
UTY	0	-0.388297	0.386	0.649	0	OPCs
NLGN4Y	0	-0.672781	0.566	0.865	0	OPCs
TTTY14	0	-0.543978	0.436	0.726	0	OPCs
SPECC1L	0	-0.700503	0.032	0.308	0	OPCs
MT-ATP6	0	0.678274	0.67	0.538	0	OPCs
MT-ND3	0	1.13935	0.71	0.526	0	OPCs
MIR181A2HG	5.39709e-305	-0.458776	0.097	0.266	9.25332e-301	OPCs
KCNT2	2.44628e-302	-0.3866	0.516	0.735	4.19414e-298	OPCs
MT-ND4	2.10108e-296	0.673196	0.702	0.604	3.6023e-292	OPCs
CACNA1A	1.90113e-295	-0.34039	0.689	0.865	3.25948e-291	OPCs
UTRN	4.90593e-294	-0.426213	0.216	0.411	8.41121e-290	OPCs
LINC01572	1.64564e-291	-0.527362	0.243	0.435	2.82145e-287	OPCs
CNTNAP2	1.13552e-288	-0.437243	0.553	0.748	1.94684e-284	OPCs
LDLRAD4	7.4434e-284	-0.385372	0.537	0.738	1.27617e-279	OPCs
LINC00461	3.79017e-281	-0.368465	0.475	0.68	6.49825e-277	OPCs
MT-ND1	2.37056e-279	0.561024	0.462	0.309	4.06432e-275	OPCs
SIPA1L2	2.04643e-277	-0.393622	0.257	0.45	3.5086e-273	OPCs
TRMT11	8.98912e-271	-0.418935	0.214	0.394	1.54118e-266	OPCs
KCNH5	3.29076e-269	-0.483605	0.172	0.346	5.642e-265	OPCs
TTTY10	1.87968e-268	-0.393614	0.11	0.271	3.22272e-264	OPCs
MEG8	1.62103e-267	-0.368075	0.606	0.772	2.77926e-263	OPCs
BRINP1	3.7431e-267	-0.420946	0.487	0.677	6.41754e-263	OPCs
PREX2	1.11046e-266	-0.412874	0.556	0.74	1.90388e-262	OPCs
CNTN3	5.14915e-266	0.616621	0.659	0.595	8.82822e-262	OPCs
PSD3	6.18183e-263	-0.340072	0.716	0.874	1.05988e-258	OPCs
CSPG5	6.82061e-262	-0.350235	0.475	0.678	1.16939e-257	OPCs
CLU	7.01105e-260	0.736512	0.515	0.41	1.20204e-255	OPCs
C2orf72	1.88959e-258	-0.376539	0.153	0.317	3.23969e-254	OPCs
SH3D19	3.1061e-258	-0.312568	0.735	0.877	5.32541e-254	OPCs
PTPRO	1.8895e-253	-0.401821	0.292	0.484	3.23955e-249	OPCs
GABRB2	1.63958e-246	-0.340664	0.151	0.323	2.81106e-242	OPCs
SPOCK1	4.64043e-246	0.403928	0.779	0.765	7.95602e-242	OPCs
KLHL1	3.29382e-241	-0.411624	0.363	0.554	5.64726e-237	OPCs
CKB	6.23479e-241	0.731427	0.464	0.357	1.06895e-236	OPCs
BCHE	1.13414e-239	-0.369604	0.386	0.578	1.94449e-235	OPCs
DGKG	3.57825e-237	0.38464	0.895	0.922	6.13491e-233	OPCs
NT5E	3.92691e-237	-0.342664	0.171	0.336	6.73269e-233	OPCs
AC007319.1	9.86461e-237	-0.552759	0.14	0.295	1.69129e-232	OPCs
HIP1R	3.86832e-235	0.603514	0.694	0.651	6.63223e-231	OPCs
SPATA6	1.75162e-234	-0.325946	0.679	0.839	3.00316e-230	OPCs
KHDRBS2	2.9498e-234	-0.299305	0.428	0.635	5.05743e-230	OPCs
VWC2	4.02334e-234	-0.362754	0.373	0.562	6.89802e-230	OPCs
LRRN1	3.69852e-232	-0.310551	0.648	0.801	6.34111e-228	OPCs
SLC25A29	1.63557e-231	0.503519	0.266	0.149	2.80418e-227	OPCs
ZNF721	2.24764e-231	0.471369	0.378	0.243	3.85358e-227	OPCs
GDI1	5.88221e-230	0.625822	0.325	0.208	1.00851e-225	OPCs
GALNT10	2.54441e-227	-0.311434	0.404	0.595	4.36238e-223	OPCs
DANT2	3.67853e-227	-0.290371	0.581	0.768	6.30684e-223	OPCs
CDH18	1.82952e-225	-0.285152	0.392	0.598	3.13672e-221	OPCs
SAMHD1	6.14598e-225	0.536768	0.328	0.203	1.05373e-220	OPCs
NTNG1	1.05023e-224	-0.316157	0.696	0.838	1.80062e-220	OPCs
GPC6	8.4285e-224	-0.377632	0.713	0.834	1.44507e-219	OPCs
GPC5	1.38552e-223	-0.631159	0.291	0.452	2.37548e-219	OPCs
C1orf21	5.09776e-222	-0.336565	0.656	0.811	8.74011e-218	OPCs
HSPA1A	5.56743e-221	0.561937	0.253	0.139	9.54536e-217	OPCs
DOK5	2.76084e-220	-0.371029	0.177	0.334	4.73346e-216	OPCs
FAM182B	3.51697e-220	0.484715	0.294	0.172	6.02985e-216	OPCs
RIT2	2.83206e-219	-0.351955	0.379	0.571	4.85556e-215	OPCs
RPL13	7.24648e-219	-0.296435	0.458	0.655	1.24241e-214	OPCs
ERBB3	8.50308e-219	-0.281786	0.138	0.291	1.45785e-214	OPCs
PTN	1.75923e-218	-0.326915	0.632	0.799	3.01619e-214	OPCs
MT-CO1	8.7993e-215	0.606469	0.656	0.582	1.50864e-210	OPCs
RASGEF1B	1.94159e-213	0.613371	0.462	0.329	3.32886e-209	OPCs
FAT3	1.004e-212	-0.342188	0.254	0.43	1.72136e-208	OPCs
PLEKHH2	8.77471e-211	-0.30935	0.451	0.633	1.50442e-206	OPCs
TSPYL2	1.38298e-210	0.54347	0.285	0.171	2.37111e-206	OPCs
ITM2C	7.53584e-210	-0.334814	0.388	0.576	1.29202e-205	OPCs
LRP4-AS1	8.83416e-210	-0.379897	0.133	0.277	1.51462e-205	OPCs
KLHL23	1.29152e-209	-0.311287	0.314	0.488	2.21431e-205	OPCs
AC012593.1	8.43728e-208	-0.488751	0.279	0.443	1.44657e-203	OPCs
DDX17	5.33843e-207	0.400998	0.799	0.816	9.15274e-203	OPCs
ANGEL1	2.29065e-206	-0.28506	0.225	0.388	3.92732e-202	OPCs
SPOCK3	2.42948e-206	-0.295204	0.563	0.753	4.16534e-202	OPCs
HEPN1	2.80202e-206	-0.306003	0.169	0.326	4.80406e-202	OPCs
HSP90AA1	2.58738e-204	0.678664	0.54	0.455	4.43607e-200	OPCs
MTSS1	6.25939e-204	-0.285961	0.692	0.837	1.07317e-199	OPCs
CHL1	2.12715e-202	0.344615	0.894	0.921	3.647e-198	OPCs
CRLF3	5.66687e-202	-0.328311	0.237	0.399	9.71585e-198	OPCs
EEF2K	1.73885e-198	0.539675	0.386	0.268	2.98126e-194	OPCs
STAU2	2.61657e-198	-0.30535	0.385	0.558	4.48611e-194	OPCs
PGRMC1	1.62097e-196	-0.300762	0.276	0.447	2.77915e-192	OPCs
MACROD2	2.04098e-196	-0.346362	0.709	0.845	3.49926e-192	OPCs
RIC3	1.25228e-195	-0.275044	0.296	0.466	2.14703e-191	OPCs
SERINC5	1.76093e-195	-0.30892	0.57	0.737	3.01911e-191	OPCs
NCALD	1.57174e-193	-0.359044	0.628	0.766	2.69476e-189	OPCs
FAIM2	2.34306e-193	0.622801	0.359	0.254	4.01718e-189	OPCs
NRIP1	2.96998e-193	-0.289654	0.218	0.374	5.09203e-189	OPCs
LIFR	4.4211e-190	0.555628	0.582	0.521	7.57998e-186	OPCs
LIMA1	5.91224e-190	-0.293002	0.295	0.461	1.01365e-185	OPCs
MFF	3.72127e-189	-0.281064	0.375	0.547	6.38012e-185	OPCs
SUSD5	1.10171e-187	-0.307122	0.173	0.316	1.88889e-183	OPCs
LINC01301	4.68987e-187	-0.380775	0.15	0.285	8.04078e-183	OPCs
HS2ST1	8.23005e-187	-0.339924	0.19	0.333	1.41104e-182	OPCs
RAMP1	3.66795e-186	0.587414	0.498	0.409	6.28871e-182	OPCs
PSMA1	3.62103e-185	-0.316069	0.141	0.278	6.20826e-181	OPCs
KCNN2	6.8735e-185	-0.410526	0.179	0.318	1.17846e-180	OPCs
UST	4.70398e-183	-0.302924	0.645	0.8	8.06497e-179	OPCs
PCDH9-AS2	6.8315e-182	-0.381886	0.337	0.498	1.17126e-177	OPCs
TNKS	1.1353e-181	0.359194	0.807	0.837	1.94647e-177	OPCs
CAMK4	4.5124e-180	-0.32145	0.322	0.485	7.73651e-176	OPCs
AGO3	5.19261e-180	-0.272263	0.479	0.652	8.90273e-176	OPCs
LINC01006	7.6356e-180	-0.311554	0.242	0.394	1.30912e-175	OPCs
UNC80	7.82017e-180	-0.317207	0.606	0.765	1.34077e-175	OPCs
TMEM132C	2.05553e-179	0.404716	0.847	0.856	3.52421e-175	OPCs
UGDH	3.13767e-179	-0.286145	0.164	0.303	5.37953e-175	OPCs
SHISA9	2.40936e-178	-0.315587	0.651	0.799	4.13085e-174	OPCs
B3GNT7	1.32657e-177	-0.271601	0.15	0.287	2.2744e-173	OPCs
CACNA1E	2.58071e-177	-0.29423	0.224	0.374	4.42463e-173	OPCs
OLFM2	3.16614e-177	-0.261584	0.415	0.588	5.42834e-173	OPCs
FOXO1	6.436e-177	0.436584	0.302	0.19	1.10345e-172	OPCs
ENO1	1.91536e-176	0.519131	0.318	0.212	3.28389e-172	OPCs
GRIA1	2.50816e-176	-0.28142	0.306	0.474	4.30024e-172	OPCs
PLCE1	6.03387e-174	-0.285828	0.339	0.504	1.03451e-169	OPCs
LTBP1	2.73482e-173	-0.323706	0.164	0.3	4.68884e-169	OPCs
FGF12	7.31428e-171	-0.282012	0.905	0.959	1.25403e-166	OPCs
BCL6	9.61192e-170	0.605467	0.412	0.316	1.64796e-165	OPCs
PPIA	1.32327e-168	0.443607	0.26	0.16	2.26875e-164	OPCs
ENOSF1	1.45432e-168	-0.286693	0.151	0.281	2.49343e-164	OPCs
KCNJ6	2.67466e-168	-0.328997	0.136	0.261	4.5857e-164	OPCs
TMEFF2	2.94053e-168	-0.284299	0.348	0.517	5.04154e-164	OPCs
PIGC	8.93523e-167	-0.329968	0.15	0.278	1.53195e-162	OPCs
SLC8A3	1.00076e-166	-0.30239	0.289	0.44	1.71581e-162	OPCs
STAT1	1.41964e-166	-0.319865	0.161	0.291	2.43397e-162	OPCs
DLEU2	1.44573e-161	-0.262056	0.537	0.705	2.4787e-157	OPCs
KCNH8	1.95912e-161	-0.275238	0.595	0.761	3.35892e-157	OPCs
ADCY8	1.70427e-159	-0.276233	0.407	0.57	2.92197e-155	OPCs
DOK6	2.39345e-158	-0.258334	0.397	0.56	4.10357e-154	OPCs
ATP1B2	1.17837e-157	0.688862	0.413	0.334	2.02032e-153	OPCs
ZNF804A	3.06508e-157	-0.307756	0.389	0.546	5.25508e-153	OPCs
SETBP1	4.15487e-157	-0.264188	0.383	0.545	7.12353e-153	OPCs
SEC62	7.36227e-157	-0.254389	0.23	0.369	1.26226e-152	OPCs
RIMS1	7.6316e-157	-0.260455	0.556	0.725	1.30844e-152	OPCs
CACNB2	8.95225e-157	-0.324916	0.348	0.502	1.53486e-152	OPCs
XRRA1	8.07896e-156	-0.250565	0.27	0.415	1.38514e-151	OPCs
SLC8A1-AS1	4.13179e-154	-0.366585	0.167	0.289	7.08395e-150	OPCs
LRFN5	2.91921e-152	-0.283427	0.546	0.711	5.00499e-148	OPCs
SPON1	1.70227e-151	-0.275591	0.171	0.299	2.91854e-147	OPCs
ZDHHC14	9.12139e-151	0.370219	0.802	0.814	1.56386e-146	OPCs
OSBPL3	1.98605e-150	-0.329931	0.15	0.27	3.40508e-146	OPCs
ANKFN1	4.85827e-149	-0.278298	0.19	0.32	8.3295e-145	OPCs
NSF	5.63556e-149	0.467114	0.418	0.326	9.66216e-145	OPCs
PDE10A	4.1618e-146	-0.35975	0.232	0.362	7.13541e-142	OPCs
IPO9-AS1	1.00936e-144	-0.346429	0.389	0.539	1.73055e-140	OPCs
STK33	1.06148e-144	-0.273078	0.256	0.395	1.8199e-140	OPCs
PRKCA-AS1	1.37861e-144	-0.330111	0.153	0.273	2.36363e-140	OPCs
PLD5	1.11162e-140	0.486159	0.576	0.51	1.90587e-136	OPCs
APOD	1.35991e-137	0.545101	0.676	0.677	2.33156e-133	OPCs
LY6H	4.97739e-137	0.528096	0.318	0.227	8.53374e-133	OPCs
VCAN	7.99459e-137	0.252309	0.961	0.971	1.37067e-132	OPCs
MKRN3	8.05089e-136	-0.255029	0.305	0.445	1.38033e-131	OPCs
MT-CO2	2.41831e-132	0.64958	0.747	0.739	4.1462e-128	OPCs
SUMF1	8.51025e-132	-0.314685	0.489	0.642	1.45908e-127	OPCs
NELL1	2.33682e-131	-0.264729	0.563	0.699	4.00647e-127	OPCs
MB21D2	1.89304e-130	-0.280673	0.215	0.337	3.24562e-126	OPCs
MT-CO3	4.88734e-129	0.48986	0.7	0.68	8.37934e-125	OPCs
DST	8.08671e-129	0.274469	0.899	0.933	1.38647e-124	OPCs
GNG2	1.87081e-126	-0.266897	0.263	0.39	3.2075e-122	OPCs
PDE5A	2.52903e-126	-0.267327	0.185	0.301	4.33602e-122	OPCs
KCTD16	1.32791e-125	-0.261575	0.58	0.72	2.27669e-121	OPCs
PIP4K2A	4.33235e-119	0.470306	0.647	0.639	7.42782e-115	OPCs
ITPK1	5.22656e-118	0.43768	0.332	0.246	8.96094e-114	OPCs
SYT1	6.52056e-114	0.86097	0.341	0.257	1.11795e-109	OPCs
GAPDH	6.53496e-114	0.589439	0.492	0.444	1.12042e-109	OPCs
HTRA1	8.69468e-114	0.40153	0.702	0.714	1.4907e-109	OPCs
MMP17	5.53005e-113	0.51002	0.296	0.215	9.48127e-109	OPCs
SGK1	5.86651e-108	0.318309	0.791	0.813	1.00581e-103	OPCs
KAT2B	1.0501e-107	0.274017	0.859	0.896	1.8004e-103	OPCs
PEX5L	2.7014e-107	0.481254	0.451	0.378	4.63156e-103	OPCs
MT-ND2	3.24945e-106	0.461697	0.454	0.379	5.57118e-102	OPCs
SPARCL1	1.84689e-105	0.471853	0.614	0.605	3.16649e-101	OPCs
TMEM108	1.91789e-105	-0.299396	0.674	0.8	3.28822e-101	OPCs
LENG8	1.77582e-104	0.512293	0.369	0.297	3.04465e-100	OPCs
ABLIM1	2.19392e-104	0.432901	0.295	0.214	3.76147e-100	OPCs
LINGO1	3.4859e-103	0.399917	0.527	0.47	5.97658e-99	OPCs
GALNTL6	8.5126e-101	-0.353662	0.154	0.25	1.45949e-96	OPCs
PPP2R1A	3.03461e-97	0.414297	0.286	0.211	5.20285e-93	OPCs
SLC35F3	2.7236e-95	-0.289306	0.377	0.492	4.6696e-91	OPCs
SRRM2	2.13164e-94	0.462329	0.512	0.47	3.65469e-90	OPCs
RAD18	1.83628e-93	0.352999	0.261	0.183	3.14831e-89	OPCs
PKD1	1.5596e-92	0.469936	0.32	0.249	2.67393e-88	OPCs
PTPRJ	6.5549e-92	0.355374	0.713	0.718	1.12384e-87	OPCs
ACAP3	5.2904e-89	0.587495	0.505	0.475	9.0704e-85	OPCs
NCOA1	1.22186e-88	0.312887	0.834	0.877	2.09488e-84	OPCs
BSG	3.35372e-87	0.423188	0.273	0.204	5.74995e-83	OPCs
NDRG2	4.91334e-86	0.484037	0.323	0.258	8.42392e-82	OPCs
ZHX2	9.29813e-84	0.407418	0.715	0.727	1.59416e-79	OPCs
NFE2L2	3.45754e-83	0.379419	0.459	0.402	5.92795e-79	OPCs
ZBTB16	1.6106e-82	0.401102	0.491	0.441	2.76137e-78	OPCs
BNIP3L	1.70302e-82	0.452072	0.336	0.268	2.91983e-78	OPCs
IKZF2	2.03299e-82	0.387023	0.482	0.424	3.48557e-78	OPCs
SLC24A2	1.43666e-80	0.475951	0.577	0.562	2.46316e-76	OPCs
FAM66D	1.16519e-79	0.378699	0.365	0.302	1.99771e-75	OPCs
MNAT1	1.17042e-78	0.332835	0.53	0.489	2.00669e-74	OPCs
GRAMD1C	3.19344e-78	0.397394	0.43	0.37	5.47516e-74	OPCs
BEST3	2.3419e-75	0.391616	0.337	0.269	4.01519e-71	OPCs
KAT2A	3.02553e-75	0.482312	0.302	0.242	5.18727e-71	OPCs
MGLL	2.97049e-74	0.355948	0.424	0.357	5.0929e-70	OPCs
SNRNP70	5.89263e-74	0.468255	0.529	0.507	1.01029e-69	OPCs
HDAC4	6.06351e-73	0.402412	0.548	0.525	1.03959e-68	OPCs
RASSF4	7.92532e-73	0.434365	0.388	0.331	1.3588e-68	OPCs
SHC2	1.64731e-72	0.498022	0.369	0.314	2.82431e-68	OPCs
UBB	2.88317e-69	0.322813	0.264	0.198	4.9432e-65	OPCs
ABCC8	6.17871e-68	0.345855	0.323	0.258	1.05934e-63	OPCs
TXNIP	4.49069e-67	0.441426	0.359	0.306	7.69929e-63	OPCs
SLC22A17	3.90758e-66	0.485632	0.528	0.525	6.69954e-62	OPCs
ZMYND8	3.57787e-64	0.393147	0.509	0.482	6.13426e-60	OPCs
PRKAR1B	1.30667e-63	0.375595	0.299	0.239	2.24029e-59	OPCs
FMNL3	2.12308e-63	0.371972	0.358	0.3	3.64003e-59	OPCs
DNAH11	7.50731e-63	0.369565	0.267	0.209	1.28713e-58	OPCs
SUZ12	8.26575e-63	0.320548	0.336	0.274	1.41716e-58	OPCs
MT-ND5	1.0441e-62	0.383017	0.318	0.257	1.79011e-58	OPCs
SORBS1	1.19289e-61	0.404919	0.577	0.579	2.04521e-57	OPCs
UBC	1.25342e-61	0.328706	0.266	0.206	2.149e-57	OPCs
ZCCHC24	1.09737e-60	0.397716	0.646	0.663	1.88145e-56	OPCs
LRP4	6.0646e-60	0.32852	0.586	0.582	1.03978e-55	OPCs
CPNE5	2.44931e-59	0.337763	0.298	0.238	4.19935e-55	OPCs
FTL	4.98616e-58	0.483822	0.391	0.354	8.54878e-54	OPCs
COL16A1	3.26826e-57	0.4375	0.418	0.38	5.60344e-53	OPCs
LTBP3	9.55532e-57	0.392733	0.291	0.237	1.63826e-52	OPCs
CRISPLD2	1.15647e-56	0.331455	0.364	0.308	1.98277e-52	OPCs
HIP1	2.46915e-56	0.362099	0.737	0.761	4.23336e-52	OPCs
PHACTR3	7.1793e-55	0.309088	0.771	0.802	1.23089e-50	OPCs
ADGRB1	2.70098e-53	0.440788	0.456	0.427	4.63083e-49	OPCs
TYRO3	4.10192e-53	0.350065	0.295	0.241	7.03274e-49	OPCs
TCF25	1.58776e-52	0.336124	0.318	0.263	2.72221e-48	OPCs
CCDC50	5.27994e-51	0.284858	0.72	0.766	9.05245e-47	OPCs
TULP4	7.75133e-50	0.297646	0.462	0.428	1.32897e-45	OPCs
IRS2	1.38352e-49	0.328965	0.286	0.233	2.37204e-45	OPCs
WDR6	2.18999e-49	0.402643	0.258	0.211	3.75474e-45	OPCs
SLAIN1	2.63977e-48	0.276897	0.687	0.718	4.52588e-44	OPCs
ATP13A4	3.12371e-48	0.287444	0.657	0.684	5.35561e-44	OPCs
FOXN3	1.21155e-47	0.298434	0.611	0.619	2.07719e-43	OPCs
ARAP2	2.67212e-45	0.311926	0.612	0.638	4.58134e-41	OPCs
XPO1	2.34368e-44	0.363683	0.425	0.393	4.01824e-40	OPCs
DPYSL2	3.38773e-44	0.328719	0.479	0.459	5.80826e-40	OPCs
NPAS2	4.67189e-44	0.327681	0.289	0.239	8.00995e-40	OPCs
MAT2A	6.50723e-44	0.296075	0.27	0.221	1.11566e-39	OPCs
LRP1	2.71261e-43	0.326765	0.666	0.697	4.65077e-39	OPCs
UBA1	3.84052e-43	0.330734	0.278	0.232	6.58457e-39	OPCs
MAPK8IP3	2.44152e-42	0.345043	0.312	0.267	4.18598e-38	OPCs
CHST9	9.87729e-42	0.270282	0.551	0.526	1.69346e-37	OPCs
YPEL3	4.59669e-41	0.353771	0.27	0.225	7.88102e-37	OPCs
UCHL1	4.73802e-41	0.309519	0.297	0.251	8.12333e-37	OPCs
IGF1R	2.14981e-40	0.260341	0.637	0.652	3.68586e-36	OPCs
SMG1	1.67095e-39	0.296337	0.358	0.317	2.86485e-35	OPCs
SNAP25	2.25855e-38	0.309355	0.593	0.613	3.87228e-34	OPCs
METTL7A	4.6132e-38	0.312576	0.299	0.256	7.90933e-34	OPCs
BCKDHB	2.31064e-37	0.312013	0.466	0.44	3.96159e-33	OPCs
ST7	2.78079e-37	0.260534	0.389	0.349	4.76767e-33	OPCs
CNP	3.62414e-37	0.377761	0.377	0.348	6.21358e-33	OPCs
HNRNPK	9.73078e-37	0.338178	0.396	0.369	1.66834e-32	OPCs
ENOX2	2.31428e-36	0.284192	0.263	0.216	3.96783e-32	OPCs
FRMD5	3.14284e-36	-0.25143	0.621	0.717	5.38841e-32	OPCs
HERC2	9.23044e-35	0.280915	0.465	0.447	1.58256e-30	OPCs
IFI16	1.32365e-34	0.308887	0.251	0.209	2.2694e-30	OPCs
RAB10	1.63538e-34	0.310535	0.495	0.49	2.80387e-30	OPCs
CD81	1.67055e-34	0.377009	0.601	0.643	2.86415e-30	OPCs
PAPOLA	3.40814e-34	0.330354	0.447	0.432	5.84326e-30	OPCs
TIAM1	6.25922e-34	0.293386	0.581	0.591	1.07314e-29	OPCs
ACTB	1.01729e-33	0.368819	0.614	0.677	1.74414e-29	OPCs
PNISR	9.4465e-33	0.267081	0.696	0.751	1.6196e-28	OPCs
STAT3	1.7419e-32	0.262745	0.265	0.223	2.98649e-28	OPCs
PTGES3	2.70534e-31	0.260911	0.261	0.221	4.63831e-27	OPCs
ACTN4	7.7001e-31	0.305868	0.292	0.255	1.32018e-26	OPCs
POU6F2	9.38904e-31	0.264575	0.649	0.666	1.60975e-26	OPCs
HSP90AB1	3.7348e-30	0.293576	0.38	0.352	6.40332e-26	OPCs
PRKAG2	6.02685e-30	0.295165	0.269	0.231	1.0333e-25	OPCs
GPRC5B	3.34991e-29	0.32084	0.456	0.45	5.74342e-25	OPCs
DNM1	3.61194e-29	0.372364	0.343	0.318	6.19267e-25	OPCs
TNK2	5.95441e-29	0.314836	0.725	0.78	1.02088e-24	OPCs
KCNQ3	1.29611e-28	0.301437	0.449	0.427	2.22218e-24	OPCs
SUCLG2-AS1	3.68128e-28	0.29882	0.324	0.287	6.31156e-24	OPCs
TLN2	8.0701e-28	0.278856	0.532	0.533	1.38362e-23	OPCs
BTBD8	1.1353e-27	0.290178	0.31	0.275	1.94646e-23	OPCs
SORT1	1.85292e-27	0.270994	0.355	0.325	3.17683e-23	OPCs
MTUS1	1.3596e-26	0.282862	0.29	0.256	2.33103e-22	OPCs
MT2A	3.78054e-26	0.36733	0.3	0.272	6.48174e-22	OPCs
APBA2	1.44879e-24	0.305279	0.506	0.51	2.48395e-20	OPCs
CRIM1	1.87832e-24	0.266307	0.322	0.29	3.22038e-20	OPCs
CCDC146	8.23941e-24	0.278653	0.428	0.41	1.41265e-19	OPCs
PKM	8.61558e-24	0.30626	0.336	0.311	1.47714e-19	OPCs
PCBP4	1.04824e-23	0.356255	0.314	0.291	1.79721e-19	OPCs
ARHGEF6	1.38368e-23	0.267348	0.291	0.258	2.37231e-19	OPCs
LMO4	2.86423e-22	0.269652	0.313	0.285	4.91072e-18	OPCs
CHN1	1.01033e-21	0.345654	0.487	0.495	1.73221e-17	OPCs
PSAP	1.37698e-21	0.297202	0.536	0.56	2.36083e-17	OPCs
FXR1	1.8149e-21	0.294422	0.427	0.421	3.11164e-17	OPCs
SDC3	4.5339e-21	0.36363	0.553	0.581	7.77337e-17	OPCs
MPDZ	4.73464e-21	0.255489	0.566	0.588	8.11754e-17	OPCs
ATP2B1	1.12697e-20	0.25884	0.586	0.621	1.93219e-16	OPCs
RTKN	2.51893e-20	0.273938	0.307	0.281	4.31871e-16	OPCs
AKT2	3.32111e-20	0.277714	0.303	0.278	5.69404e-16	OPCs
ADGRG1	9.7793e-20	0.317925	0.488	0.498	1.67666e-15	OPCs
ANKRD10	2.92072e-19	0.306297	0.5	0.514	5.00758e-15	OPCs
RALGDS	3.72909e-19	0.267192	0.278	0.253	6.39353e-15	OPCs
ADAMTS9-AS2	4.40541e-19	0.278174	0.357	0.331	7.55307e-15	OPCs
IL6ST	7.41805e-19	0.259144	0.38	0.366	1.27182e-14	OPCs
PLD3	1.33038e-18	0.26229	0.331	0.308	2.28094e-14	OPCs
AHCYL1	1.69176e-18	0.274282	0.322	0.299	2.90053e-14	OPCs
TPST1	6.99199e-18	0.37841	0.356	0.34	1.19878e-13	OPCs
FRMD4A	1.31995e-16	-0.323467	0.605	0.715	2.26306e-12	OPCs
JUND	2.4112e-16	0.26716	0.329	0.314	4.13401e-12	OPCs
MAPT	1.19664e-15	0.283595	0.572	0.612	2.05164e-11	OPCs
ZMIZ1	3.58161e-15	0.289689	0.471	0.482	6.14066e-11	OPCs
PHLDB1	3.97071e-15	0.294428	0.457	0.468	6.80779e-11	OPCs
CDK19	1.23232e-14	0.270847	0.564	0.596	2.11281e-10	OPCs
CLK1	2.68612e-14	0.286905	0.354	0.346	4.60535e-10	OPCs
TBCD	3.45828e-14	0.256359	0.261	0.239	5.92922e-10	OPCs
STXBP1	5.14582e-14	0.252664	0.313	0.3	8.82251e-10	OPCs
GSG1L	1.29749e-13	0.265004	0.506	0.521	2.22455e-09	OPCs
SPTBN4	4.3884e-12	0.25324	0.288	0.271	7.52391e-08	OPCs
MYT1	1.13826e-10	0.260428	0.556	0.599	1.95155e-06	OPCs
KCNQ2	4.32768e-09	0.297635	0.358	0.358	7.4198e-05	OPCs
TSC22D4	7.40152e-09	0.310519	0.374	0.385	0.000126899	OPCs
CLSTN1	3.88485e-07	0.252594	0.505	0.541	0.00666057	OPCs
COL20A1	5.78355e-07	0.339639	0.327	0.332	0.0099159	OPCs
MAN2A1	9.85572e-06	0.277043	0.287	0.284	0.168976	OPCs
TMEM59L	0.000171868	0.25032	0.288	0.293	1	OPCs
NEAT1	0.000264451	0.549942	0.262	0.265	1	OPCs
TRAF4	0.000274368	0.260481	0.277	0.281	1	OPCs
MT-CYB	0.00450164	0.306445	0.52	0.573	1	OPCs
PCDH11Y	0.957275	0.321427	0.251	0.278	1	OPCs

[truncated: 1 more sheets: T cells]
