# Supplementary material for: Identifying Tipping Points during Healthy Brain Aging through Single‐Nucleus Transcriptomic Analysis
Source: Adv Sci (Weinh). 2025 Aug 19;12(41):e05779. doi: 10.1002/advs.202505779 (PMC12591157; doi:10.1002/advs.202505779)
Supplement: Supplementary file 4 — Supporting Information [file ADVS-12-e05779-s002.xlsx]

## Sheet: linear regression analysis
Supplementary Table 3: Linear relationship between all molecules in the healthy human brain and age.
genes	r
FAM87B	0.000418697
FAM41C	0.0156123
FAM87B	0.000418697
FAM41C	0.0156123
SAMD11	0.0411571
FAM87B	0.00471892
FAM41C	0.00254426
SAMD11	0.0184828
NOC2L	0.00232575
KLHL17	0.00109251
PLEKHN1	0.00112723
PERM1	0.00324625
HES4	0.00246574
ISG15	0.000975089
AGRN	0.00103097
C1orf159	0.0026553
TTLL10-AS1	0.154367
TTLL10	0.0099088
TNFRSF18	0.0344423
TNFRSF4	3.08164e-06
SDF4	0.0015335
B3GALT6	0.00521816
UBE2J2	0.00535243
SCNN1D	0.000907869
ACAP3	0.0221494
PUSL1	0.000546757
CPTP	0.00211285
TAS1R3	0.000333979
DVL1	0.00022793
MXRA8	0.00628684
AURKAIP1	3.9597e-08
CCNL2	0.0115206
MRPL20	0.00227551
ANKRD65	0.00141205
VWA1	3.05968e-05
ATAD3C	0.00629923
ATAD3B	0.00429831
ATAD3A	0.000874575
TMEM240	0.0117647
SSU72	0.00101322
MIB2	0.00415871
MMP23B	0.00577181
CDK11B	0.0062124
SLC35E2B	0.00711021
CDK11A	0.0240731
NADK	0.00704008
GNB1	0.0395529
CALML6	0.00689308
TMEM52	0.0154328
CFAP74	0.0171898
GABRD	0.00304019
PRKCZ	0.0116271
FAAP20	0.00318178
SKI	0.0608037
MORN1	0.00099768
RER1	0.00116992
PEX10	7.17464e-05
PLCH2	0.00260312
PANK4	0.000882264
HES5	0.0179918
TNFRSF14	0.019641
MMEL1	0.00425233
TTC34	3.16752e-05
PRDM16	0.0498847
ARHGEF16	2.0245e-06
MEGF6	0.0195219
TPRG1L	0.000763617
WRAP73	0.00157329
TP73	0.0284233
CCDC27	0.0233029
SMIM1	0.0016249
LRRC47	3.42158e-05
CEP104	0.00331573
DFFB	0.00153608
C1orf174	0.000384059
LINC01134	0.00772926
AJAP1	0.00176378
NPHP4	0.0051402
KCNAB2	0.0162659
CHD5	0.0468217
RPL22	0.00046267
RNF207	0.00704562
ICMT	0.00249637
LINC00337	0.0346407
GPR153	0.000569408
ACOT7	0.000412716
HES2	0.0178898
ESPN	0.0277241
TNFRSF25	0.00220202
PLEKHG5	0.0106922
NOL9	0.00257412
TAS1R1	0.00692249
ZBTB48	0.00656014
KLHL21	0.000905291
PHF13	9.53725e-06
THAP3	0.00138106
DNAJC11	0.0067374
CAMTA1	0.0288808
VAMP3	0.00109623
PER3	0.0169618
UTS2	0.000411803
TNFRSF9	0.0342969
PARK7	1.80423e-05
ERRFI1	0.00138851
SLC45A1	0.00552669
RERE	0.0241658
ENO1	0.00892294
ENO1-AS1	0.00307214
CA6	0.0298465
SLC2A7	0.0036303
SLC2A5	0.0319514
GPR157	0.0105816
MIR34AHG	0.0411679
H6PD	0.00685374
SPSB1	0.0335635
SLC25A33	0.0197434
TMEM201	4.63198e-05
PIK3CD	0.0446695
PIK3CD-AS2	0.0327021
CLSTN1	0.0291465
CTNNBIP1	0.00726883
LZIC	0.00112682
NMNAT1	0.00717787
RBP7	0.00487563
UBE4B	0.0142631
KIF1B	0.019257
PGD	0.00163371
DFFA	0.00233749
PEX14	0.00831415
CASZ1	0.0239644
C1orf127	0.0653374
TARDBP	0.0486092
MASP2	0.0130921
SRM	0.00313444
EXOSC10	0.00565353
MTOR	0.0092909
MTOR-AS1	0.00122439
ANGPTL7	0.000187729
UBIAD1	0.000782185
FBXO2	0.000536467
FBXO44	0.00149029
FBXO6	0.00117013
MAD2L2	0.000449212
DRAXIN	0.000967408
AGTRAP	0.00245629
C1orf167	0.0189083
MTHFR	0.0229955
CLCN6	0.00684609
NPPA	0.00045521
KIAA2013	0.000387181
PLOD1	0.00981702
MFN2	0.00230234
MIIP	0.00482173
TNFRSF8	0.0541335
TNFRSF1B	0.0364668
VPS13D	0.0385113
DHRS3	0.0201672
AADACL4	0.0295714
AADACL3	0.00996142
C1orf158	0.0576361
PRAMEF20	0.0457267
LRRC38	0.00665503
PDPN	0.0148489
PRDM2	0.0119025
KAZN	0.00164431
TMEM51-AS1	0.0146431
TMEM51	0.0557389
C1orf195	0.00273293
FHAD1	0.0229473
EFHD2	0.00350388
CTRC	0.000463987
CELA2A	0.000344666
CELA2B	6.86759e-06
CASP9	0.00481672
DNAJC16	0.00145783
AGMAT	0.00166246
DDI2	0.0154614
PLEKHM2	0.0127674
SLC25A34	0.000127756
TMEM82	0.0503027
FBLIM1	0.022922
UQCRHL	0.000518743
SPEN	0.0290759
ZBTB17	0.00189641
HSPB7	0.00960532
CLCNKA	0.00704877
CLCNKB	0.00751655
FAM131C	0.00954026
EPHA2	0.0100316
ARHGEF19	0.0307322
FBXO42	0.0199737
SZRD1	0.00496226
SPATA21	0.00543231
NECAP2	0.00836449
NBPF1	0.0151147
CROCC	0.0163233
ATP13A2	0.000263366
SDHB	0.0022099
PADI2	0.0477509
PADI1	0.0390239
PADI3	0.0200204
PADI4	0.000648894
PADI6	0.0411995
RCC2	0.0191523
ARHGEF10L	0.0367128
ACTL8	0.0307476
IGSF21	0.0736895
KLHDC7A	0.000600059
PAX7	0.000924564
IFFO2	0.0144958
UBR4	0.0241905
EMC1	0.000161815
MRTO4	1.66278e-05
AKR7A3	0.000308309
AKR7A2	0.00099148
CAPZB	0.0536909
NBL1	0.00411018
HTR6	0.0212194
TMCO4	0.0423329
OTUD3	0.000157293
PLA2G5	0.00114012
PLA2G2D	0.00246686
PLA2G2C	0.0297901
UBXN10	0.000807377
VWA5B1	0.0130688
LINC01141	0.0100846
CAMK2N1	0.000980949
MUL1	0.000914678
FAM43B	0.00943835
CDA	0.0527549
PINK1	2.60114e-05
DDOST	0.00120343
KIF17	0.00200381
SH2D5	0.0292799
HP1BP3	0.02081
EIF4G3	0.0117636
ECE1	0.0272656
NBPF3	0.000140416
ALPL	0.0533983
RAP1GAP	0.00039788
USP48	0.014209
LDLRAD2	0.00215762
HSPG2	0.0338976
CELA3B	0.0776539
CDC42	0.000199336
WNT4	0.0181558
ZBTB40	0.0114
EPHA8	0.0254969
C1QA	0.000444994
C1QC	0.0010169
C1QB	0.000886713
EPHB2	0.0149745
LACTBL1	0.0591146
KDM1A	0.00252615
LUZP1	0.0119156
LINC01355	5.0089e-05
HNRNPR	0.00799794
ZNF436	0.00431993
ZNF436-AS1	0.00475175
TCEA3	0.00404537
ASAP3	0.011894
E2F2	0.0621958
ID3	0.01617
MDS2	0.00469285
RPL11	0.000221328
PITHD1	0.000660914
LYPLA2	0.00013003
GALE	3.09142e-05
HMGCL	0.00741484
FUCA1	0.0021603
CNR2	0.0256306
PNRC2	0.00135917
SRSF10	0.00127852
MYOM3	0.0279353
IL22RA1	0.0133811
IFNLR1	0.036628
GRHL3	0.000997278
STPG1	0.000379684
NIPAL3	0.00215228
RCAN3	0.0213139
NCMAP	0.0167308
SRRM1	0.0105894
CLIC4	0.0073011
RUNX3	0.00188256
SYF2	0.000155
RSRP1	0.005998
RHD	4.8943e-06
TMEM50A	0.000609366
RHCE	0.00500056
LDLRAP1	0.025789
MAN1C1	0.0351067
MTFR1L	0.000572298
AUNIP	0.00153152
PAQR7	0.00165042
STMN1	0.000258524
PAFAH2	0.00316494
EXTL1	0.000646089
SLC30A2	0.000412896
TRIM63	0.109531
PDIK1L	0.000117928
FAM110D	0.0200647
ZNF593	0.000196929
CNKSR1	0.000935405
CATSPER4	0.0117453
CEP85	0.00557166
SH3BGRL3	0.000133225
UBXN11	0.000553978
CD52	0.00508089
ZNF683	0.00162533
LIN28A	0.0125205
DHDDS	0.00137997
HMGN2	0.00222075
RPS6KA1	0.0381607
ARID1A	0.0423441
PIGV	0.000196612
ZDHHC18	0.000136205
GPN2	0.000872448
GPATCH3	0.00176908
NUDC	0.00303508
KDF1	0.00165449
TRNP1	0.0310378
SLC9A1	0.00154008
WDTC1	0.00729456
TMEM222	4.95485e-05
SYTL1	0.00182623
MAP3K6	0.000131791
FCN3	0.02118
GPR3	0.00404423
WASF2	0.0342951
AHDC1	0.0190653
FGR	0.0368352
IFI6	0.000399013
FAM76A	5.66759e-05
STX12	0.00863477
PPP1R8	0.001378
THEMIS2	0.059649
RPA2	0.00681245
SMPDL3B	0.000635492
XKR8	0.000413135
EYA3	0.0062417
PTAFR	0.0226747
DNAJC8	2.97986e-06
SESN2	0.00632529
MED18	0.000222991
PHACTR4	0.00944295
RCC1	0.00435044
TRNAU1AP	0.00359965
SNHG12	0.00433717
TAF12	0.00404861
RAB42	0.0579075
GMEB1	0.00633952
YTHDF2	0.00420791
OPRD1	0.0042658
EPB41	0.0191018
TMEM200B	0.00010541
SRSF4	0.0142901
MECR	0.000940968
PTPRU	0.000215941
MATN1	6.88996e-06
MATN1-AS1	0.0176449
LAPTM5	0.00213447
SDC3	0.000956174
PUM1	0.0350087
NKAIN1	0.000607205
SNRNP40	0.00135592
ZCCHC17	4.5155e-05
FABP3	0.0112527
SERINC2	0.00390621
TINAGL1	0.018098
HCRTR1	0.00445408
PEF1	0.000145589
COL16A1	0.00193995
ADGRB2	0.00124268
SPOCD1	0.000973757
PTP4A2	0.0216682
KHDRBS1	0.012069
TMEM39B	0.00130917
KPNA6	0.0163843
TXLNA	0.00941468
CCDC28B	0.0004614
IQCC	0.00229973
DCDC2B	0.000100948
TMEM234	0.000182073
EIF3I	0.00136954
FAM167B	0.00531278
LCK	0.16204
HDAC1	0.0180202
MARCKSL1	3.4784e-06
TSSK3	0.00215438
FAM229A	0.00127979
BSDC1	0.00800002
ZBTB8A	2.95885e-05
ZBTB8OS	0.00307516
RBBP4	0.00445009
SYNC	0.00422278
KIAA1522	0.000335231
S100PBP	0.0105671
FNDC5	0.0176467
HPCA	0.00299737
TMEM54	0.00258692
RNF19B	0.01714
AK2	0.00654361
AZIN2	0.00332987
TRIM62	0.0142336
ZNF362	0.00971716
A3GALT2	0.0100413
PHC2	0.0329064
ZSCAN20	0.00305728
CSMD2	0.00354604
C1orf94	0.00805242
SMIM12	0.0027276
GJB5	0.0259566
GJB3	0.0195019
GJA4	0.000714324
DLGAP3	0.00225642
ZMYM6	0.000863148
ZMYM1	0.00379836
SFPQ	0.0155352
ZMYM4	0.0110761
ZMYM4-AS1	0.00408341
KIAA0319L	0.0142012
NCDN	0.049105
TFAP2E	0.0035083
PSMB2	8.53325e-05
C1orf216	0.00304653
CLSPN	0.00603151
AGO4	0.00734286
AGO1	0.00490327
AGO3	0.0111153
TEKT2	6.24215e-06
COL8A2	0.0249908
TRAPPC3	0.000217092
MAP7D1	0.005087
THRAP3	0.00808207
SH3D21	0.000852436
STK40	0.0147792
LSM10	0.000450356
OSCP1	0.00231244
MRPS15	0.000209997
CSF3R	0.000632914
GRIK3	0.0134685
LINC01137	0.00377195
ZC3H12A	0.010276
MEAF6	0.000110309
SNIP1	0.0011289
DNALI1	0.00628133
GNL2	0.0111811
RSPO1	0.0459257
C1orf109	0.000166911
CDCA8	0.00977978
EPHA10	0.00924291
MANEAL	0.0174716
YRDC	0.00240575
C1orf122	0.000730787
MTF1	0.0030492
INPP5B	0.0101315
SF3A3	0.00344556
FHL3	0.017376
POU3F1	7.44691e-06
RRAGC	0.0015981
RHBDL2	3.31163e-05
AKIRIN1	0.00257678
NDUFS5	2.26812e-06
MACF1	0.0730003
BMP8A	0.00113695
PABPC4	0.0015406
HEYL	0.0660085
NT5C1A	0.000246275
HPCAL4	0.00143995
PPIE	0.000573277
BMP8B	0.00284395
TRIT1	0.00131468
MYCL	0.00658787
MFSD2A	0.0325615
CAP1	0.00872856
PPT1	3.48804e-07
RLF	0.0142435
TMCO2	0.0120882
ZMPSTE24	0.00176077
COL9A2	0.00298268
SMAP2	0.0616581
ZFP69B	0.00388054
ZFP69	0.00141157
EXO5	2.97463e-05
ZNF684	0.000226227
RIMS3	0.00158324
NFYC-AS1	0.00955185
NFYC	0.00790917
KCNQ4	0.00944547
CITED4	0.00963889
CTPS1	0.00399484
SLFNL1-AS1	0.00297458
SLFNL1	0.000865994
SCMH1	0.00923414
FOXO6	0.00281512
HIVEP3	0.0234258
FOXJ3	0.0125369
RIMKLA	0.0111267
ZMYND12	0.000643641
PPCS	0.000575111
CCDC30	0.00543102
PPIH	0.00235389
YBX1	0.00871748
CLDN19	0.00388695
P3H1	0.00207982
SVBP	0.000171527
ERMAP	0.0148433
ZNF691	0.00739126
SLC2A1	0.012383
SLC2A1-AS1	6.7001e-05
FAM183A	1.95273e-05
EBNA1BP2	0.000697646
CFAP57	0.000975866
TMEM125	0.000625374
TIE1	0.0362493
MPL	0.00470709
CDC20	0.00101189
ELOVL1	0.000136912
MED8	0.000356338
SZT2	0.0139164
SZT2-AS1	0.000260789
HYI	0.00264452
PTPRF	0.00294067
KDM4A-AS1	0.000768786
ST3GAL3	0.0025928
ARTN	0.0145916
IPO13	0.00253235
DPH2	0.00299507
ATP6V0B	0.000233465
B4GALT2	0.0010419
CCDC24	0.00130918
SLC6A9	0.00511242
KLF17	0.00226577
DMAP1	0.000939836
ERI3	0.0327683
RNF220	0.00262102
TMEM53	0.0023488
KIF2C	0.0384153
RPS8	0.00148281
BEST4	0.0193711
PLK3	0.0328451
BTBD19	0.0417235
PTCH2	0.00298069
EIF2B3	0.0120649
HECTD3	0.000496457
UROD	0.00385747
ZSWIM5	0.0052235
LINC01144	1.28038e-06
HPDL	0.00425139
MUTYH	5.85175e-05
TOE1	0.000356919
TESK2	0.00548787
MMACHC	1.43272e-05
PRDX1	0.000100208
AKR1A1	0.0187235
NASP	0.00874705
CCDC17	0.00917248
GPBP1L1	0.0203246
TMEM69	9.87603e-07
IPP	0.00103401
MAST2	0.00464042
PIK3R3	0.00522841
TSPAN1	0.00929269
POMGNT1	0.000981778
LURAP1	0.00519618
RAD54L	0.000535438
LRRC41	0.00388744
UQCRH	0.00315904
NSUN4	0.00210728
FAAH	1.58026e-06
MKNK1-AS1	0.00449578
MKNK1	0.025497
ATPAF1	0.000844491
TEX38	0.00363854
EFCAB14-AS1	0.000201168
EFCAB14	0.00537602
CYP4B1	0.0538099
CYP4X1	0.00998683
CYP4Z1	0.0047397
CYP4A22-AS1	1.64939e-05
LINC00853	0.00274935
TAL1	0.00460723
STIL	0.0025101
CMPK1	0.00131813
LINC01389	0.000148243
TRABD2B	0.0394473
SLC5A9	0.000273499
SPATA6	0.00544482
AGBL4	0.0116319
ELAVL4	0.0129483
DMRTA2	0.00031803
FAF1	0.0149365
CDKN2C	0.000850634
C1orf185	0.000248102
LINC01562	0.00111389
RNF11	0.00144135
TTC39A	0.0149713
TTC39A-AS1	0.00163762
EPS15	0.0257892
OSBPL9	0.0124968
NRDC	0.0127623
RAB3B	0.00748245
TXNDC12	0.00163001
BTF3L4	0.000609396
ZFYVE9	0.00212554
CC2D1B	0.010374
ORC1	0.0291917
PRPF38A	0.00136794
GPX7	0.000559153
COA7	0.00177617
ZYG11B	0.00650277
ZYG11A	0.0120105
ECHDC2	0.0249808
SCP2	0.00510746
PODN	0.0811227
SLC1A7	0.0531672
CPT2	0.00177335
MAGOH	0.00042324
LRP8	0.000562076
DMRTB1	0.142848
GLIS1	0.000126762
NDC1	0.00712806
YIPF1	0.00462417
DIO1	0.00405761
HSPB11	0.00201111
LRRC42	7.79911e-06
LDLRAD1	0.000366643
TMEM59	0.000142899
TCEANC2	0.00725903
MRPL37	0.000215735
SSBP3	0.0364275
ACOT11	0.018603
FAM151A	0.00293373
MROH7-TTC4	0.00052717
TTC4	0.00228763
PARS2	0.000753212
TTC22	0.00550123
LEXM	0.00302852
DHCR24	0.00180162
TMEM61	0.0118728
PCSK9	0.0054762
USP24	0.0131465
PLPP3	0.0159024
PRKAA2	0.00269323
C8A	0.0397481
C8B	0.0507366
DAB1	0.0285411
DAB1-AS1	0.000537753
MYSM1	0.00314829
JUN	0.0077119
LINC01135	0.00307919
LINC01358	0.00103511
FGGY	0.0285277
HOOK1	0.00245308
CYP2J2	7.63049e-05
C1orf87	0.000271954
NFIA	0.0173564
NFIA-AS2	0.0066538
TM2D1	0.00127027
L1TD1	0.00663745
KANK4	0.00217062
USP1	3.21332e-05
DOCK7	0.0262107
ATG4C	0.00172478
ALG6	0.000342472
ITGB3BP	0.00461224
EFCAB7	6.66614e-05
PGM1	0.00137386
ROR1	0.0105548
ROR1-AS1	0.00175427
UBE2U	0.0446389
CACHD1	0.0183734
RAVER2	0.000134804
JAK1	0.00793208
AK4	0.00249431
DNAJC6	0.00506332
LEPR	0.0277641
PDE4B	0.000638636
SGIP1	0.00691366
INSL5	0.0112982
MIER1	0.00469712
SLC35D1	0.00301897
C1orf141	0.0160069
IL23R	0.0359564
IL12RB2	0.000106145
SERBP1	0.00255726
GADD45A	0.000515568
GNG12	0.0035425
GNG12-AS1	0.00166958
DIRAS3	0.0213167
WLS	0.0131222
RPE65	9.15105e-05
DEPDC1	0.010112
DEPDC1-AS1	0.00625008
LRRC7	8.38795e-05
LRRC40	3.33534e-06
SRSF11	0.000982776
ANKRD13C	0.00249951
HHLA3	5.62411e-06
CTH	1.5624e-05
PTGER3	0.0193045
ZRANB2-AS1	0.00317672
ZRANB2	0.00266542
NEGR1	0.0031179
LINC01360	0.00145629
LRRIQ3	0.00136945
TNNI3K	0.000357117
LRRC53	0.0152697
ERICH3	0.00670854
ERICH3-AS1	0.0192546
CRYZ	0.000246052
TYW3	5.16116e-07
SLC44A5	0.00200678
ACADM	0.000410786
RABGGTB	0.000647532
MSH4	0.00111022
ASB17	0.00942153
ST6GALNAC3	0.0245078
ST6GALNAC5	0.000852715
PIGK	0.000464763
AK5	0.0125314
USP33	0.00698754
NEXN-AS1	0.00290745
NEXN	0.00187391
FUBP1	0.0155514
DNAJB4	0.0880541
GIPC2	0.000242172
PTGFR	1.57792e-05
IFI44L	0.0164642
IFI44	0.0256413
ADGRL4	0.137834
ADGRL2	0.000344962
LINC01362	0.00085093
LINC01361	0.0124558
TTLL7	0.0111889
PRKACB	0.0164866
SAMD13	0.00030583
DNASE2B	0.00367648
RPF1	2.81683e-05
GNG5	0.0140083
CTBS	0.00741255
LINC01555	0.0028832
SSX2IP	0.000160357
LPAR3	0.00024465
MCOLN2	0.00858215
MCOLN3	0.00120065
SYDE2	0.00296119
C1orf52	0.000324159
BCL10	3.6649e-05
DDAH1	0.00661529
ZNHIT6	0.0044459
COL24A1	0.0278059
ODF2L	0.00291402
CLCA2	0.00484695
CLCA1	0.0651438
CLCA4	0.0158233
SH3GLB1	0.00502605
HS2ST1	6.43664e-06
LMO4	0.00272101
LINC01364	0.00913648
PKN2-AS1	0.00145585
PKN2	0.0241618
GTF2B	0.00562725
GBP3	0.0123084
GBP1	0.000239654
GBP2	0.0199173
GBP7	0.0107687
GBP4	0.00576828
GBP5	0.0640389
GBP6	0.0239171
LRRC8B	0.000586757
LRRC8D	3.28214e-05
ZNF326	0.0038015
ZNF644	0.018458
HFM1	9.84384e-08
CDC7	0.0022685
TGFBR3	0.0336127
BRDT	0.00699743
EPHX4	0.0311576
SETSIP	0.0411316
BTBD8	0.0034416
C1orf146	1.73832e-05
GLMN	8.38411e-05
RPAP2	0.011803
GFI1	0.0378939
EVI5	0.0154458
RPL5	0.00800852
MTF2	0.00208356
TMED5	0.00260702
CCDC18	0.00538616
DR1	0.002399
FNBP1L	0.0169154
BCAR3	0.0363279
DNTTIP2	0.000107674
GCLM	0.00449882
ABCA4	0.00130385
ARHGAP29	0.0177748
ABCD3	0.00342478
SLC44A3	0.00708113
CNN3	0.0336569
ALG14	0.000922202
PTBP2	0.00391301
DPYD	0.0041465
DPYD-AS1	0.00522621
MIR137HG	0.0154782
SNX7	6.2537e-05
PLPPR5	0.00345298
PLPPR4	0.00339386
PALMD	0.0322544
FRRS1	0.0452145
AGL	0.000420821
SLC35A3	0.12392
MFSD14A	0.000147481
SASS6	0.0015874
TRMT13	0.00181885
LRRC39	0.0174803
DBT	0.0018635
RTCA-AS1	0.00258719
RTCA	4.04698e-05
CDC14A	0.0202865
GPR88	0.0266219
LINC01349	0.001381
EXTL2	0.0012312
SLC30A7	0.00636911
DPH5	0.000504523
S1PR1	0.000763567
LINC01307	0.0574741
OLFM3	0.00827839
COL11A1	0.00114406
RNPC3	0.000249483
AMY2B	0.00209736
AMY2A	0.0070481
PRMT6	0.0131909
NTNG1	0.00987525
VAV3	0.0137289
VAV3-AS1	0.000871904
SLC25A24	0.00194364
FAM102B	0.0276336
HENMT1	0.00133818
PRPF38B	0.0254313
FNDC7	0.000642848
STXBP3	0.00367294
AKNAD1	0.000104977
GPSM2	0.00399668
WDR47	0.000910883
TAF13	0.000478006
TMEM167B	0.000133275
C1orf194	0.00238972
CELSR2	0.00345717
PSRC1	0.000486557
MYBPHL	9.82026e-05
SORT1	0.0241791
PSMA5	0.000710056
SYPL2	0.00149359
ATXN7L2	0.000367921
CYB561D1	0.00136812
AMIGO1	0.00895344
GPR61	0.0277111
GNAI3	0.0118434
GNAT2	0.0044384
AMPD2	0.00241253
GSTM4	0.000102924
GSTM2	0.00360474
GSTM5	0.000862976
GSTM3	0.0029701
EPS8L3	0.000401508
CSF1	0.00541684
AHCYL1	0.0468548
STRIP1	0.00420381
ALX3	0.0424602
LINC01397	0.0576084
SLC6A17	0.00418256
KCNC4	0.00119178
RBM15	0.0022645
SLC16A4	0.0125872
LAMTOR5	0.00244376
PROK1	0.000237283
KCNA2	2.35659e-05
KCNA3	0.00427313
CD53	2.59888e-05
LRIF1	0.000235667
DRAM2	0.0139422
CEPT1	0.00343656
DENND2D	0.00723545
CHI3L2	0.000842972
CHIA	0.018568
PIFO	0.00732296
OVGP1	0.00145246
WDR77	0.0113475
C1orf162	0.0282084
TMIGD3	0.000357663
RAP1A	0.0270292
DDX20	2.22986e-05
KCND3	0.00858948
CTTNBP2NL	0.0240857
WNT2B	0.0450385
ST7L	0.00539386
CAPZA1	0.00811173
MOV10	0.00689743
RHOC	0.000388116
LINC01356	0.0349977
SLC16A1	0.00921714
SLC16A1-AS1	0.00643245
LRIG2	0.00185113
MAGI3	0.0154256
PHTF1	0.0015656
RSBN1	0.00406471
PTPN22	0.0355239
AP4B1-AS1	3.37656e-05
BCL2L15	1.62097e-06
AP4B1	0.000221942
DCLRE1B	0.00207149
HIPK1-AS1	6.81805e-05
HIPK1	0.00349542
OLFML3	0.000681847
SYT6	0.0522234
TRIM33	0.00766821
BCAS2	0.0035863
DENND2C	0.0253245
AMPD1	0.000340427
NRAS	0.000120791
CSDE1	0.00973927
SIKE1	0.00104009
SYCP1	0.0233448
TSPAN2	0.00679614
NGF	0.0141038
VANGL1	0.00300317
CASQ2	0.0127296
NHLH2	0.00563491
SLC22A15	0.00151988
MAB21L3	0.00515259
ATP1A1	0.0057029
CD58	0.0352082
IGSF3	0.0093603
CD2	0.0102545
PTGFRN	0.000562848
CD101	0.00036121
TTF2	0.0152754
TRIM45	0.00151582
VTCN1	0.00265113
LINC01525	0.0680495
MAN1A2	0.0110248
GDAP2	0.00554802
WDR3	8.26687e-06
SPAG17	0.00116313
TBX15	0.092792
WARS2	0.00324326
WARS2-IT1	0.00327287
HAO2	0.00101991
ZNF697	0.00649537
PHGDH	0.00249595
HMGCS2	0.00192471
NOTCH2	0.0261707
SEC22B	0.00275216
NBPF26	0.00534019
LINC00623	0.0244935
FCGR1B	0.000357117
FAM72B	0.0346396
SRGAP2C	0.0141893
SRGAP2-AS1	0.0312967
NBPF15	0.00500237
SRGAP2B	0.0510377
NBPF20	0.00385995
GPR89A	0.0022265
PDZK1	0.000811877
CD160	0.0126204
RNF115	0.0203287
POLR3C	0.0102237
NUDT17	0.00110465
PIAS3	0.000251254
ANKRD35	0.00156881
ITGA10	0.087765
PEX11B	0.00116977
RBM8A	0.000346194
LIX1L	0.0032313
ANKRD34A	0.0203638
POLR3GL	3.69096e-05
TXNIP	0.013393
NBPF10	0.00531714
NBPF12	1.63143e-05
PRKAB2	8.52331e-05
FMO5	0.00111908
CHD1L	0.0153231
LINC00624	0.000513984
BCL9	0.00227194
ACP6	0.00666664
GJA5	0.0111148
GPR89B	7.32262e-06
NBPF11	1.30997e-05
NBPF14	0.015391
PDE4DIP	0.150616
NBPF9	0.00130645
FCGR1A	0.00326034
BOLA1	0.00160747
SV2A	0.00844819
SF3B4	0.00138269
MTMR11	0.00146702
OTUD7B	0.0099575
VPS45	0.00976914
PLEKHO1	0.0137853
ANP32E	6.52286e-05
CA14	6.34147e-05
APH1A	0.000199624
C1orf54	0.00838043
CIART	0.00423983
MRPS21	0.00187267
PRPF3	0.00469734
RPRD2	0.0085568
TARS2	0.00033729
ECM1	0.00837059
FALEC	3.05338e-06
ADAMTSL4	0.017367
MCL1	0.0104822
ENSA	0.0161609
GOLPH3L	0.00254479
HORMAD1	0.0178004
CTSS	0.0392521
CTSK	3.31406e-05
ARNT	0.0059801
SETDB1	0.00631489
CERS2	2.92879e-05
ANXA9	0.0233372
BNIPL	2.21457e-05
C1orf56	0.0152303
CDC42SE1	0.000265467
MLLT11	0.00562581
GABPB2	0.00584573
SEMA6C	0.00134885
SCNM1	0.00404784
LYSMD1	0.00395513
VPS72	1.48685e-06
PIP5K1A	0.0192566
PSMD4	0.00101501
ZNF687	2.99061e-05
PI4KB	0.00684381
RFX5	0.00226449
SELENBP1	0.00717307
PSMB4	0.000522523
POGZ	0.010974
CGN	0.00432212
TUFT1	0.000138855
SNX27	0.00826069
CELF3	0.00414104
RIIAD1	0.0146143
MRPL9	0.00296845
OAZ3	0.000229913
TDRKH	0.000678585
RORC	0.0161752
THEM4	2.99281e-05
S100A10	0.00691995
S100A11	0.000452974
TCHH	0.0286374
FLG-AS1	0.00800653
HRNR	0.00145425
FLG	0.00336884
FLG2	0.00810068
LINC01527	0.0100217
S100A9	0.000865219
S100A12	0.0225796
S100A8	0.00272646
S100A6	0.00050132
S100A4	0.000276922
S100A2	2.57358e-05
S100A16	0.000262823
S100A14	0.0326435
S100A13	0.000576722
S100A1	0.0103237
CHTOP	0.00169402
SNAPIN	0.00433712
ILF2	0.000806453
NPR1	0.0510328
INTS3	0.00954537
SLC27A3	0.00562262
GATAD2B	0.0185069
DENND4B	0.0118521
CRTC2	0.000545199
SLC39A1	0.000360563
CREB3L4	0.000627019
JTB	0.00187943
RPS27	0.000393074
NUP210L	0.0128072
TPM3	0.00320092
C1orf189	0.0233072
C1orf43	0.00128571
UBAP2L	0.00640636
HAX1	0.00144964
AQP10	0.0146159
ATP8B2	0.00356834
IL6R	0.0212012
SHE	0.0342656
TDRD10	0.0347682
UBE2Q1	0.000147837
CHRNB2	0.0117189
ADAR	0.0135503
KCNN3	0.0177702
PMVK	0.00298033
PBXIP1	0.00262731
PYGO2	6.18029e-05
SHC1	0.00207532
CKS1B	0.000454206
FLAD1	0.000297286
ZBTB7B	0.0102511
DCST2	0.00200872
DCST1	0.0166685
ADAM15	0.00012775
EFNA3	0.0265326
EFNA1	0.0015703
SLC50A1	0.00566501
DPM3	0.000328681
KRTCAP2	0.00788332
TRIM46	0.00393242
THBS3	7.27161e-06
MTX1	0.00352039
GBA	0.00219299
FAM189B	0.00150147
SCAMP3	0.000558464
CLK2	0.00516256
HCN3	0.00881876
PKLR	0.00718313
FDPS	0.00329333
RUSC1-AS1	0.00304385
RUSC1	0.00214945
ASH1L	0.0389076
ASH1L-AS1	0.00631086
MSTO1	0.00193179
YY1AP1	0.0148604
DAP3	0.0109407
GON4L	0.0203295
SYT11	0.00305845
RIT1	0.00195078
ARHGEF2	0.0150706
SSR2	0.000119858
UBQLN4	0.000291766
LAMTOR2	2.64715e-05
RAB25	0.00062123
MEX3A	0.00196571
LMNA	0.00613197
SEMA4A	2.37235e-07
SLC25A44	0.000211975
PAQR6	0.00177057
SMG5	0.00720969
TMEM79	0.000368234
GLMP	0.00093746
CCT3	0.0014155
TSACC	0.00515867
RHBG	0.00589661
MEF2D	0.0176118
IQGAP3	0.00572619
TTC24	0.00101853
GPATCH4	0.00355626
HAPLN2	0.00575413
BCAN	0.00234175
NES	0.0156388
CRABP2	0.00455823
ISG20L2	0.000792127
RRNAD1	0.00141051
MRPL24	1.96702e-06
HDGF	7.51699e-05
PRCC	0.00349643
SH2D2A	0.0674653
NTRK1	0.0462076
INSRR	0.132651
LRRC71	0.0115955
ARHGEF11	0.0150897
ETV3L	0.00160555
ETV3	0.00465373
FCRL5	0.0230101
FCRL4	0.00304298
FCRL3	0.0504855
FCRL2	0.0470948
FCRL1	0.00111909
CD5L	0.0383603
CD1D	0.0279432
SPTA1	0.222375
MNDA	0.000449771
PYHIN1	0.00311685
IFI16	0.0444275
AIM2	0.0142519
CADM3	0.0025964
CADM3-AS1	0.00153985
ACKR1	0.0026812
FCER1A	0.0395242
DUSP23	0.00918112
SLAMF8	0.103847
CFAP45	0.00628453
TAGLN2	0.0045615
IGSF9	0.00351819
LINC01133	0.0810969
KCNJ10	0.00457327
KCNJ9	3.7882e-05
IGSF8	0.00241866
ATP1A2	0.00752038
ATP1A4	0.000543098
CASQ1	0.0366791
PEA15	0.00885787
DCAF8	0.000119828
PEX19	0.035456
COPA	0.00765998
NCSTN	4.54521e-05
NHLH1	0.00738937
VANGL2	0.00165876
SLAMF6	0.0233216
CD84	0.000801609
SLAMF1	0.0199152
CD48	0.000660664
SLAMF7	0.0412752
LY9	0.0315091
CD244	0.0149138
F11R	0.00547466
USF1	0.00252721
ARHGAP30	0.0247582
KLHDC9	0.0235854
PFDN2	0.0017836
NIT1	0.000410854
DEDD	0.00489412
UFC1	1.47834e-06
USP21	3.13471e-08
PPOX	3.55602e-07
B4GALT3	0.00295758
ADAMTS4	0.00774297
NDUFS2	0.00142033
FCER1G	4.39464e-05
TOMM40L	6.58281e-05
NR1I3	0.00166077
PCP4L1	0.0116271
MPZ	0.00137255
SDHC	0.00424248
CFAP126	0.000250458
FCGR2A	0.0247182
FCGR3A	0.00156064
FCGR2B	0.00985439
FCRLB	0.0159036
DUSP12	0.000598867
ATF6	0.0370161
OLFML2B	0.0212203
NOS1AP	7.72116e-05
C1orf226	0.00498865
SH2D1B	0.000212546
UHMK1	0.00456937
UAP1	0.000450472
DDR2	0.0164531
HSD17B7	0.00545046
CCDC190	0.00427323
RGS4	0.00166906
NUF2	0.00162614
PBX1	0.00778396
LMX1A	0.023845
RXRG	0.00345709
LRRC52	0.0232153
MGST3	0.000353544
ALDH9A1	5.04739e-05
TMCO1	0.000496518
UCK2	0.00505647
FAM78B	1.55559e-05
POGK	0.00244936
TADA1	0.000207007
ILDR2	5.6271e-05
MAEL	0.000689746
GPA33	0.00175491
LINC01363	0.031965
POU2F1	0.0144422
CD247	0.00928382
CREG1	0.00286484
RCSD1	0.0924929
MPZL1	0.0197721
ADCY10	0.00115303
MPC2	0.00200223
DCAF6	0.0207079
GPR161	0.00326226
TIPRL	0.000358537
SFT2D2	0.0257442
TBX19	0.0288949
LINC00626	0.0237765
ATP1B1	0.0310313
NME7	0.000398006
BLZF1	0.00161024
CCDC181	0.00642718
SLC19A2	0.00319557
SELP	0.00105235
C1orf112	0.0117117
SELL	0.0218725
SELE	0.0279692
METTL18	4.5344e-05
SCYL3	0.000413717
KIFAP3	0.00164425
METTL11B	0.000113048
GORAB	1.4757e-05
PRRX1	5.47037e-06
MROH9	0.00699808
FMO3	0.0181796
FMO2	0.0297803
FMO1	0.0470306
FMO4	0.00340895
PRRC2C	0.0444975
MYOC	0.0131424
VAMP4	2.66716e-05
DNM3	0.00677537
DNM3OS	0.0224662
PIGC	6.77798e-05
C1orf105	0.00388886
SUCO	0.00622186
TNFSF18	7.8956e-08
TNFSF4	5.37526e-05
PRDX6	0.000157472
SLC9C2	0.00875135
KLHL20	0.00693606
CENPL	0.000596192
DARS2	0.00164494
GAS5-AS1	0.000317503
ZBTB37	0.0119986
SERPINC1	0.00705991
RC3H1	0.00564964
RABGAP1L	0.00594729
CACYBP	0.00077781
MRPS14	7.35485e-05
TNN	0.0234423
KIAA0040	0.0106174
TNR	0.000448694
PAPPA2	0.0114426
ASTN1	0.00199263
BRINP2	0.0010935
SEC16B	0.000368146
RASAL2-AS1	0.000628481
RASAL2	0.0068955
TEX35	0.0101737
C1orf220	0.00115121
RALGPS2	0.00127489
ANGPTL1	0.0116324
FAM20B	0.00122644
TOR3A	3.50319e-05
ABL2	0.0154243
SOAT1	0.0279496
AXDND1	0.00471587
NPHS2	0.0556704
TDRD5	0.0035702
FAM163A	0.010449
TOR1AIP2	0.000840281
TOR1AIP1	0.00323021
CEP350	0.0452385
QSOX1	0.00714287
LHX4	0.000904827
ACBD6	0.0126425
OVAAL	0.00228569
XPR1	0.0160446
KIAA1614	0.00354652
STX6	0.0123625
MR1	0.0205467
IER5	0.000415785
CACNA1E	0.00209228
ZNF648	0.0109786
LINC01344	0.00403716
GLUL	0.0141001
RGSL1	0.0103686
RNASEL	0.000514128
RGS16	0.0631452
RGS8	0.0162466
NPL	0.0346533
DHX9	0.00942357
SHCBP1L	0.0296611
LAMC1	0.00406099
LAMC2	0.000465412
NMNAT2	0.00127389
SMG7	0.00829271
NCF2	0.0290735
ARPC5	0.00154858
RGL1	0.0316302
APOBEC4	0.00622085
COLGALT2	0.000600342
TSEN15	0.00267185
C1orf21	0.0050428
EDEM3	0.00787484
RNF2	0.00334743
TRMT1L	0.000793685
SWT1	0.00264524
IVNS1ABP	0.0104541
LINC01350	0.00422252
HMCN1	0.0473176
PRG4	0.0344755
TPR	0.0139594
PDC	0.00323748
PTGS2	0.0102195
PACERR	0.0148806
PLA2G4A	0.00175009
LINC01035	0.000231987
BRINP3	0.00226983
LINC01351	0.022863
RGS18	0.000139912
RGS21	0.043798
RGS1	8.80158e-08
RGS13	0.0133571
RGS2	0.00314124
UCHL5	0.000159634
GLRX2	0.00362737
CDC73	0.0111684
B3GALT2	0.0189296
LINC01031	0.00494621
KCNT2	0.000844232
CFH	0.0379751
CFHR5	0.0694699
ASPM	0.000409015
ZBTB41	0.000874747
CRB1	0.0149574
DENND1B	0.000659848
C1orf53	0.0110662
LHX9	0.000323304
NEK7	0.0137687
PTPRC	0.00473306
MIR181A1HG	0.00210862
LINC01222	0.026143
LINC01221	0.0350756
NR5A2	0.0631619
LINC00862	0.0192684
ZNF281	0.000502634
KIF14	0.0154479
DDX59	0.00614313
CAMSAP2	0.0178052
KIF21B	0.0105141
CACNA1S	0.00392566
ASCL5	0.00433823
TMEM9	0.00138451
IGFN1	0.0104356
PKP1	0.0168077
TNNT2	0.000200196
LAD1	0.00887779
TNNI1	0.0081771
PHLDA3	0.00306107
CSRP1	0.0039916
NAV1	0.0175364
IPO9-AS1	3.11476e-05
IPO9	0.00854918
SHISA4	0.00191724
LMOD1	0.00621752
TIMM17A	0.000351539
RNPEP	0.00320775
ELF3	0.0109069
GPR37L1	0.000951953
ARL8A	0.000785269
PTPN7	0.017968
LGR6	0.0168328
UBE2T	0.0211358
PPP1R12B	0.00621181
SYT2	0.000746867
KDM5B	0.00407032
PCAT6	0.00465637
RABIF	0.000637983
KLHL12	0.000240132
ADIPOR1	3.11183e-05
CYB5R1	0.000524739
TMEM183A	0.00153173
PPFIA4	0.00366312
ADORA1	0.00282062
CHI3L1	0.0972899
CHIT1	0.031875
LINC01353	0.0152315
LINC01136	0.0211253
BTG2	0.0467114
FMOD	0.00773369
PRELP	0.00308914
OPTC	0.00536792
ATP2B4	0.0153669
LAX1	0.0789593
SNRPE	0.00384928
LINC00303	0.0207567
SOX13	0.0126966
ETNK2	0.00256915
REN	8.75108e-05
GOLT1A	0.0039997
PLEKHA6	0.0109941
PPP1R15B	0.00045755
PIK3C2B	0.016171
MDM4	0.0024231
LRRN2	3.21117e-05
NFASC	0.0268041
CNTN2	0.00397318
TMEM81	0.007158
RBBP5	7.47494e-05
DSTYK	0.00727427
TMCC2	0.00437268
NUAK2	0.00185746
KLHDC8A	0.000587045
LEMD1-AS1	0.00620602
LEMD1	0.000318015
CDK18	6.9032e-05
ELK4	0.00694778
SLC45A3	0.00801964
NUCKS1	0.0254296
RAB29	0.0183419
SLC41A1	0.00525099
PM20D1	7.90309e-05
SLC26A9	0.0022379
RAB7B	0.00402318
CTSE	0.107903
FAM72A	0.017428
SRGAP2	0.0628981
IKBKE	0.0695478
C1orf147	0.043176
RASSF5	0.00819968
EIF2D	0.00209476
DYRK3	0.000413823
MAPKAPK2	0.0218367
IL10	0.000282414
IL19	0.0400961
FCMR	0.00309223
PIGR	0.0152751
PFKFB2	0.00771475
YOD1	7.90636e-06
C4BPB	0.0585234
C4BPA	0.00791297
CD55	0.0178243
CR2	0.0123124
CR1	0.0522232
CR1L	0.0178966
CD46	0.00082423
CD34	0.0445984
PLXNA2	0.0224117
CAMK1G	0.00114333
LAMB3	0.00927444
G0S2	0.0106822
HSD11B1	0.0266533
TRAF3IP3	0.0250803
C1orf74	0.00171377
IRF6	0.0160638
SYT14	0.00154745
SERTAD4-AS1	0.00679591
SERTAD4	0.00629847
HHAT	0.00286269
KCNH1	0.00320609
RCOR3	0.00596846
TRAF5	0.00351095
LINC00467	0.000326343
RD3	0.0393803
SLC30A1	6.8598e-06
NEK2	0.00674123
LPGAT1	0.00352928
INTS7	0.00270335
DTL	0.0477399
PPP2R5A	0.00334431
NENF	0.000837517
ATF3	0.061881
BATF3	0.0338857
NSL1	0.00764464
TATDN3	0.00350524
SPATA45	0.00791458
FLVCR1	0.000746234
VASH2	0.00646027
ANGEL2	0.00179728
RPS6KC1	0.0209267
PROX1	0.00555572
SMYD2	0.00191569
PTPN14	0.0126179
CENPF	0.0262647
KCNK2	0.0085233
KCTD3	0.00511903
USH2A	2.76788e-05
ESRRG	0.00320226
GPATCH2	0.00380362
SPATA17	0.00102146
LINC00210	0.0487355
RRP15	0.000149495
TGFB2-AS1	0.00411078
TGFB2	0.0378189
LYPLAL1	0.0058537
SLC30A10	0.00372915
BPNT1	0.000997276
IARS2	0.00197846
RAB3GAP2	0.010547
MARK1	0.00269606
C1orf115	0.000897817
HLX-AS1	0.0210958
HLX	0.065503
DUSP10	0.0198836
HHIPL2	0.00197813
TAF1A	0.00114136
TAF1A-AS1	0.000805057
MIA3	0.00628731
AIDA	0.0229893
BROX	0.000892004
FAM177B	0.025077
DISP1	0.00203215
TLR5	0.0414269
SUSD4	0.00285612
CAPN8	0.00203271
CAPN2	0.0127029
TP53BP2	0.00837485
FBXO28	0.00837042
DEGS1	0.000799792
NVL	0.0064511
CNIH4	1.32977e-05
WDR26	0.0118765
CNIH3	0.00329893
DNAH14	0.00015226
LBR	0.00935246
ENAH	0.001851
SRP9	0.000868684
EPHX1	0.00499139
TMEM63A	0.00507675
LEFTY1	0.00526659
LEFTY2	0.00569939
SDE2	0.000388076
ACBD3	0.00580513
LIN9	0.000398959
PARP1	0.00555324
ITPKB	0.063564
ITPKB-AS1	0.0177208
PSEN2	0.000377698
CDC42BPA	0.0102327
ZNF678	0.0109249
SNAP47	5.02221e-05
JMJD4	0.000371786
PRSS38	0.0231698
WNT9A	0.00690736
WNT3A	0.0528894
ARF1	0.0105269
C1orf35	7.56523e-05
MRPL55	0.0025298
GUK1	0.000640704
GJC2	0.00435516
IBA57	0.00995373
OBSCN	0.010611
TRIM11	0.00363233
TRIM17	0.0127303
RNF187	4.65153e-06
RHOU	0.00400723
TMEM78	0.0197111
RAB4A	0.0038085
CCSAP	0.000877022
ACTA1	0.0203426
NUP133	0.000946251
ABCB10	0.00299285
TAF5L	0.00259557
URB2	0.00437914
GALNT2	0.0493377
PGBD5	0.000266679
COG2	0.0015494
AGT	0.00200711
CAPN9	0.00252067
C1orf198	0.00323953
TTC13	0.00442177
ARV1	0.00238812
FAM89A	0.0324455
TRIM67	0.00682228
C1orf131	0.00137892
GNPAT	0.00361367
EXOC8	0.000583473
SPRTN	0.00201431
EGLN1	0.0137571
LINC00582	0.00774532
DISC1	0.0501622
SIPA1L2	0.0179728
MAP10	0.00139112
NTPCR	0.000594462
KCNK1	0.00116252
SLC35F3	0.000107383
COA6	0.00195109
TARBP1	0.00208951
LINC01354	0.00610451
IRF2BP2	0.00408355
LINC00184	0.0195463
LINC01132	3.14195e-06
LINC01348	0.00452826
TOMM20	0.00155608
RBM34	0.00063409
ARID4B	0.0173318
GGPS1	0.075834
B3GALNT2	0.00235721
GNG4	0.00167599
LYST	0.0251044
NID1	0.0535042
GPR137B	0.00543803
ERO1B	1.20642e-05
EDARADD	0.00549681
LGALS8	0.00320757
HEATR1	0.00477767
ACTN2	0.000802489
MTR	0.00596942
RYR2	0.000238997
CHRM3	2.70999e-05
FMN2	0.0406922
GREM2	0.00446474
RGS7	0.0102914
FH	0.000935828
KMO	0.0189294
OPN3	0.00869946
WDR64	2.33069e-06
EXO1	0.00168721
MAP1LC3C	0.0199027
PLD5	0.00274117
CEP170	0.0292531
SDCCAG8	0.0320299
AKT3	0.0328343
ZBTB18	0.00703227
C1orf100	0.0484692
DESI2	0.00511301
COX20	0.000256938
HNRNPU	0.0327989
EFCAB2	0.00626959
KIF26B	0.0017307
SMYD3	0.00648477
TFB2M	0.000111035
CNST	0.00784082
SCCPDH	0.00117018
AHCTF1	0.0118765
ZNF670-ZNF695	0.00393341
ZNF669	0.00144538
ZNF124	0.0254234
ZNF496	0.00443399
NLRP3	0.0414636
GCSAML	0.00297249
TRIM58	0.000973298
OR2L13	0.00942128
SH3BP5L	1.70861e-05
ZNF672	0.00172029
ZNF692	0.00144427
PGBD2	0.00463659
FAM110C	0.00515378
SH3YL1	0.00484398
ACP1	1.41398e-05
TMEM18	0.000441372
SNTG2	0.00873328
TPO	0.000435418
AC144450.1	0.00670997
PXDN	0.00232742
MYT1L	0.00222476
MYT1L-AS1	0.0155756
LINC01250	0.00135705
TRAPPC12	0.0155433
TRAPPC12-AS1	0.00783766
ADI1	6.23574e-05
RNASEH1	0.0153434
RNASEH1-AS1	0.000796124
RPS7	0.00295725
COLEC11	1.68605e-05
ALLC	0.00110629
DCDC2C	0.0221785
LINC01304	0.0616399
LINC01249	0.00322211
AC107057.1	0.00688006
SOX11	0.0183842
LINC00487	0.00575495
NRIR	0.00284817
CMPK2	0.00575395
RSAD2	0.000852323
RNF144A	0.00419054
LINC00298	0.000183617
LINC00299	0.0234755
ID2-AS1	7.53856e-05
ID2	0.00702145
KIDINS220	0.00945058
MBOAT2	0.00910682
ASAP2	0.0214652
ITGB1BP1	0.000541774
CPSF3	0.00319072
IAH1	0.00461655
ADAM17	0.00500317
YWHAQ	0.00386613
TAF1B	0.000363555
GRHL1	0.0012794
KLF11	0.00514408
CYS1	0.000501811
RRM2	2.21897e-05
HPCAL1	0.019677
ODC1	0.000126761
NOL10	0.00607517
RN7SL832P	8.1195e-05
ATP6V1C2	0.00110147
PDIA6	0.000384856
KCNF1	0.00687946
AC062028.1	0.0142985
C2orf50	0.0137108
ROCK2	0.0120838
LINC00570	5.64005e-05
E2F6	0.000468845
GREB1	0.00540124
NTSR2	0.000856603
LPIN1	0.0168315
MIR3681HG	0.000406607
TRIB2	0.00104797
LINC00276	0.000495862
AC016730.1	0.000639737
NBAS	0.0156204
AC008278.2	0.0203331
DDX1	0.000166403
MYCNUT	0.0468551
MYCNOS	0.000333421
MYCN	0.000319594
GACAT3	0.00281524
AC010745.2	0.0380127
AC010880.1	0.0282325
RAD51AP2	0.031842
VSNL1	0.000594994
SMC6	0.00281136
GEN1	4.75236e-05
KCNS3	0.000140969
RDH14	0.00546278
LINC01376	0.013352
OSR1	0.0348905
AC010096.1	0.0177977
LINC00954	0.0178967
TTC32	0.000625239
WDR35	0.000884399
MATN3	0.0443046
LAPTM4A	6.50661e-05
AC098828.2	0.000594218
SDC1	0.00230766
PUM2	0.0198525
RHOB	1.52573e-05
HS1BP3	0.00887994
GDF7	0.00471828
LDAH	0.00230442
APOB	0.0426931
AC012506.4	0.0510559
KLHL29	0.000382931
AC011239.1	0.0012925
ATAD2B	0.0221139
UBXN2A	0.00558815
MFSD2B	0.00582454
FKBP1B	0.0172115
SF3B6	0.000243137
FAM228B	0.00894591
TP53I3	0.00360339
PFN4	0.000273749
FAM228A	0.00286977
ITSN2	0.0299128
AC009228.1	0.0047413
NCOA1	0.0171087
PTRHD1	0.00351536
CENPO	0.0018916
ADCY3	0.00360978
DNAJC27	0.000432346
DNAJC27-AS1	0.00355766
EFR3B	0.00782653
POMC	0.00130112
LINC01381	0.000481791
DNMT3A	0.0342942
DTNB	0.00610768
ASXL2	0.0157802
KIF3C	0.0100499
RAB10	0.0347409
GAREM2	2.6694e-05
HADHA	0.00401448
HADHB	0.00727198
ADGRF3	0.00126956
DRC1	0.000124325
OTOF	0.00879166
CIB4	0.00433824
KCNK3	0.0175212
CENPA	0.000494262
DPYSL5	0.000166112
MAPRE3	0.00588807
TMEM214	0.000906939
AGBL5	2.01024e-05
AGBL5-AS1	0.0271788
OST4	0.000327637
EMILIN1	7.22338e-05
KHK	0.000586384
CGREF1	0.0270464
ABHD1	7.49842e-06
PREB	0.00082799
TCF23	0.00666431
SLC5A6	0.00314122
ATRAID	0.00103227
CAD	0.0037229
SLC30A3	0.00813435
DNAJC5G	0.0185264
TRIM54	0.00286662
UCN	0.000188784
MPV17	0.00156366
GTF3C2	0.0114343
GTF3C2-AS1	0.00898246
EIF2B4	0.00134743
SNX17	0.00191081
ZNF513	0.00405397
PPM1G	0.0022982
NRBP1	0.00273362
KRTCAP3	0.0110848
IFT172	0.00109889
FNDC4	0.029933
GCKR	0.00796318
C2orf16	0.00104152
ZNF512	0.00153605
CCDC121	0.00242175
GPN1	0.000808457
SUPT7L	0.000722529
SLC4A1AP	7.72191e-05
LINC01460	0.00316574
MRPL33	1.29784e-05
RBKS	0.000407756
AC093690.1	0.000579349
FOSL2	0.0194037
PLB1	0.0598713
PPP1CB	0.0236799
SPDYA	0.000877538
TRMT61B	0.000991907
WDR43	0.00660534
CLIP4	0.00590963
ALK	0.00963468
YPEL5	0.00102795
LBH	0.00755626
LCLAT1	0.00022032
CAPN13	0.0140263
GALNT14	0.0106275
CAPN14	0.00187593
EHD3	0.000109345
XDH	0.0339165
SRD5A2	0.0460444
MEMO1	0.0246216
DPY30	0.000171706
SPAST	0.00466283
SLC30A6	0.00110053
NLRC4	0.0602199
YIPF4	0.0050992
BIRC6	0.0170794
BIRC6-AS1	0.0102686
TTC27	0.00998371
LTBP1	0.00283637
RASGRP3	0.0118249
FAM98A	0.000165222
LINC01320	0.00122553
AC012593.1	0.00348188
CRIM1	0.0181656
FEZ2	0.00391847
VIT	0.00460792
STRN	0.00272858
HEATR5B	0.0135241
GPATCH11	0.00226486
EIF2AK2	0.0103574
SULT6B1	0.0153131
CEBPZOS	0.00203405
CEBPZ	0.00144798
NDUFAF7	0.000117066
PRKD3	0.0607316
QPCT	0.0121109
CDC42EP3	0.000453149
AC006369.2	0.0109182
LINC00211	0.00181114
RMDN2	0.00086947
RMDN2-AS1	2.57317e-06
CYP1B1	0.0206908
CYP1B1-AS1	0.00497236
ATL2	0.0035518
HNRNPLL	0.000978193
GALM	0.0262449
SRSF7	0.000998941
GEMIN6	8.24124e-06
DHX57	0.00309744
MORN2	0.000469043
ARHGEF33	0.0033907
SOS1	0.00982324
CDKL4	0.000400348
MAP4K3	0.0148546
TMEM178A	0.000613327
THUMPD2	0.00153089
SLC8A1-AS1	0.020924
SLC8A1	0.0123875
C2orf91	0.0177578
PKDCC	9.50023e-05
EML4	0.032225
COX7A2L	1.97681e-06
KCNG3	0.0117294
MTA3	0.00284429
OXER1	0.0383848
HAAO	0.0533495
AC016735.1	0.0139249
ZFP36L2	0.0193939
THADA	0.0213889
PLEKHH2	0.00282424
C1GALT1C1L	0.00311911
DYNC2LI1	0.000220952
ABCG5	0.00601584
ABCG8	0.00813397
LRPPRC	0.00159808
PPM1B	0.0237121
SLC3A1	0.000829196
PREPL	0.00957203
CAMKMT	0.0208237
SRBD1	0.024955
PRKCE	0.00128496
EPAS1	0.0375285
ATP6V1E2	0.00110817
RHOQ	0.022772
PIGF	0.00325399
CRIPT	2.43704e-05
LINC01119	0.00107187
MCFD2	5.7693e-06
TTC7A	0.0636791
AC093732.1	0.00331354
CALM2	0.0769657
EPCAM	0.00187343
MSH2	0.000295848
KCNK12	0.00711899
MSH6	0.00393752
FBXO11	0.0322418
FOXN2	0.00227652
PPP1R21	0.00673822
FSHR	0.0284233
NRXN1	0.000500263
ASB3	0.018059
CHAC2	0.00647544
[truncated: 15,152 more rows]
