# Supplementary material for: Identifying Tipping Points during Healthy Brain Aging through Single‐Nucleus Transcriptomic Analysis
Source: Adv Sci (Weinh). 2025 Aug 19;12(41):e05779. doi: 10.1002/advs.202505779 (PMC12591157; doi:10.1002/advs.202505779)
Supplement: Supplementary file 5 — Supporting Information [file ADVS-12-e05779-s004.xlsx]

## Sheet: gene set
Supplementary Table 4: Set of aging, learning, and memory-related genes used in the analysis.
Learning or memory	SASP	CSP
GRIN2A	ANG	CDKN2D
GATM	AREG	ETS2
SLC8A3	AXL	RB1
TTC36	BMP2	E2F3
ARC	BMP6	CDK6
ADCY8	CCL1	RBL2
DRD3	CCL13	ATM
NQO2	CCL2	BMI1
PRKCG	CCL20	MDM2
PLCB1	CCL25	CDK4
APP	CCL26	CCNE1
KCNK2	CCL3	E2F1
DRD5	CCL7	CHEK2
EN1	CD55	CHEK1
PJA2	CD9	CDKN1A
S100B	CSF1	TWIST1
CUX2	CSF2	CCND1
UBA6	CSF2RB	ETS1
NRXN2	CSF3	TP53
SCN2A	CXCL1	CDKN2A
EIF2AK4	CXCL11	CDK2
RPS6KB1	CXCL12	SATB1
MME	CXCL2
SNAP25	CXCL3
AAAS	CXCL5
SHISA7	CXCL6
MEIS2	CXCL8
HRH1	EREG
BTBD9	ETS2
TPBG	FAS
CHRNA7	FGF2
SRF	FGF7
CDK5	GDF15
MAPK8IP2	GEM
PAK5	GMFG
ITGA5	HGF
BDNF	ICAM1
NLGN3	ICAM3
PLK2	IGF1
LILRB2	IGF2R
UCN	IGFBP1
NPAS4	IGFBP2
TAFA2	IGFBP6
EIF4A3	IL13
NGF	IL15
LDLR	IL1A
KRAS	IL1B
GHSR	IL6
DCANP1	IL6ST
NEUROG1	IL7
ARF4	INHA
TTBK1	INHBA
NF1	IQGAP1
CTNS	ITGA2
FOS	ITPKA
FOXB1	JUN
CCK	MIF
CNR1	MMP1
SHANK1	MMP10
GRIN1	MMP12
HTR2A	MMP13
PRKCZ	MMP14
NEUROD2	MMP2
LRRN4	MMP3
FYN	MMP7
ABCA7	MMP9
JPH3	NGF
SERPINF1	PIGF
CRH	PLAUR
INSR	PTGES
BRSK1	RPS6KA5
VDAC1	SERPINB2
MAPK1	SERPINE1
VIP	TGFB1
BCHE	TIMP1
NLGN4X	TIMP2
DRD1	TNFRSF10C
CLDN5	TNFRSF11B
FGF13	TNFRSF1A
AFF2	TNFRSF1B
PRKAR2B	VEGFA
PRKAR1B	VEGFC
HTT	WNT2
TACR2
PRRT1
PAFAH1B1
SLC6A4
GABRA5
TNR
PTN
OXT
EGR2
SLC1A1
B2M
PRKN
DKK1
KAT2A
LGMN
FZD9
SGK1
NCSTN
NTRK1
SLC2A4
ITGA3
YTHDF1
LHX8
SHANK3
EIF4EBP2
DLG4
PPP3CB
DDHD2
IFT20
CREB1
CCL11
LMX1A
MECP2
NETO1
CRTC1
AGER
FOXO6
MAP1A
BTG2
TMOD2
STRA6
CIC
GPR88
PTPRZ1
VLDLR
CRHBP
MUSK
PRNP
KCNK4
GIP
ACTR2
SYT11
GALR3
APOE
SYNGAP1
TACO1
ZNF385A
ASIC1
ADCY1
PICALM
ADGRF1
CLN3
BHLHB9
GRIN2B
PPP1R9B
DRD2
EP300
PTEN
ATP1A2
GRIA1
CAMK4
FEN1
NTF4
TANC1
PAK6
SLC7A11
C1QL1
PIAS1
ARL6IP5
ATXN1L
NDRG4
SLC24A2
TH
SLC11A2
CX3CR1
MAPT
DBH
PTCHD1
SORCS3
SLC8A2
ADCY3
KLK8
ADGRB3
EPHB2
KALRN
GM2A
THRA
CHRNB2
B4GALT2
NRXN1
MEF2C
HIF1A
TBR1
EGFR
KIT
BRINP1
TIFAB
FOSL1
NPTN
NTSR1
MTOR
NLGN4Y
CPEB3
KCNK10
OXTR
GRPR
SLC6A1
ATAD1
ITPR3
AMFR
SLC12A5
NFATC4
NPS
RAG1
CALB1
CNTNAP2
RGS14
CASP3
GIT1
PPP1R1B
ATP8A1
JUN
TAC1
PSEN1
CLN8
NTRK2
ATXN1
CEBPB
SYNJ1
NTF3
NPTX2
PDE1B
RIC8A
SHANK2
NRXN3
TLR2
GALR2
PAIP2
abeta-42-oligomer_human
abeta-42_human
abeta-40-42_human
NRGN
RASGRF1
GRM5
