# Supplementary material for: Identifying Tipping Points during Healthy Brain Aging through Single‐Nucleus Transcriptomic Analysis
Source: Adv Sci (Weinh). 2025 Aug 19;12(41):e05779. doi: 10.1002/advs.202505779 (PMC12591157; doi:10.1002/advs.202505779)
Supplement: Supplementary file 6 — Supporting Information [file ADVS-12-e05779-s007.xlsx]

## Sheet: Inventory
Supplementary Table 5: Molecular differences between the three DNB states.
5a	Microglia young vs tipping point
5b	Microglia tipping point vs old
5c	Astrocytes young vs tipping point
5d	Astrocytes tipping point vs old
5e	Oligodendrocytes young vs tipping point
5f	Oligodendrocytes tipping point vs old

## Sheet: 5a
gene	p_val	avg_log2FC	pct.1	pct.2	p_val_adj	Difference
KCNIP4	8.93786e-63	-2.47376	0.098	0.482	1.5324e-58	-0.384
MT-CO3	5.56451e-57	-1.98839	0.333	0.653	9.54035e-53	-0.32
MT-CO2	9.92496e-55	-2.03769	0.271	0.601	1.70163e-50	-0.33
FTL	2.90558e-44	-1.4183	0.264	0.579	4.98162e-40	-0.315
SYT1	1.54704e-43	-1.78553	0.084	0.39	2.6524e-39	-0.306
MT-ATP6	2.18956e-42	-2.08226	0.26	0.54	3.75399e-38	-0.28
RBFOX1	2.62632e-42	-1.78874	0.139	0.441	4.50283e-38	-0.302
MT-ND3	3.65161e-42	-1.72851	0.223	0.524	6.26068e-38	-0.301
IPCEF1	3.152e-40	0.927942	0.74	0.454	5.4041e-36	0.286
TMSB4X	1.74494e-39	-1.2631	0.348	0.623	2.99169e-35	-0.275
ADGRV1	1.8389e-37	0.967989	0.253	0.063	3.15279e-33	0.19
PALD1	5.0065e-35	0.759212	0.847	0.652	8.58365e-31	0.195
FOXN3	1.79674e-34	0.590996	0.957	0.862	3.08051e-30	0.095
HSPA1A	2.47755e-33	-2.22286	0.216	0.465	4.24777e-29	-0.249
MIR646HG	2.66251e-33	0.955491	0.654	0.414	4.56487e-29	0.24
CSMD1	1.23757e-32	-1.86685	0.102	0.349	2.12181e-28	-0.247
FTH1	2.42461e-32	-1.34274	0.159	0.416	4.15699e-28	-0.257
MT-ND4	7.28756e-32	-1.56431	0.269	0.523	1.24945e-27	-0.254
MT-CYB	1.14884e-31	-1.46758	0.273	0.518	1.96969e-27	-0.245
FOXP1	1.30056e-29	0.970869	0.467	0.239	2.22981e-25	0.228
ABR	8.05512e-29	0.629142	0.9	0.776	1.38105e-24	0.124
DLGAP1	8.72691e-29	-1.49668	0.066	0.29	1.49623e-24	-0.224
B2M	1.1316e-28	-1.28046	0.225	0.459	1.94013e-24	-0.234
SPP1	1.13197e-28	-1.45314	0.376	0.621	1.94076e-24	-0.245
SNAP25	1.66069e-28	-1.48939	0.07	0.289	2.84725e-24	-0.219
APOE	2.84483e-28	-1.36486	0.209	0.445	4.87746e-24	-0.236
MT-ND2	3.79289e-28	-1.51586	0.173	0.403	6.50291e-24	-0.23
MT-ND1	6.09349e-28	-1.67757	0.187	0.414	1.04473e-23	-0.227
ACTB	6.28672e-27	-1.08317	0.292	0.518	1.07786e-22	-0.226
DPP10	2.74375e-26	0.527435	0.456	0.233	4.70416e-22	0.223
INPP5D	4.0876e-26	0.553607	0.914	0.746	7.0082e-22	0.168
XIST	4.10128e-26	1.05275	0.209	0.058	7.03164e-22	0.151
NRXN3	1.42227e-25	-1.66511	0.07	0.276	2.43848e-21	-0.206
HSPA1B	1.53548e-25	-1.6486	0.107	0.319	2.63257e-21	-0.212
OPCML	2.1701e-25	-1.4536	0.048	0.246	3.72064e-21	-0.198
STXBP5L	3.63227e-24	-1.34992	0.045	0.231	6.22753e-20	-0.186
IGSF21	8.61278e-24	0.680541	0.709	0.492	1.47666e-19	0.217
LRRC7	8.96409e-24	-1.28232	0.034	0.214	1.53689e-19	-0.18
ROBO2	1.13814e-23	-1.43479	0.036	0.217	1.95134e-19	-0.181
FGF14	1.50843e-23	-1.36919	0.045	0.229	2.58621e-19	-0.184
RAPGEF6	2.38843e-23	-1.15848	0.057	0.249	4.09496e-19	-0.192
SNTG1	2.99711e-23	-1.5181	0.023	0.195	5.13854e-19	-0.172
SRRM2	8.01413e-23	0.644354	0.636	0.417	1.37402e-18	0.219
UCHL1	8.98425e-23	-1.14051	0.016	0.182	1.54035e-18	-0.166
LINC01374	9.04934e-23	-1.21595	0.107	0.318	1.55151e-18	-0.211
TNRC18	2.61369e-22	0.714802	0.638	0.435	4.48117e-18	0.203
ANKS1B	3.09e-22	-1.27106	0.078	0.269	5.29781e-18	-0.191
MEG3	5.02127e-22	-1.334	0.009	0.164	8.60897e-18	-0.155
ST6GAL1	6.87234e-22	0.426218	0.957	0.911	1.17826e-17	0.046
GRIK2	1.68866e-21	-1.24732	0.039	0.208	2.89522e-17	-0.169
MT-CO1	1.90845e-21	-1.19212	0.353	0.534	3.27204e-17	-0.181
SNX29	2.91281e-21	0.533493	0.824	0.649	4.99402e-17	0.175
NLGN1	3.50077e-21	-1.26016	0.066	0.245	6.00208e-17	-0.179
TUBA1B	4.89705e-21	-1.08218	0.118	0.309	8.39599e-17	-0.191
RYR1	5.55316e-21	0.660486	0.627	0.413	9.5209e-17	0.214
DOCK2	6.4675e-21	0.487432	0.843	0.727	1.10885e-16	0.116
CSMD3	7.33571e-21	-1.15955	0.02	0.175	1.25771e-16	-0.155
PDE4B	9.59597e-21	-1.0099	0.321	0.506	1.64523e-16	-0.185
GPC5	1.25228e-20	0.653745	0.228	0.084	2.14703e-16	0.144
DOCK4	1.94964e-20	0.319977	0.998	0.979	3.34266e-16	0.019
MALAT1	2.1752e-20	-0.375138	1	1	3.72938e-16	0
RGS1	2.31115e-20	-1.34451	0.098	0.281	3.96247e-16	-0.183
RPL13	2.77122e-20	-0.920189	0.123	0.316	4.75126e-16	-0.193
FRMD4A	5.55433e-20	0.320639	0.995	0.968	9.52289e-16	0.027
CCSER1	5.92089e-20	-1.17424	0.064	0.235	1.01514e-15	-0.171
CNTNAP2	6.03521e-20	-1.3798	0.119	0.306	1.03474e-15	-0.187
HLA-DRA	9.37422e-20	-1.00158	0.173	0.366	1.60721e-15	-0.193
TBC1D22A	1.50481e-19	0.525892	0.884	0.743	2.58e-15	0.141
PLP1	1.95906e-19	-1.31022	0.084	0.257	3.35882e-15	-0.173
NKAIN2	2.42774e-19	-1.21036	0.068	0.235	4.16236e-15	-0.167
PTPRD	2.5582e-19	-1.23289	0.094	0.269	4.38604e-15	-0.175
GRIN1	2.72374e-19	-0.966795	0.009	0.147	4.66984e-15	-0.138
NELL2	5.21683e-19	-1.08959	0.027	0.174	8.94426e-15	-0.147
GRIA1	5.44494e-19	-0.992695	0.025	0.172	9.33535e-15	-0.147
WDFY4	8.8204e-19	0.539503	0.672	0.478	1.51226e-14	0.194
NRGN	9.10329e-19	-1.07842	0.02	0.163	1.56076e-14	-0.143
MAP1B	9.38844e-19	-1.21046	0.093	0.262	1.60965e-14	-0.169
TMSB10	1.01941e-18	-1.02432	0.098	0.27	1.74778e-14	-0.172
CD74	1.38195e-18	-0.738219	0.545	0.683	2.36935e-14	-0.138
APBB1IP	1.86099e-18	0.402691	0.957	0.871	3.19067e-14	0.086
ZSWIM6	2.31602e-18	0.466074	0.897	0.778	3.97082e-14	0.119
GRM5	2.37675e-18	-0.958229	0.018	0.157	4.07494e-14	-0.139
CMIP	2.52785e-18	0.547587	0.79	0.635	4.33401e-14	0.155
SFMBT2	2.8757e-18	0.461836	0.968	0.886	4.93039e-14	0.082
SLC1A2	5.43895e-18	0.521443	0.287	0.128	9.32508e-14	0.159
RCSD1	6.82091e-18	0.560454	0.652	0.462	1.16944e-13	0.19
TCF25	8.52818e-18	0.687808	0.398	0.224	1.46216e-13	0.174
LRRTM4	8.67746e-18	-1.19725	0.057	0.213	1.48775e-13	-0.156
RPS27A	1.22219e-17	-0.883662	0.05	0.2	2.09545e-13	-0.15
HSP90AA1	1.25203e-17	-1.35069	0.317	0.48	2.14661e-13	-0.163
RPS15	2.4293e-17	-0.915256	0.064	0.218	4.16504e-13	-0.154
IL1RAPL1	2.75768e-17	-1.1856	0.107	0.268	4.72805e-13	-0.161
MAML3	3.27771e-17	0.411922	0.932	0.817	5.61963e-13	0.115
KCNQ5	3.48721e-17	-1.15386	0.03	0.171	5.97882e-13	-0.141
CALM1	4.07577e-17	-1.12243	0.15	0.32	6.98791e-13	-0.17
MCF2L	5.16096e-17	0.65157	0.661	0.482	8.84846e-13	0.179
EHMT1	7.15231e-17	0.598132	0.496	0.311	1.22626e-12	0.185
PTPRE	8.08916e-17	0.484421	0.815	0.668	1.38689e-12	0.147
CST3	9.33713e-17	-0.894761	0.128	0.3	1.60085e-12	-0.172
ANKRD11	1.03623e-16	0.509532	0.759	0.597	1.77662e-12	0.162
NEGR1	1.20495e-16	-1.07298	0.053	0.199	2.06589e-12	-0.146
ELMO1	1.73649e-16	0.336245	0.971	0.913	2.9772e-12	0.058
HERC2	1.85864e-16	0.653562	0.463	0.285	3.18664e-12	0.178
CHN1	2.56658e-16	-1.033	0.061	0.208	4.40039e-12	-0.147
CKB	2.82366e-16	-0.865113	0.041	0.181	4.84116e-12	-0.14
SH3RF3	3.20261e-16	0.445541	0.859	0.723	5.49087e-12	0.136
PPFIA2	3.35517e-16	-1.0476	0.041	0.178	5.75243e-12	-0.137
PEBP1	3.65207e-16	-0.903172	0.046	0.187	6.26147e-12	-0.141
RYR2	5.15488e-16	-1.04404	0.046	0.184	8.83804e-12	-0.138
RPLP1	7.49928e-16	-0.77178	0.068	0.215	1.28575e-11	-0.147
RPL19	7.61641e-16	-0.813502	0.032	0.162	1.30583e-11	-0.13
TPT1	8.09241e-16	-0.954248	0.148	0.306	1.38744e-11	-0.158
CD81	8.45932e-16	-0.859417	0.146	0.307	1.45035e-11	-0.161
GRIN2B	8.49818e-16	-0.921933	0.014	0.132	1.45701e-11	-0.118
UBB	1.21408e-15	-0.93117	0.036	0.166	2.08154e-11	-0.13
HSP90AB1	1.39953e-15	-0.878894	0.15	0.308	2.3995e-11	-0.158
HS6ST3	1.46614e-15	-0.995304	0.029	0.154	2.5137e-11	-0.125
ZFHX3	1.65408e-15	0.443656	0.873	0.757	2.83591e-11	0.116
FGF12	1.67146e-15	-0.957012	0.02	0.14	2.86572e-11	-0.12
ZNF710	1.78226e-15	0.549904	0.702	0.56	3.05569e-11	0.142
RTN1	1.91666e-15	-0.905959	0.052	0.189	3.28611e-11	-0.137
TTC7A	2.18716e-15	0.628745	0.556	0.39	3.74988e-11	0.166
C1QC	2.67089e-15	-0.872007	0.164	0.323	4.57924e-11	-0.159
GRIA2	2.6953e-15	-0.914033	0.064	0.206	4.6211e-11	-0.142
ST6GALNAC5	2.75399e-15	-0.899304	0.018	0.136	4.72172e-11	-0.118
RALYL	2.93157e-15	-0.986388	0.025	0.149	5.02618e-11	-0.124
ITM2B	3.08397e-15	-0.657473	0.483	0.621	5.28747e-11	-0.138
RPL15	3.65725e-15	-0.910859	0.066	0.202	6.27035e-11	-0.136
GRIN2A	5.17368e-15	-0.846492	0.016	0.131	8.87028e-11	-0.115
CADM2	6.44973e-15	-1.18625	0.276	0.424	1.10581e-10	-0.148
FAM155A	9.79195e-15	-1.11831	0.139	0.291	1.67883e-10	-0.152
CADPS	1.08223e-14	-0.838299	0.023	0.141	1.85547e-10	-0.118
DOCK8	1.18193e-14	0.302755	0.964	0.899	2.02642e-10	0.065
C1QA	1.32296e-14	-0.912961	0.119	0.264	2.26821e-10	-0.145
RPL28	1.74426e-14	-0.775214	0.089	0.234	2.99053e-10	-0.145
LDLRAD4	2.522e-14	0.394558	0.945	0.879	4.32397e-10	0.066
RREB1	2.72611e-14	0.523209	0.574	0.404	4.67392e-10	0.17
KCND2	3.01808e-14	-0.859379	0.016	0.125	5.1745e-10	-0.109
ARHGAP22	3.14012e-14	0.384991	0.872	0.734	5.38374e-10	0.138
NUDT3	4.25716e-14	-0.956743	0.216	0.36	7.29891e-10	-0.144
MAP2	4.87502e-14	-1.00016	0.077	0.212	8.35822e-10	-0.135
SLC24A2	5.68417e-14	-0.806691	0.027	0.142	9.74551e-10	-0.115
SLCO2B1	6.65242e-14	0.400134	0.841	0.735	1.14056e-09	0.106
KALRN	6.71615e-14	-0.905937	0.034	0.152	1.15148e-09	-0.118
LHFPL2	6.8696e-14	0.444068	0.834	0.72	1.17779e-09	0.114
HDAC9	6.97304e-14	0.41219	0.836	0.709	1.19553e-09	0.127
CAMK2N1	8.0414e-14	-0.71806	0.029	0.146	1.3787e-09	-0.117
CALM3	9.29341e-14	-0.891031	0.037	0.156	1.59335e-09	-0.119
EIF1	9.47165e-14	-0.732513	0.066	0.198	1.62391e-09	-0.132
CAMK2B	1.1258e-13	-0.754226	0.011	0.112	1.93019e-09	-0.101
MCF2L2	1.31974e-13	-0.929776	0.152	0.299	2.26269e-09	-0.147
LINC00632	1.34894e-13	-0.856651	0.025	0.135	2.31275e-09	-0.11
C1QB	1.44263e-13	-0.759991	0.232	0.38	2.47339e-09	-0.148
UBC	1.59745e-13	-0.995549	0.168	0.322	2.73884e-09	-0.154
LINGO1	1.70286e-13	-1.18397	0.078	0.206	2.91955e-09	-0.128
ERICH1	1.74017e-13	0.501142	0.383	0.221	2.98353e-09	0.162
GAPDH	1.93501e-13	-0.85737	0.102	0.24	3.31758e-09	-0.138
SLC39A11	2.10674e-13	0.524789	0.524	0.357	3.612e-09	0.167
RGS7	2.14891e-13	-0.871529	0.046	0.167	3.6843e-09	-0.121
GABRB3	2.76976e-13	-0.779956	0.014	0.116	4.74876e-09	-0.102
ARRB1	2.96919e-13	0.584027	0.422	0.268	5.09068e-09	0.154
RIMS2	3.0701e-13	-0.795056	0.021	0.127	5.26369e-09	-0.106
STK32B	3.20516e-13	0.60438	0.339	0.195	5.49524e-09	0.144
DLG2	3.3606e-13	-0.754847	0.342	0.496	5.76175e-09	-0.154
PEX5L	3.54063e-13	-0.787	0.039	0.157	6.07041e-09	-0.118
RAPGEF1	3.67854e-13	0.457939	0.734	0.597	6.30685e-09	0.137
TRPM2	3.81212e-13	0.523544	0.503	0.344	6.53587e-09	0.159
COMMD10	5.15096e-13	0.495649	0.615	0.452	8.83132e-09	0.163
SYNDIG1	6.26226e-13	0.401015	0.856	0.775	1.07366e-08	0.081
PLD4	7.26391e-13	-0.683144	0.052	0.171	1.2454e-08	-0.119
SKI	7.43557e-13	0.554529	0.537	0.382	1.27483e-08	0.155
BLNK	7.79921e-13	0.349438	0.742	0.566	1.33717e-08	0.176
RPS4X	8.36969e-13	-0.682147	0.016	0.115	1.43498e-08	-0.099
MYO18A	8.53063e-13	0.563949	0.225	0.109	1.46258e-08	0.116
RASGEF1C	8.54293e-13	0.522495	0.679	0.53	1.46469e-08	0.149
MACF1	9.35675e-13	0.387933	0.731	0.592	1.60421e-08	0.139
RPL10	9.97533e-13	-0.639477	0.08	0.214	1.71027e-08	-0.134
L3MBTL4	1.24621e-12	0.475977	0.586	0.427	2.13662e-08	0.159
RPL8	1.29441e-12	-0.706578	0.039	0.151	2.21927e-08	-0.112
RPS19	1.36391e-12	-0.722562	0.178	0.321	2.33842e-08	-0.143
SCN2A	1.50249e-12	-0.625066	0.018	0.118	2.57603e-08	-0.1
NPL	1.57708e-12	0.489239	0.583	0.419	2.7039e-08	0.164
TNS3	1.57728e-12	0.432392	0.64	0.478	2.70425e-08	0.162
NPTXR	1.65945e-12	-0.771961	0.012	0.108	2.84513e-08	-0.096
SREBF2	1.68999e-12	0.705242	0.355	0.224	2.89749e-08	0.131
AOAH	1.76942e-12	0.351085	0.845	0.708	3.03368e-08	0.137
SLC4A4	1.93855e-12	0.421978	0.123	0.042	3.32365e-08	0.081
ATRNL1	2.18312e-12	-0.825306	0.045	0.158	3.74296e-08	-0.113
CMKLR1	2.2928e-12	0.549564	0.355	0.21	3.931e-08	0.145
PPM1E	2.73344e-12	-0.813177	0.034	0.14	4.68649e-08	-0.106
LRFN5	2.76503e-12	-0.698565	0.02	0.12	4.74065e-08	-0.1
DMD	3.14459e-12	-0.83372	0.089	0.217	5.39139e-08	-0.128
DUSP1	3.39294e-12	-1.11567	0.066	0.185	5.81719e-08	-0.119
QKI	4.1361e-12	0.278791	0.947	0.911	7.09134e-08	0.036
CAMK2A	4.31073e-12	-0.729476	0.021	0.12	7.39075e-08	-0.099
PCSK1N	4.63476e-12	-0.678701	0.011	0.101	7.9463e-08	-0.09
ANKUB1	4.69484e-12	-0.813943	0.075	0.195	8.04929e-08	-0.12
CEBPB	5.37984e-12	-0.786579	0.123	0.251	9.22374e-08	-0.128
JUND	5.85094e-12	-0.738672	0.071	0.193	1.00314e-07	-0.122
AHCYL2	5.86377e-12	0.547978	0.383	0.244	1.00534e-07	0.139
CAPZB	6.39292e-12	0.48416	0.759	0.629	1.09607e-07	0.13
FCHSD2	6.50673e-12	0.324306	0.889	0.782	1.11558e-07	0.107
DENND3	7.46452e-12	0.426128	0.701	0.56	1.27979e-07	0.141
RPL29	7.49539e-12	-0.721715	0.037	0.142	1.28508e-07	-0.105
MYT1L	7.54935e-12	-0.758934	0.027	0.126	1.29434e-07	-0.099
RASGEF1B	7.74214e-12	-1.32513	0.141	0.266	1.32739e-07	-0.125
DISP1	7.92885e-12	-0.809355	0.089	0.216	1.3594e-07	-0.127
SYK	8.11961e-12	0.350765	0.786	0.656	1.39211e-07	0.13
SND1	8.50522e-12	0.432392	0.535	0.39	1.45822e-07	0.145
RPL7A	9.27921e-12	-0.664626	0.057	0.169	1.59092e-07	-0.112
KCTD16	9.63425e-12	-0.724785	0.02	0.114	1.65179e-07	-0.094
RPS28	9.95622e-12	-0.659829	0.059	0.173	1.70699e-07	-0.114
RPL3	1.00946e-11	-0.622123	0.043	0.151	1.73072e-07	-0.108
PAG1	1.06012e-11	0.396704	0.733	0.605	1.81757e-07	0.128
YWHAH	1.0715e-11	-0.623151	0.078	0.203	1.83708e-07	-0.125
DPP6	1.1312e-11	-0.850605	0.064	0.177	1.93944e-07	-0.113
NDUFA4	1.25554e-11	-0.687295	0.02	0.113	2.15262e-07	-0.093
ADGRB3	1.51888e-11	-0.836532	0.328	0.463	2.60411e-07	-0.135
DCC	1.53926e-11	-0.796718	0.023	0.118	2.63907e-07	-0.095
PIK3CD	1.98159e-11	0.545519	0.385	0.246	3.39743e-07	0.139
CHST11	2.01661e-11	0.284008	0.95	0.892	3.45748e-07	0.058
DNM2	2.13643e-11	0.444437	0.471	0.313	3.66292e-07	0.158
ANKRD44	2.36394e-11	0.312292	0.918	0.831	4.05297e-07	0.087
CNKSR2	2.59282e-11	-0.747653	0.03	0.128	4.4454e-07	-0.098
DIP2A	2.87412e-11	0.425562	0.594	0.445	4.92768e-07	0.149
ARHGAP26	3.02493e-11	0.306304	0.9	0.856	5.18624e-07	0.044
HLA-A	3.40424e-11	-0.699102	0.071	0.185	5.83658e-07	-0.114
RPS23	3.44608e-11	-0.695114	0.045	0.148	5.90831e-07	-0.103
PLCB1	3.52313e-11	-0.943408	0.077	0.192	6.04041e-07	-0.115
RPL11	3.5385e-11	-0.703388	0.094	0.213	6.06676e-07	-0.119
SPECC1L	3.6825e-11	-0.545581	0.034	0.135	6.31364e-07	-0.101
RGS12	3.94494e-11	0.475083	0.46	0.317	6.7636e-07	0.143
MDGA2	3.98597e-11	-0.83989	0.03	0.126	6.83394e-07	-0.096
ANK3	4.41414e-11	-0.788386	0.111	0.236	7.56804e-07	-0.125
DYNLL1	4.54933e-11	-0.761816	0.041	0.143	7.79982e-07	-0.102
PREX1	4.77293e-11	0.36499	0.775	0.646	8.18319e-07	0.129
PRNP	4.87704e-11	-0.765548	0.059	0.167	8.36168e-07	-0.108
HNRNPDL	5.10112e-11	-0.630934	0.23	0.362	8.74587e-07	-0.132
CTBP2	5.12173e-11	0.449717	0.64	0.492	8.78121e-07	0.148
NCDN	5.82498e-11	-0.713761	0.018	0.106	9.98692e-07	-0.088
FRMPD4	6.54742e-11	-0.742529	0.023	0.114	1.12255e-06	-0.091
C22orf34	6.78401e-11	0.581548	0.257	0.141	1.16312e-06	0.116
CFL1	6.99454e-11	-0.704183	0.061	0.169	1.19921e-06	-0.108
GRM7	7.02773e-11	-0.841891	0.03	0.123	1.2049e-06	-0.093
LINC01091	7.04502e-11	-0.812045	0.118	0.244	1.20787e-06	-0.126
SH2B3	7.2409e-11	0.489602	0.419	0.28	1.24145e-06	0.139
MYO9B	7.76596e-11	0.426854	0.588	0.441	1.33147e-06	0.147
CNTN5	9.11211e-11	-0.944298	0.045	0.143	1.56227e-06	-0.098
PTPRJ	9.48398e-11	0.354133	0.852	0.744	1.62603e-06	0.108
SRGAP2C	9.67102e-11	0.284911	0.565	0.368	1.6581e-06	0.197
GPX4	9.84376e-11	-0.565288	0.023	0.113	1.68771e-06	-0.09
ENC1	1.08842e-10	-0.658623	0.036	0.133	1.8661e-06	-0.097
ATP1B1	1.12518e-10	-0.779584	0.091	0.208	1.92911e-06	-0.117
HDAC8	1.16386e-10	0.584776	0.339	0.217	1.99544e-06	0.122
FOS	1.29354e-10	-0.949896	0.077	0.188	2.21778e-06	-0.111
TRAPPC9	1.33245e-10	0.448995	0.581	0.443	2.28449e-06	0.138
HCK	1.40821e-10	0.398214	0.519	0.367	2.41438e-06	0.152
PER3	1.41154e-10	0.57393	0.298	0.178	2.42009e-06	0.12
DNM1	1.73954e-10	-0.61803	0.045	0.145	2.98243e-06	-0.1
RPL34	2.21951e-10	-0.545986	0.057	0.161	3.80534e-06	-0.104
UMAD1	2.31183e-10	0.503117	0.303	0.177	3.96363e-06	0.126
CEBPD	2.4067e-10	-0.84314	0.121	0.24	4.12629e-06	-0.119
DNMT3A	2.43124e-10	0.480061	0.46	0.318	4.16837e-06	0.142
ABHD15-AS1	2.80095e-10	-0.84381	0.162	0.28	4.80224e-06	-0.118
HLA-DPA1	2.81769e-10	-0.738494	0.094	0.204	4.83092e-06	-0.11
GRIA3	2.94953e-10	-0.688677	0.023	0.109	5.05697e-06	-0.086
RIMS1	3.46162e-10	-0.610271	0.021	0.106	5.93494e-06	-0.085
PRAM1	3.81273e-10	0.479308	0.342	0.217	6.53692e-06	0.125
AK5	4.04983e-10	-0.611903	0.032	0.123	6.94343e-06	-0.091
SRGN	4.08394e-10	-1.14824	0.253	0.37	7.00192e-06	-0.117
DDX5	4.11234e-10	-0.547831	0.467	0.565	7.0506e-06	-0.098
ATP8B4	4.17934e-10	0.289685	0.889	0.764	7.16548e-06	0.125
ASB3	4.19468e-10	-0.503981	0.029	0.118	7.19178e-06	-0.089
HS3ST4	4.27094e-10	0.360352	0.898	0.813	7.32252e-06	0.085
FAU	5.18678e-10	-0.652959	0.043	0.136	8.89273e-06	-0.093
IL17RA	5.39891e-10	0.464578	0.467	0.329	9.25642e-06	0.138
EDIL3	5.70272e-10	-0.778715	0.043	0.137	9.77732e-06	-0.094
MTHFD1L	7.17473e-10	0.38834	0.75	0.617	1.23011e-05	0.133
UBASH3B	7.27121e-10	0.357822	0.365	0.228	1.24665e-05	0.137
AKAP13	7.78215e-10	0.261103	0.861	0.758	1.33425e-05	0.103
PITPNA	8.40397e-10	0.430026	0.278	0.16	1.44086e-05	0.118
RPL18	9.15348e-10	-0.624777	0.091	0.198	1.56936e-05	-0.107
SP140	9.60308e-10	0.430978	0.275	0.159	1.64645e-05	0.116
RAB11A	9.62709e-10	-0.749635	0.173	0.287	1.65056e-05	-0.114
KCNQ1	9.86545e-10	0.454547	0.553	0.424	1.69143e-05	0.129
CUX1	1.05672e-09	0.435743	0.631	0.497	1.81174e-05	0.134
BACH1	1.15363e-09	0.372955	0.679	0.545	1.97791e-05	0.134
RAPGEF5	1.18969e-09	-0.649737	0.029	0.113	2.03973e-05	-0.084
DKK3	1.2772e-09	-0.640443	0.023	0.105	2.18976e-05	-0.082
SLC2A9	1.30168e-09	0.477073	0.28	0.165	2.23172e-05	0.115
CHRM3	1.40684e-09	-0.625413	0.023	0.105	2.41203e-05	-0.082
STX8	1.46364e-09	0.444234	0.412	0.282	2.50941e-05	0.13
GABRB2	1.46564e-09	-0.55869	0.027	0.111	2.51284e-05	-0.084
KCNK13	1.51032e-09	0.498707	0.455	0.328	2.58944e-05	0.127
PIK3R5	1.57601e-09	0.441393	0.613	0.487	2.70207e-05	0.126
RPS2	1.69268e-09	-0.580647	0.075	0.177	2.9021e-05	-0.102
RPL13A	1.69578e-09	-0.631671	0.078	0.179	2.90742e-05	-0.101
RABGEF1	1.7436e-09	-0.475159	0.027	0.11	2.9894e-05	-0.083
LINGO2	1.96393e-09	-0.618377	0.023	0.104	3.36716e-05	-0.081
TNFAIP2	2.02697e-09	0.427617	0.194	0.1	3.47524e-05	0.094
ACTG1	2.12525e-09	-0.664118	0.096	0.203	3.64374e-05	-0.107
SORL1	2.18473e-09	0.280427	0.952	0.85	3.74573e-05	0.102
LINC01141	2.3953e-09	0.417479	0.494	0.352	4.10673e-05	0.142
HSPB1	2.41005e-09	-0.896976	0.059	0.154	4.13203e-05	-0.095
SUZ12	2.42408e-09	0.465185	0.299	0.185	4.15608e-05	0.114
PACSIN2	2.44736e-09	0.334528	0.517	0.378	4.196e-05	0.139
ENTPD1	2.57961e-09	0.41724	0.665	0.522	4.42275e-05	0.143
RPS9	2.64519e-09	-0.716248	0.082	0.18	4.53518e-05	-0.098
SH3KBP1	2.67538e-09	0.383086	0.74	0.624	4.58694e-05	0.116
PLCG2	2.83869e-09	0.37121	0.636	0.496	4.86693e-05	0.14
GALNT2	2.84766e-09	0.381237	0.693	0.559	4.88232e-05	0.134
RAP1GAP2	3.0267e-09	0.497196	0.378	0.255	5.18928e-05	0.123
PPP6R2	3.14131e-09	0.456164	0.531	0.403	5.38578e-05	0.128
NBPF1	3.15706e-09	0.396382	0.194	0.1	5.41279e-05	0.094
GNB1	3.20588e-09	0.383795	0.574	0.435	5.49649e-05	0.139
BCL2L1	3.23531e-09	0.433008	0.299	0.182	5.54694e-05	0.117
HSPH1	3.34437e-09	-1.06169	0.16	0.271	5.73393e-05	-0.111
TPI1	3.46263e-09	-0.593862	0.025	0.104	5.93669e-05	-0.079
SLC26A3	3.68876e-09	-1.21124	0.068	0.159	6.32438e-05	-0.091
TBXAS1	4.31534e-09	0.298188	0.889	0.811	7.39865e-05	0.078
CACNA2D1	4.40121e-09	-0.563942	0.043	0.131	7.54588e-05	-0.088
SPATA6	4.41369e-09	0.47569	0.392	0.267	7.56727e-05	0.125
NCOR2	4.64676e-09	0.389433	0.524	0.377	7.96687e-05	0.147
RPS27	4.75004e-09	-0.504749	0.029	0.11	8.14394e-05	-0.081
RPL36	5.02471e-09	-0.608208	0.057	0.148	8.61487e-05	-0.091
ABHD12	5.27487e-09	0.354194	0.424	0.293	9.04377e-05	0.131
SPOCK1	5.5434e-09	-0.704609	0.036	0.118	9.50415e-05	-0.082
RPL32	5.77598e-09	-0.546741	0.053	0.145	9.90292e-05	-0.092
CDH20	6.04004e-09	0.287351	0.128	0.054	0.000103556	0.074
GRIK1	6.23864e-09	-0.722269	0.036	0.116	0.000106961	-0.08
MSI2	6.28099e-09	0.464379	0.488	0.363	0.000107688	0.125
CACNA1C	6.82028e-09	-0.586596	0.029	0.107	0.000116934	-0.078
NCKAP1L	6.85951e-09	0.435047	0.51	0.379	0.000117606	0.131
NFIC	7.00584e-09	0.482143	0.426	0.306	0.000120115	0.12
ITGAX	7.07766e-09	0.405274	0.522	0.389	0.000121346	0.133
LOXL3	7.07774e-09	0.449087	0.248	0.144	0.000121348	0.104
LRRK1	7.08627e-09	0.345852	0.695	0.56	0.000121494	0.135
FAM168A	7.10416e-09	0.403496	0.581	0.444	0.000121801	0.137
RPS12	7.12561e-09	-0.513259	0.05	0.14	0.000122169	-0.09
SCARB1	7.72609e-09	0.52886	0.324	0.211	0.000132464	0.113
ABL1	8.0353e-09	0.43156	0.399	0.27	0.000137765	0.129
MEMO1	8.29034e-09	-0.672362	0.118	0.223	0.000142138	-0.105
ARID3A	8.77885e-09	0.48881	0.321	0.206	0.000150513	0.115
PDPR	9.07757e-09	0.333853	0.178	0.089	0.000155635	0.089
DDIT4	9.13907e-09	-0.865095	0.037	0.118	0.000156689	-0.081
SERF2	9.48071e-09	-0.559335	0.086	0.187	0.000162547	-0.101
RPSA	9.8446e-09	-0.556722	0.059	0.149	0.000168786	-0.09
TET3	9.90286e-09	0.452619	0.437	0.308	0.000169785	0.129
FLI1	9.97994e-09	0.31784	0.731	0.612	0.000171106	0.119
MAPKAP1	1.04839e-08	0.406718	0.49	0.363	0.000179746	0.127
ARID1A	1.06061e-08	0.382813	0.517	0.381	0.000181841	0.136
SOGA1	1.10779e-08	0.357506	0.28	0.168	0.000189931	0.112
ARL15	1.18189e-08	0.361164	0.727	0.601	0.000202635	0.126
SMG6	1.29661e-08	0.442637	0.314	0.2	0.000222304	0.114
JUNB	1.3221e-08	-0.626256	0.053	0.141	0.000226675	-0.088
SCFD2	1.49496e-08	0.463002	0.435	0.314	0.00025631	0.121
KCNMB2-AS1	1.51459e-08	0.609589	0.244	0.145	0.000259676	0.099
IKZF1	1.5206e-08	0.336751	0.704	0.586	0.000260707	0.118
GRIP1	1.60234e-08	-0.632344	0.03	0.107	0.000274721	-0.077
HLA-B	1.67584e-08	-0.640201	0.112	0.21	0.000287323	-0.098
PGM5	1.67699e-08	0.393597	0.487	0.352	0.000287519	0.135
DNAJB1	1.75111e-08	-0.749115	0.036	0.115	0.000300228	-0.079
IL6R	1.86192e-08	0.398746	0.376	0.256	0.000319227	0.12
RRBP1	1.9818e-08	0.291596	0.201	0.107	0.000339779	0.094
EEF1A1	2.02974e-08	-0.65613	0.086	0.178	0.000347999	-0.092
MIR34AHG	2.17747e-08	0.392401	0.258	0.153	0.000373328	0.105
RPLP0	2.23331e-08	-0.519694	0.037	0.116	0.000382902	-0.079
MT-ND5	2.23992e-08	-0.852037	0.118	0.218	0.000384034	-0.1
PDE1A	2.48609e-08	-0.624399	0.03	0.105	0.000426239	-0.075
USP9Y	2.63386e-08	-0.557159	0.214	0.326	0.000451576	-0.112
CYFIP1	2.68937e-08	0.274821	0.832	0.713	0.000461093	0.119
NCAM2	2.73884e-08	-0.885607	0.134	0.233	0.000469575	-0.099
RASA3	2.89108e-08	0.492567	0.39	0.274	0.000495675	0.116
BICD1	3.06782e-08	0.396326	0.298	0.188	0.000525977	0.11
SON	3.0926e-08	0.319817	0.542	0.414	0.000530226	0.128
NXN	3.23075e-08	0.454234	0.283	0.177	0.000553911	0.106
ARRDC5	3.30806e-08	0.427993	0.119	0.053	0.000567167	0.066
PARD3B	3.32198e-08	0.520623	0.253	0.154	0.000569554	0.099
SIPA1L3	3.32443e-08	0.401646	0.351	0.235	0.000569974	0.116
TCF12	3.48368e-08	0.191916	0.897	0.837	0.000597277	0.06
TENM2	3.65046e-08	-0.802852	0.093	0.188	0.000625872	-0.095
MAP3K14	3.65402e-08	0.347288	0.321	0.204	0.000626482	0.117
TPCN1	3.65696e-08	0.461453	0.335	0.228	0.000626986	0.107
GAK	3.80573e-08	0.455195	0.412	0.296	0.000652492	0.116
RPS7	4.1309e-08	-0.530008	0.064	0.151	0.000708243	-0.087
SMYD3	4.16848e-08	0.529539	0.627	0.528	0.000714686	0.099
PRKCA	4.18265e-08	0.460837	0.699	0.615	0.000717116	0.084
PPIA	4.42448e-08	-0.634228	0.059	0.142	0.000758578	-0.083
GNG7	4.4445e-08	0.33261	0.611	0.487	0.00076201	0.124
DTX2	4.49931e-08	0.351907	0.221	0.125	0.000771407	0.096
PPARGC1B	4.58332e-08	0.453637	0.2	0.111	0.00078581	0.089
RNF216	4.642e-08	0.431061	0.478	0.36	0.000795871	0.118
GCNT2	4.7456e-08	0.422778	0.374	0.256	0.000813633	0.118
AP1B1	4.92676e-08	0.381249	0.537	0.411	0.000844694	0.126
HERPUD1	5.1083e-08	-0.751779	0.152	0.252	0.000875819	-0.1
CPE	5.71308e-08	-0.568156	0.057	0.142	0.000979507	-0.085
HINT1	5.73502e-08	-0.524206	0.032	0.105	0.000983269	-0.073
TMEM178B	6.14533e-08	-0.518583	0.037	0.115	0.00105362	-0.078
RPTOR	6.19684e-08	0.388223	0.357	0.237	0.00106245	0.12
RNF130	6.43486e-08	0.286383	0.708	0.583	0.00110326	0.125
PMM2	6.74621e-08	0.425966	0.205	0.115	0.00115664	0.09
KHDRBS2	6.78322e-08	-0.709989	0.057	0.141	0.00116298	-0.084
APP	6.80642e-08	-0.697434	0.148	0.25	0.00116696	-0.102
INPP4A	6.98668e-08	0.373639	0.474	0.347	0.00119787	0.127
FMNL3	7.16395e-08	0.368311	0.66	0.553	0.00122826	0.107
MYO1F	7.31419e-08	0.335736	0.602	0.48	0.00125402	0.122
RPL14	7.35163e-08	-0.636187	0.066	0.151	0.00126044	-0.085
SUMF1	7.60103e-08	0.339155	0.544	0.426	0.0013032	0.118
PLXDC2	7.67443e-08	0.183408	0.998	0.984	0.00131578	0.014
COX10	7.74157e-08	0.269415	0.169	0.087	0.00132729	0.082
MOB3A	7.8388e-08	0.332922	0.194	0.106	0.00134396	0.088
COX4I1	7.99923e-08	-0.565192	0.05	0.13	0.00137147	-0.08
IRF8	8.02191e-08	0.461687	0.344	0.24	0.00137536	0.104
NUAK1	8.07787e-08	0.354738	0.403	0.277	0.00138495	0.126
GPR34	8.22133e-08	-0.606799	0.209	0.313	0.00140955	-0.104
ROBO1	8.23488e-08	-0.5464	0.046	0.128	0.00141187	-0.082
RPS18	8.28805e-08	-0.511642	0.037	0.112	0.00142099	-0.075
TTC7B	8.47961e-08	0.328258	0.323	0.208	0.00145383	0.115
HEG1	8.93176e-08	0.408284	0.127	0.059	0.00153135	0.068
LUC7L2	9.00806e-08	-0.503364	0.05	0.129	0.00154443	-0.079
PDPK1	9.09479e-08	0.387418	0.234	0.138	0.0015593	0.096
NAIP	9.10799e-08	0.297751	0.529	0.376	0.00156157	0.153
ARHGAP17	9.12286e-08	0.438019	0.387	0.274	0.00156411	0.113
EPB41L2	9.24284e-08	0.209312	0.941	0.886	0.00158468	0.055
CARD11	9.50859e-08	0.436435	0.421	0.306	0.00163025	0.115
TTLL7	9.87011e-08	-0.590687	0.043	0.12	0.00169223	-0.077
RPL35A	1.0236e-07	-0.507745	0.046	0.125	0.00175497	-0.079
RPL41	1.03008e-07	-0.557693	0.055	0.136	0.00176608	-0.081
RPL4	1.03823e-07	-0.521137	0.043	0.118	0.00178004	-0.075
AGBL4	1.08806e-07	-0.68942	0.068	0.154	0.00186547	-0.086
ADCY9	1.09384e-07	0.415253	0.139	0.069	0.00187539	0.07
RALB	1.14033e-07	0.432424	0.135	0.066	0.0019551	0.069
DCLK1	1.18521e-07	-0.66117	0.052	0.132	0.00203204	-0.08
CAMK1D	1.18825e-07	0.380999	0.715	0.61	0.00203725	0.105
DIDO1	1.4597e-07	0.433193	0.269	0.171	0.00250265	0.098
KCNQ3	1.55196e-07	0.297817	0.93	0.863	0.00266084	0.067
ATP1A1	1.57603e-07	-0.565978	0.077	0.163	0.0027021	-0.086
RPS6KA2	1.58875e-07	0.443997	0.519	0.404	0.00272391	0.115
RPS3	1.59257e-07	-0.589068	0.102	0.19	0.00273046	-0.088
SOCS7	1.59849e-07	0.312387	0.134	0.064	0.00274061	0.07
ENOX1	1.62306e-07	-0.605271	0.041	0.114	0.00278273	-0.073
MAP3K5	1.75155e-07	0.293379	0.761	0.641	0.00300303	0.12
NACA	1.75367e-07	-0.491918	0.075	0.161	0.00300666	-0.086
TBC1D14	1.75557e-07	0.340217	0.469	0.347	0.00300992	0.122
ARHGAP25	1.79399e-07	0.339923	0.578	0.458	0.00307579	0.12
RERE	1.80004e-07	0.296476	0.804	0.702	0.00308617	0.102
VAV1	1.80241e-07	0.361283	0.415	0.3	0.00309023	0.115
RHBDF2	1.81165e-07	0.281708	0.706	0.58	0.00310607	0.126
AKNA	1.8436e-07	0.326104	0.299	0.19	0.00316086	0.109
TMBIM6	1.85509e-07	-0.542468	0.141	0.236	0.00318055	-0.095
NFIA	2.05699e-07	0.360004	0.572	0.45	0.00352672	0.122
PLD1	2.36473e-07	0.3917	0.422	0.302	0.00405433	0.12
MEF2A	2.38703e-07	0.166241	0.979	0.945	0.00409256	0.034
VKORC1L1	2.44771e-07	0.318807	0.226	0.133	0.0041966	0.093
SH3BP2	2.53273e-07	0.410608	0.219	0.132	0.00434236	0.087
NME3	2.61496e-07	-0.436979	0.059	0.14	0.00448335	-0.081
NEK6	2.74612e-07	0.347768	0.266	0.166	0.00470823	0.1
PRKAG2	2.76662e-07	0.328021	0.537	0.412	0.00474338	0.125
KCNQ1OT1	2.78951e-07	-0.644455	0.08	0.162	0.00478261	-0.082
TMC8	2.84067e-07	0.342832	0.303	0.195	0.00487032	0.108
XAF1	2.9012e-07	0.339037	0.287	0.184	0.0049741	0.103
DECR1	2.95243e-07	0.390365	0.226	0.135	0.00506195	0.091
SPECC1	2.98148e-07	0.323362	0.547	0.427	0.00511175	0.12
SYTL3	2.99299e-07	0.385242	0.278	0.179	0.00513148	0.099
KCNIP1	3.1073e-07	0.404871	0.544	0.424	0.00532747	0.12
RIN3	3.14391e-07	0.302022	0.652	0.533	0.00539023	0.119
ATXN7	3.44354e-07	-0.423022	0.087	0.178	0.00590396	-0.091
GTF2I	3.4522e-07	0.343374	0.49	0.37	0.0059188	0.12
RORA	3.59916e-07	0.207243	0.235	0.14	0.00617076	0.095
APPL2	3.609e-07	0.345254	0.588	0.471	0.00618762	0.117
SPIDR	3.65737e-07	0.346642	0.626	0.517	0.00627057	0.109
PABPN1	3.83645e-07	-0.523864	0.105	0.195	0.00657759	-0.09
PRKX	3.86065e-07	0.419394	0.217	0.132	0.00661909	0.085
PDE4D	3.91954e-07	-0.598483	0.258	0.371	0.00672006	-0.113
CD14	3.96923e-07	-0.631041	0.112	0.2	0.00680524	-0.088
PRR14L	4.01083e-07	0.317427	0.31	0.202	0.00687657	0.108
SRGAP3	4.14267e-07	0.37412	0.399	0.293	0.00710261	0.106
FRMD5	4.37323e-07	-0.662105	0.045	0.116	0.0074979	-0.071
EPHA6	4.37909e-07	-0.605139	0.045	0.116	0.00750795	-0.071
PPP1CB	4.50224e-07	0.325084	0.205	0.119	0.00771909	0.086
SDK1	4.56494e-07	0.345252	0.708	0.61	0.00782659	0.098
FRMD4B	4.80288e-07	0.26907	0.569	0.439	0.00823454	0.13
MAPK10	4.87294e-07	-0.773222	0.143	0.23	0.00835465	-0.087
SARAF	5.11356e-07	-0.520607	0.171	0.269	0.00876721	-0.098
PDSS2	5.14559e-07	0.326373	0.399	0.286	0.00882212	0.113
TRANK1	5.17881e-07	0.389067	0.299	0.198	0.00887906	0.101
ALPK1	5.23569e-07	0.321119	0.513	0.386	0.00897659	0.127
ZNF407	5.41185e-07	0.338311	0.406	0.289	0.00927861	0.117
PCDH7	5.4932e-07	-0.578596	0.043	0.114	0.0094181	-0.071
ATXN7L1	5.87449e-07	0.382842	0.38	0.275	0.0100718	0.105
MCTP1	6.03356e-07	-0.59867	0.055	0.131	0.0103445	-0.076
GPM6B	6.1027e-07	-0.656456	0.102	0.185	0.0104631	-0.083
FAM177B	6.35933e-07	-0.658023	0.176	0.271	0.0109031	-0.095
DLGAP2	6.39897e-07	-0.597639	0.066	0.143	0.010971	-0.077
RPS25	6.41215e-07	-0.483961	0.053	0.128	0.0109936	-0.075
SMCO4	6.44926e-07	0.383855	0.159	0.086	0.0110573	0.073
SRSF2	6.59953e-07	-0.460026	0.107	0.197	0.0113149	-0.09
ZFP36	6.64338e-07	-0.6108	0.064	0.14	0.0113901	-0.076
GIT2	6.64909e-07	0.299111	0.381	0.274	0.0113999	0.107
NFATC3	6.95236e-07	0.328353	0.433	0.313	0.0119198	0.12
CACNA1D	6.99294e-07	0.440451	0.447	0.341	0.0119894	0.106
PTCHD4	7.13919e-07	0.48949	0.205	0.122	0.0122401	0.083
HDAC4	7.15265e-07	0.317511	0.456	0.337	0.0122632	0.119
ADGRL3	7.27971e-07	-0.649443	0.116	0.204	0.0124811	-0.088
HIF1A	8.07433e-07	-0.758721	0.307	0.394	0.0138434	-0.087
DANT2	8.21417e-07	-0.442416	0.036	0.104	0.0140832	-0.068
SLC16A1-AS1	8.3232e-07	0.267483	0.219	0.13	0.0142701	0.089
RPS14	8.33706e-07	-0.474307	0.07	0.148	0.0142939	-0.078
TUBA1A	8.58418e-07	-0.628282	0.08	0.158	0.0147176	-0.078
ZFPM2	8.91415e-07	-0.518284	0.053	0.127	0.0152833	-0.074
LMF1	9.22761e-07	0.33585	0.189	0.109	0.0158207	0.08
EIF4A2	9.9445e-07	-0.577092	0.16	0.246	0.0170498	-0.086
ETV5	9.94645e-07	0.370009	0.39	0.286	0.0170532	0.104
GATAD2A	9.95857e-07	0.338826	0.273	0.174	0.017074	0.099
STK10	9.97986e-07	0.295578	0.367	0.256	0.0171105	0.111
BPTF	1.00548e-06	0.331351	0.553	0.439	0.017239	0.114
HNRNPK	1.01851e-06	-0.510242	0.116	0.204	0.0174623	-0.088
PCBP1	1.10507e-06	-0.491558	0.046	0.114	0.0189465	-0.068
WWOX	1.12819e-06	0.427811	0.672	0.597	0.0193428	0.075
TBC1D12	1.17298e-06	0.253309	0.49	0.363	0.0201107	0.127
CIITA	1.18075e-06	0.352909	0.446	0.334	0.020244	0.112
ARHGAP15	1.22215e-06	0.217094	0.854	0.768	0.0209538	0.086
MORC1	1.24213e-06	0.379053	0.137	0.071	0.0212963	0.066
ACSF2	1.26284e-06	0.317696	0.123	0.061	0.0216515	0.062
SMAD3	1.276e-06	0.468239	0.333	0.24	0.021877	0.093
MTOR	1.31668e-06	0.348473	0.201	0.12	0.0225746	0.081
FUS	1.31938e-06	0.377386	0.463	0.353	0.0226207	0.11
COTL1	1.32933e-06	0.392667	0.394	0.287	0.0227914	0.107
LRRC4C	1.35463e-06	-0.508303	0.109	0.194	0.023225	-0.085
EEF2	1.35465e-06	-0.514204	0.057	0.128	0.0232255	-0.071
PIK3C2B	1.43079e-06	0.352098	0.166	0.093	0.0245308	0.073
TRIM2	1.5406e-06	-0.539541	0.07	0.145	0.0264136	-0.075
CD63	1.63222e-06	-0.434874	0.05	0.119	0.0279844	-0.069
CREBBP	1.66705e-06	0.275634	0.515	0.398	0.0285815	0.117
LRP8	1.68747e-06	0.353058	0.128	0.066	0.0289316	0.062
EVL	1.73217e-06	0.280997	0.601	0.476	0.029698	0.125
IKBKB	1.75369e-06	0.309649	0.365	0.26	0.0300671	0.105
ETV6	1.7673e-06	0.238509	0.825	0.752	0.0303004	0.073
LENG8	1.78368e-06	-0.48287	0.15	0.241	0.0305812	-0.091
NLRP1	1.82308e-06	0.388596	0.376	0.278	0.0312567	0.098
RPS8	1.83727e-06	-0.47015	0.073	0.15	0.0315	-0.077
ARL6IP4	1.85334e-06	-0.416208	0.064	0.14	0.0317756	-0.076
VPS53	1.88642e-06	0.316418	0.342	0.239	0.0323427	0.103
NLRP3	1.96906e-06	0.338634	0.194	0.115	0.0337595	0.079
CATSPER2	1.973e-06	0.371116	0.214	0.133	0.033827	0.081
ATP8A1	2.08428e-06	-0.493395	0.114	0.2	0.035735	-0.086
FGD2	2.14499e-06	0.283724	0.549	0.439	0.0367758	0.11
LY86	2.27525e-06	0.287313	0.668	0.56	0.0390092	0.108
ZSCAN5A	2.29273e-06	0.351546	0.152	0.083	0.0393089	0.069
RPS11	2.32995e-06	-0.529899	0.066	0.137	0.039947	-0.071
MAP7	2.38633e-06	-0.530639	0.052	0.12	0.0409136	-0.068
RPL23A	2.44145e-06	-0.448533	0.041	0.105	0.0418587	-0.064
DHRS7B	2.50997e-06	0.364549	0.134	0.07	0.0430335	0.064
NCKAP5L	2.63049e-06	0.364286	0.182	0.107	0.0450998	0.075
KDM4B	2.65763e-06	0.294832	0.339	0.235	0.045565	0.104
TFEB	2.67972e-06	0.391828	0.253	0.165	0.0459439	0.088
IER3	2.73677e-06	-0.425623	0.061	0.132	0.0469219	-0.071
KIF26B	3.11099e-06	0.521061	0.283	0.199	0.0533379	0.084
MED12L	3.20771e-06	-0.500011	0.178	0.27	0.0549962	-0.092
HSPA8	3.20881e-06	-0.486719	0.043	0.106	0.055015	-0.063
TBC1D9	3.28769e-06	0.363373	0.439	0.331	0.0563675	0.108
CRK	3.33103e-06	0.273148	0.237	0.148	0.0571105	0.089
SZT2	3.40822e-06	0.27476	0.137	0.073	0.058434	0.064
RPL35	3.50912e-06	-0.390022	0.057	0.127	0.0601639	-0.07
DHRS3	3.56532e-06	0.319946	0.307	0.212	0.0611274	0.095
ATP9B	3.58971e-06	0.297223	0.478	0.369	0.0615456	0.109
TGFBR1	3.64823e-06	0.270323	0.626	0.522	0.0625488	0.104
ARHGAP30	3.71294e-06	0.276482	0.185	0.109	0.0636583	0.076
CSF1R	3.79636e-06	0.253305	0.791	0.708	0.0650886	0.083
TM6SF1	3.8605e-06	0.336528	0.41	0.305	0.0661883	0.105
GNAS	4.07596e-06	-0.397872	0.442	0.526	0.0698823	-0.084
SERINC1	4.08039e-06	-0.499365	0.107	0.187	0.0699583	-0.08
TMEM241	4.12686e-06	0.346478	0.164	0.095	0.0707551	0.069
FLG-AS1	4.17911e-06	0.415849	0.127	0.066	0.0716508	0.061
ERI3	4.2946e-06	0.398293	0.26	0.173	0.073631	0.087
TLR2	4.30785e-06	0.313646	0.54	0.429	0.0738581	0.111
LARS2	4.3326e-06	0.295782	0.153	0.085	0.0742824	0.068
ATP6V0B	4.3442e-06	-0.437138	0.089	0.167	0.0744814	-0.078
RBM19	4.34521e-06	0.271245	0.209	0.127	0.0744987	0.082
BSG	4.37281e-06	-0.455574	0.041	0.103	0.0749719	-0.062
PSAP	4.39061e-06	-0.441883	0.442	0.523	0.075277	-0.081
PGPEP1	4.46881e-06	0.273581	0.148	0.081	0.0766178	0.067
DAP	4.69354e-06	0.269225	0.257	0.166	0.0804707	0.091
ZEB2	4.74108e-06	0.19326	0.847	0.79	0.0812857	0.057
CEP128	4.76827e-06	0.254856	0.258	0.167	0.0817521	0.091
RPL27A	4.92926e-06	-0.422356	0.043	0.105	0.0845122	-0.062
SLC9A9	4.98139e-06	0.215879	0.906	0.835	0.0854058	0.071
LINC01266	5.11386e-06	0.405303	0.135	0.074	0.0876771	0.061
FUT10	5.12741e-06	0.393119	0.139	0.076	0.0879095	0.063
BIN2	5.23962e-06	0.371449	0.337	0.243	0.0898333	0.094
MYOF	5.24616e-06	0.235887	0.422	0.306	0.0899454	0.116
SLC25A3	5.29394e-06	-0.438501	0.055	0.122	0.0907646	-0.067
PAQR3	5.37007e-06	-0.510743	0.061	0.128	0.0920698	-0.067
PIP5K1C	5.44365e-06	0.343874	0.13	0.07	0.0933313	0.06
RNF4	5.58487e-06	0.282353	0.16	0.091	0.0957526	0.069
HLA-DRB1	5.6988e-06	-0.624915	0.189	0.27	0.0977059	-0.081
RNF220	5.78709e-06	-0.601901	0.045	0.106	0.0992197	-0.061
FMNL1	5.86045e-06	0.316934	0.269	0.178	0.100477	0.091
YPEL3	5.92667e-06	-0.298922	0.066	0.138	0.101613	-0.072
RPL6	6.04374e-06	-0.362753	0.078	0.154	0.10362	-0.076
ATP2B1	6.28203e-06	-0.446587	0.307	0.398	0.107705	-0.091
CAB39	6.28217e-06	0.268593	0.563	0.454	0.107708	0.109
NFKBIA	6.36891e-06	-0.519867	0.064	0.133	0.109195	-0.069
GRB2	6.39546e-06	0.318693	0.586	0.483	0.10965	0.103
LINC00623	6.44702e-06	0.324591	0.25	0.164	0.110534	0.086
PDE9A	6.46108e-06	0.362984	0.239	0.157	0.110775	0.082
CNTN1	6.4803e-06	-0.592895	0.089	0.162	0.111105	-0.073
GOLGB1	6.50066e-06	0.380622	0.307	0.217	0.111454	0.09
P2RY13	6.5746e-06	-0.445937	0.157	0.245	0.112721	-0.088
SRSF7	6.77788e-06	-0.509089	0.155	0.234	0.116207	-0.079
PHF12	6.88581e-06	0.261662	0.169	0.099	0.118057	0.07
KBTBD12	6.89177e-06	0.363108	0.39	0.291	0.118159	0.099
ARHGEF2	6.90909e-06	0.322865	0.216	0.136	0.118456	0.08
TANC1	6.94342e-06	0.318716	0.415	0.313	0.119045	0.102
SRSF5	7.18532e-06	-0.446954	0.216	0.299	0.123192	-0.083
GRN	7.21946e-06	-0.395077	0.102	0.179	0.123778	-0.077
SAT1	7.3721e-06	-0.648291	0.52	0.586	0.126395	-0.066
FAM120B	7.40702e-06	0.300865	0.36	0.264	0.126993	0.096
CLEC16A	7.48671e-06	0.294974	0.373	0.265	0.12836	0.108
CHST15	7.72288e-06	0.277738	0.346	0.244	0.132409	0.102
TUBGCP3	7.83324e-06	0.322272	0.282	0.194	0.134301	0.088
PDXK	7.84023e-06	0.392035	0.244	0.161	0.134421	0.083
PTPRA	7.95497e-06	0.335328	0.383	0.283	0.136388	0.1
GUK1	8.31881e-06	-0.472761	0.041	0.1	0.142626	-0.059
NDUFAF6	8.45361e-06	0.32619	0.262	0.178	0.144937	0.084
APBA1	8.6015e-06	0.34591	0.44	0.339	0.147473	0.101
RPS24	8.64829e-06	-0.463885	0.135	0.217	0.148275	-0.082
TRAPPC10	8.66368e-06	0.326527	0.317	0.225	0.148539	0.092
GMDS	8.80514e-06	0.350973	0.38	0.282	0.150964	0.098
LIMCH1	8.84292e-06	-0.454715	0.053	0.118	0.151612	-0.065
RPL37A	8.917e-06	-0.51488	0.103	0.176	0.152882	-0.073
TANGO6	9.05717e-06	0.311461	0.242	0.159	0.155285	0.083
UNK	9.06706e-06	0.349955	0.212	0.136	0.155455	0.076
CYP27A1	9.09129e-06	0.347983	0.134	0.073	0.15587	0.061
DPP8	9.39759e-06	0.363134	0.264	0.179	0.161122	0.085
RAD51B	9.43124e-06	0.337191	0.638	0.553	0.161699	0.085
RRP1B	9.49316e-06	0.326479	0.121	0.064	0.16276	0.057
SLC15A2	9.6005e-06	0.315168	0.355	0.259	0.164601	0.096
ESR1	9.81153e-06	0.309206	0.118	0.061	0.168219	0.057
NCAM1	9.81911e-06	-0.472682	0.084	0.158	0.168349	-0.074
MAP3K8	1.01039e-05	0.251867	0.242	0.159	0.173232	0.083
WDFY3	1.01247e-05	0.244855	0.701	0.622	0.173588	0.079
SRP14	1.01975e-05	-0.435923	0.046	0.107	0.174835	-0.061
MGAT4A	1.02394e-05	0.23021	0.772	0.686	0.175555	0.086
EIF4G3	1.05556e-05	0.251412	0.738	0.681	0.180976	0.057
PLPP1	1.05608e-05	0.379882	0.285	0.199	0.181065	0.086
VTI1A	1.06173e-05	0.241179	0.635	0.534	0.182033	0.101
SAT2	1.0695e-05	-0.354534	0.061	0.127	0.183366	-0.066
KIRREL3	1.09031e-05	-0.357319	0.053	0.118	0.186934	-0.065
EIF5	1.10357e-05	-0.493318	0.107	0.181	0.189208	-0.074
GRK5	1.18343e-05	0.388679	0.258	0.179	0.2029	0.079
P2RY6	1.23357e-05	0.314233	0.143	0.081	0.211495	0.062
DIAPH2	1.24082e-05	0.217489	0.847	0.785	0.212739	0.062
LINC01094	1.28997e-05	0.348158	0.365	0.275	0.221166	0.09
EPHB2	1.36584e-05	0.399164	0.214	0.14	0.234173	0.074
BRD1	1.44371e-05	0.364601	0.168	0.103	0.247523	0.065
CLIP1	1.44912e-05	0.229714	0.296	0.203	0.248452	0.093
PACS2	1.4522e-05	0.338747	0.314	0.225	0.24898	0.089
CEBPA	1.50413e-05	-0.44396	0.062	0.127	0.257883	-0.065
RPS16	1.52279e-05	-0.440887	0.059	0.12	0.261082	-0.061
RFX7	1.53029e-05	0.314497	0.344	0.251	0.262369	0.093
PKM	1.55396e-05	-0.564548	0.137	0.21	0.266426	-0.073
PPM1F	1.60363e-05	0.298826	0.171	0.104	0.274942	0.067
SH3PXD2A	1.63012e-05	0.216644	0.116	0.061	0.279484	0.055
ADAMTS17	1.64031e-05	0.362918	0.119	0.063	0.281232	0.056
FAF1	1.67351e-05	0.210801	0.611	0.494	0.286924	0.117
ENOSF1	1.75269e-05	0.354857	0.157	0.092	0.300498	0.065
CXCL16	1.75428e-05	-0.433231	0.061	0.123	0.300772	-0.062
GGA3	1.76511e-05	0.318829	0.193	0.122	0.302627	0.071
RPL24	1.79813e-05	-0.42423	0.055	0.116	0.30829	-0.061
MT-ND4L	1.82043e-05	-0.576011	0.071	0.136	0.312113	-0.065
NTRK3	1.91184e-05	-0.433999	0.045	0.103	0.327784	-0.058
MVB12B	1.94409e-05	0.224917	0.515	0.4	0.333315	0.115
ITPR2	1.98966e-05	0.127741	0.963	0.929	0.341128	0.034
GLYR1	2.00818e-05	0.287612	0.241	0.161	0.344303	0.08
COG5	2.06843e-05	0.282191	0.524	0.425	0.354632	0.099
CD83	2.10665e-05	-0.559574	0.109	0.182	0.361185	-0.073
CABLES1	2.13751e-05	0.303573	0.235	0.158	0.366476	0.077
SASH3	2.14863e-05	0.349538	0.146	0.085	0.368382	0.061
PI4KA	2.2515e-05	0.303338	0.378	0.282	0.386019	0.096
RBMS2	2.26199e-05	0.369441	0.157	0.094	0.387818	0.063
CELF1	2.26838e-05	0.214725	0.57	0.457	0.388914	0.113
RPS6	2.30041e-05	-0.452275	0.077	0.142	0.394405	-0.065
DLEU7	2.31984e-05	-0.52484	0.18	0.257	0.397737	-0.077
GOLGA5	2.3548e-05	0.327584	0.111	0.059	0.403731	0.052
CHFR	2.37129e-05	0.316894	0.253	0.173	0.406557	0.08
AIG1	2.46475e-05	0.31478	0.44	0.346	0.422581	0.094
PLD3	2.53002e-05	-0.432885	0.127	0.204	0.433772	-0.077
CSGALNACT1	2.53013e-05	0.243229	0.791	0.707	0.43379	0.084
FHIT	2.61243e-05	0.248481	0.8	0.71	0.447902	0.09
C20orf194	2.62884e-05	0.287392	0.504	0.407	0.450715	0.097
NSRP1	2.80324e-05	0.278528	0.301	0.216	0.480615	0.085
NPIPB5	2.81523e-05	0.349251	0.153	0.092	0.482671	0.061
LARP1	2.83644e-05	0.291897	0.275	0.188	0.486308	0.087
TBL1X	2.9191e-05	0.373002	0.193	0.123	0.50048	0.07
PGK1	2.94023e-05	-0.476109	0.123	0.196	0.504103	-0.073
ST3GAL2	2.9425e-05	0.274026	0.118	0.064	0.504492	0.054
PLXNA2	2.95792e-05	0.359633	0.144	0.085	0.507135	0.059
KLHDC4	3.04278e-05	0.278099	0.103	0.054	0.521684	0.049
RBM47	3.15292e-05	0.240342	0.651	0.569	0.540567	0.082
GRAMD1B	3.2129e-05	0.343641	0.435	0.339	0.550851	0.096
MIR99AHG	3.27335e-05	0.165784	0.676	0.555	0.561216	0.121
CYTH4	3.27817e-05	0.268798	0.33	0.237	0.562042	0.093
SSH1	3.32192e-05	0.247933	0.467	0.363	0.569542	0.104
UBE3C	3.34192e-05	0.302153	0.401	0.309	0.572972	0.092
CLPB	3.37022e-05	0.295964	0.155	0.093	0.577824	0.062
ULK4	3.45144e-05	0.336057	0.271	0.19	0.59175	0.081
APOC1	3.45742e-05	-0.445694	0.048	0.106	0.592774	-0.058
R3HDM2	3.47542e-05	0.32064	0.451	0.365	0.595861	0.086
POU2F1	3.48007e-05	0.286595	0.428	0.333	0.596657	0.095
BTG2	3.48846e-05	-0.630095	0.127	0.198	0.598096	-0.071
LYN	3.49873e-05	0.224827	0.701	0.616	0.599857	0.085
SLC8A1-AS1	3.70004e-05	-0.533631	0.082	0.146	0.634373	-0.064
CCM2	3.73227e-05	0.243416	0.403	0.303	0.639897	0.1
RAB40C	3.76912e-05	0.296302	0.137	0.08	0.646216	0.057
CENPP	3.78679e-05	0.454116	0.253	0.178	0.649245	0.075
MARK2	3.8603e-05	0.295128	0.33	0.239	0.661849	0.091
BCAR3	3.96176e-05	0.271421	0.403	0.316	0.679244	0.087
CD47	3.96374e-05	-0.39505	0.086	0.152	0.679582	-0.066
CD4	3.99904e-05	0.326454	0.289	0.205	0.685636	0.084
TUBB	4.01179e-05	-0.402598	0.046	0.102	0.687822	-0.056
BTBD9	4.06007e-05	0.209369	0.494	0.386	0.696099	0.108
CARD8	4.1065e-05	0.314792	0.357	0.265	0.70406	0.092
EP400	4.11345e-05	0.265162	0.251	0.171	0.705252	0.08
REPS1	4.16067e-05	0.240466	0.267	0.184	0.713346	0.083
TTC17	4.26196e-05	0.19943	0.649	0.538	0.730712	0.111
TMCC1	4.30299e-05	0.272562	0.472	0.374	0.737747	0.098
PECAM1	4.37398e-05	0.342543	0.25	0.175	0.74992	0.075
TRERF1	4.38e-05	0.358402	0.209	0.139	0.75095	0.07
ZNF131	4.46238e-05	0.257255	0.271	0.189	0.765074	0.082
SUGP2	4.471e-05	0.289983	0.267	0.19	0.766552	0.077
FBXO11	4.49682e-05	0.243145	0.636	0.544	0.770979	0.092
WLS	4.49848e-05	0.317416	0.234	0.16	0.771265	0.074
RALGAPA2	4.52995e-05	0.197516	0.469	0.366	0.776659	0.103
KCNMB1	4.58805e-05	-0.462455	0.087	0.153	0.786621	-0.066
EEFSEC	4.59459e-05	0.301423	0.262	0.182	0.787742	0.08
KLHL18	4.66947e-05	0.267704	0.253	0.173	0.80058	0.08
LINC01473	4.75723e-05	-0.379806	0.057	0.116	0.815626	-0.059
SERP1	4.78644e-05	-0.423807	0.075	0.137	0.820634	-0.062
PTMA	4.80446e-05	-0.456136	0.144	0.216	0.823725	-0.072
PCSK7	4.83722e-05	0.191724	0.191	0.121	0.829342	0.07
C3AR1	4.86131e-05	-0.417384	0.086	0.151	0.833472	-0.065
SELPLG	4.93966e-05	-0.381213	0.123	0.199	0.846904	-0.076
BICD2	4.96785e-05	0.313496	0.153	0.094	0.851738	0.059
CACNA2D3	5.05926e-05	-0.499217	0.057	0.115	0.86741	-0.058
IMMP2L	5.11841e-05	0.222422	0.67	0.563	0.877552	0.107
MDH1	5.12514e-05	-0.358473	0.048	0.104	0.878705	-0.056
NCF2	5.13594e-05	0.208356	0.109	0.058	0.880558	0.051
OGDH	5.13946e-05	0.28085	0.216	0.142	0.881161	0.074
CDK14	5.25936e-05	-0.404816	0.046	0.101	0.901718	-0.055
UBE2E1	5.26189e-05	0.248039	0.504	0.413	0.902152	0.091
PTPRN2	5.27326e-05	-0.407754	0.062	0.124	0.9041	-0.062
FCGBP	5.47319e-05	0.384052	0.212	0.142	0.938378	0.07
FAM193A	5.50915e-05	0.268756	0.312	0.227	0.944543	0.085
SLC8A1	5.72338e-05	0.159366	0.922	0.875	0.981273	0.047
ZNF804A	5.74047e-05	-0.399691	0.052	0.11	0.984204	-0.058
ZDHHC3	5.90317e-05	0.339978	0.166	0.104	1	0.062
ABCC4	5.9756e-05	0.208218	0.784	0.682	1	0.102
NFATC1	6.13473e-05	0.25655	0.134	0.078	1	0.056
KCTD20	6.13797e-05	0.245852	0.146	0.086	1	0.06
NMD3	6.26735e-05	0.297047	0.146	0.087	1	0.059
TBC1D16	6.27303e-05	0.31888	0.267	0.188	1	0.079
UGGT2	6.38401e-05	0.300626	0.367	0.281	1	0.086
HLA-C	6.45869e-05	-0.40173	0.093	0.158	1	-0.065
TTF2	6.67512e-05	0.288576	0.102	0.054	1	0.048
PLCL2	6.70699e-05	0.228825	0.619	0.525	1	0.094
AKAP6	6.72631e-05	-0.488987	0.082	0.145	1	-0.063
ZNF592	6.85118e-05	0.338222	0.232	0.158	1	0.074
P2RX4	6.86647e-05	0.270159	0.251	0.173	1	0.078
DEF6	6.88603e-05	0.238959	0.248	0.168	1	0.08
LCP2	6.90786e-05	0.281549	0.362	0.27	1	0.092
HSPD1	7.08504e-05	-0.589367	0.084	0.143	1	-0.059
ST3GAL1	7.18144e-05	0.284831	0.319	0.235	1	0.084
USP6NL	7.24784e-05	0.260849	0.549	0.446	1	0.103
JAK3	7.31832e-05	0.146745	0.191	0.119	1	0.072
C12orf75	7.43745e-05	0.280304	0.298	0.214	1	0.084
EZR	7.55601e-05	0.246166	0.125	0.071	1	0.054
PPP2R2D	7.62734e-05	0.203299	0.244	0.165	1	0.079
PARD3	7.73339e-05	0.151397	0.111	0.06	1	0.051
MAML2	7.87736e-05	0.0932784	0.93	0.881	1	0.049
BHLHE41	7.91472e-05	-0.398724	0.476	0.546	1	-0.07
TIAM1	8.37305e-05	0.244138	0.636	0.548	1	0.088
NRP1	8.39681e-05	0.268126	0.282	0.201	1	0.081
ITPK1	8.44405e-05	0.305684	0.237	0.166	1	0.071
SIL1	8.4912e-05	0.250539	0.312	0.225	1	0.087
FCER1G	8.56297e-05	-0.413014	0.053	0.107	1	-0.054
BCKDHB	8.66334e-05	0.377561	0.264	0.19	1	0.074
ZNF791	8.71756e-05	0.244616	0.15	0.091	1	0.059
GPC6	8.7257e-05	0.312354	0.107	0.059	1	0.048
GNA15	8.8206e-05	0.223251	0.1	0.053	1	0.047
PHF20	8.89043e-05	0.278302	0.385	0.299	1	0.086
CHMP4B	8.90695e-05	0.317508	0.13	0.076	1	0.054
ETFA	8.91249e-05	0.270341	0.242	0.166	1	0.076
USP4	9.03952e-05	0.317492	0.292	0.213	1	0.079
HIVEP3	9.05054e-05	0.307725	0.615	0.541	1	0.074
EIF2AK2	9.13601e-05	0.230519	0.232	0.158	1	0.074
MYH9	9.16795e-05	0.349294	0.303	0.223	1	0.08
PRDM10	9.18981e-05	0.190184	0.119	0.068	1	0.051
APOO	9.39037e-05	-0.447699	0.061	0.116	1	-0.055
TBCK	9.45843e-05	0.24462	0.424	0.331	1	0.093
FKTN	9.52662e-05	0.340498	0.13	0.078	1	0.052
SLC2A3	9.55937e-05	-0.889393	0.1	0.162	1	-0.062
ATP6AP1	9.57246e-05	-0.393726	0.048	0.1	1	-0.052
ATG7	9.65169e-05	0.245797	0.585	0.498	1	0.087
TNRC6B	9.96404e-05	0.245074	0.684	0.594	1	0.09
CALR	0.000101738	-0.435322	0.068	0.123	1	-0.055
RPL30	0.000101893	-0.36994	0.08	0.142	1	-0.062
RALY	0.000102334	0.238205	0.285	0.204	1	0.081
SRGAP2-AS1	0.000103781	-0.438573	0.091	0.152	1	-0.061
PAXBP1	0.000103948	0.248389	0.283	0.204	1	0.079
AP2A2	0.000105039	0.279475	0.257	0.182	1	0.075
CYTH1	0.000105769	0.21352	0.335	0.247	1	0.088
WDFY2	0.00010622	0.251366	0.583	0.488	1	0.095
NOL4L	0.000106303	0.250742	0.294	0.216	1	0.078
RNF185	0.000108341	0.214982	0.1	0.054	1	0.046
NDE1	0.000109229	0.265093	0.148	0.091	1	0.057
PLEKHM1	0.0001096	0.269122	0.13	0.076	1	0.054
NT5C	0.000111665	-0.326852	0.075	0.135	1	-0.06
LRRFIP1	0.000113327	0.269274	0.463	0.375	1	0.088
DIAPH2-AS1	0.000113456	-0.44015	0.071	0.13	1	-0.059
IDS	0.000116991	-0.290226	0.057	0.115	1	-0.058
MIR503HG	0.000117377	-0.408169	0.086	0.146	1	-0.06
CUEDC1	0.000119009	0.342222	0.207	0.142	1	0.065
EEF2K	0.000120345	0.278096	0.139	0.084	1	0.055
OSBPL1A	0.00012397	0.377696	0.412	0.342	1	0.07
PREPL	0.000124631	-0.498615	0.094	0.155	1	-0.061
TMEM163	0.000126535	0.502796	0.339	0.261	1	0.078
TUBGCP5	0.000127353	0.268047	0.127	0.074	1	0.053
TTC28	0.00012764	0.229641	0.574	0.465	1	0.109
DPYD	0.000128924	-0.445148	0.23	0.308	1	-0.078
NCKAP5	0.00012987	0.219799	0.608	0.514	1	0.094
CTNNBIP1	0.000130847	0.229355	0.111	0.062	1	0.049
ATRN	0.000131005	0.285732	0.403	0.315	1	0.088
NRG3	0.000131019	-0.731494	0.25	0.317	1	-0.067
MTMR10	0.000131113	0.221264	0.283	0.202	1	0.081
PPCDC	0.000131791	0.297431	0.152	0.094	1	0.058
PACS1	0.000131946	0.266589	0.549	0.466	1	0.083
EMB	0.000133143	0.242927	0.271	0.19	1	0.081
MXD4	0.000133532	0.274911	0.276	0.199	1	0.077
FARS2	0.000133797	0.325662	0.442	0.368	1	0.074
TMEM51	0.000135266	0.34525	0.232	0.161	1	0.071
OPRM1	0.000136545	-0.559129	0.091	0.151	1	-0.06
SOX5	0.000136638	0.254923	0.278	0.2	1	0.078
MYO19	0.000137592	0.25915	0.127	0.074	1	0.053
CHD6	0.000138003	0.219371	0.36	0.272	1	0.088
FARP2	0.000138469	0.262416	0.237	0.166	1	0.071
KMT2D	0.000139543	0.217488	0.146	0.089	1	0.057
RAB39A	0.000144115	0.163215	0.209	0.136	1	0.073
BRD4	0.000144594	0.266951	0.376	0.288	1	0.088
BCL7C	0.000145932	0.262055	0.102	0.055	1	0.047
LRP1	0.000146296	0.200162	0.394	0.301	1	0.093
CYBA	0.000150203	-0.40095	0.235	0.307	1	-0.072
GSAP	0.000150471	0.329982	0.369	0.285	1	0.084
RAB7A	0.000151688	0.263509	0.444	0.357	1	0.087
TMEM106A	0.000154403	0.255302	0.207	0.14	1	0.067
XYLB	0.000155654	0.21157	0.114	0.065	1	0.049
UBAP2L	0.000156365	0.180784	0.166	0.105	1	0.061
GATAD1	0.000156451	0.263979	0.175	0.114	1	0.061
LYST	0.000157703	0.1772	0.619	0.523	1	0.096
ZBTB46	0.000162292	0.263774	0.207	0.14	1	0.067
MSR1	0.000170324	0.290731	0.376	0.292	1	0.084
FAM185A	0.000175449	0.345198	0.155	0.099	1	0.056
PBRM1	0.000175957	0.243677	0.474	0.384	1	0.09
RBM28	0.000176584	0.216394	0.111	0.063	1	0.048
ELL	0.000176728	0.253593	0.18	0.117	1	0.063
DHTKD1	0.000179469	0.253855	0.189	0.125	1	0.064
SNX24	0.000182264	0.296733	0.276	0.203	1	0.073
SYT17	0.000183203	0.29022	0.378	0.293	1	0.085
LRRC37B	0.00018425	0.251811	0.146	0.092	1	0.054
ACSL1	0.000186216	-0.701806	0.191	0.253	1	-0.062
SUFU	0.00018777	0.301162	0.248	0.179	1	0.069
GARNL3	0.000191223	0.348593	0.376	0.297	1	0.079
SCLT1	0.00019183	0.211853	0.392	0.3	1	0.092
MLXIP	0.00019189	0.249748	0.348	0.264	1	0.084
TFCP2	0.000195167	0.262879	0.369	0.286	1	0.083
ZNF44	0.000195967	0.256801	0.135	0.083	1	0.052
CLEC7A	0.000197965	-0.436446	0.232	0.301	1	-0.069
CMTM6	0.000198807	-0.453038	0.143	0.204	1	-0.061
DIP2B	0.000199537	0.211792	0.806	0.724	1	0.082
ANKS1A	0.000206771	0.206735	0.693	0.599	1	0.094
SLC38A10	0.000208104	0.257302	0.221	0.154	1	0.067
ALOX5	0.000208133	0.267532	0.487	0.41	1	0.077
CAMKMT	0.000208784	0.327591	0.344	0.266	1	0.078
DIS3L2	0.000209996	0.312275	0.282	0.21	1	0.072
KSR1	0.000210467	0.247863	0.209	0.142	1	0.067
DHFR	0.000211729	-0.519869	0.078	0.134	1	-0.056
CD276	0.000211951	0.287357	0.164	0.106	1	0.058
FAM85B	0.000215644	0.252696	0.127	0.075	1	0.052
C3orf70	0.00021686	0.245474	0.112	0.065	1	0.047
JARID2	0.000218289	0.240397	0.353	0.273	1	0.08
OPHN1	0.000218328	0.291138	0.214	0.15	1	0.064
IRF2	0.000222372	0.293814	0.271	0.199	1	0.072
SUCLG2	0.000222684	0.206648	0.497	0.403	1	0.094
ADAP2	0.000226103	0.262403	0.428	0.337	1	0.091
NSMCE2	0.000227399	0.234358	0.54	0.46	1	0.08
TNK2	0.000227639	0.263982	0.209	0.143	1	0.066
ARHGAP21	0.000228144	0.247636	0.606	0.535	1	0.071
PCLO	0.000230089	-0.320127	0.109	0.174	1	-0.065
APMAP	0.000231475	-0.389548	0.201	0.269	1	-0.068
TEP1	0.000233468	0.173983	0.155	0.097	1	0.058
GOLGA4	0.000233651	0.21818	0.545	0.452	1	0.093
HLA-DRB5	0.000240444	-0.358587	0.084	0.142	1	-0.058
BAZ1B	0.000243613	0.215807	0.25	0.176	1	0.074
HCG17	0.000244938	0.172311	0.134	0.081	1	0.053
LMO2	0.000244982	0.219765	0.234	0.162	1	0.072
DDX17	0.000246556	-0.251629	0.579	0.631	1	-0.052
RNASET2	0.000246815	-0.184973	0.075	0.134	1	-0.059
NSD1	0.000250248	0.200921	0.48	0.387	1	0.093
SNHG25	0.000250505	-0.32833	0.059	0.111	1	-0.052
MERTK	0.000251354	0.204008	0.599	0.51	1	0.089
SEC24A	0.00025305	0.230705	0.111	0.064	1	0.047
SIMC1	0.000253347	0.327035	0.2	0.137	1	0.063
FNBP1	0.000254222	0.214003	0.351	0.266	1	0.085
MEF2C-AS1	0.000254305	0.257312	0.476	0.386	1	0.09
SEZ6L	0.000254561	-0.37039	0.052	0.102	1	-0.05
PLEKHA2	0.000257228	0.186621	0.392	0.303	1	0.089
WIPF3	0.000258865	-0.339504	0.073	0.13	1	-0.057
CAMK2G	0.000259303	0.28299	0.198	0.135	1	0.063
SH3GL1	0.000265681	0.303745	0.176	0.118	1	0.058
CEP85L	0.000266487	0.306643	0.266	0.194	1	0.072
NAP1L4	0.000266785	0.276659	0.301	0.225	1	0.076
CMTM7	0.000267429	0.291157	0.376	0.295	1	0.081
FUBP3	0.000268648	0.179542	0.189	0.125	1	0.064
MTMR14	0.000269178	0.26424	0.237	0.169	1	0.068
GBF1	0.000270095	0.235345	0.328	0.248	1	0.08
RAD54L2	0.000274207	0.193815	0.141	0.086	1	0.055
SMAD6	0.000284412	0.335891	0.119	0.071	1	0.048
ELK3	0.000284691	0.296074	0.282	0.208	1	0.074
LAPTM5	0.000286407	-0.361101	0.328	0.396	1	-0.068
EPS15	0.000286983	0.198186	0.483	0.39	1	0.093
RXRA	0.000288788	0.236079	0.107	0.061	1	0.046
MAVS	0.00029013	0.187749	0.189	0.127	1	0.062
ZDHHC14	0.00029213	0.252943	0.499	0.414	1	0.085
SAMD4A	0.000295147	0.210416	0.294	0.218	1	0.076
MAP4K4	0.000296671	0.166425	0.8	0.736	1	0.064
DCP1B	0.000300098	0.172623	0.125	0.075	1	0.05
LIPE-AS1	0.000302524	0.254979	0.182	0.121	1	0.061
TBC1D32	0.000303876	0.186165	0.148	0.092	1	0.056
CD302	0.000304281	-0.350604	0.061	0.111	1	-0.05
MSH3	0.00030611	0.239693	0.28	0.205	1	0.075
ZNRF3	0.000306483	0.204822	0.114	0.067	1	0.047
SDCBP	0.000311229	-0.471676	0.13	0.193	1	-0.063
ERMAP	0.00031426	0.238615	0.182	0.121	1	0.061
PICALM	0.000318957	-0.215479	0.845	0.871	1	-0.026
ATXN10	0.000318981	0.293365	0.444	0.357	1	0.087
PPP6C	0.000322134	0.246646	0.152	0.097	1	0.055
TLE3	0.00032233	0.247109	0.196	0.133	1	0.063
QRICH1	0.000330621	0.234196	0.159	0.102	1	0.057
ACAD10	0.000333059	0.166428	0.109	0.063	1	0.046
TRRAP	0.000333217	0.279835	0.264	0.192	1	0.072
ITGB5	0.000340648	0.258454	0.332	0.254	1	0.078
HECTD4	0.000340742	0.232237	0.292	0.22	1	0.072
FGGY	0.000352509	0.279031	0.221	0.157	1	0.064
SLC23A2	0.000354813	0.228052	0.357	0.279	1	0.078
PABPC1	0.000360941	-0.385557	0.299	0.364	1	-0.065
GPR183	0.000362748	-0.317419	0.094	0.154	1	-0.06
MAP3K3	0.000372373	0.293651	0.392	0.313	1	0.079
DTNA	0.000374131	0.188209	0.576	0.477	1	0.099
TRIM5	0.000380182	-0.391235	0.057	0.105	1	-0.048
IVD	0.000382974	0.221562	0.207	0.143	1	0.064
PRKDC	0.000383186	0.260739	0.34	0.263	1	0.077
FAF2	0.000391578	0.174674	0.164	0.106	1	0.058
ADCK1	0.000393166	0.324917	0.125	0.078	1	0.047
RTN4	0.000395454	-0.256461	0.558	0.62	1	-0.062
SP110	0.000398843	0.233129	0.337	0.252	1	0.085
PLEKHA7	0.0004027	-0.324946	0.055	0.105	1	-0.05
NAALADL2	0.000404817	0.254222	0.487	0.403	1	0.084
LONP2	0.000405308	0.227228	0.415	0.334	1	0.081
NFATC2	0.000405567	0.245674	0.572	0.497	1	0.075
SRBD1	0.000405768	0.164557	0.271	0.195	1	0.076
ANKRD12	0.000409956	0.194971	0.476	0.384	1	0.092
TAOK3	0.000411477	0.228185	0.601	0.512	1	0.089
TRPM7	0.000415992	0.218663	0.349	0.269	1	0.08
PBX1	0.000416038	-0.239212	0.075	0.132	1	-0.057
STK40	0.000423292	0.205114	0.139	0.086	1	0.053
TRIM9	0.000423647	-0.327352	0.062	0.114	1	-0.052
ENTPD1-AS1	0.000426392	-0.326161	0.38	0.446	1	-0.066
LINC00894	0.000431637	0.288874	0.21	0.151	1	0.059
PPIP5K1	0.000431756	0.185859	0.121	0.073	1	0.048
CLYBL	0.000431966	0.216981	0.21	0.147	1	0.063
DCLK2	0.000432468	0.328545	0.127	0.079	1	0.048
EML1	0.000435655	0.317675	0.251	0.187	1	0.064
ARSB	0.000437801	0.194307	0.305	0.224	1	0.081
DEPTOR	0.000440938	0.351158	0.33	0.261	1	0.069
SEC14L1	0.000441929	0.248036	0.374	0.297	1	0.077
CTTNBP2NL	0.000449486	0.171034	0.469	0.374	1	0.095
UNC79	0.000450575	-0.319571	0.053	0.101	1	-0.048
MYL6	0.000459079	-0.34852	0.053	0.1	1	-0.047
PLB1	0.000466869	0.152036	0.2	0.135	1	0.065
UBE3D	0.000467303	0.358114	0.207	0.147	1	0.06
HLCS	0.000468221	0.350478	0.221	0.159	1	0.062
JAZF1	0.000468503	0.230448	0.743	0.704	1	0.039
CCPG1	0.000473197	-0.257589	0.089	0.147	1	-0.058
RPLP2	0.000473436	-0.405251	0.091	0.145	1	-0.054
TDRD7	0.000482655	0.202843	0.193	0.133	1	0.06
BID	0.000483495	0.197073	0.171	0.114	1	0.057
NTRK2	0.000495011	-0.38853	0.078	0.132	1	-0.054
VPS13D	0.000496004	0.241003	0.451	0.37	1	0.081
VAC14	0.000506148	0.243115	0.15	0.097	1	0.053
TSPAN15	0.00052054	0.294667	0.134	0.085	1	0.049
SUSD6	0.000525569	0.157946	0.633	0.544	1	0.089
NAV3	0.00052986	0.1513	0.907	0.838	1	0.069
HDAC5	0.000532804	0.241952	0.132	0.084	1	0.048
MDM2	0.000534234	0.155569	0.267	0.195	1	0.072
SH3RF1	0.000535953	0.292989	0.217	0.157	1	0.06
CBL	0.000536049	0.258851	0.417	0.339	1	0.078
BAZ2B	0.000536878	0.170123	0.701	0.591	1	0.11
SEC62	0.000541369	-0.34823	0.121	0.181	1	-0.06
TSPAN5	0.000543294	-0.4124	0.1	0.157	1	-0.057
FLOT2	0.00055434	0.215036	0.18	0.12	1	0.06
PTTG1IP	0.000555095	0.302934	0.225	0.163	1	0.062
ST6GALNAC3	0.00055665	0.114073	0.873	0.771	1	0.102
MTUS1	0.000563147	0.168251	0.373	0.291	1	0.082
RAB11FIP3	0.000563502	0.269613	0.157	0.105	1	0.052
FIG4	0.000565094	0.210656	0.223	0.157	1	0.066
TRIM44	0.000565922	0.193334	0.458	0.37	1	0.088
GANC	0.000566145	0.221213	0.226	0.161	1	0.065
SPAG9	0.000566235	0.226696	0.319	0.245	1	0.074
PADI2	0.000571397	0.07979	0.421	0.326	1	0.095
GALNT11	0.000579981	0.196063	0.26	0.19	1	0.07
EXOC3	0.000586298	0.267435	0.153	0.101	1	0.052
UBAC1	0.000587279	0.273811	0.134	0.086	1	0.048
TXNIP	0.00058869	-0.455615	0.148	0.209	1	-0.061
STK38	0.000588715	0.210542	0.16	0.105	1	0.055
PPP6R3	0.000591118	0.213731	0.56	0.479	1	0.081
MMS19	0.000594027	0.194654	0.125	0.077	1	0.048
WIPF1	0.000599071	0.214256	0.524	0.432	1	0.092
NLRC5	0.000601501	0.154103	0.166	0.107	1	0.059
FAM114A1	0.000610093	0.262739	0.16	0.107	1	0.053
PCCA	0.000615045	0.219826	0.485	0.396	1	0.089
CFAP74	0.000617635	0.274426	0.144	0.092	1	0.052
ARID1B	0.000618119	0.160563	0.742	0.661	1	0.081
ULK2	0.000619891	0.294536	0.264	0.199	1	0.065
ADCY7	0.000623904	0.276399	0.385	0.308	1	0.077
MAP2K5	0.000628738	0.181652	0.403	0.322	1	0.081
LPAR6	0.000647964	-0.289356	0.561	0.596	1	-0.035
GDI1	0.000649955	-0.383488	0.062	0.11	1	-0.048
PARP14	0.000650095	0.282779	0.44	0.366	1	0.074
CLDND1	0.000650179	-0.465192	0.055	0.1	1	-0.045
KLHL22	0.000652458	0.304304	0.134	0.086	1	0.048
AGPAT3	0.000656971	0.213058	0.248	0.179	1	0.069
ANKMY1	0.000657595	0.156305	0.253	0.183	1	0.07
WWP2	0.000657616	0.204863	0.273	0.204	1	0.069
CCDC88B	0.000660885	0.217406	0.168	0.112	1	0.056
KDM2A	0.000660918	0.278566	0.515	0.45	1	0.065
TAF4	0.000661189	0.299136	0.119	0.075	1	0.044
LIPC	0.000664361	0.274411	0.16	0.109	1	0.051
DAPP1	0.000669029	0.183633	0.141	0.089	1	0.052
PITPNC1	0.000673908	0.252824	0.267	0.201	1	0.066
PPARA	0.000681976	0.24776	0.159	0.106	1	0.053
NCF1	0.000687342	0.324084	0.13	0.083	1	0.047
ILF3	0.000688827	0.200798	0.166	0.111	1	0.055
ACYP2	0.000700255	0.226364	0.373	0.3	1	0.073
ARID2	0.000707035	0.248664	0.44	0.37	1	0.07
ZC3H7B	0.000708114	0.230628	0.116	0.071	1	0.045
XXYLT1	0.000708601	0.210035	0.134	0.084	1	0.05
CCAR1	0.000710715	0.164559	0.285	0.212	1	0.073
BASP1	0.000717542	-0.501281	0.198	0.258	1	-0.06
GSE1	0.000717876	0.267121	0.196	0.137	1	0.059
ABI3	0.000719763	0.152684	0.144	0.092	1	0.052
TREM2	0.000719952	-0.307274	0.086	0.137	1	-0.051
AVL9	0.000720204	0.219341	0.376	0.296	1	0.08
DDX46	0.000725873	0.152953	0.237	0.169	1	0.068
UBE2G1	0.000730974	0.148144	0.228	0.163	1	0.065
AZIN2	0.000738454	0.285236	0.264	0.199	1	0.065
ECHDC2	0.000751731	0.372992	0.155	0.106	1	0.049
TAF3	0.000753678	0.224168	0.289	0.22	1	0.069
RAI1	0.000759959	0.259956	0.157	0.104	1	0.053
ARHGEF11	0.00076597	0.165684	0.294	0.219	1	0.075
FMNL2	0.000771849	0.0821738	0.77	0.698	1	0.072
CTCF	0.000783673	0.273915	0.193	0.135	1	0.058
HEATR3	0.00079859	0.167625	0.13	0.082	1	0.048
KMT2C	0.000809479	0.18027	0.683	0.611	1	0.072
GNA12	0.000811372	0.229766	0.175	0.118	1	0.057
ATP6V1B2	0.000817178	-0.33656	0.164	0.227	1	-0.063
CLCN7	0.000822694	0.24426	0.152	0.101	1	0.051
MARCKS	0.000823426	-0.413638	0.228	0.292	1	-0.064
INTS3	0.000823866	0.204323	0.144	0.094	1	0.05
PPP2R5C	0.000830285	0.247513	0.433	0.358	1	0.075
AMPD3	0.000834457	0.246215	0.266	0.199	1	0.067
SNX19	0.000846291	0.209702	0.193	0.135	1	0.058
COX19	0.000849328	0.322614	0.135	0.089	1	0.046
N4BP2L2	0.000852748	-0.201889	0.617	0.653	1	-0.036
EFTUD2	0.000878788	0.223407	0.114	0.07	1	0.044
ANKRD27	0.000887642	0.192227	0.102	0.06	1	0.042
DNAJC11	0.000887807	0.230244	0.139	0.09	1	0.049
SP3	0.000906667	0.164009	0.332	0.252	1	0.08
ZNF609	0.000912158	0.239893	0.595	0.523	1	0.072
GLG1	0.000934477	0.194209	0.385	0.306	1	0.079
ABCC1	0.00093543	0.235024	0.134	0.087	1	0.047
METTL15	0.000938973	0.155763	0.337	0.26	1	0.077
ASH1L	0.000944457	0.150457	0.651	0.585	1	0.066
TYROBP	0.000950368	-0.357779	0.157	0.215	1	-0.058
SH3YL1	0.000952254	0.169555	0.141	0.092	1	0.049
IMPA2	0.000954712	0.195217	0.102	0.06	1	0.042
LIMK1	0.000963122	0.212563	0.103	0.062	1	0.041
RTN3	0.000965539	-0.358139	0.223	0.284	1	-0.061
PSD3	0.000971953	-0.363075	0.235	0.305	1	-0.07
GART	0.000976114	0.180198	0.1	0.059	1	0.041
ZNF346	0.000978271	0.0957282	0.107	0.064	1	0.043
IL6ST	0.000983712	-0.248198	0.597	0.63	1	-0.033
HOOK3	0.000985548	0.228259	0.301	0.231	1	0.07
CTNNA2	0.000994404	0.0841825	0.28	0.207	1	0.073
TTLL5	0.00100892	0.15839	0.198	0.139	1	0.059
DPP9	0.00102405	0.269888	0.141	0.093	1	0.048
LATS1	0.00102484	0.151296	0.239	0.173	1	0.066
SLA	0.00103169	0.183075	0.362	0.28	1	0.082
UBE2D2	0.00103225	0.195927	0.332	0.255	1	0.077
ANAPC1	0.00103475	0.16481	0.187	0.129	1	0.058
AXL	0.00104563	0.309498	0.33	0.265	1	0.065
PFKFB3	0.00104842	0.256763	0.439	0.362	1	0.077
CTSB	0.0010662	-0.405512	0.492	0.536	1	-0.044
GAB2	0.00107714	0.209507	0.766	0.712	1	0.054
DOCK5	0.00108564	0.200485	0.312	0.234	1	0.078
ASTN1	0.00108619	-0.267861	0.087	0.141	1	-0.054
TPR	0.00108973	0.144277	0.219	0.156	1	0.063
BTK	0.0010908	0.210509	0.166	0.112	1	0.054
CCND1	0.00110305	0.222274	0.139	0.09	1	0.049
INPP5B	0.0011149	0.133274	0.201	0.141	1	0.06
NSFL1C	0.00111643	0.166482	0.134	0.086	1	0.048
ATP11A	0.00113619	0.194683	0.403	0.323	1	0.08
TANGO2	0.00114783	0.317334	0.219	0.162	1	0.057
ORMDL1	0.00115234	-0.318673	0.098	0.151	1	-0.053
RPS6KA1	0.00115828	0.215341	0.253	0.186	1	0.067
CHD7	0.00117378	0.246404	0.574	0.502	1	0.072
PIK3AP1	0.00117957	0.193757	0.506	0.43	1	0.076
ACBD6	0.0012021	0.243457	0.328	0.26	1	0.068
MAU2	0.00124924	0.194894	0.155	0.105	1	0.05
MKNK1	0.00124962	0.199724	0.565	0.481	1	0.084
GPATCH8	0.00126056	0.2318	0.446	0.378	1	0.068
DUSP22	0.00127077	0.261419	0.18	0.126	1	0.054
MT3	0.00127466	-0.345874	0.064	0.11	1	-0.046
GPCPD1	0.00127935	0.166343	0.46	0.372	1	0.088
ASCC3	0.00128521	0.25001	0.408	0.337	1	0.071
SGK3	0.00129119	0.285056	0.403	0.331	1	0.072
NAA25	0.00130114	0.156132	0.266	0.198	1	0.068
DENND1A	0.00130438	0.22823	0.606	0.525	1	0.081
DYNC1LI1	0.00130449	0.162765	0.169	0.115	1	0.054
ACACA	0.00131317	0.19475	0.301	0.231	1	0.07
ACSF3	0.00132213	0.246806	0.139	0.092	1	0.047
ABAT	0.00133125	0.28204	0.155	0.105	1	0.05
ZFAND3	0.00133725	0.155996	0.816	0.754	1	0.062
ACER3	0.00134316	0.144035	0.369	0.286	1	0.083
ZNF148	0.00135865	0.152245	0.561	0.475	1	0.086
LRSAM1	0.00137324	0.146927	0.164	0.112	1	0.052
GAN	0.00137665	0.261132	0.116	0.074	1	0.042
COLGALT1	0.00137943	0.222126	0.246	0.182	1	0.064
MTCH1	0.00138652	-0.349276	0.134	0.192	1	-0.058
PDK4	0.00138679	-0.81729	0.066	0.109	1	-0.043
SMURF1	0.00138827	0.274884	0.417	0.345	1	0.072
XRCC4	0.00139046	0.201705	0.185	0.13	1	0.055
DOCK7	0.00140664	0.180523	0.258	0.194	1	0.064
USP7	0.00142347	0.227589	0.178	0.123	1	0.055
HMGXB4	0.00142868	0.21593	0.107	0.065	1	0.042
TMEM161B	0.0014339	0.202301	0.13	0.084	1	0.046
DROSHA	0.00143823	0.257808	0.169	0.118	1	0.051
RBM41	0.00144074	0.162365	0.201	0.142	1	0.059
D2HGDH	0.0014502	0.236564	0.139	0.092	1	0.047
WDR41	0.00146589	0.191752	0.198	0.14	1	0.058
HLA-E	0.0014666	-0.34231	0.221	0.279	1	-0.058
HMGB1	0.00147768	-0.349325	0.209	0.27	1	-0.061
SKAP2	0.00149787	0.166942	0.651	0.592	1	0.059
GLDN	0.00150379	0.275511	0.503	0.425	1	0.078
KIAA0319L	0.00150718	0.161612	0.339	0.266	1	0.073
NR3C1	0.00152368	0.22009	0.496	0.419	1	0.077
CRADD	0.00154609	0.301523	0.275	0.212	1	0.063
CCDC102B	0.00155116	0.265558	0.139	0.092	1	0.047
SLIT2	0.00160072	-0.29978	0.062	0.107	1	-0.045
CHD9	0.00160232	0.155815	0.75	0.699	1	0.051
RAB31	0.00160336	0.189312	0.599	0.523	1	0.076
SFSWAP	0.00160412	0.211168	0.292	0.226	1	0.066
STARD9	0.00160483	0.188117	0.114	0.072	1	0.042
ZFP36L2	0.00160577	0.141496	0.558	0.467	1	0.091
ANKS3	0.00161539	0.229057	0.102	0.062	1	0.04
KCTD12	0.00162094	-0.384527	0.187	0.241	1	-0.054
CRTC1	0.00162773	0.331177	0.173	0.123	1	0.05
PHYKPL	0.00163543	0.186102	0.303	0.235	1	0.068
ARGLU1	0.00163821	0.162173	0.487	0.409	1	0.078
FAM78A	0.0016464	0.285135	0.141	0.095	1	0.046
RPS6KC1	0.00165681	0.230677	0.362	0.293	1	0.069
MTSS1	0.00166256	0.22984	0.506	0.433	1	0.073
ST13	0.00166288	-0.402032	0.075	0.118	1	-0.043
MPZL1	0.00166342	0.202317	0.362	0.29	1	0.072
PRKRIP1	0.00166378	0.232839	0.234	0.173	1	0.061
WIPF2	0.00167113	0.162168	0.214	0.153	1	0.061
MOB1B	0.0016812	0.178527	0.419	0.343	1	0.076
ZNRF2	0.00169499	0.221851	0.478	0.404	1	0.074
NRCAM	0.00170664	-0.35324	0.102	0.153	1	-0.051
ABL2	0.00173146	0.159565	0.312	0.241	1	0.071
NPEPPS	0.00174461	0.150701	0.31	0.236	1	0.074
PPFIA1	0.00176258	0.195271	0.33	0.259	1	0.071
NDUFAF5	0.00179031	0.20533	0.119	0.077	1	0.042
RNF149	0.00179402	0.123526	0.476	0.399	1	0.077
BDP1	0.00182469	0.252944	0.299	0.236	1	0.063
AGTPBP1	0.00183022	0.166068	0.31	0.243	1	0.067
AUP1	0.00183367	-0.313709	0.061	0.102	1	-0.041
ATXN1	0.0018807	0.161182	0.635	0.557	1	0.078
CASS4	0.00189824	0.26101	0.164	0.115	1	0.049
ATF7IP2	0.00190342	0.249307	0.355	0.285	1	0.07
MFSD14C	0.00190351	0.194613	0.348	0.273	1	0.075
PILRA	0.00190412	0.23232	0.296	0.229	1	0.067
TLN2	0.00191149	0.223655	0.576	0.511	1	0.065
GALNT10	0.00191405	0.220083	0.38	0.308	1	0.072
EHD4	0.00192172	0.150291	0.152	0.102	1	0.05
RAB27A	0.00193457	0.15553	0.1	0.061	1	0.039
CLU	0.00193494	-0.439887	0.1	0.147	1	-0.047
KMT5B	0.00194973	0.153201	0.292	0.224	1	0.068
PLAUR	0.00195424	0.162305	0.105	0.065	1	0.04
UBAP1	0.00195626	0.130742	0.239	0.175	1	0.064
KIF21B	0.00196546	0.20669	0.109	0.069	1	0.04
TANC2	0.00197483	0.228027	0.57	0.498	1	0.072
EPSTI1	0.00197789	0.210083	0.271	0.209	1	0.062
INTS9	0.00197958	0.220841	0.144	0.098	1	0.046
KLC1	0.00198583	-0.286636	0.191	0.25	1	-0.059
RANBP3	0.00199939	0.166798	0.141	0.094	1	0.047
PTGS1	0.00200056	0.206607	0.198	0.142	1	0.056
RAB1A	0.00201106	0.138956	0.496	0.41	1	0.086
WDR20	0.00201493	0.192715	0.239	0.178	1	0.061
NCK2	0.00204675	0.169824	0.619	0.565	1	0.054
DERA	0.00205166	0.164711	0.182	0.128	1	0.054
NFX1	0.00206324	0.199136	0.307	0.241	1	0.066
ADAM10	0.00206951	0.159945	0.59	0.504	1	0.086
MAP4	0.00207115	0.135712	0.342	0.271	1	0.071
ZNF721	0.00207216	0.135759	0.21	0.152	1	0.058
STARD13	0.00210055	0.298717	0.31	0.251	1	0.059
MIRLET7BHG	0.00210479	0.291642	0.244	0.189	1	0.055
SFXN5	0.00211294	0.151884	0.185	0.131	1	0.054
EAF2	0.00211415	0.216666	0.157	0.108	1	0.049
GGA2	0.00211466	0.252482	0.285	0.224	1	0.061
PRMT7	0.00212092	0.199384	0.141	0.095	1	0.046
EMID1	0.00213963	0.155606	0.128	0.084	1	0.044
ARAP1	0.00215243	0.19004	0.264	0.201	1	0.063
ITGAL	0.00215553	0.183157	0.162	0.113	1	0.049
GALNT1	0.00218906	0.222086	0.376	0.298	1	0.078
OSTF1	0.00223633	0.216889	0.308	0.236	1	0.072
SPRED1	0.00225902	0.08156	0.713	0.624	1	0.089
R3HCC1L	0.00226412	0.192205	0.291	0.225	1	0.066
CDC42BPA	0.00227082	-0.355211	0.07	0.114	1	-0.044
RPL37	0.00227459	-0.341111	0.116	0.166	1	-0.05
PIK3R6	0.00227884	0.175515	0.121	0.079	1	0.042
CCNY	0.00228988	0.177124	0.604	0.543	1	0.061
ITFG2	0.00230309	0.171549	0.162	0.112	1	0.05
TAF7	0.00231782	-0.24507	0.059	0.101	1	-0.042
ZNF362	0.00232674	0.22357	0.184	0.131	1	0.053
ARHGAP18	0.00233897	0.121258	0.239	0.177	1	0.062
SCAPER	0.00234605	0.179942	0.444	0.361	1	0.083
TBC1D4	0.00234607	0.234088	0.524	0.454	1	0.07
ANKAR	0.00235886	0.215881	0.217	0.161	1	0.056
LILRB1	0.00236986	0.153308	0.214	0.154	1	0.06
ITCH	0.00237421	0.226505	0.412	0.337	1	0.075
RFWD3	0.00239647	0.145901	0.132	0.087	1	0.045
WSB1	0.0023966	-0.275174	0.492	0.537	1	-0.045
IFNGR1	0.00240932	-0.296267	0.535	0.575	1	-0.04
ARMCX4	0.00242602	0.215806	0.232	0.174	1	0.058
NF2	0.00244557	0.190517	0.146	0.099	1	0.047
CEP83	0.00244658	0.260639	0.141	0.096	1	0.045
RNASEH2B	0.00246222	0.251692	0.257	0.198	1	0.059
CUL4A	0.00247373	0.213485	0.232	0.172	1	0.06
ANOS1	0.00248325	0.128694	0.364	0.289	1	0.075
UPF2	0.00248892	0.211028	0.294	0.228	1	0.066
KIF16B	0.00249651	0.204068	0.39	0.322	1	0.068
OLR1	0.00252335	-0.415006	0.301	0.358	1	-0.057
CX3CR1	0.00253843	0.0855783	0.563	0.465	1	0.098
RIPK1	0.00255079	0.207389	0.153	0.105	1	0.048
RNF217	0.00255862	0.106495	0.234	0.171	1	0.063
LINC00996	0.00255974	-0.323496	0.094	0.142	1	-0.048
NDUFS2	0.00257382	-0.338146	0.073	0.116	1	-0.043
CLIP2	0.00262707	0.219031	0.287	0.223	1	0.064
PID1	0.00265315	0.283437	0.185	0.135	1	0.05
HIVEP2	0.00266954	-0.450181	0.098	0.146	1	-0.048
AKAP10	0.0026723	0.205889	0.417	0.348	1	0.069
NR1D2	0.00268692	0.36926	0.2	0.152	1	0.048
DTNBP1	0.00270366	0.259051	0.291	0.227	1	0.064
GDI2	0.00272169	0.220983	0.248	0.188	1	0.06
TBC1D2B	0.00272446	0.188773	0.349	0.282	1	0.067
TUBGCP2	0.00272634	0.173083	0.141	0.095	1	0.046
CYTH3	0.00274084	0.330846	0.255	0.201	1	0.054
RPL5	0.00275475	-0.395635	0.128	0.176	1	-0.048
CASP8AP2	0.0027877	0.189403	0.148	0.101	1	0.047
ARHGAP4	0.00279271	0.25251	0.125	0.084	1	0.041
TRAF3IP2-AS1	0.00279339	0.210946	0.301	0.237	1	0.064
HM13	0.00280539	0.117593	0.262	0.197	1	0.065
FBXW8	0.00280802	0.178724	0.191	0.138	1	0.053
SETD3	0.00280807	0.161581	0.292	0.224	1	0.068
NAV2	0.00283368	0.242835	0.437	0.368	1	0.069
KDM4C	0.0028522	0.142257	0.542	0.464	1	0.078
GLCCI1	0.00285467	0.22847	0.312	0.245	1	0.067
MORF4L2	0.00287752	-0.299694	0.08	0.125	1	-0.045
SPTLC2	0.00288113	0.151799	0.538	0.467	1	0.071
BRD9	0.00292501	0.157308	0.1	0.063	1	0.037
IPO9	0.00293538	0.210347	0.196	0.143	1	0.053
ADGRE2	0.00295566	0.0578657	0.13	0.085	1	0.045
EPN2	0.00295603	0.244552	0.257	0.201	1	0.056
ATG10	0.00295698	0.14818	0.31	0.244	1	0.066
DNAJA1	0.00296375	-0.395838	0.102	0.147	1	-0.045
ZC3H12C	0.00297581	0.202646	0.191	0.14	1	0.051
YWHAG	0.0030061	-0.371453	0.152	0.203	1	-0.051
ENOX2	0.0030062	0.195033	0.217	0.162	1	0.055
TET2	0.00301703	0.233788	0.478	0.414	1	0.064
NFE2L2	0.00303977	0.216282	0.433	0.364	1	0.069
RAB10	0.0030471	0.0930648	0.551	0.471	1	0.08
MED13L	0.00307267	0.126932	0.879	0.83	1	0.049
AIF1	0.00308201	-0.270537	0.064	0.106	1	-0.042
PRKAR1A	0.00313183	-0.356664	0.107	0.153	1	-0.046
KAT2A	0.00313991	-0.184772	0.068	0.111	1	-0.043
NAA40	0.00315017	0.196455	0.109	0.07	1	0.039
HDX	0.00315672	0.206988	0.114	0.074	1	0.04
UPF1	0.00317594	0.125128	0.118	0.076	1	0.042
DNASE1	0.0031852	0.115061	0.139	0.093	1	0.046
LSAMP	0.00321039	-0.561112	0.335	0.375	1	-0.04
CNOT7	0.00321593	-0.322467	0.071	0.113	1	-0.042
HTT	0.00324595	0.227763	0.31	0.249	1	0.061
PHF8	0.00324705	0.121235	0.134	0.089	1	0.045
DDX10	0.00325297	0.164431	0.28	0.22	1	0.06
ABHD3	0.00326659	0.165188	0.317	0.249	1	0.068
TMEM63A	0.00327071	0.107997	0.127	0.084	1	0.043
CORO1A	0.00327849	0.219771	0.152	0.105	1	0.047
SWT1	0.00328255	0.130283	0.111	0.071	1	0.04
ZNF652	0.00329324	0.162918	0.415	0.339	1	0.076
SNX6	0.00332546	0.0864244	0.223	0.162	1	0.061
SMYD4	0.00333269	0.199066	0.146	0.1	1	0.046
SEC22B	0.00335692	0.154268	0.107	0.068	1	0.039
YY1	0.00336344	0.173052	0.226	0.17	1	0.056
MDN1	0.00336561	0.16216	0.178	0.128	1	0.05
TRIP12	0.00336565	0.0644881	0.49	0.399	1	0.091
MGMT	0.0034061	0.210356	0.248	0.19	1	0.058
PTPRG	0.0034131	-0.525374	0.094	0.141	1	-0.047
OTULIN	0.00342213	0.2141	0.166	0.117	1	0.049
DAGLB	0.00342281	0.160427	0.289	0.224	1	0.065
RGL3	0.00345275	0.251707	0.135	0.093	1	0.042
NIPBL	0.0034701	0.123596	0.697	0.615	1	0.082
SAP30BP	0.00347343	0.202069	0.118	0.078	1	0.04
CLSTN1	0.0034797	-0.262592	0.148	0.202	1	-0.054
GNG2	0.00348964	0.315603	0.244	0.189	1	0.055
ARRDC2	0.00351217	0.137957	0.111	0.071	1	0.04
PKN2	0.00353235	0.147097	0.642	0.568	1	0.074
SETX	0.00356137	0.14831	0.551	0.484	1	0.067
FAM102B	0.00359282	0.184297	0.355	0.286	1	0.069
ASCC2	0.00359939	0.20184	0.152	0.106	1	0.046
STIM1	0.00364974	0.172171	0.271	0.213	1	0.058
DYM	0.00364994	0.149554	0.496	0.418	1	0.078
SORBS1	0.00366489	0.185296	0.134	0.091	1	0.043
AFF1	0.00369156	0.149525	0.604	0.538	1	0.066
ZXDC	0.00372522	0.276728	0.267	0.211	1	0.056
DPP7	0.00374609	-0.297398	0.091	0.136	1	-0.045
NAP1L1	0.00376663	-0.317591	0.203	0.257	1	-0.054
MAPK14	0.00377815	0.113165	0.273	0.21	1	0.063
PPARD	0.00377898	0.156311	0.439	0.365	1	0.074
SMARCB1	0.00380484	0.214082	0.103	0.066	1	0.037
CXorf38	0.00381565	0.13027	0.134	0.09	1	0.044
FNBP4	0.00383077	0.0838866	0.342	0.27	1	0.072
C2CD2	0.00383794	0.194083	0.176	0.127	1	0.049
PTPN9	0.00384161	0.201635	0.2	0.146	1	0.054
TRAF3	0.00393185	0.135999	0.283	0.217	1	0.066
MGME1	0.00394255	0.259304	0.103	0.068	1	0.035
RNF145	0.00395011	-0.325709	0.28	0.338	1	-0.058
FTCDNL1	0.00395399	0.149202	0.171	0.121	1	0.05
DHX30	0.00398238	0.1734	0.13	0.089	1	0.041
MRPS27	0.00400004	0.145263	0.157	0.11	1	0.047
GAB3	0.00401168	0.134176	0.342	0.27	1	0.072
EXOC4	0.00401493	0.132394	0.677	0.607	1	0.07
ZNF718	0.00404248	0.258635	0.201	0.151	1	0.05
LARP4	0.00407091	0.151383	0.232	0.176	1	0.056
DDX3Y	0.00408685	-0.296613	0.066	0.106	1	-0.04
FNDC3B	0.00408945	0.0539442	0.456	0.376	1	0.08
GTF2E2	0.00412721	0.178735	0.135	0.092	1	0.043
KDM2B	0.00413783	0.229426	0.267	0.21	1	0.057
YY1AP1	0.00417458	0.114493	0.205	0.149	1	0.056
GAS6-AS1	0.0041822	0.168563	0.13	0.088	1	0.042
PAFAH1B1	0.00419365	0.186226	0.472	0.4	1	0.072
ZNF594	0.00422392	0.170919	0.1	0.064	1	0.036
AP3B1	0.00423964	0.161994	0.504	0.438	1	0.066
KDM3A	0.00424898	0.213692	0.164	0.118	1	0.046
DNAJC1	0.00426933	0.158074	0.228	0.172	1	0.056
IL4R	0.00428861	0.100925	0.289	0.222	1	0.067
ZNF789	0.00429381	0.186133	0.118	0.079	1	0.039
E2F3	0.00431554	0.179409	0.266	0.204	1	0.062
RSRC1	0.00431987	0.232344	0.403	0.34	1	0.063
YWHAB	0.00433348	-0.397116	0.162	0.21	1	-0.048
ZNF398	0.0043354	0.104423	0.103	0.066	1	0.037
CECR2	0.00435287	0.145022	0.216	0.162	1	0.054
KMT2A	0.00435489	0.331908	0.271	0.222	1	0.049
SGMS1	0.00436028	0.154864	0.529	0.466	1	0.063
KPNA6	0.00436794	0.192071	0.189	0.138	1	0.051
MBTD1	0.00436798	0.184811	0.308	0.247	1	0.061
RIOK3	0.00437633	0.180797	0.159	0.113	1	0.046
PKN1	0.00438887	0.195425	0.16	0.115	1	0.045
SUPT6H	0.00440781	0.161037	0.162	0.115	1	0.047
STK38L	0.00441623	0.136646	0.26	0.199	1	0.061
PNPLA6	0.00443359	0.148738	0.118	0.078	1	0.04
EPS15L1	0.00443669	0.225733	0.23	0.177	1	0.053
TPK1	0.00445208	0.177189	0.43	0.358	1	0.072
HPSE	0.00446113	0.261199	0.109	0.072	1	0.037
TBC1D1	0.00448277	0.160983	0.547	0.477	1	0.07
CBWD5	0.00448408	-0.366312	0.137	0.185	1	-0.048
LYPLA1	0.00451211	0.14774	0.205	0.15	1	0.055
HMGN3	0.00452233	-0.26448	0.162	0.215	1	-0.053
UTY	0.00452383	-0.226279	0.36	0.421	1	-0.061
HSPA5	0.00454815	-0.386791	0.068	0.106	1	-0.038
FRS2	0.00459119	0.18933	0.246	0.19	1	0.056
GTF2IRD1	0.0046264	0.263951	0.132	0.091	1	0.041
ACAP2	0.00464082	0.160443	0.62	0.537	1	0.083
CDKAL1	0.00465668	0.159261	0.574	0.499	1	0.075
KAT6A	0.00466232	0.220664	0.487	0.428	1	0.059
MGST3	0.00467186	-0.242465	0.114	0.163	1	-0.049
LRBA	0.00467777	0.155929	0.528	0.453	1	0.075
MIS18BP1	0.00469688	-0.219058	0.381	0.437	1	-0.056
UACA	0.00472952	0.118386	0.125	0.084	1	0.041
MSL2	0.00475793	0.154407	0.187	0.137	1	0.05
SLC25A17	0.00480409	0.224087	0.103	0.068	1	0.035
EPS8	0.00480691	0.125848	0.512	0.431	1	0.081
PAK2	0.00483762	0.147551	0.33	0.265	1	0.065
RNF150	0.0048542	0.287086	0.435	0.382	1	0.053
PRMT2	0.004891	0.214576	0.462	0.4	1	0.062
HS6ST1	0.00497296	0.132219	0.153	0.107	1	0.046
ATXN3	0.00502101	0.246983	0.198	0.15	1	0.048
EPM2A	0.00502452	0.203584	0.121	0.082	1	0.039
ZSCAN30	0.00503616	0.22607	0.109	0.072	1	0.037
TRIM38	0.00504349	0.188813	0.282	0.225	1	0.057
RHBDD1	0.00505747	0.277553	0.257	0.207	1	0.05
RABGAP1L	0.00508034	0.129636	0.697	0.616	1	0.081
CDH23	0.00515827	0.22552	0.191	0.143	1	0.048
SETDB1	0.00518316	0.17906	0.157	0.111	1	0.046
MCPH1	0.00518627	0.185742	0.316	0.254	1	0.062
BCL2	0.00520517	0.0488763	0.512	0.447	1	0.065
EIF2B3	0.00523334	0.151995	0.216	0.162	1	0.054
SH3TC1	0.00525746	0.247532	0.349	0.284	1	0.065
ANKRD13D	0.00528757	0.191811	0.205	0.154	1	0.051
VPS35	0.0052998	-0.340433	0.111	0.154	1	-0.043
ZBED5	0.00530856	0.18062	0.184	0.135	1	0.049
BNC2	0.00530946	0.171918	0.635	0.569	1	0.066
ANKRD13A	0.00531926	0.138679	0.143	0.099	1	0.044
MILR1	0.00532176	0.195779	0.185	0.137	1	0.048
KDM6A	0.00541281	0.2476	0.373	0.31	1	0.063
KIAA2026	0.00545477	0.178341	0.431	0.364	1	0.067
TRIM14	0.0054549	0.153949	0.152	0.107	1	0.045
PTPN18	0.00546317	0.214919	0.258	0.202	1	0.056
P2RY12	0.00550121	0.0578079	0.781	0.664	1	0.117
CAPS2	0.00553899	0.251107	0.152	0.109	1	0.043
KIF13B	0.0055495	0.17616	0.294	0.234	1	0.06
CAMKK2	0.00561405	0.0588872	0.118	0.078	1	0.04
PPP2R1A	0.00563431	-0.233295	0.073	0.115	1	-0.042
EDA	0.00570986	0.229212	0.298	0.24	1	0.058
SLC29A3	0.00572675	0.24223	0.182	0.136	1	0.046
TM7SF3	0.00576613	0.224577	0.244	0.193	1	0.051
CA5B	0.00579328	0.145816	0.144	0.101	1	0.043
SOS1	0.00580251	0.120316	0.451	0.382	1	0.069
SPPL3	0.00581904	0.117383	0.487	0.406	1	0.081
C12orf76	0.00584114	0.186152	0.127	0.087	1	0.04
SPPL2A	0.00589925	0.163484	0.189	0.139	1	0.05
PRKCD	0.0059046	0.241613	0.258	0.204	1	0.054
TRIM56	0.00591635	0.147281	0.175	0.128	1	0.047
FAM228B	0.00593301	0.152225	0.169	0.121	1	0.048
FOXK2	0.00596583	0.193202	0.226	0.174	1	0.052
ABCG1	0.00601066	-0.285924	0.098	0.142	1	-0.044
XPO6	0.00603647	0.16171	0.269	0.213	1	0.056
HPS1	0.00604657	0.0782525	0.152	0.106	1	0.046
GSN	0.00606137	0.194705	0.515	0.443	1	0.072
ZHX3	0.00609164	0.37998	0.159	0.119	1	0.04
MAGT1	0.00609818	0.110462	0.119	0.08	1	0.039
ZMYND8	0.00614174	0.242089	0.357	0.296	1	0.061
CBLB	0.00615793	0.130455	0.216	0.161	1	0.055
PPP1R12B	0.00621316	0.165518	0.294	0.235	1	0.059
BRI3	0.00624407	0.181	0.205	0.154	1	0.051
KIAA1328	0.00624714	0.229508	0.314	0.254	1	0.06
SEMA6A-AS1	0.00625121	0.268828	0.157	0.115	1	0.042
FGL2	0.00628218	-0.387505	0.091	0.129	1	-0.038
COPG2	0.00629586	0.146221	0.148	0.105	1	0.043
DOCK11	0.00630199	0.124179	0.528	0.455	1	0.073
SP100	0.00631319	0.131693	0.61	0.528	1	0.082
KYNU	0.00632958	0.162607	0.267	0.208	1	0.059
LINC01004	0.00634655	0.151124	0.194	0.143	1	0.051
CCND3	0.00635522	0.143257	0.458	0.388	1	0.07
CCSER2	0.00635763	0.218711	0.31	0.254	1	0.056
TTC27	0.00638304	0.18918	0.205	0.153	1	0.052
ANGEL1	0.0064439	0.214538	0.18	0.133	1	0.047
EHBP1	0.00647772	0.306845	0.292	0.241	1	0.051
SPG7	0.00649244	0.192279	0.241	0.187	1	0.054
EXOC1	0.00649935	0.138351	0.232	0.177	1	0.055
LPAR5	0.00651904	0.237773	0.237	0.184	1	0.053
ARHGAP6	0.00658145	0.141252	0.504	0.448	1	0.056
DOCK3	0.00658918	-0.295046	0.164	0.212	1	-0.048
VPS13B	0.00659207	0.11648	0.627	0.549	1	0.078
SNX9	0.0066169	0.222496	0.346	0.293	1	0.053
EXOC6B	0.00662658	0.19017	0.476	0.408	1	0.068
TMEM87A	0.0066951	0.142591	0.216	0.163	1	0.053
TTYH2	0.00670012	0.160416	0.139	0.098	1	0.041
TRAK1	0.00671036	0.208393	0.513	0.447	1	0.066
SLX4IP	0.00671961	0.226576	0.251	0.199	1	0.052
NCOA6	0.00672258	0.191771	0.255	0.202	1	0.053
NADSYN1	0.00673792	0.170342	0.137	0.096	1	0.041
KIAA0100	0.00674705	0.181553	0.128	0.089	1	0.039
NCOA3	0.00678528	0.123075	0.526	0.445	1	0.081
CRYL1	0.00680256	0.194516	0.112	0.076	1	0.036
DENND4A	0.00681892	0.166945	0.57	0.494	1	0.076
PKP4	0.00684052	-0.340952	0.096	0.138	1	-0.042
MS4A4A	0.00684929	-0.347615	0.084	0.123	1	-0.039
SLAIN2	0.00685852	0.0733601	0.185	0.135	1	0.05
RNF19B	0.00687078	0.207753	0.127	0.089	1	0.038
INVS	0.00687634	0.204588	0.353	0.293	1	0.06
HPCAL1	0.00688534	0.248403	0.159	0.115	1	0.044
KIFAP3	0.00688705	-0.246208	0.089	0.132	1	-0.043
MZF1	0.00692931	0.22192	0.109	0.073	1	0.036
LAMTOR4	0.00693116	-0.216507	0.068	0.106	1	-0.038
TAF1	0.00694793	0.190737	0.278	0.223	1	0.055
CHORDC1	0.00696875	-0.315671	0.098	0.138	1	-0.04
FAM120A	0.00697189	0.197337	0.378	0.32	1	0.058
VAPA	0.00700213	-0.331507	0.212	0.263	1	-0.051
MAPKAPK3	0.00700675	0.0740335	0.107	0.07	1	0.037
ARFIP1	0.00702473	0.127251	0.337	0.271	1	0.066
PTPN12	0.00703129	0.173844	0.287	0.23	1	0.057
ABCA1	0.00703145	-0.408021	0.207	0.257	1	-0.05
SAE1	0.00707434	0.14403	0.102	0.066	1	0.036
CREB3L2	0.00714182	0.210224	0.25	0.196	1	0.054
TAB2	0.0071674	0.142102	0.688	0.614	1	0.074
PSMF1	0.00717679	0.1881	0.185	0.14	1	0.045
GPD2	0.00718619	0.183886	0.321	0.263	1	0.058
SLC44A1	0.00723329	-0.320412	0.205	0.254	1	-0.049
NPC2	0.00726331	-0.360697	0.087	0.126	1	-0.039
SRP54	0.00726881	0.137276	0.137	0.096	1	0.041
CLCN5	0.00727641	0.101179	0.25	0.192	1	0.058
CCNL1	0.00730682	-0.314705	0.182	0.227	1	-0.045
BROX	0.00733292	-0.256889	0.1	0.142	1	-0.042
RABEP2	0.00734892	0.159511	0.1	0.065	1	0.035
EFCAB14	0.00735437	0.138955	0.152	0.108	1	0.044
TRPC4AP	0.00735932	0.122603	0.358	0.29	1	0.068
POLA1	0.00738913	0.187679	0.201	0.152	1	0.049
ZNF782	0.00742408	0.213512	0.157	0.115	1	0.042
HNRNPUL1	0.00745394	0.117711	0.137	0.096	1	0.041
FNBP1L	0.00745583	0.142615	0.348	0.281	1	0.067
PPP3CC	0.00746866	0.103478	0.242	0.185	1	0.057
UVSSA	0.0074724	0.173731	0.127	0.089	1	0.038
CTPS2	0.00748563	0.148865	0.152	0.108	1	0.044
ZNF124	0.00751227	0.153563	0.262	0.206	1	0.056
SECISBP2	0.00751795	0.130771	0.271	0.21	1	0.061
EIF2AK3	0.0075391	0.128816	0.119	0.082	1	0.037
ADK	0.00754512	0.148706	0.551	0.484	1	0.067
CDK5RAP2	0.00755546	0.197149	0.209	0.159	1	0.05
HVCN1	0.007593	0.202857	0.127	0.088	1	0.039
BTG1	0.00763268	-0.265211	0.086	0.126	1	-0.04
EVI5	0.00763442	0.122449	0.48	0.409	1	0.071
ADNP	0.00772075	0.153582	0.36	0.297	1	0.063
RIC8B	0.00772152	0.140079	0.171	0.125	1	0.046
RHOQ	0.00777332	0.187759	0.344	0.282	1	0.062
PIK3CG	0.00778487	0.103387	0.153	0.109	1	0.044
PHACTR4	0.0077947	0.117433	0.351	0.288	1	0.063
PPP1R21	0.00780867	0.227458	0.296	0.238	1	0.058
GNAQ	0.00790706	0.0824984	0.889	0.848	1	0.041
USP24	0.00791687	0.119697	0.488	0.407	1	0.081
CBFB	0.00796298	0.164109	0.316	0.255	1	0.061
CCT3	0.00802692	-0.309227	0.07	0.106	1	-0.036
HSPBAP1	0.00804957	0.162194	0.28	0.223	1	0.057
DSTYK	0.00808461	0.155976	0.125	0.087	1	0.038
FOXK1	0.00808771	0.147762	0.219	0.167	1	0.052
GTF3C2	0.00811231	0.178987	0.134	0.094	1	0.04
RASAL3	0.008144	0.172248	0.168	0.122	1	0.046
SLC45A4	0.00814531	0.196231	0.107	0.072	1	0.035
PBX3	0.00817153	0.210436	0.307	0.252	1	0.055
SLC9A8	0.00819562	0.173167	0.141	0.1	1	0.041
USP46	0.00830438	0.164721	0.112	0.077	1	0.035
MFF	0.00830661	-0.231394	0.13	0.178	1	-0.048
KLF6	0.00831266	-0.394297	0.176	0.217	1	-0.041
TPST1	0.0083491	-0.241172	0.071	0.109	1	-0.038
PRPF8	0.00837131	0.164409	0.185	0.138	1	0.047
MAGI2	0.00840948	-0.581231	0.209	0.248	1	-0.039
LRRC69	0.00850458	0.140226	0.159	0.115	1	0.044
BST2	0.00850634	-0.353571	0.068	0.102	1	-0.034
CEP295	0.00856286	0.210355	0.123	0.087	1	0.036
ERCC6L2	0.00861061	0.17451	0.251	0.197	1	0.054
NUP214	0.00864021	0.147535	0.225	0.172	1	0.053
VPS13C	0.00864497	0.13983	0.604	0.562	1	0.042
RCOR1	0.00867865	0.149258	0.285	0.225	1	0.06
ZFAT	0.00868943	0.148527	0.125	0.086	1	0.039
NUBPL	0.00868947	0.225039	0.251	0.2	1	0.051
QSER1	0.00870441	0.204759	0.335	0.274	1	0.061
SPATS2L	0.0087309	0.250818	0.232	0.183	1	0.049
XPO4	0.00879055	0.2088	0.246	0.193	1	0.053
PCBP3	0.0088016	0.235578	0.112	0.078	1	0.034
KPNA3	0.00880947	0.127893	0.285	0.228	1	0.057
PNRC1	0.00882858	-0.285305	0.096	0.136	1	-0.04
GLCE	0.00885282	0.177402	0.253	0.2	1	0.053
ARPP19	0.00887499	-0.346342	0.082	0.12	1	-0.038
ZNF611	0.00890334	0.201504	0.141	0.102	1	0.039
RUBCN	0.00896463	0.234629	0.205	0.159	1	0.046
RBM45	0.00897889	0.0791286	0.111	0.074	1	0.037
TTC14	0.00900178	-0.254675	0.255	0.308	1	-0.053
UBXN2B	0.00910173	0.0834744	0.201	0.151	1	0.05
NAMPT	0.0091079	-0.431901	0.068	0.103	1	-0.035
SRSF6	0.00914829	-0.245542	0.082	0.12	1	-0.038
TLR5	0.00916188	0.184604	0.207	0.158	1	0.049
LAPTM4A	0.00919038	-0.287226	0.075	0.112	1	-0.037
ST8SIA4	0.00921718	0.152607	0.463	0.406	1	0.057
CAMTA1	0.00925982	0.217336	0.38	0.319	1	0.061
C1RL	0.00926262	0.134722	0.111	0.075	1	0.036
NARF	0.00930639	0.140282	0.123	0.085	1	0.038
ARFGEF1	0.00931735	0.197181	0.408	0.342	1	0.066
REL	0.00934486	-0.333604	0.317	0.365	1	-0.048
STRN	0.00946794	0.136101	0.225	0.171	1	0.054
LCORL	0.00947656	0.14635	0.369	0.308	1	0.061
CDC42BPB	0.00948111	0.14108	0.262	0.207	1	0.055
DDX21	0.00959496	0.124334	0.141	0.1	1	0.041
MX2	0.00961852	0.203844	0.134	0.096	1	0.038
HNRNPA3	0.00967366	-0.312201	0.291	0.334	1	-0.043
CCDC12	0.0097503	0.128187	0.144	0.103	1	0.041
ERBB4	0.00980391	-0.173412	0.221	0.167	1	0.054
SMG1	0.0098328	0.116884	0.383	0.318	1	0.065
STK3	0.0099593	0.0966415	0.537	0.467	1	0.07
CYP20A1	0.00996442	0.210406	0.196	0.151	1	0.045
EXT1	0.0100008	0.178448	0.319	0.262	1	0.057
DCAF12	0.0100927	0.155071	0.103	0.07	1	0.033
SEC24D	0.0101516	0.132245	0.196	0.147	1	0.049
DNHD1	0.0101723	0.125365	0.109	0.074	1	0.035
MTHFR	0.0101758	0.167952	0.171	0.127	1	0.044
ICA1	0.0102256	0.168826	0.16	0.12	1	0.04
ERAP2	0.010229	0.179262	0.103	0.07	1	0.033
NRXN1	0.010234	-0.555189	0.287	0.321	1	-0.034
MLLT10	0.010234	0.108035	0.462	0.4	1	0.062
FKBP15	0.0102831	0.169343	0.285	0.228	1	0.057
ANO6	0.0103225	0.154112	0.264	0.21	1	0.054
TRPC1	0.010381	-0.170773	0.077	0.116	1	-0.039
BTBD10	0.0104481	0.129426	0.212	0.161	1	0.051
NSUN3	0.0104656	0.229588	0.15	0.11	1	0.04
FAM118A	0.0105083	-0.355194	0.23	0.274	1	-0.044
CHD8	0.0105187	0.169106	0.196	0.15	1	0.046
GLUD1	0.0105698	0.117949	0.182	0.137	1	0.045
TMLHE	0.0106645	0.198555	0.217	0.17	1	0.047
ZEB1	0.0106834	0.183201	0.358	0.303	1	0.055
SNX18	0.010709	0.227729	0.241	0.193	1	0.048
METTL8	0.0107158	0.135868	0.153	0.111	1	0.042
NUS1	0.0107282	0.128701	0.143	0.102	1	0.041
AMOT	0.0107287	0.102259	0.118	0.081	1	0.037
HMGN1	0.0107508	-0.324935	0.118	0.158	1	-0.04
RBMS1	0.0107934	0.11386	0.355	0.29	1	0.065
STK24	0.0108088	0.176757	0.282	0.229	1	0.053
VPS39	0.0108137	0.131111	0.187	0.142	1	0.045
YWHAZ	0.0108385	-0.388933	0.194	0.237	1	-0.043
TNFRSF1A	0.0108403	0.101676	0.251	0.193	1	0.058
CHSY3	0.0108711	-0.354265	0.305	0.358	1	-0.053
TRIM4	0.0108952	0.128428	0.144	0.104	1	0.04
ANXA4	0.0109941	0.218009	0.303	0.25	1	0.053
TMEM62	0.0110536	0.145255	0.134	0.095	1	0.039
MAMDC2	0.0111353	0.179626	0.153	0.114	1	0.039
GPR137B	0.0111785	0.124088	0.148	0.107	1	0.041
PCMT1	0.0112032	-0.227401	0.075	0.111	1	-0.036
NPHP4	0.0112205	0.189307	0.118	0.083	1	0.035
RPRD2	0.0112995	0.209947	0.31	0.258	1	0.052
SDCCAG8	0.0113499	0.173481	0.724	0.692	1	0.032
BMP2K	0.0113595	0.0783461	0.848	0.814	1	0.034
USP36	0.0114315	0.105861	0.135	0.096	1	0.039
DST	0.0114443	-0.234061	0.581	0.615	1	-0.034
KCNMB4	0.0115226	-0.315459	0.098	0.138	1	-0.04
SHMT1	0.0115356	0.1711	0.125	0.088	1	0.037
STX18-AS1	0.0116131	0.190097	0.1	0.068	1	0.032
TRAPPC12	0.0116399	0.156166	0.266	0.213	1	0.053
IGF2R	0.0116624	0.0585063	0.226	0.171	1	0.055
UTP6	0.0117875	0.148661	0.171	0.127	1	0.044
TRMT1	0.0118324	-0.316124	0.118	0.158	1	-0.04
NUMA1	0.0119039	0.105768	0.223	0.172	1	0.051
RBM6	0.0119851	0.142693	0.554	0.5	1	0.054
KANTR	0.0119896	0.16651	0.237	0.188	1	0.049
UNC5B	0.0120505	0.223828	0.118	0.083	1	0.035
POC1B	0.012152	0.147439	0.171	0.127	1	0.044
STAT1	0.0121837	-0.292309	0.105	0.145	1	-0.04
FBXL17	0.0121906	0.175902	0.497	0.429	1	0.068
INSIG2	0.0122243	0.145903	0.139	0.101	1	0.038
AKAP7	0.012233	0.163296	0.189	0.143	1	0.046
HMBOX1	0.012278	0.0936434	0.367	0.301	1	0.066
OXSR1	0.0124152	0.142039	0.21	0.161	1	0.049
RHOA	0.012479	0.100446	0.251	0.197	1	0.054
CORO1C	0.0124964	-0.281526	0.169	0.213	1	-0.044
MICU1	0.0125098	0.189089	0.25	0.199	1	0.051
CDC123	0.012542	0.0636007	0.18	0.133	1	0.047
SLC6A6	0.0126507	0.140965	0.137	0.1	1	0.037
MIATNB	0.0126711	0.207074	0.103	0.071	1	0.032
CFDP1	0.0126973	0.192803	0.217	0.169	1	0.048
ZNF780B	0.0128346	0.126286	0.246	0.193	1	0.053
SYT6	0.013063	0.257289	0.201	0.158	1	0.043
UBA3	0.0131368	0.148037	0.209	0.161	1	0.048
ST3GAL6	0.0132161	0.140815	0.44	0.38	1	0.06
NAGK	0.0132415	0.165794	0.194	0.15	1	0.044
FAM168B	0.0133287	0.0919853	0.16	0.117	1	0.043
RALGPS1	0.0133917	0.186913	0.166	0.125	1	0.041
NDFIP1	0.0135113	-0.23735	0.212	0.26	1	-0.048
AFF3	0.0135127	-0.0508669	0.096	0.14	1	-0.044
NPAS3	0.0135188	0.112063	0.414	0.344	1	0.07
STPG2	0.0135562	0.106607	0.146	0.106	1	0.04
RIN2	0.0136159	0.138026	0.542	0.47	1	0.072
SAMHD1	0.0136309	0.110652	0.378	0.318	1	0.06
MAP3K4	0.0136322	0.209805	0.2	0.157	1	0.043
XRRA1	0.0136472	-0.196038	0.148	0.195	1	-0.047
XPNPEP3	0.0137164	0.134532	0.116	0.081	1	0.035
NVL	0.0137774	0.181064	0.162	0.121	1	0.041
PAM	0.0137881	-0.271753	0.07	0.104	1	-0.034
SPG11	0.0140019	0.153954	0.36	0.298	1	0.062
PATL1	0.0140397	0.0866983	0.123	0.086	1	0.037
RGS10	0.0140737	0.118962	0.474	0.409	1	0.065
CAND1	0.0140823	-0.269135	0.089	0.125	1	-0.036
SLC10A7	0.0141078	0.175348	0.228	0.179	1	0.049
NOTCH1	0.0141229	0.162108	0.134	0.096	1	0.038
CANX	0.0141465	-0.306239	0.15	0.19	1	-0.04
BTBD1	0.0141661	0.156455	0.228	0.178	1	0.05
RBM25	0.0142709	0.170128	0.394	0.338	1	0.056
PRMT3	0.01428	0.147679	0.155	0.115	1	0.04
CNNM2	0.0143202	0.141891	0.187	0.144	1	0.043
MRC1	0.0144641	-0.0299026	0.303	0.24	1	0.063
ITGA9	0.0145415	0.185715	0.365	0.311	1	0.054
GAREM1	0.0146144	0.0925006	0.471	0.406	1	0.065
IRF5	0.0146381	0.121297	0.123	0.087	1	0.036
TNFRSF1B	0.0146414	0.0528703	0.374	0.301	1	0.073
PLEC	0.0147027	-0.198705	0.094	0.134	1	-0.04
FSCN1	0.0147722	0.223072	0.201	0.158	1	0.043
FKBP5	0.0147971	-0.344917	0.66	0.656	1	0.004
CHKA	0.0148389	0.0584602	0.358	0.295	1	0.063
PUS7	0.0149613	0.108862	0.107	0.074	1	0.033
LGR4	0.0149838	0.21167	0.114	0.081	1	0.033
ZNF69	0.0150082	0.135825	0.114	0.08	1	0.034
SLC1A3	0.0150185	0.0470928	0.941	0.883	1	0.058
MAPK1	0.0150918	0.0679051	0.328	0.269	1	0.059
KLHDC10	0.015138	0.260006	0.205	0.163	1	0.042
FOXO1	0.0151505	0.22488	0.28	0.231	1	0.049
OLA1	0.0151901	0.169195	0.278	0.23	1	0.048
GATAD2B	0.015197	0.0816124	0.392	0.326	1	0.066
GALM	0.0152677	0.132027	0.118	0.083	1	0.035
ZNF106	0.01533	0.108468	0.31	0.251	1	0.059
MED15	0.0153314	0.141963	0.221	0.173	1	0.048
BANP	0.0153552	0.221928	0.241	0.194	1	0.047
TTLL11	0.0154115	0.117871	0.123	0.087	1	0.036
ANKRD10	0.0155189	-0.24102	0.332	0.38	1	-0.048
LARP7	0.0155763	-0.255114	0.103	0.14	1	-0.037
IPO11	0.0156263	0.185286	0.13	0.095	1	0.035
ZBTB44	0.0156666	0.180427	0.176	0.133	1	0.043
SAFB2	0.0156915	0.124193	0.178	0.136	1	0.042
WDR37	0.0157892	0.104975	0.324	0.268	1	0.056
ARHGAP31	0.0158174	0.186226	0.419	0.363	1	0.056
WNT5A	0.015819	0.0340383	0.171	0.127	1	0.044
C6orf62	0.0158709	0.110696	0.38	0.322	1	0.058
SMURF2	0.0159104	0.17379	0.501	0.436	1	0.065
PRRC2C	0.0159507	0.0714565	0.471	0.404	1	0.067
LAMP2	0.015958	-0.269518	0.119	0.156	1	-0.037
AATF	0.0159724	0.152208	0.164	0.123	1	0.041
GAS7	0.0159909	0.19577	0.219	0.174	1	0.045
XPNPEP1	0.0161587	0.119557	0.112	0.079	1	0.033
KCNC3	0.0162	0.138994	0.111	0.078	1	0.033
ZNF292	0.0162157	0.0698387	0.52	0.45	1	0.07
KANSL3	0.0162325	0.184087	0.128	0.094	1	0.034
CIRBP	0.0162706	-0.233331	0.212	0.262	1	-0.05
PEAK1	0.0162933	0.135414	0.465	0.412	1	0.053
HK1	0.016308	0.185084	0.273	0.224	1	0.049
FILIP1L	0.0163461	-0.269003	0.084	0.119	1	-0.035
SAMD8	0.0163987	0.178177	0.194	0.152	1	0.042
FBXO22	0.0164054	0.106977	0.159	0.118	1	0.041
GAPVD1	0.01649	0.128001	0.296	0.245	1	0.051
C1orf43	0.0165007	0.130111	0.132	0.096	1	0.036
RASSF3	0.0165139	0.224713	0.257	0.208	1	0.049
ZNF248	0.0165198	0.126745	0.169	0.127	1	0.042
SAMSN1	0.0166721	0.0446101	0.556	0.475	1	0.081
ZNHIT6	0.0167111	0.155602	0.13	0.095	1	0.035
ALOX12-AS1	0.0167168	0.211031	0.148	0.111	1	0.037
RFX3-AS1	0.0167386	0.222024	0.176	0.135	1	0.041
PIGU	0.0168082	0.14922	0.109	0.076	1	0.033
TRMT11	0.016839	-0.270796	0.103	0.14	1	-0.037
EIF4G2	0.0168439	-0.320459	0.109	0.145	1	-0.036
FAM149B1	0.0168444	0.148269	0.103	0.072	1	0.031
SMIM8	0.0169187	0.151962	0.102	0.07	1	0.032
CNIH3	0.0170096	0.0792569	0.103	0.071	1	0.032
STAT5B	0.0170449	0.131994	0.232	0.183	1	0.049
SNX30	0.0170754	0.0945798	0.251	0.199	1	0.052
RAPGEF2	0.0170919	-0.247127	0.424	0.47	1	-0.046
FAM91A1	0.0171215	0.0501347	0.15	0.109	1	0.041
THRB	0.0171735	-0.318078	0.127	0.166	1	-0.039
NCOA5	0.0172905	0.189415	0.2	0.159	1	0.041
FTO	0.0175529	0.097026	0.462	0.395	1	0.067
WDR43	0.0175573	0.104592	0.169	0.127	1	0.042
EMSY	0.0175688	0.0903028	0.217	0.169	1	0.048
VPS41	0.0177361	0.0899457	0.344	0.285	1	0.059
MED13	0.0178508	0.0778169	0.408	0.338	1	0.07
AAK1	0.0179043	0.0990222	0.556	0.493	1	0.063
CPPED1	0.0180137	0.243159	0.175	0.135	1	0.04
NLGN4Y	0.0181003	-0.29557	0.291	0.334	1	-0.043
TTL	0.0181247	0.149753	0.134	0.098	1	0.036
OAS1	0.0182017	-0.196884	0.073	0.106	1	-0.033
LRP1B	0.0182139	-0.583614	0.298	0.329	1	-0.031
SPEN	0.0182239	0.120912	0.333	0.276	1	0.057
ID2	0.018324	-0.41643	0.078	0.111	1	-0.033
DAP3	0.0184291	0.180762	0.226	0.182	1	0.044
SPRED2	0.0184476	0.123168	0.264	0.211	1	0.053
LUZP1	0.0185913	0.168213	0.253	0.207	1	0.046
SKIL	0.0186061	-0.247909	0.303	0.347	1	-0.044
GLIS3	0.019015	-0.00301606	0.241	0.19	1	0.051
CSNK1G2	0.019024	0.104721	0.143	0.105	1	0.038
MICAL1	0.0191128	0.120604	0.121	0.087	1	0.034
CGGBP1	0.0191773	-0.238444	0.168	0.209	1	-0.041
FAM222B	0.0192109	0.174033	0.207	0.163	1	0.044
PDE6D	0.019219	0.179868	0.105	0.075	1	0.03
TYW1B	0.0192427	0.131999	0.166	0.125	1	0.041
ZNF251	0.0193119	0.155415	0.139	0.103	1	0.036
MTDH	0.0193918	0.10963	0.39	0.329	1	0.061
GSK3B	0.0194507	0.132089	0.517	0.456	1	0.061
ATF1	0.0194891	0.161513	0.135	0.1	1	0.035
RPS29	0.0195448	-0.313215	0.073	0.104	1	-0.031
SPIRE1	0.0195915	0.0975032	0.251	0.202	1	0.049
GYPC	0.0197334	0.112359	0.157	0.118	1	0.039
TAF1B	0.0197786	0.11138	0.134	0.097	1	0.037
ANKLE2	0.0198169	0.124723	0.144	0.107	1	0.037
SMAP2	0.0198501	0.111611	0.715	0.643	1	0.072
FOXP2	0.0199196	0.0598859	0.695	0.616	1	0.079
SHTN1	0.0200826	0.114396	0.692	0.643	1	0.049
DNAJC15	0.0200916	0.0972957	0.134	0.097	1	0.037
MAST2	0.0201613	0.185805	0.176	0.137	1	0.039
BIRC6	0.020166	0.0862155	0.627	0.57	1	0.057
NRF1	0.0202228	0.191423	0.342	0.293	1	0.049
UTRN	0.0202574	0.130239	0.455	0.397	1	0.058
LDAH	0.0203119	0.155285	0.13	0.096	1	0.034
ARHGAP12	0.0203567	0.123397	0.583	0.527	1	0.056
MED4	0.0203693	0.127101	0.13	0.095	1	0.035
TMEM259	0.020443	-0.144969	0.137	0.179	1	-0.042
MTM1	0.0204478	0.146073	0.152	0.114	1	0.038
NPAT	0.0205349	0.19092	0.132	0.098	1	0.034
LSM8	0.0206044	-0.278369	0.091	0.123	1	-0.032
EXD3	0.0206617	0.121951	0.144	0.108	1	0.036
COMMD1	0.0207502	0.155121	0.308	0.254	1	0.054
MAPK8IP3	0.0207822	0.167858	0.216	0.173	1	0.043
PIGN	0.0207991	0.144896	0.239	0.193	1	0.046
PHF2	0.0208134	0.088437	0.103	0.071	1	0.032
SCAF8	0.0208316	0.127467	0.405	0.342	1	0.063
LPP	0.0209051	0.0800296	0.752	0.729	1	0.023
EPC1	0.0209158	0.102451	0.417	0.349	1	0.068
ZC3H13	0.0209207	0.115895	0.246	0.197	1	0.049
AP3D1	0.0209273	0.175067	0.146	0.11	1	0.036
PRKCE	0.0209351	-0.2429	0.255	0.3	1	-0.045
ARHGAP5	0.0210212	0.110887	0.266	0.215	1	0.051
P2RX7	0.0210351	0.148366	0.36	0.303	1	0.057
CLASP1	0.0210926	0.111445	0.496	0.43	1	0.066
DDB2	0.0211266	0.174033	0.166	0.127	1	0.039
SLC25A13	0.0211407	0.148588	0.365	0.315	1	0.05
SRSF3	0.0211448	-0.28114	0.1	0.133	1	-0.033
SYNRG	0.0211611	0.117238	0.308	0.258	1	0.05
UTP20	0.0213116	0.174085	0.123	0.089	1	0.034
DHX34	0.0213727	0.0971267	0.118	0.085	1	0.033
FCHO1	0.021443	0.132126	0.135	0.1	1	0.035
PARVB	0.0214761	0.19086	0.155	0.118	1	0.037
ZNF160	0.0215406	0.115479	0.134	0.099	1	0.035
RNF146	0.0217164	-0.228663	0.08	0.114	1	-0.034
LASP1	0.0217272	0.19	0.171	0.133	1	0.038
KLHL20	0.0218978	0.134441	0.168	0.128	1	0.04
DYRK1A	0.0219341	0.124564	0.545	0.481	1	0.064
PRDM11	0.0220126	0.201075	0.324	0.277	1	0.047
RAD52	0.0220491	0.165324	0.1	0.07	1	0.03
UBN1	0.0221816	0.139947	0.103	0.073	1	0.03
C16orf70	0.022259	0.23372	0.152	0.116	1	0.036
SLC38A9	0.0223468	0.140781	0.273	0.225	1	0.048
NFYC	0.0223716	0.140452	0.212	0.168	1	0.044
NHSL1	0.0224026	0.083332	0.415	0.352	1	0.063
TXNDC16	0.0224038	0.198101	0.118	0.086	1	0.032
KIAA0232	0.0224599	0.137824	0.333	0.282	1	0.051
LIMK2	0.0225157	0.0940543	0.139	0.102	1	0.037
MRRF	0.0225346	0.155427	0.139	0.104	1	0.035
DENND4C	0.0226329	0.135464	0.346	0.295	1	0.051
SLC8B1	0.0228163	0.187671	0.18	0.14	1	0.04
AHCTF1	0.0228873	0.0850417	0.193	0.15	1	0.043
MTFR1	0.0229129	0.0941937	0.118	0.085	1	0.033
DIAPH1	0.0229425	0.132423	0.121	0.089	1	0.032
PYGL	0.0230415	0.0238067	0.203	0.156	1	0.047
HMGXB3	0.0230721	0.117187	0.118	0.085	1	0.033
PTGES3	0.0232548	-0.353676	0.209	0.245	1	-0.036
TXNDC11	0.0233398	0.10535	0.16	0.122	1	0.038
EIF2AK4	0.0233902	0.11862	0.207	0.163	1	0.044
ELF1	0.0234229	0.157875	0.499	0.439	1	0.06
KLF12	0.0235655	-0.251725	0.178	0.224	1	-0.046
SPATA5	0.0236401	0.121606	0.351	0.295	1	0.056
GOLGA3	0.023665	0.119211	0.143	0.107	1	0.036
MORC3	0.0238405	0.0705803	0.289	0.235	1	0.054
SMAD2	0.0239229	0.115044	0.396	0.34	1	0.056
HCG22	0.0240452	0.29947	0.137	0.105	1	0.032
SMARCC1	0.0241354	0.069847	0.308	0.254	1	0.054
TAZ	0.0241379	0.185975	0.116	0.085	1	0.031
DHRS9	0.0241943	-0.212268	0.071	0.103	1	-0.032
FAM172A	0.0243646	0.109954	0.553	0.486	1	0.067
FGD3	0.0245139	0.126443	0.198	0.154	1	0.044
PARP6	0.0245359	0.0769642	0.119	0.086	1	0.033
STX6	0.0246033	0.151491	0.171	0.131	1	0.04
MADD	0.024654	0.161468	0.127	0.094	1	0.033
PARP4	0.0246624	0.162201	0.321	0.271	1	0.05
STX18	0.0247229	0.179127	0.23	0.185	1	0.045
MGA	0.0247723	0.113916	0.269	0.219	1	0.05
ARPC1B	0.0248996	-0.287143	0.121	0.154	1	-0.033
ZNF43	0.0249739	0.144031	0.111	0.08	1	0.031
UHRF2	0.0250711	0.190255	0.214	0.172	1	0.042
CAAP1	0.0250932	0.0754587	0.112	0.08	1	0.032
SLC22A23	0.0251905	0.282341	0.23	0.192	1	0.038
LINC00278	0.0252759	-0.234474	0.28	0.328	1	-0.048
PSMB7	0.0253106	0.172537	0.153	0.117	1	0.036
WDR44	0.0253712	0.20166	0.209	0.166	1	0.043
HAMP	0.0253731	-0.505835	0.086	0.115	1	-0.029
MBTPS1	0.0254149	0.181	0.2	0.159	1	0.041
CLPX	0.0255285	0.0678001	0.102	0.071	1	0.031
CBFA2T2	0.0255497	0.167484	0.308	0.262	1	0.046
RPS27L	0.0256212	-0.256809	0.096	0.129	1	-0.033
TRPS1	0.025853	0.0919063	0.405	0.344	1	0.061
HRH2	0.025866	0.0870397	0.175	0.133	1	0.042
DCUN1D1	0.0259336	0.0694478	0.168	0.128	1	0.04
PRKG1	0.0259472	0.0874502	0.121	0.089	1	0.032
MLEC	0.02597	0.161071	0.135	0.102	1	0.033
RAPGEF4	0.0261999	-0.156711	0.071	0.103	1	-0.032
RILPL2	0.026229	0.0679078	0.116	0.084	1	0.032
FER	0.0263622	0.0940923	0.652	0.573	1	0.079
AFF4	0.0265221	0.112743	0.316	0.263	1	0.053
KIF13A	0.0265445	0.0912246	0.205	0.162	1	0.043
RBL2	0.0266031	0.163175	0.196	0.156	1	0.04
HUWE1	0.0267732	0.0514277	0.316	0.261	1	0.055
SUSD1	0.0268621	0.128041	0.132	0.099	1	0.033
USP40	0.0268804	0.136384	0.194	0.153	1	0.041
MYO9A	0.0269229	0.111864	0.269	0.22	1	0.049
PDS5A	0.0269725	0.117104	0.476	0.413	1	0.063
MAN1C1	0.0271577	0.128014	0.225	0.179	1	0.046
RUFY1	0.0271809	0.121839	0.164	0.127	1	0.037
LRCH1	0.0271813	0.0998868	0.677	0.609	1	0.068
G3BP1	0.0272215	0.119676	0.178	0.138	1	0.04
ZC3HAV1	0.0272664	0.00453635	0.299	0.245	1	0.054
NDUFV3	0.0272781	0.169187	0.143	0.109	1	0.034
BMPR2	0.02729	0.194724	0.394	0.343	1	0.051
DDX60	0.0272984	0.0741823	0.125	0.091	1	0.034
KHDRBS1	0.0273136	0.0267855	0.25	0.199	1	0.051
FOCAD	0.0273213	-0.301739	0.166	0.202	1	-0.036
TMEM117	0.0273319	0.217045	0.394	0.354	1	0.04
SLC25A29	0.0273589	0.109812	0.171	0.132	1	0.039
PRKAR2A	0.0275035	0.224042	0.212	0.173	1	0.039
GGT7	0.027644	-0.208079	0.093	0.126	1	-0.033
CDK12	0.0276563	0.168785	0.217	0.177	1	0.04
ENO1	0.0277056	-0.321506	0.111	0.142	1	-0.031
RNF121	0.0277767	0.0491827	0.111	0.079	1	0.032
LIMD1	0.0277794	0.100211	0.169	0.13	1	0.039
MYO5A	0.027796	0.0928446	0.401	0.337	1	0.064
PGGT1B	0.0278702	0.0594196	0.207	0.162	1	0.045
PLEKHG5	0.0279944	0.224757	0.102	0.074	1	0.028
CDC14A	0.0280038	0.160215	0.217	0.179	1	0.038
RNF114	0.0280095	0.191834	0.166	0.131	1	0.035
SENP7	0.0280291	0.170425	0.317	0.271	1	0.046
ARL5A	0.0280752	-0.233212	0.271	0.311	1	-0.04
SLC38A2	0.028141	-0.257477	0.207	0.245	1	-0.038
METTL7A	0.0282237	-0.25374	0.146	0.183	1	-0.037
MAT2A	0.0283586	-0.266844	0.125	0.159	1	-0.034
CCDC93	0.0284272	0.120793	0.193	0.152	1	0.041
BCO2	0.028477	-0.173958	0.15	0.189	1	-0.039
PCDH9	0.0284967	-0.618711	0.44	0.449	1	-0.009
SBNO1	0.0286341	0.0945417	0.189	0.147	1	0.042
MBNL1	0.0286609	0.0967309	0.863	0.82	1	0.043
KIF2A	0.0287638	0.0508861	0.196	0.151	1	0.045
CD2AP	0.0288056	0.102003	0.292	0.241	1	0.051
DOK3	0.0291086	0.11746	0.105	0.075	1	0.03
UBR4	0.0291736	0.0734185	0.203	0.16	1	0.043
INPP4B	0.029302	-0.183793	0.078	0.109	1	-0.031
LMO4	0.0293081	-0.236739	0.134	0.171	1	-0.037
GPRIN3	0.0293564	0.176441	0.385	0.343	1	0.042
KCNMA1	0.0294384	-0.115979	0.635	0.654	1	-0.019
ARHGEF40	0.0294896	0.125309	0.16	0.125	1	0.035
MAPKAPK2	0.0295683	0.0670894	0.123	0.09	1	0.033
LPAR1	0.0296326	0.174358	0.389	0.338	1	0.051
TBC1D5	0.0296634	0.0700417	0.813	0.733	1	0.08
SMC5	0.0296876	0.0930023	0.324	0.271	1	0.053
FAM13A-AS1	0.030005	0.13699	0.114	0.084	1	0.03
SNAP23	0.0301486	-0.286155	0.193	0.228	1	-0.035
NUP210	0.0301673	0.150868	0.116	0.085	1	0.031
TRAF3IP3	0.0302056	0.142168	0.264	0.218	1	0.046
EPB41L3	0.0303989	0.104752	0.51	0.453	1	0.057
HSD17B4	0.030407	0.0658767	0.187	0.146	1	0.041
CHD1L	0.0304415	0.276822	0.125	0.096	1	0.029
CDKN1A	0.0304953	-0.354487	0.08	0.109	1	-0.029
SLC4A7	0.0305078	0.0653065	0.645	0.565	1	0.08
C11orf49	0.0306881	0.176082	0.182	0.146	1	0.036
CUL2	0.0307328	0.123941	0.16	0.123	1	0.037
UBE2J2	0.0310014	0.115062	0.112	0.083	1	0.029
MANBA	0.0310258	0.110429	0.542	0.471	1	0.071
CNTLN	0.0312353	0.246407	0.294	0.251	1	0.043
WDR26	0.0313531	0.0962145	0.276	0.23	1	0.046
CDC16	0.0314559	0.0731493	0.164	0.125	1	0.039
CACNB4	0.0315045	0.262038	0.146	0.115	1	0.031
ESRRG	0.0316181	-0.184901	0.091	0.125	1	-0.034
TCF4	0.0316616	-0.301833	0.565	0.573	1	-0.008
MYO15B	0.0318342	0.144933	0.235	0.196	1	0.039
CREG1	0.0319454	-0.252908	0.135	0.169	1	-0.034
ZNF430	0.03211	0.113176	0.123	0.091	1	0.032
BCAP29	0.0322199	-0.274779	0.084	0.113	1	-0.029
DGKA	0.0324572	0.101227	0.105	0.076	1	0.029
SYMPK	0.0326054	0.129413	0.16	0.123	1	0.037
CD226	0.0326537	0.118084	0.171	0.133	1	0.038
FBRSL1	0.0327089	0.112341	0.112	0.083	1	0.029
YIPF1	0.0327538	0.060829	0.107	0.076	1	0.031
NUTM2B-AS1	0.0328488	0.117225	0.317	0.266	1	0.051
UNC5C	0.0328588	-0.187457	0.109	0.144	1	-0.035
C2CD3	0.0328742	0.130313	0.13	0.098	1	0.032
EIF4B	0.0329568	0.131616	0.153	0.118	1	0.035
MICU3	0.0330597	-0.168665	0.246	0.292	1	-0.046
XPC	0.0330674	0.133665	0.128	0.097	1	0.031
MTHFD2	0.0331547	0.0981444	0.111	0.08	1	0.031
LINC00662	0.0332219	0.129141	0.119	0.089	1	0.03
MAN2A1	0.0332295	-0.262905	0.387	0.416	1	-0.029
PRKAA1	0.0333338	0.064602	0.116	0.085	1	0.031
RABEP1	0.0333726	0.101618	0.408	0.352	1	0.056
[truncated: 2,193 more rows]

## Sheet: 5b
gene	p_val	avg_log2FC	pct.1	pct.2	p_val_adj	Difference
P2RY12	5.16946e-29	-0.590778	0.528	0.781	8.86304e-25	-0.253
SORL1	2.73404e-27	-0.471455	0.773	0.952	4.6875e-23	-0.179
APBB1IP	2.97256e-23	-0.415592	0.821	0.957	5.09646e-19	-0.136
DOCK8	5.79657e-23	-0.376458	0.885	0.964	9.93822e-19	-0.079
NAV3	4.92366e-22	-0.44534	0.708	0.907	8.44161e-18	-0.199
ACSL1	5.01938e-20	1.36595	0.365	0.191	8.60572e-16	0.174
NEAT1	6.53783e-19	0.5685	0.963	0.948	1.12091e-14	0.015
LINC01141	3.97524e-18	-0.543866	0.305	0.494	6.81555e-14	-0.189
FRMD4A	6.40329e-18	-0.286944	0.946	0.995	1.09784e-13	-0.049
CD163	8.74757e-18	1.45124	0.185	0.043	1.49977e-13	0.142
RASGEF1C	1.32032e-17	-0.482492	0.474	0.679	2.26368e-13	-0.205
SLC11A1	1.49115e-17	1.0851	0.46	0.301	2.55657e-13	0.159
SYNDIG1	3.22912e-17	-0.401598	0.678	0.856	5.53632e-13	-0.178
BLNK	2.25609e-16	-0.417956	0.54	0.742	3.86806e-12	-0.202
DOCK4	2.19904e-15	-0.257412	0.965	0.998	3.77026e-11	-0.033
MAML3	2.21794e-15	-0.358179	0.809	0.932	3.80265e-11	-0.123
ST6GAL1	1.01335e-14	-0.295076	0.878	0.957	1.7374e-10	-0.079
HDAC9	1.18341e-14	-0.373263	0.679	0.836	2.02895e-10	-0.157
CX3CR1	1.6227e-14	-0.427184	0.379	0.563	2.78211e-10	-0.184
TIAM1	6.12147e-14	-0.413663	0.458	0.636	1.04953e-09	-0.178
LHFPL2	1.95733e-12	-0.336555	0.66	0.834	3.35585e-08	-0.174
SFMBT2	3.51901e-12	-0.30755	0.884	0.968	6.03334e-08	-0.084
F13A1	5.41338e-12	1.90716	0.164	0.057	9.28124e-08	0.107
ANKRD44	9.61326e-12	-0.267917	0.816	0.918	1.64819e-07	-0.102
SRGN	2.43458e-11	0.999723	0.372	0.253	4.17408e-07	0.119
PDE4B	6.49966e-11	0.802627	0.435	0.321	1.11437e-06	0.114
ATP2C1	7.68621e-11	-0.403076	0.463	0.611	1.3178e-06	-0.148
ARHGAP22	9.13391e-11	-0.264851	0.734	0.872	1.56601e-06	-0.138
A2M	1.24997e-10	-0.368731	0.434	0.59	2.14307e-06	-0.156
COLEC12	1.28282e-10	1.49959	0.106	0.021	2.1994e-06	0.085
FOXP2	1.37415e-10	-0.373317	0.543	0.695	2.35598e-06	-0.152
CYFIP1	1.45702e-10	-0.28244	0.691	0.832	2.49805e-06	-0.141
KIF26B	2.45631e-10	-0.514576	0.171	0.283	4.21135e-06	-0.112
LRRK1	2.59421e-10	-0.331287	0.537	0.695	4.44778e-06	-0.158
CTSB	3.17924e-10	0.721969	0.572	0.492	5.45081e-06	0.08
KCNIP1	3.23332e-10	-0.360895	0.387	0.544	5.54353e-06	-0.157
HS3ST4	3.3155e-10	-0.296648	0.745	0.898	5.68443e-06	-0.153
OXR1	3.46612e-10	-0.336855	0.62	0.75	5.94266e-06	-0.13
NAMPT	4.68845e-10	1.29161	0.167	0.068	8.03835e-06	0.099
DPYD	5.37082e-10	1.03353	0.343	0.23	9.20828e-06	0.113
PLD1	6.69614e-10	-0.431224	0.286	0.422	1.14805e-05	-0.136
SYK	7.14823e-10	-0.287051	0.656	0.786	1.22556e-05	-0.13
MEF2A	1.21775e-09	-0.211009	0.933	0.979	2.08783e-05	-0.046
DOCK10	1.81275e-09	-0.293457	0.661	0.791	3.10795e-05	-0.13
IL6ST	1.89925e-09	-0.387161	0.46	0.597	3.25626e-05	-0.137
SRGAP2	3.99692e-09	-0.240963	0.832	0.927	6.85272e-05	-0.095
TNFRSF1B	4.00161e-09	0.765721	0.458	0.374	6.86076e-05	0.084
MAP4K4	4.86963e-09	-0.306895	0.685	0.8	8.34898e-05	-0.115
MEF2C	4.87834e-09	-0.230072	0.867	0.963	8.36392e-05	-0.096
GALNT2	6.26933e-09	-0.285775	0.536	0.693	0.000107488	-0.157
AZIN2	6.7281e-09	-0.443729	0.163	0.264	0.000115353	-0.101
HIF1A	1.18386e-08	0.827321	0.4	0.307	0.000202973	0.093
FKBP5	1.22688e-08	0.640838	0.686	0.66	0.000210349	0.026
SMYD3	1.27462e-08	-0.468716	0.521	0.627	0.000218533	-0.106
CD163L1	1.38188e-08	0.822778	0.165	0.075	0.000236924	0.09
ITPR2	1.61001e-08	-0.191132	0.91	0.963	0.000276037	-0.053
TENM4	1.6864e-08	-0.380193	0.369	0.501	0.000289134	-0.132
AIG1	1.82648e-08	-0.396058	0.32	0.44	0.00031315	-0.12
CPED1	1.89521e-08	-0.295852	0.517	0.672	0.000324934	-0.155
PGM5	1.98511e-08	-0.310766	0.349	0.487	0.000340347	-0.138
SHTN1	2.58138e-08	-0.327216	0.569	0.692	0.000442578	-0.123
MAF	2.58166e-08	-0.265604	0.381	0.52	0.000442625	-0.139
NUAK1	2.67403e-08	-0.282631	0.274	0.403	0.000458462	-0.129
ATM	3.4296e-08	-0.251959	0.606	0.749	0.000588005	-0.143
LPCAT2	4.75153e-08	-0.3145	0.54	0.668	0.00081465	-0.128
SLC15A2	4.85876e-08	-0.316436	0.243	0.355	0.000833034	-0.112
ARPC1B	5.13191e-08	-0.223339	0.058	0.121	0.000879865	-0.063
SOCS6	5.30553e-08	-0.317684	0.395	0.519	0.000909633	-0.124
TAB2	6.39618e-08	-0.317325	0.548	0.688	0.00109662	-0.14
TANC1	6.71337e-08	-0.349509	0.297	0.415	0.00115101	-0.118
IPCEF1	7.47441e-08	-0.278308	0.609	0.74	0.00128149	-0.131
LIMK2	7.5384e-08	0.689187	0.235	0.139	0.00129246	0.096
SPECC1	8.46053e-08	-0.278158	0.415	0.547	0.00145056	-0.132
DIRC3	8.70953e-08	1.09696	0.113	0.041	0.00149325	0.072
MAP3K5	9.20328e-08	-0.261321	0.63	0.761	0.0015779	-0.131
PLXDC2	9.98852e-08	-0.175216	0.976	0.998	0.00171253	-0.022
C12orf75	1.02626e-07	-0.354419	0.196	0.298	0.00175953	-0.102
ITSN1	1.03939e-07	0.793187	0.271	0.175	0.00178204	0.096
KHDRBS3	1.36738e-07	-0.294941	0.47	0.611	0.00234438	-0.141
STK32B	1.39557e-07	-0.361036	0.233	0.339	0.0023927	-0.106
PLPP1	1.67755e-07	-0.401067	0.189	0.285	0.00287615	-0.096
SRGAP2B	2.1188e-07	-0.253572	0.605	0.722	0.00363268	-0.117
LY86	2.29889e-07	-0.279248	0.54	0.668	0.00394145	-0.128
SH3KBP1	2.31644e-07	-0.305879	0.628	0.74	0.00397154	-0.112
NLGN4Y	3.5501e-07	-0.438925	0.198	0.291	0.00608665	-0.093
LPAR6	3.6595e-07	-0.321832	0.437	0.561	0.00627421	-0.124
TBC1D14	3.96946e-07	0.564177	0.54	0.469	0.00680564	0.071
DAPP1	4.84644e-07	-0.318281	0.076	0.141	0.00830922	-0.065
KCNQ3	5.181e-07	-0.21399	0.809	0.93	0.00888283	-0.121
IQGAP2	5.38585e-07	0.948978	0.165	0.087	0.00923404	0.078
CACNA1D	5.51561e-07	-0.308578	0.327	0.447	0.00945651	-0.12
ADGRE2	6.22886e-07	0.71858	0.216	0.13	0.0106794	0.086
FAM149A	6.51848e-07	-0.210814	0.469	0.602	0.0111759	-0.133
DSCAM	8.47042e-07	-0.383078	0.46	0.569	0.0145225	-0.109
MCTP1	8.7172e-07	0.690495	0.125	0.055	0.0149456	0.07
FAM110B	1.01789e-06	0.687137	0.168	0.091	0.0174518	0.077
WDFY4	1.04522e-06	-0.225544	0.548	0.672	0.0179204	-0.124
PIP5K1B	1.06266e-06	-0.408018	0.2	0.289	0.0182193	-0.089
MCF2L	1.24816e-06	-0.244423	0.525	0.661	0.0213997	-0.136
ST6GALNAC3	1.33047e-06	-0.198524	0.733	0.873	0.0228109	-0.14
MIR99AHG	1.3899e-06	-0.223399	0.536	0.676	0.0238298	-0.14
MEMO1	1.42017e-06	-0.337792	0.062	0.118	0.0243488	-0.056
IFNGR1	1.48812e-06	-0.285189	0.428	0.535	0.0255138	-0.107
EML1	1.63554e-06	-0.358686	0.168	0.251	0.0280414	-0.083
PLCL2	1.79964e-06	-0.273794	0.5	0.619	0.0308548	-0.119
THEMIS2	1.82003e-06	0.559331	0.156	0.082	0.0312044	0.074
NUDT3	1.89667e-06	-0.349075	0.14	0.216	0.0325184	-0.076
EPB41L2	1.99646e-06	-0.145983	0.849	0.941	0.0342292	-0.092
ATP8B4	2.01389e-06	-0.209198	0.773	0.889	0.0345281	-0.116
KBTBD12	2.07256e-06	-0.275826	0.284	0.39	0.0355341	-0.106
LRCH1	2.23038e-06	-0.232382	0.551	0.677	0.0382398	-0.126
AOAH	2.46826e-06	-0.179576	0.719	0.845	0.0423183	-0.126
TFRC	2.48823e-06	0.833399	0.132	0.064	0.0426607	0.068
MORC1	2.59074e-06	-0.336994	0.077	0.137	0.0444182	-0.06
HCG22	2.83951e-06	-0.402836	0.077	0.137	0.0486834	-0.06
FOS	2.97077e-06	0.575598	0.149	0.077	0.0509338	0.072
LYST	2.97541e-06	-0.172947	0.49	0.619	0.0510133	-0.129
TBCK	2.97918e-06	-0.284812	0.321	0.424	0.051078	-0.103
P3H2	3.08341e-06	-0.346362	0.269	0.364	0.052865	-0.095
FAM20A	3.36947e-06	0.563372	0.109	0.046	0.0577696	0.063
KCNK13	3.39515e-06	-0.2807	0.349	0.455	0.0582098	-0.106
MEF2C-AS1	3.48378e-06	-0.298329	0.361	0.476	0.0597294	-0.115
ARHGAP24	3.52859e-06	-0.170736	0.916	0.973	0.0604977	-0.057
METTL7A	3.77064e-06	-0.301641	0.085	0.146	0.0646477	-0.061
JDP2	4.11976e-06	0.67408	0.284	0.205	0.0706333	0.079
SLC4A7	5.34304e-06	-0.250475	0.527	0.645	0.0916065	-0.118
RNF149	5.82753e-06	0.588438	0.521	0.476	0.099913	0.045
FMN1	6.18875e-06	0.486312	0.61	0.545	0.106106	0.065
PLCL1	6.24329e-06	-0.482846	0.181	0.258	0.107041	-0.077
PDE9A	6.43881e-06	-0.261522	0.159	0.239	0.110393	-0.08
SLC2A3	6.45322e-06	0.732058	0.173	0.1	0.11064	0.073
HPGDS	7.42631e-06	-0.323259	0.156	0.234	0.127324	-0.078
DLEU7	7.51465e-06	-0.317548	0.113	0.18	0.128839	-0.067
RASSF8	8.15148e-06	-0.30404	0.48	0.581	0.139757	-0.101
ZFHX3	8.22921e-06	-0.206665	0.778	0.873	0.14109	-0.095
DNAJC5	8.93331e-06	0.431968	0.402	0.323	0.153162	0.079
ENTPD1-AS1	9.13048e-06	-0.298422	0.284	0.38	0.156542	-0.096
RGS12	9.29902e-06	-0.230472	0.359	0.46	0.159432	-0.101
ETV5	9.8633e-06	-0.290361	0.297	0.39	0.169106	-0.093
BCO2	1.0976e-05	-0.318469	0.09	0.15	0.188183	-0.06
NDUFAF6	1.1569e-05	-0.270058	0.181	0.262	0.198351	-0.081
ST3GAL6	1.30941e-05	-0.241738	0.342	0.44	0.224499	-0.098
NAV2	1.35693e-05	-0.25532	0.335	0.437	0.232646	-0.102
CEBPD	1.37636e-05	0.55755	0.193	0.121	0.235976	0.072
MAML2	1.41284e-05	-0.202722	0.867	0.93	0.242232	-0.063
ZNRF2	1.42101e-05	-0.287482	0.377	0.478	0.243633	-0.101
NRIP1	1.42677e-05	-0.270211	0.364	0.463	0.24462	-0.099
TLR2	1.55659e-05	0.383376	0.593	0.54	0.266877	0.053
ZBTB16	1.57967e-05	0.570721	0.321	0.241	0.270835	0.08
ZFP36	1.59147e-05	0.492642	0.125	0.064	0.272857	0.061
ZEB2	1.74029e-05	-0.16508	0.744	0.847	0.298373	-0.103
RIN2	1.77624e-05	-0.219169	0.434	0.542	0.304536	-0.108
TRAF3IP3	1.7973e-05	-0.300827	0.186	0.264	0.308148	-0.078
KCNMA1	1.80637e-05	0.376198	0.675	0.635	0.309702	0.04
ENTPD1	1.88771e-05	-0.231013	0.544	0.665	0.323647	-0.121
IQGAP1	1.94057e-05	0.515807	0.167	0.098	0.332711	0.069
SAT1	2.05681e-05	0.630662	0.565	0.52	0.352641	0.045
RAB20	2.08663e-05	0.644772	0.223	0.15	0.357752	0.073
USP24	2.16316e-05	-0.264289	0.387	0.488	0.370874	-0.101
ZNF710	2.20097e-05	-0.241345	0.616	0.702	0.377356	-0.086
SESN3	2.23427e-05	-0.26897	0.201	0.282	0.383066	-0.081
ZMIZ1	2.63469e-05	0.553822	0.319	0.246	0.451718	0.073
SALL1	2.63922e-05	-0.279373	0.088	0.144	0.452494	-0.056
PKN2	2.95137e-05	-0.199757	0.535	0.642	0.506013	-0.107
RAP2A	2.9674e-05	-0.232859	0.147	0.217	0.50876	-0.07
ZBED5	2.97774e-05	-0.293682	0.12	0.184	0.510534	-0.064
BCL6	3.07952e-05	0.556537	0.188	0.121	0.527983	0.067
PRDM11	3.13855e-05	-0.317662	0.242	0.324	0.538104	-0.082
GRAMD4	3.20516e-05	0.465162	0.132	0.071	0.549525	0.061
LDLRAD4	3.43815e-05	0.23843	0.939	0.945	0.589471	-0.006
RNF144B	3.5349e-05	0.648134	0.259	0.187	0.606059	0.072
LITAF	3.55894e-05	0.618858	0.19	0.123	0.61018	0.067
MGAT5	3.56146e-05	0.450193	0.659	0.627	0.610612	0.032
TM6SF1	3.96608e-05	-0.232187	0.318	0.41	0.679985	-0.092
BHLHE41	4.01168e-05	-0.241173	0.382	0.476	0.687802	-0.094
FTH1	4.04311e-05	0.610111	0.225	0.159	0.693192	0.066
TTYH3	4.23331e-05	0.551146	0.145	0.084	0.725802	0.061
NCKAP5	4.27487e-05	-0.180468	0.497	0.608	0.732927	-0.111
PLCG2	4.34692e-05	-0.213443	0.529	0.636	0.74528	-0.107
DEF6	4.73895e-05	-0.233018	0.173	0.248	0.812493	-0.075
TMSB4X	4.80836e-05	-0.285247	0.264	0.348	0.824394	-0.084
KCNMB2-AS1	4.82266e-05	-0.337551	0.17	0.244	0.826846	-0.074
GLDN	4.89528e-05	-0.258136	0.406	0.503	0.839296	-0.097
IKBKE	4.95661e-05	0.356637	0.114	0.057	0.849811	0.057
PTPRA	5.58055e-05	-0.227413	0.295	0.383	0.956785	-0.088
EMB	5.61667e-05	-0.212947	0.191	0.271	0.962979	-0.08
CPM	5.65533e-05	0.656862	0.281	0.212	0.969606	0.069
SAMSN1	5.66224e-05	-0.185451	0.452	0.556	0.970791	-0.104
IRF8	5.91205e-05	-0.258342	0.265	0.344	1	-0.079
ZFP36L2	5.96995e-05	-0.187116	0.451	0.558	1	-0.107
DLEU2	6.2121e-05	-0.259114	0.627	0.711	1	-0.084
DPP8	6.40923e-05	-0.3194	0.193	0.264	1	-0.071
TBC1D4	6.62089e-05	-0.263608	0.429	0.524	1	-0.095
SDCBP	6.87962e-05	0.58181	0.195	0.13	1	0.065
TRANK1	7.03597e-05	-0.238612	0.219	0.299	1	-0.08
ABR	7.12938e-05	-0.149561	0.831	0.9	1	-0.069
APPL2	7.25751e-05	-0.204046	0.489	0.588	1	-0.099
TBC1D8	7.32198e-05	0.504019	0.228	0.16	1	0.068
LINC01374	7.32908e-05	-0.566693	0.063	0.107	1	-0.044
L3MBTL4	7.7301e-05	-0.175342	0.475	0.586	1	-0.111
TMEM161B-AS1	8.36518e-05	-0.186608	0.176	0.251	1	-0.075
PFKFB3	8.44425e-05	0.467623	0.492	0.439	1	0.053
IMMP2L	8.97697e-05	-0.216764	0.576	0.67	1	-0.094
SPRED1	9.16201e-05	-0.14639	0.6	0.713	1	-0.113
CCDC88A	9.39113e-05	-0.217743	0.458	0.549	1	-0.091
FAM135A	9.47116e-05	-0.273598	0.428	0.524	1	-0.096
GPR34	9.65608e-05	-0.27824	0.145	0.209	1	-0.064
SLC7A5	9.89871e-05	0.576885	0.165	0.103	1	0.062
RASAL2	9.97371e-05	-0.166546	0.512	0.626	1	-0.114
LIPE-AS1	0.000100475	-0.248891	0.12	0.182	1	-0.062
HERPUD1	0.00010729	0.581003	0.215	0.152	1	0.063
DHRS3	0.000107436	-0.253011	0.23	0.307	1	-0.077
P2RY13	0.000113779	-0.311582	0.103	0.157	1	-0.054
NBEA	0.000114023	-0.236299	0.324	0.41	1	-0.086
PLXND1	0.000117148	0.503811	0.19	0.127	1	0.063
CAMTA1	0.000122792	-0.255727	0.296	0.38	1	-0.084
C4orf19	0.000124739	-0.265544	0.118	0.178	1	-0.06
PLSCR1	0.000124868	0.447752	0.296	0.232	1	0.064
GPC6	0.000125109	-0.182882	0.062	0.107	1	-0.045
RGS10	0.000125569	-0.171645	0.379	0.474	1	-0.095
CLCN5	0.000128347	-0.189572	0.178	0.25	1	-0.072
IGSF6	0.000134811	-0.186114	0.078	0.128	1	-0.05
ZBTB20	0.000136923	-0.191402	0.728	0.807	1	-0.079
PARVB	0.00013758	0.488111	0.221	0.155	1	0.066
LPAR1	0.000150418	-0.275982	0.305	0.389	1	-0.084
DECR1	0.00015484	-0.289568	0.161	0.226	1	-0.065
BRI3	0.000157765	-0.201657	0.141	0.205	1	-0.064
SLA	0.000158923	0.45198	0.419	0.362	1	0.057
SBNO2	0.000161719	0.414294	0.132	0.077	1	0.055
CFAP74	0.000166801	-0.249292	0.091	0.144	1	-0.053
TYMP	0.000168291	0.533678	0.191	0.13	1	0.061
MXD4	0.000169711	-0.198512	0.199	0.276	1	-0.077
ARHGAP18	0.000170729	0.576965	0.301	0.239	1	0.062
DIP2A	0.000176847	-0.196399	0.507	0.594	1	-0.087
CREM	0.00017704	0.590635	0.204	0.144	1	0.06
PPT1	0.000181622	-0.269304	0.098	0.15	1	-0.052
HIP1	0.000181834	0.427695	0.147	0.089	1	0.058
SNX18	0.000193085	-0.312402	0.177	0.241	1	-0.064
RAB31	0.000195566	0.639184	0.622	0.599	1	0.023
SLC25A36	0.000196806	-0.259692	0.135	0.193	1	-0.058
MBNL1	0.000200596	-0.174612	0.783	0.863	1	-0.08
UBE2E2	0.000206682	-0.161542	0.806	0.877	1	-0.071
AP1B1	0.000206844	-0.178514	0.436	0.537	1	-0.101
CLEC9A	0.000207105	-0.17969	0.082	0.132	1	-0.05
ABCC4	0.000208501	-0.109571	0.662	0.784	1	-0.122
RBM47	0.000209168	0.355505	0.689	0.651	1	0.038
TBC1D32	0.00021125	-0.250244	0.096	0.148	1	-0.052
SLC39A10	0.000229566	-0.218012	0.241	0.319	1	-0.078
FGF20	0.000232389	-0.200021	0.068	0.112	1	-0.044
AMOT	0.000241536	-0.207439	0.072	0.118	1	-0.046
ZRANB2	0.000244994	-0.218623	0.241	0.314	1	-0.073
INPP5D	0.000252029	-0.13913	0.808	0.914	1	-0.106
CD53	0.000252126	-0.157986	0.378	0.471	1	-0.093
NAALADL2	0.00025375	-0.246718	0.404	0.487	1	-0.083
ARMCX4	0.000258362	-0.22067	0.165	0.232	1	-0.067
COMMD10	0.000260673	-0.216737	0.514	0.615	1	-0.101
LPAR5	0.00027139	-0.262238	0.172	0.237	1	-0.065
ADAM10	0.000272722	-0.209685	0.493	0.59	1	-0.097
CTNNBIP1	0.000273639	-0.201405	0.067	0.111	1	-0.044
SOCS7	0.000279912	-0.201454	0.085	0.134	1	-0.049
HIVEP2	0.000282005	0.52316	0.154	0.098	1	0.056
ARHGAP15	0.000284914	-0.14347	0.765	0.854	1	-0.089
NHLRC3	0.000286866	-0.146244	0.111	0.166	1	-0.055
ST8SIA4	0.000297292	-0.250931	0.383	0.463	1	-0.08
RPS6KA5	0.00030441	-0.229265	0.179	0.246	1	-0.067
SEMA4D	0.000309334	-0.237969	0.31	0.389	1	-0.079
USP6NL	0.000315581	-0.200596	0.453	0.549	1	-0.096
GCNT2	0.00032504	-0.200761	0.291	0.374	1	-0.083
ITGAX	0.000333241	-0.146157	0.424	0.522	1	-0.098
RIN3	0.000338339	0.304257	0.676	0.652	1	0.024
FBXO11	0.000353015	-0.187452	0.548	0.636	1	-0.088
NLRP1	0.000357632	-0.221118	0.296	0.376	1	-0.08
C17orf67	0.000359785	-0.312022	0.07	0.112	1	-0.042
PGGT1B	0.000363588	-0.195271	0.148	0.207	1	-0.059
SH3YL1	0.000366619	-0.187161	0.092	0.141	1	-0.049
B3GNT5	0.000368686	-0.153848	0.307	0.392	1	-0.085
TLR7	0.00037536	-0.180371	0.08	0.127	1	-0.047
ITM2B	0.000388617	-0.222271	0.407	0.483	1	-0.076
CAMSAP2	0.000391339	-0.25819	0.273	0.348	1	-0.075
CATSPER2	0.00039298	-0.200293	0.153	0.214	1	-0.061
MOB1B	0.000397265	-0.197964	0.338	0.419	1	-0.081
RBM45	0.00039824	-0.143018	0.068	0.111	1	-0.043
RRBP1	0.000399034	0.561538	0.259	0.201	1	0.058
LGMN	0.000402281	1.02027	0.215	0.162	1	0.053
PDPR	0.000405846	-0.124156	0.121	0.178	1	-0.057
VPS29	0.000407552	-0.146352	0.131	0.191	1	-0.06
PTPN2	0.000416389	0.419706	0.406	0.355	1	0.051
NMD3	0.000417425	-0.167551	0.096	0.146	1	-0.05
IL6R	0.000418285	-0.174961	0.294	0.376	1	-0.082
GPCPD1	0.000425578	-0.166769	0.374	0.46	1	-0.086
SP140	0.000429761	-0.217838	0.207	0.275	1	-0.068
APBA1	0.00044373	-0.193817	0.35	0.44	1	-0.09
TBC1D12	0.000451168	-0.181419	0.396	0.49	1	-0.094
FAM177B	0.000455552	-0.235753	0.123	0.176	1	-0.053
STK38L	0.000460789	-0.167689	0.191	0.26	1	-0.069
STK17B	0.000461278	0.398355	0.119	0.07	1	0.049
QKI	0.000468415	-0.119472	0.903	0.947	1	-0.044
RTTN	0.000488395	-0.308529	0.312	0.392	1	-0.08
CAPS2	0.000489091	-0.257934	0.102	0.152	1	-0.05
DDX21	0.000499167	0.47193	0.199	0.141	1	0.058
RALB	0.000514695	-0.265811	0.089	0.135	1	-0.046
ARHGAP17	0.000521849	-0.240479	0.313	0.387	1	-0.074
GANC	0.000527604	-0.25207	0.167	0.226	1	-0.059
CPEB4	0.000528891	0.374872	0.402	0.342	1	0.06
BCKDHB	0.000570692	-0.305739	0.201	0.264	1	-0.063
NIPBL	0.000574788	-0.140157	0.601	0.697	1	-0.096
WDFY2	0.000581957	-0.154517	0.489	0.583	1	-0.094
MS4A4A	0.000589148	0.515659	0.135	0.084	1	0.051
SLC8A1	0.000593283	-0.08348	0.84	0.922	1	-0.082
FNBP1L	0.000622652	-0.214676	0.274	0.348	1	-0.074
ELK3	0.000626939	-0.229344	0.214	0.282	1	-0.068
LMO2	0.000672424	-0.236232	0.174	0.234	1	-0.06
MED12L	0.000673167	-0.198544	0.125	0.178	1	-0.053
OSBPL6	0.000674158	-0.298539	0.197	0.257	1	-0.06
DHX30	0.000694628	-0.179193	0.085	0.13	1	-0.045
ANKAR	0.000696298	-0.247671	0.159	0.217	1	-0.058
HAMP	0.000699249	0.536334	0.134	0.086	1	0.048
SASH3	0.000699945	-0.292516	0.1	0.146	1	-0.046
CD74	0.000717443	-0.161425	0.459	0.545	1	-0.086
NEDD4L	0.000746127	-0.230499	0.36	0.437	1	-0.077
FER	0.000756731	-0.195018	0.552	0.652	1	-0.1
GALNT1	0.000760186	-0.238058	0.3	0.376	1	-0.076
DAB1	0.000771234	-0.251587	0.152	0.209	1	-0.057
AHCYL2	0.000777863	-0.209736	0.309	0.383	1	-0.074
ELMO1-AS1	0.000790219	-0.174658	0.084	0.128	1	-0.044
TUBGCP3	0.000805667	-0.210223	0.217	0.282	1	-0.065
SSBP2	0.000808479	-0.177906	0.507	0.594	1	-0.087
ARL6IP5	0.000816323	-0.210936	0.116	0.166	1	-0.05
ZNF518A	0.000868332	-0.209712	0.237	0.303	1	-0.066
STAB1	0.000883944	0.585096	0.247	0.194	1	0.053
RSRP1	0.000893233	-0.161639	0.316	0.396	1	-0.08
C16orf70	0.000911112	-0.239118	0.104	0.152	1	-0.048
PDS5A	0.00097585	-0.191049	0.396	0.476	1	-0.08
IL4R	0.00098059	0.457835	0.343	0.289	1	0.054
PTCHD4	0.00101575	-0.261617	0.149	0.205	1	-0.056
RGL1	0.00103133	0.797532	0.339	0.291	1	0.048
ZNF292	0.00105388	-0.129695	0.427	0.52	1	-0.093
ADGRG1	0.00107846	-0.217968	0.302	0.373	1	-0.071
C2CD2	0.00109927	-0.145867	0.124	0.176	1	-0.052
USP46	0.00113282	-0.178309	0.072	0.112	1	-0.04
ETV6	0.00113898	0.288641	0.817	0.825	1	-0.008
MTRNR2L12	0.00114633	0.484579	0.12	0.075	1	0.045
CARD11	0.001203	-0.208025	0.344	0.421	1	-0.077
CSF1R	0.00120435	-0.122151	0.709	0.791	1	-0.082
LPIN2	0.00121095	-0.172051	0.395	0.483	1	-0.088
TMEM144	0.00121858	-0.254765	0.104	0.15	1	-0.046
GALNT11	0.00122103	-0.128926	0.196	0.26	1	-0.064
ADGRB3	0.00126883	-0.232593	0.258	0.328	1	-0.07
HECTD2	0.00128354	-0.188047	0.291	0.36	1	-0.069
ARL5A	0.00128684	-0.27368	0.212	0.271	1	-0.059
MB21D2	0.00137714	0.488382	0.177	0.127	1	0.05
SENP7	0.00137766	-0.205045	0.253	0.317	1	-0.064
FCHSD2	0.00138748	-0.0756631	0.804	0.889	1	-0.085
ZC3H13	0.00138955	-0.157589	0.187	0.246	1	-0.059
SIPA1L2	0.00139757	-0.0603371	0.475	0.576	1	-0.101
CD55	0.00139981	0.372385	0.102	0.061	1	0.041
BIN2	0.00140488	-0.211749	0.272	0.337	1	-0.065
INTS6	0.00140806	-0.198625	0.247	0.312	1	-0.065
RBM26	0.00143859	-0.179922	0.345	0.419	1	-0.074
PALD1	0.00146152	-0.0863064	0.752	0.847	1	-0.095
ERMAP	0.00146602	-0.121785	0.129	0.182	1	-0.053
KPNA3	0.00147327	-0.193684	0.225	0.285	1	-0.06
VPS41	0.00148141	-0.148152	0.272	0.344	1	-0.072
CRADD	0.00150546	-0.244407	0.213	0.275	1	-0.062
PRDM10	0.00153856	-0.0982196	0.078	0.119	1	-0.041
TMOD2	0.00154053	-0.155042	0.143	0.196	1	-0.053
GLCE	0.00155926	-0.284582	0.198	0.253	1	-0.055
ACSF2	0.00156624	-0.194857	0.082	0.123	1	-0.041
CHD9	0.00156719	-0.149818	0.677	0.75	1	-0.073
HMGB1	0.00157588	-0.19397	0.155	0.209	1	-0.054
LYL1	0.00159203	-0.152488	0.076	0.116	1	-0.04
OFD1	0.00162425	-0.114536	0.147	0.203	1	-0.056
CGGBP1	0.00165596	-0.198255	0.119	0.168	1	-0.049
G2E3	0.00167205	-0.138653	0.089	0.132	1	-0.043
EFCAB14	0.00167305	-0.206993	0.106	0.152	1	-0.046
ADAM28	0.00167314	-0.13609	0.689	0.772	1	-0.083
HPSE	0.00167342	-0.258004	0.071	0.109	1	-0.038
DENR	0.00169981	-0.166026	0.133	0.184	1	-0.051
DYNC1LI1	0.00171537	-0.150947	0.12	0.169	1	-0.049
TXNDC16	0.00171873	-0.21101	0.078	0.118	1	-0.04
SH3TC1	0.00174334	0.323929	0.402	0.349	1	0.053
GATAD1	0.00175655	-0.157665	0.125	0.175	1	-0.05
CACNB4	0.00176597	-0.187899	0.101	0.146	1	-0.045
ANK3	0.00176667	-0.189284	0.071	0.111	1	-0.04
CCDC102B	0.00179299	-0.251351	0.096	0.139	1	-0.043
USP36	0.00182274	0.511077	0.184	0.135	1	0.049
HMGN3	0.00182826	-0.217337	0.116	0.162	1	-0.046
ADCY9	0.00185179	-0.125982	0.094	0.139	1	-0.045
REEP5	0.00185473	-0.208538	0.108	0.153	1	-0.045
MARK2	0.00188741	-0.15939	0.261	0.33	1	-0.069
FOXN3	0.00189693	-0.0958761	0.909	0.957	1	-0.048
TSPAN14	0.00190083	0.393724	0.418	0.371	1	0.047
PLEKHA5	0.0019024	-0.1797	0.196	0.255	1	-0.059
NCKAP1L	0.00191935	-0.241041	0.441	0.51	1	-0.069
NR3C2	0.00192128	-0.218488	0.225	0.289	1	-0.064
SEC14L1	0.00196345	0.494812	0.417	0.374	1	0.043
DSTYK	0.00197324	-0.167621	0.084	0.125	1	-0.041
MDM2	0.00210856	-0.107272	0.205	0.267	1	-0.062
TBC1D16	0.00212482	0.427828	0.316	0.267	1	0.049
MTSS1	0.00213376	0.382316	0.543	0.506	1	0.037
ABHD12	0.00213974	-0.095366	0.344	0.424	1	-0.08
SUGP2	0.00215991	-0.161877	0.208	0.267	1	-0.059
SUSD3	0.00221672	-0.162947	0.118	0.166	1	-0.048
RASA1	0.00221674	-0.126098	0.415	0.501	1	-0.086
CBL	0.00223806	-0.166903	0.345	0.417	1	-0.072
DNM3	0.00224685	-0.210719	0.181	0.239	1	-0.058
JAZF1	0.00226424	-0.17145	0.674	0.743	1	-0.069
CECR2	0.0022922	-0.15393	0.161	0.216	1	-0.055
BTK	0.00233664	-0.210032	0.12	0.166	1	-0.046
YIPF1	0.00235507	-0.08551	0.069	0.107	1	-0.038
FAM13A-AS1	0.00237965	-0.148213	0.075	0.114	1	-0.039
COX10	0.00240052	-0.112707	0.121	0.169	1	-0.048
RFX7	0.00248546	-0.150402	0.277	0.344	1	-0.067
POU2F1	0.00250672	-0.138153	0.354	0.428	1	-0.074
MIR181A1HG	0.00253331	0.410588	0.188	0.137	1	0.051
ATG7	0.00260413	0.332381	0.618	0.585	1	0.033
ZBTB44	0.00263727	-0.200815	0.128	0.176	1	-0.048
COX19	0.00264096	-0.242369	0.095	0.135	1	-0.04
SMURF2	0.00264278	-0.188173	0.421	0.501	1	-0.08
PIK3C2B	0.00264795	-0.202249	0.12	0.166	1	-0.046
SH3PXD2B	0.00265215	0.409876	0.117	0.077	1	0.04
TAF1B	0.00269134	-0.116163	0.092	0.134	1	-0.042
FEZ2	0.00271292	-0.145524	0.319	0.387	1	-0.068
MIR646HG	0.00276892	-0.141744	0.58	0.654	1	-0.074
SBF2	0.00282089	0.234353	0.667	0.649	1	0.018
ZSWIM6	0.00282725	-0.14003	0.832	0.897	1	-0.065
RGS18	0.00283019	-0.178908	0.072	0.109	1	-0.037
MTMR9	0.00283808	-0.165378	0.114	0.159	1	-0.045
ARFIP1	0.00284085	-0.163147	0.271	0.337	1	-0.066
ZNF800	0.0028436	-0.161542	0.16	0.212	1	-0.052
DPY19L4	0.00286776	-0.148534	0.079	0.118	1	-0.039
DPP10	0.00289422	0.0458143	0.374	0.456	1	-0.082
GNA13	0.00289933	0.596126	0.325	0.282	1	0.043
PTAFR	0.00301577	-0.277321	0.151	0.198	1	-0.047
MED13L	0.0030428	-0.138544	0.814	0.879	1	-0.065
TRMT10B	0.0030454	-0.188089	0.099	0.141	1	-0.042
CEP128	0.00305258	-0.113167	0.197	0.258	1	-0.061
C6orf62	0.00306917	-0.147404	0.314	0.38	1	-0.066
KLHL6	0.00310378	0.561395	0.225	0.178	1	0.047
C12orf76	0.00313184	-0.212371	0.087	0.127	1	-0.04
SFPQ	0.00316852	-0.237429	0.331	0.394	1	-0.063
CDK6	0.00324128	-0.196584	0.381	0.453	1	-0.072
LST1	0.00324238	-0.136628	0.159	0.212	1	-0.053
PXN	0.00328612	0.339374	0.163	0.116	1	0.047
SOS1	0.00331322	-0.108211	0.374	0.451	1	-0.077
CCDC26	0.00333419	-0.359537	0.241	0.296	1	-0.055
RNF217	0.00334506	-0.0935452	0.178	0.234	1	-0.056
DIAPH2	0.00336466	-0.130385	0.775	0.847	1	-0.072
TNRC6C	0.00337938	-0.204374	0.124	0.169	1	-0.045
MALAT1	0.00340357	0.144581	1	1	1	0
PPM1F	0.00348092	-0.140972	0.124	0.171	1	-0.047
GAREM1	0.00351247	-0.136718	0.395	0.471	1	-0.076
COTL1	0.00352305	-0.178862	0.329	0.394	1	-0.065
ZNF148	0.00354187	-0.0999332	0.473	0.561	1	-0.088
SNX13	0.00357196	-0.144715	0.41	0.485	1	-0.075
ARHGEF6	0.00358679	-0.250917	0.305	0.365	1	-0.06
FCGR2A	0.00359569	0.45666	0.232	0.187	1	0.045
MAP2K6	0.00369	-0.231976	0.085	0.123	1	-0.038
MAPKAP1	0.00369579	-0.166703	0.42	0.49	1	-0.07
ARL15	0.00378369	-0.146124	0.635	0.727	1	-0.092
RABGAP1L	0.0038757	-0.1112	0.601	0.697	1	-0.096
CYTH1	0.00387693	0.398642	0.377	0.335	1	0.042
PKD2	0.00389421	-0.130948	0.357	0.428	1	-0.071
SMIM8	0.00393989	-0.134483	0.067	0.102	1	-0.035
ARHGAP21	0.00404677	-0.148373	0.539	0.606	1	-0.067
PUS7L	0.00405025	-0.157025	0.07	0.105	1	-0.035
RGS1	0.00405401	0.37647	0.141	0.098	1	0.043
REPS1	0.00410253	-0.15776	0.21	0.267	1	-0.057
PPP3CA	0.00410572	-0.093989	0.492	0.572	1	-0.08
DMXL1	0.00414927	-0.104112	0.274	0.34	1	-0.066
R3HDM1	0.00416131	-0.167291	0.305	0.367	1	-0.062
NR3C1	0.00419939	-0.148671	0.421	0.496	1	-0.075
VPS35	0.00422606	0.313229	0.154	0.111	1	0.043
SIGLEC9	0.00427098	0.261584	0.122	0.08	1	0.042
EVL	0.0042897	-0.0810196	0.506	0.601	1	-0.095
ZNF652	0.00430079	-0.158425	0.343	0.415	1	-0.072
STEAP1B	0.00431695	-0.106886	0.125	0.171	1	-0.046
TBC1D9B	0.00433173	0.186405	0.168	0.119	1	0.049
GLIPR1	0.00438266	-0.165517	0.099	0.139	1	-0.04
OSBPL1A	0.00439101	-0.228724	0.356	0.412	1	-0.056
FASTKD1	0.00439171	-0.135146	0.123	0.168	1	-0.045
SEC22B	0.0044043	-0.17706	0.072	0.107	1	-0.035
NF1	0.00442553	-0.156202	0.555	0.643	1	-0.088
RNASEH2B	0.00445096	-0.237126	0.206	0.257	1	-0.051
ADK	0.00449053	-0.154519	0.471	0.551	1	-0.08
WIPI1	0.00449312	0.221327	0.145	0.1	1	0.045
PTPN14	0.00451916	-0.177991	0.132	0.176	1	-0.044
SLC38A9	0.00456517	-0.124015	0.214	0.273	1	-0.059
RNF185	0.00463399	-0.148697	0.066	0.1	1	-0.034
ELL2	0.00465464	0.568136	0.472	0.442	1	0.03
DOCK2	0.00468795	-0.104931	0.79	0.843	1	-0.053
UMAD1	0.00470543	-0.176211	0.243	0.303	1	-0.06
SNX29	0.00471156	-0.0837032	0.734	0.824	1	-0.09
ZNF248	0.00472514	-0.091775	0.123	0.169	1	-0.046
CHSY1	0.00473859	0.541224	0.359	0.323	1	0.036
IRF5	0.00480777	-0.11218	0.085	0.123	1	-0.038
AP2A2	0.00483251	0.408511	0.306	0.257	1	0.049
SMCO4	0.0048917	-0.183765	0.116	0.159	1	-0.043
VGLL4	0.00490691	-0.148177	0.236	0.294	1	-0.058
NBPF12	0.00493469	-0.0961095	0.07	0.105	1	-0.035
INSIG2	0.00496765	-0.154254	0.099	0.139	1	-0.04
CD37	0.00502603	-0.190314	0.087	0.123	1	-0.036
TMEM156	0.0050282	-0.095958	0.376	0.446	1	-0.07
FUT10	0.00503743	-0.221004	0.1	0.139	1	-0.039
MSI2	0.00504108	-0.179684	0.427	0.488	1	-0.061
MFN1	0.00504458	-0.22213	0.085	0.121	1	-0.036
TM7SF3	0.00504576	-0.201794	0.194	0.244	1	-0.05
ATP11A	0.00504737	0.320199	0.44	0.403	1	0.037
ACTB	0.00514714	-0.10648	0.233	0.292	1	-0.059
ITGA6	0.00514751	-0.163844	0.074	0.109	1	-0.035
DUSP1	0.00516229	0.32597	0.103	0.066	1	0.037
ZNF516	0.00516577	0.288839	0.243	0.193	1	0.05
CTBP2	0.00518968	-0.119937	0.559	0.64	1	-0.081
P2RX7	0.00523958	-0.179059	0.3	0.36	1	-0.06
PRR5	0.00526847	0.425877	0.142	0.103	1	0.039
QSER1	0.00534062	-0.187528	0.274	0.335	1	-0.061
TRIM44	0.00536632	-0.132249	0.388	0.458	1	-0.07
CNNM2	0.00537421	-0.129053	0.139	0.187	1	-0.048
ANGEL2	0.00540421	-0.119505	0.099	0.139	1	-0.04
SREBF2	0.00541097	-0.226375	0.303	0.355	1	-0.052
C11orf58	0.00544232	-0.189673	0.127	0.169	1	-0.042
GARNL3	0.00551937	-0.185818	0.313	0.376	1	-0.063
SUSD6	0.0055977	0.354083	0.632	0.633	1	-0.001
GDAP1	0.00562694	-0.242389	0.133	0.176	1	-0.043
LIPC	0.0056832	-0.160782	0.118	0.16	1	-0.042
INTS3	0.0056847	-0.0917044	0.103	0.144	1	-0.041
STRBP	0.00569929	-0.205604	0.29	0.349	1	-0.059
PGPEP1	0.00570168	-0.129645	0.107	0.148	1	-0.041
ENOSF1	0.00570224	-0.128461	0.113	0.157	1	-0.044
HECTD1	0.00580913	-0.149227	0.3	0.364	1	-0.064
PRKCE	0.00583693	0.398753	0.3	0.255	1	0.045
RREB1	0.00584468	-0.113102	0.498	0.574	1	-0.076
HDAC5	0.00588607	-0.162294	0.094	0.132	1	-0.038
LINC01094	0.00589856	-0.191984	0.313	0.365	1	-0.052
PVT1	0.00593249	0.44575	0.163	0.121	1	0.042
LINC01004	0.0059589	-0.191265	0.149	0.194	1	-0.045
RCBTB1	0.00603634	-0.182078	0.101	0.139	1	-0.038
LGR4	0.00608503	-0.197519	0.079	0.114	1	-0.035
PPARD	0.00611717	0.460431	0.471	0.439	1	0.032
CCAR1	0.00612588	-0.117395	0.23	0.285	1	-0.055
C20orf194	0.00614843	0.368986	0.525	0.504	1	0.021
TOM1	0.00615593	0.172652	0.109	0.07	1	0.039
DMTF1	0.00617488	-0.179008	0.237	0.292	1	-0.055
CD58	0.0062197	0.319939	0.246	0.2	1	0.046
CD86	0.00621979	-0.0939253	0.421	0.497	1	-0.076
EHBP1L1	0.00622645	0.314979	0.24	0.193	1	0.047
CRBN	0.00637725	-0.188293	0.083	0.118	1	-0.035
TPCN1	0.00641017	-0.0960695	0.274	0.335	1	-0.061
LGALS9	0.00644369	-0.125442	0.131	0.175	1	-0.044
FAM168A	0.00648442	-0.100508	0.49	0.581	1	-0.091
MAN1A1	0.00648782	0.54288	0.394	0.364	1	0.03
TTTY14	0.00653038	-0.0845876	0.23	0.289	1	-0.059
FMNL3	0.00657736	-0.121028	0.582	0.66	1	-0.078
ADAMTSL2	0.0065834	-0.123168	0.129	0.173	1	-0.044
KIF3C	0.00677658	-0.164502	0.103	0.143	1	-0.04
ATG10	0.00684406	-0.150819	0.254	0.31	1	-0.056
CDC123	0.0068458	-0.0953876	0.135	0.18	1	-0.045
ARID1A	0.00684668	-0.124659	0.433	0.517	1	-0.084
RNF150	0.00690321	-0.172082	0.368	0.435	1	-0.067
HIVEP1	0.00699664	0.335298	0.113	0.077	1	0.036
SACM1L	0.00700878	-0.192642	0.16	0.205	1	-0.045
TMEM65	0.00703903	-0.128916	0.276	0.34	1	-0.064
HTRA1	0.00705176	-0.120137	0.33	0.401	1	-0.071
MITF	0.0070902	0.321216	0.256	0.209	1	0.047
LRBA	0.00716101	-0.134397	0.449	0.528	1	-0.079
INTS9	0.00722537	-0.148331	0.105	0.144	1	-0.039
UBE2E1	0.00724603	-0.0939248	0.439	0.504	1	-0.065
TMEM245	0.00725133	-0.107427	0.164	0.212	1	-0.048
RIC8B	0.00732453	-0.0833171	0.127	0.171	1	-0.044
RPS9	0.00734376	0.295808	0.119	0.082	1	0.037
IL10RA	0.00735209	0.33201	0.287	0.241	1	0.046
HSPD1	0.0074657	0.391493	0.122	0.084	1	0.038
ZMAT3	0.00748451	-0.243185	0.212	0.257	1	-0.045
GLCCI1	0.00751972	-0.164288	0.253	0.312	1	-0.059
P2RX4	0.00753505	-0.109194	0.197	0.251	1	-0.054
REL	0.00756042	0.364552	0.362	0.317	1	0.045
PSMB7	0.00777313	-0.197553	0.114	0.153	1	-0.039
PANK2	0.00787515	-0.146239	0.209	0.262	1	-0.053
NCKAP5L	0.00791176	-0.169779	0.138	0.182	1	-0.044
ATF7IP	0.00795554	-0.117215	0.381	0.453	1	-0.072
GON4L	0.0079762	0.289067	0.236	0.189	1	0.047
FNBP1	0.00805761	0.373388	0.39	0.351	1	0.039
RILPL2	0.00808963	0.341026	0.156	0.116	1	0.04
BPTF	0.00815916	-0.121173	0.471	0.553	1	-0.082
FRMD4B	0.00822926	0.412727	0.566	0.569	1	-0.003
TTC17	0.00825675	-0.076288	0.547	0.649	1	-0.102
BARD1	0.00828549	-0.231205	0.07	0.102	1	-0.032
PPP1R12B	0.00831511	-0.131333	0.239	0.294	1	-0.055
MPZL1	0.00836028	-0.0917114	0.296	0.362	1	-0.066
SPATA5	0.00838343	-0.167484	0.292	0.351	1	-0.059
GAB1	0.00855252	-0.199571	0.275	0.333	1	-0.058
ECHDC1	0.00856865	-0.165189	0.175	0.223	1	-0.048
DYNC1I2	0.00858767	-0.134431	0.129	0.171	1	-0.042
TRAPPC8	0.00859889	-0.0843388	0.236	0.296	1	-0.06
JAK2	0.00862565	-0.163702	0.45	0.526	1	-0.076
ELOVL6	0.00863725	-0.123579	0.086	0.121	1	-0.035
ZNF791	0.00873491	-0.154365	0.111	0.15	1	-0.039
LINC00894	0.00875158	-0.145082	0.165	0.21	1	-0.045
ERO1B	0.00881875	-0.169053	0.114	0.153	1	-0.039
TBC1D1	0.0089549	-0.11891	0.479	0.547	1	-0.068
NR2C1	0.00916106	-0.165616	0.103	0.139	1	-0.036
CTSC	0.00933805	-0.158075	0.25	0.301	1	-0.051
NXN	0.00940441	-0.155288	0.23	0.283	1	-0.053
PRKAG2	0.00941081	0.339037	0.544	0.537	1	0.007
MAP2K5	0.00943915	-0.115007	0.342	0.403	1	-0.061
METTL25	0.00945056	-0.11472	0.136	0.18	1	-0.044
DENND3	0.00947062	0.274094	0.694	0.701	1	-0.007
MYCBP2	0.0095623	-0.134429	0.656	0.729	1	-0.073
GIGYF1	0.00960577	-0.131703	0.099	0.135	1	-0.036
CD83	0.00962105	0.278383	0.148	0.109	1	0.039
ZFP14	0.00978829	-0.139313	0.087	0.121	1	-0.034
ATP10D	0.0098143	-0.150588	0.232	0.283	1	-0.051
LINC01410	0.00987887	-0.155396	0.106	0.143	1	-0.037
MBTD1	0.00988646	-0.104534	0.253	0.308	1	-0.055
PCSK7	0.00990219	-0.0821068	0.146	0.191	1	-0.045
SWAP70	0.0100131	0.345318	0.385	0.346	1	0.039
RCSD1	0.0100467	-0.0375642	0.565	0.652	1	-0.087
SIPA1L1	0.0101083	0.563387	0.424	0.398	1	0.026
NAA40	0.0101583	-0.13082	0.076	0.109	1	-0.033
CD99L2	0.0102164	-0.117854	0.076	0.109	1	-0.033
LPGAT1	0.0103445	-0.160535	0.175	0.221	1	-0.046
SRSF11	0.0105423	-0.158848	0.305	0.362	1	-0.057
KIAA2026	0.010568	-0.137746	0.369	0.431	1	-0.062
TLN2	0.0107401	-0.138371	0.505	0.576	1	-0.071
OCIAD1	0.010752	-0.105301	0.154	0.2	1	-0.046
ARHGAP32	0.0107954	-0.148679	0.294	0.353	1	-0.059
FLG-AS1	0.010851	-0.257049	0.093	0.127	1	-0.034
SPAG16	0.0108541	-0.131596	0.09	0.125	1	-0.035
TM9SF4	0.0109171	0.253718	0.173	0.13	1	0.043
DEPTOR	0.0109554	-0.141578	0.272	0.33	1	-0.058
PCED1B	0.0110115	-0.166278	0.208	0.258	1	-0.05
MYOF	0.011038	-0.0740969	0.35	0.422	1	-0.072
ATG4C	0.0110624	-0.123422	0.24	0.294	1	-0.054
TGFBR2	0.0111764	-0.118238	0.474	0.551	1	-0.077
PRKAA1	0.0112476	-0.122957	0.083	0.116	1	-0.033
VTA1	0.0112951	-0.193771	0.118	0.155	1	-0.037
NCF1	0.0113571	-0.193301	0.095	0.13	1	-0.035
LAT2	0.0114038	-0.123555	0.31	0.371	1	-0.061
AKR1A1	0.0115256	-0.146482	0.14	0.182	1	-0.042
PIK3CA	0.0116433	-0.223987	0.194	0.237	1	-0.043
MTPN	0.0116702	-0.167424	0.116	0.153	1	-0.037
CCDC146	0.0116743	-0.199629	0.169	0.212	1	-0.043
SERINC5	0.011792	0.412002	0.2	0.16	1	0.04
LRRFIP1	0.0118163	0.250852	0.503	0.463	1	0.04
SMURF1	0.0118233	-0.202786	0.361	0.417	1	-0.056
ZZEF1	0.0118378	0.280883	0.269	0.225	1	0.044
PPP6C	0.0119287	-0.192644	0.115	0.152	1	-0.037
CUL5	0.0119979	-0.17334	0.25	0.303	1	-0.053
MCL1	0.0120399	0.299984	0.111	0.077	1	0.034
WLS	0.0120532	-0.0565858	0.183	0.234	1	-0.051
SLC1A3	0.0123025	0.237174	0.899	0.941	1	-0.042
UBL3	0.0123426	-0.120253	0.309	0.371	1	-0.062
GAL3ST4	0.0123696	-0.141011	0.088	0.121	1	-0.033
ALDH2	0.0123963	-0.16026	0.106	0.143	1	-0.037
MGAT4A	0.0124129	-0.0998159	0.702	0.772	1	-0.07
ACADM	0.0124481	-0.132098	0.105	0.141	1	-0.036
AKT3	0.0126731	-0.105243	0.572	0.663	1	-0.091
RBL2	0.0127022	-0.173561	0.156	0.196	1	-0.04
P2RY6	0.0128261	-0.146478	0.106	0.143	1	-0.037
STARD9	0.0128442	-0.121946	0.082	0.114	1	-0.032
CAMK1D	0.0128669	-0.144026	0.636	0.715	1	-0.079
CHD6	0.0128992	-0.111759	0.302	0.36	1	-0.058
CLIP1	0.0129093	-0.110317	0.244	0.296	1	-0.052
SWT1	0.0129432	-0.128688	0.078	0.111	1	-0.033
GOLGA5	0.0129524	-0.165258	0.079	0.111	1	-0.032
ARHGAP12	0.0130828	-0.122228	0.516	0.583	1	-0.067
FBXO22	0.0131311	-0.109878	0.119	0.159	1	-0.04
FLVCR2	0.0131414	0.330342	0.106	0.073	1	0.033
COL18A1	0.0131884	-0.146489	0.077	0.109	1	-0.032
RBM41	0.0132313	-0.114321	0.157	0.201	1	-0.044
TNRC6B	0.013283	-0.0955902	0.608	0.684	1	-0.076
METTL15	0.0133295	-0.0503941	0.272	0.337	1	-0.065
NAP1L4	0.0133983	-0.135725	0.25	0.301	1	-0.051
TTN-AS1	0.013409	-0.16046	0.154	0.196	1	-0.042
PIK3CD	0.0134479	-0.0860906	0.32	0.385	1	-0.065
LNPEP	0.0134567	-0.0494587	0.219	0.273	1	-0.054
LONP2	0.0137099	-0.122143	0.359	0.415	1	-0.056
STAT3	0.0137806	0.363081	0.393	0.358	1	0.035
IFI44L	0.0137847	0.272477	0.19	0.148	1	0.042
MTHFD1L	0.0137986	-0.118029	0.67	0.75	1	-0.08
ZC3H12C	0.0138719	-0.14728	0.15	0.191	1	-0.041
RAB3GAP1	0.0138851	-0.132868	0.313	0.369	1	-0.056
STX7	0.0139776	-0.13359	0.508	0.586	1	-0.078
GRB2	0.0140047	0.215459	0.603	0.586	1	0.017
PHF14	0.0140655	-0.14042	0.29	0.344	1	-0.054
GALNT10	0.014124	-0.157767	0.324	0.38	1	-0.056
PGK1	0.0141647	0.266572	0.162	0.123	1	0.039
DGKG	0.0141769	-0.131336	0.073	0.103	1	-0.03
GPHN	0.0142386	-0.137039	0.367	0.422	1	-0.055
NSFL1C	0.0142609	-0.166135	0.1	0.134	1	-0.034
SLC16A1-AS1	0.0142698	-0.0291693	0.171	0.219	1	-0.048
NEK6	0.0142916	0.367018	0.305	0.266	1	0.039
ABL1	0.0144089	-0.118166	0.337	0.399	1	-0.062
TTYH2	0.0144702	-0.139772	0.104	0.139	1	-0.035
TRMT1	0.0146116	-0.115639	0.085	0.118	1	-0.033
EML4	0.0146332	-0.0626729	0.498	0.57	1	-0.072
PCLO	0.0147107	-0.245337	0.078	0.109	1	-0.031
DEAF1	0.0147462	-0.0462333	0.087	0.121	1	-0.034
ATP6V0D1	0.014939	0.261877	0.109	0.077	1	0.032
RBPJ	0.0149453	0.384783	0.374	0.34	1	0.034
CD276	0.0150901	-0.132926	0.125	0.164	1	-0.039
NRCAM	0.0151665	-0.0848726	0.071	0.102	1	-0.031
GLYR1	0.015284	-0.105407	0.195	0.241	1	-0.046
SAP30BP	0.0153397	-0.114368	0.085	0.118	1	-0.033
DDX5	0.0153662	-0.0896004	0.399	0.467	1	-0.068
AFF3	0.0154122	0.489721	0.131	0.096	1	0.035
NSMAF	0.0154149	0.308266	0.241	0.2	1	0.041
TET2	0.0155958	-0.134105	0.422	0.478	1	-0.056
SLC43A2	0.0156311	0.460487	0.22	0.184	1	0.036
C1orf43	0.0158588	-0.116745	0.098	0.132	1	-0.034
AC007950.1	0.0159009	-0.186426	0.095	0.127	1	-0.032
DLST	0.0159564	-0.104735	0.082	0.114	1	-0.032
CCDC57	0.0160892	0.246812	0.132	0.096	1	0.036
MED23	0.0161123	-0.170969	0.093	0.125	1	-0.032
R3HDM2	0.0161593	-0.120607	0.391	0.451	1	-0.06
LOXL3	0.0162904	-0.132231	0.202	0.248	1	-0.046
HPS1	0.0163491	-0.0644034	0.114	0.152	1	-0.038
MAEA	0.0163984	0.254582	0.144	0.107	1	0.037
AP4E1	0.016405	-0.147172	0.111	0.146	1	-0.035
ZNF280D	0.0165358	-0.204781	0.18	0.221	1	-0.041
PPP1R21	0.0166336	-0.17873	0.246	0.296	1	-0.05
SSBP4	0.0167188	-0.131817	0.075	0.105	1	-0.03
TFEB	0.0167269	-0.167321	0.207	0.253	1	-0.046
EXOC6B	0.0167618	-0.131134	0.411	0.476	1	-0.065
GNPTAB	0.0168321	-0.178584	0.175	0.216	1	-0.041
SRGAP1	0.0168821	0.250562	0.677	0.674	1	0.003
CBLB	0.0169387	-0.0979186	0.17	0.216	1	-0.046
NR1D2	0.0169888	-0.229279	0.16	0.2	1	-0.04
PABPC4	0.0170407	-0.116563	0.086	0.118	1	-0.032
ELAVL4	0.0170752	-0.203699	0.078	0.107	1	-0.029
C1orf112	0.0171495	-0.14558	0.094	0.127	1	-0.033
CBR4	0.0171871	-0.0838752	0.219	0.269	1	-0.05
MAP3K14	0.0173125	-0.0702368	0.264	0.321	1	-0.057
FGGY	0.0174081	-0.125558	0.176	0.221	1	-0.045
PHF3	0.0174098	-0.162195	0.293	0.346	1	-0.053
ARID4A	0.0174668	-0.145324	0.218	0.264	1	-0.046
SAMD12	0.0174799	-0.125559	0.203	0.251	1	-0.048
MFSD11	0.0174966	-0.167143	0.18	0.223	1	-0.043
ALS2	0.0175412	-0.21132	0.072	0.1	1	-0.028
VPS39	0.0176137	-0.0839286	0.146	0.187	1	-0.041
SMAD3	0.0176955	-0.213613	0.287	0.333	1	-0.046
ZNF84	0.0177369	-0.104861	0.071	0.1	1	-0.029
PHF12	0.0177455	-0.0666195	0.129	0.169	1	-0.04
ABCA1	0.0178599	0.471263	0.243	0.207	1	0.036
CTPS2	0.017867	-0.134261	0.116	0.152	1	-0.036
IKBKB	0.018077	-0.063377	0.303	0.365	1	-0.062
TRPS1	0.0182553	0.334298	0.437	0.405	1	0.032
SLC39A11	0.0183816	-0.113794	0.457	0.524	1	-0.067
NSUN3	0.0185274	-0.18633	0.116	0.15	1	-0.034
XIST	0.0185317	0.244533	0.258	0.209	1	0.049
CSF3R	0.0186259	-0.117497	0.434	0.496	1	-0.062
CYP20A1	0.0187683	-0.138521	0.157	0.196	1	-0.039
DYM	0.0188936	-0.104217	0.423	0.496	1	-0.073
AUTS2	0.0188948	-0.0890853	0.648	0.704	1	-0.056
CXADR	0.0189537	-0.202004	0.13	0.164	1	-0.034
GTF2I	0.0189932	-0.0893475	0.423	0.49	1	-0.067
TMEM62	0.0189981	-0.127424	0.1	0.134	1	-0.034
ARHGAP20	0.0190666	-0.218239	0.111	0.144	1	-0.033
MIB1	0.0190904	-0.145758	0.243	0.291	1	-0.048
NUP205	0.0191386	-0.158813	0.107	0.141	1	-0.034
FKTN	0.0191662	-0.204786	0.099	0.13	1	-0.031
ABAT	0.0193305	-0.135713	0.118	0.155	1	-0.037
PRPSAP1	0.0193974	-0.18076	0.126	0.16	1	-0.034
ATG2B	0.0195244	-0.174509	0.1	0.132	1	-0.032
PLAG1	0.0195769	-0.201656	0.152	0.189	1	-0.037
ZNF708	0.0196226	-0.168671	0.114	0.148	1	-0.034
CTCF	0.0197577	-0.169956	0.155	0.193	1	-0.038
DDX24	0.0197665	0.312345	0.183	0.146	1	0.037
UTP6	0.0198781	-0.140907	0.134	0.171	1	-0.037
MMS19	0.0199467	-0.107678	0.093	0.125	1	-0.032
YPEL2	0.0200181	-0.169667	0.21	0.255	1	-0.045
MAPKAPK3	0.0200302	-0.0393708	0.076	0.107	1	-0.031
JARID2	0.0201996	0.276587	0.391	0.353	1	0.038
TPST1	0.0202028	0.328608	0.101	0.071	1	0.03
CRLF3	0.0202502	-0.0807359	0.254	0.307	1	-0.053
LMO4	0.0202542	-0.186723	0.101	0.134	1	-0.033
SCIN	0.0202891	-0.139331	0.264	0.317	1	-0.053
IKZF1	0.0203767	-0.0435559	0.636	0.704	1	-0.068
STAU2	0.0204056	-0.100189	0.224	0.273	1	-0.049
FUBP1	0.0204072	-0.116559	0.225	0.271	1	-0.046
PRAM1	0.020513	-0.113941	0.292	0.342	1	-0.05
SP3	0.0205386	-0.0687101	0.276	0.332	1	-0.056
NUS1	0.020576	-0.1359	0.109	0.143	1	-0.034
PIK3CG	0.0210631	-0.107542	0.117	0.153	1	-0.036
SCFD2	0.0210728	-0.113941	0.377	0.435	1	-0.058
SOGA1	0.0214145	-0.0898967	0.23	0.28	1	-0.05
ZEB1	0.0216192	-0.184808	0.311	0.358	1	-0.047
MYO19	0.0216245	-0.162518	0.095	0.127	1	-0.032
PAG1	0.0216703	-0.0534126	0.659	0.733	1	-0.074
CTTNBP2NL	0.0217862	-0.075387	0.399	0.469	1	-0.07
N4BP2L2	0.0218431	-0.144004	0.55	0.617	1	-0.067
SCPEP1	0.0218789	-0.105713	0.078	0.107	1	-0.029
DIP2B	0.0220936	-0.0796694	0.727	0.806	1	-0.079
TMEM163	0.0222569	0.553474	0.367	0.339	1	0.028
BCAS3	0.0222729	-0.138527	0.447	0.51	1	-0.063
SEC16A	0.0222785	0.246092	0.105	0.075	1	0.03
TPK1	0.022459	-0.0918473	0.367	0.43	1	-0.063
IPO11	0.0225013	-0.187245	0.099	0.13	1	-0.031
PHC2	0.0226057	0.293301	0.471	0.451	1	0.02
UTRN	0.0226358	0.283371	0.486	0.455	1	0.031
STRN	0.0227541	-0.0979539	0.181	0.225	1	-0.044
SP110	0.0228005	-0.112437	0.279	0.337	1	-0.058
DNMT3A	0.0228223	-0.100497	0.4	0.46	1	-0.06
CCDC50	0.0228241	-0.110077	0.254	0.303	1	-0.049
PDSS2	0.022907	-0.111521	0.346	0.399	1	-0.053
HIPK1	0.022965	-0.144536	0.102	0.135	1	-0.033
MT-CO2	0.0230556	0.444368	0.306	0.271	1	0.035
POC1B	0.0230992	-0.115621	0.133	0.171	1	-0.038
SLC25A12	0.0231422	-0.135008	0.13	0.166	1	-0.036
SGK3	0.0231473	-0.176977	0.351	0.403	1	-0.052
MTURN	0.0231703	-0.145205	0.161	0.2	1	-0.039
SDK1	0.023203	0.0564914	0.613	0.708	1	-0.095
MCPH1	0.0233386	-0.0665164	0.263	0.316	1	-0.053
PTPRJ	0.0233508	-0.079282	0.785	0.852	1	-0.067
DAP	0.0233947	-0.102655	0.212	0.257	1	-0.045
TEFM	0.0234938	-0.168548	0.078	0.105	1	-0.027
PHLPP1	0.0235468	-0.0671026	0.141	0.18	1	-0.039
TMC8	0.0237119	-0.084224	0.25	0.303	1	-0.053
SLC9A9	0.0238046	-0.0509087	0.847	0.906	1	-0.059
PDE6D	0.0240362	-0.175724	0.078	0.105	1	-0.027
SCLT1	0.024123	-0.0329826	0.329	0.392	1	-0.063
ATP6V1H	0.024184	-0.0594165	0.187	0.232	1	-0.045
TPM4	0.0241896	0.282779	0.129	0.096	1	0.033
TRIP12	0.0242078	-0.0538939	0.416	0.49	1	-0.074
MFSD1	0.0242515	0.269796	0.224	0.185	1	0.039
MRRF	0.0243673	-0.128441	0.107	0.139	1	-0.032
MARCKS	0.024408	-0.120493	0.188	0.228	1	-0.04
OPA1	0.0244273	-0.108904	0.217	0.264	1	-0.047
NCOA5	0.0244351	-0.135845	0.161	0.2	1	-0.039
OSBPL3	0.0244652	-0.0865127	0.401	0.472	1	-0.071
MTUS1	0.0245558	-0.084912	0.319	0.373	1	-0.054
YWHAB	0.0246683	-0.0773329	0.126	0.162	1	-0.036
OSTF1	0.0246778	-0.143837	0.259	0.308	1	-0.049
MYO18A	0.0247866	-0.13548	0.183	0.225	1	-0.042
TBC1D9	0.0248658	-0.0773837	0.37	0.439	1	-0.069
NAA25	0.025003	-0.101405	0.221	0.266	1	-0.045
RB1	0.0252822	0.21483	0.543	0.512	1	0.031
TTC1	0.0256348	-0.103138	0.114	0.148	1	-0.034
RBBP6	0.0257269	-0.106582	0.156	0.196	1	-0.04
TAPT1-AS1	0.025883	-0.221971	0.207	0.246	1	-0.039
HADHA	0.0259262	-0.144375	0.115	0.148	1	-0.033
PRKRA	0.0261311	-0.190255	0.081	0.109	1	-0.028
GOLGA4	0.0261314	0.294001	0.559	0.545	1	0.014
WIPF1	0.0261732	-0.100545	0.458	0.524	1	-0.066
RECK	0.0262304	-0.112534	0.229	0.275	1	-0.046
ZNF718	0.026248	-0.177472	0.164	0.201	1	-0.037
MAFB	0.0263424	0.353557	0.101	0.073	1	0.028
SMAD2	0.026544	-0.137828	0.348	0.396	1	-0.048
TMIGD3	0.0266619	-0.164914	0.188	0.228	1	-0.04
NSRP1	0.0267875	-0.0932318	0.253	0.301	1	-0.048
SCRN1	0.026837	-0.0944714	0.116	0.15	1	-0.034
RBM19	0.0268495	-0.0744976	0.167	0.209	1	-0.042
RHBDD1	0.0269233	-0.177622	0.217	0.257	1	-0.04
NASP	0.0271271	0.197286	0.169	0.132	1	0.037
BIN1	0.0271329	0.0178533	0.446	0.526	1	-0.08
LPXN	0.0273231	-0.180993	0.146	0.182	1	-0.036
MIS18BP1	0.0273589	-0.169509	0.327	0.381	1	-0.054
CMTR2	0.0273702	-0.106568	0.088	0.118	1	-0.03
CREBRF	0.0274177	-0.129925	0.171	0.212	1	-0.041
DDI2	0.0274198	0.219047	0.17	0.134	1	0.036
CCDC6	0.0275883	-0.0731862	0.122	0.157	1	-0.035
CDC14B	0.0276429	-0.160257	0.225	0.267	1	-0.042
MEF2D	0.0276515	0.244753	0.124	0.093	1	0.031
UBR3	0.0278008	-0.117884	0.365	0.415	1	-0.05
TMEM161B	0.0279328	-0.162863	0.1	0.13	1	-0.03
DCLK2	0.0279991	-0.145546	0.096	0.127	1	-0.031
PER3	0.0280452	-0.0879912	0.244	0.298	1	-0.054
PTAR1	0.028382	-0.0794362	0.186	0.228	1	-0.042
XPNPEP3	0.028383	-0.0972962	0.086	0.116	1	-0.03
ADGRV1	0.0284899	-0.0742696	0.205	0.253	1	-0.048
CHIC1	0.0286463	-0.195397	0.096	0.125	1	-0.029
RASSF2	0.028672	0.452649	0.268	0.242	1	0.026
ZC3H18	0.0287313	0.204245	0.137	0.103	1	0.034
DDX6	0.0287317	-0.0910822	0.23	0.278	1	-0.048
KANSL1L	0.0287388	-0.0948829	0.231	0.276	1	-0.045
AHCTF1	0.0287804	-0.0785532	0.153	0.193	1	-0.04
EPS8	0.0291033	-0.0454544	0.438	0.512	1	-0.074
WDSUB1	0.0291135	-0.0932934	0.118	0.152	1	-0.034
BTG2	0.0291796	0.347223	0.159	0.127	1	0.032
FIG4	0.029203	-0.116696	0.182	0.223	1	-0.041
UVRAG	0.029302	-0.112864	0.558	0.62	1	-0.062
DNAJC10	0.0293481	-0.134481	0.153	0.191	1	-0.038
PMM2	0.0294717	-0.162898	0.167	0.205	1	-0.038
TAZ	0.0300773	-0.0534815	0.086	0.116	1	-0.03
CDH20	0.030127	-0.0392837	0.096	0.128	1	-0.032
SRSF5	0.0302301	-0.0996443	0.174	0.216	1	-0.042
ASAP1	0.0302504	0.234064	0.386	0.346	1	0.04
GK	0.0303029	0.398537	0.144	0.112	1	0.032
GXYLT1	0.030546	-0.179354	0.088	0.116	1	-0.028
PLXNA2	0.0306622	-0.114061	0.111	0.144	1	-0.033
UBE3D	0.031137	-0.217131	0.172	0.207	1	-0.035
MAT2A	0.0313072	0.231024	0.159	0.125	1	0.034
CHSY3	0.0313565	-0.0474898	0.257	0.305	1	-0.048
MDM4	0.0314093	-0.138918	0.302	0.344	1	-0.042
DLG1	0.0314989	-0.0936202	0.345	0.401	1	-0.056
PPP3CB	0.0315232	-0.0796961	0.22	0.264	1	-0.044
ZNF362	0.0316419	-0.0956272	0.146	0.184	1	-0.038
NSD1	0.0319265	-0.0491887	0.418	0.48	1	-0.062
CD84	0.0319593	-0.0655508	0.278	0.328	1	-0.05
SIL1	0.0320524	-0.0606091	0.259	0.312	1	-0.053
HEATR5B	0.0321071	-0.0958596	0.301	0.353	1	-0.052
TANC2	0.0323828	-0.0838348	0.505	0.57	1	-0.065
SMAD6	0.0324951	-0.141759	0.09	0.119	1	-0.029
ITPKB	0.0325694	-0.0874472	0.229	0.276	1	-0.047
PHACTR4	0.0326395	-0.0425367	0.297	0.351	1	-0.054
CCNL1	0.0327398	0.239569	0.217	0.182	1	0.035
KIF5B	0.0329418	-0.0972742	0.213	0.255	1	-0.042
BTBD7	0.0329893	-0.0930172	0.344	0.39	1	-0.046
RNF4	0.0330257	-0.0658365	0.125	0.16	1	-0.035
SMARCA4	0.0330495	0.269905	0.187	0.153	1	0.034
ANGEL1	0.0332834	-0.169647	0.145	0.18	1	-0.035
FRS2	0.0333725	-0.0954967	0.205	0.246	1	-0.041
NUDT5	0.0336941	-0.173446	0.081	0.107	1	-0.026
CEBPZOS	0.033733	-0.0986591	0.081	0.109	1	-0.028
CCT4	0.033806	-0.0908099	0.104	0.134	1	-0.03
TBC1D5	0.0338824	-0.0807757	0.726	0.813	1	-0.087
TRAPPC13	0.0339087	-0.104554	0.074	0.1	1	-0.026
HAGH	0.034009	-0.130689	0.074	0.1	1	-0.026
SDCCAG8	0.0341611	-0.127878	0.674	0.724	1	-0.05
FOXP1	0.0342323	-0.00392624	0.403	0.467	1	-0.064
ZNF33A	0.0343287	-0.119538	0.241	0.283	1	-0.042
SUCLG2	0.0345162	-0.0617275	0.433	0.497	1	-0.064
HOOK3	0.034735	-0.109333	0.253	0.301	1	-0.048
FAM120C	0.0348904	-0.147044	0.096	0.125	1	-0.029
CD4	0.0349127	-0.126637	0.248	0.289	1	-0.041
NISCH	0.0349748	-0.0677804	0.09	0.119	1	-0.029
TET3	0.035082	-0.10038	0.383	0.437	1	-0.054
OSBPL11	0.0352084	-0.117004	0.249	0.291	1	-0.042
PCMTD2	0.0352123	-0.142291	0.087	0.114	1	-0.027
PSTPIP2	0.0355617	0.383607	0.184	0.153	1	0.031
MBNL2	0.0356402	-0.0861848	0.351	0.41	1	-0.059
BICD2	0.0356501	-0.131299	0.122	0.153	1	-0.031
LY96	0.0356692	0.236445	0.172	0.139	1	0.033
TMEM59	0.0357832	-0.197612	0.086	0.112	1	-0.026
ATF7IP2	0.0361098	-0.0929671	0.302	0.355	1	-0.053
MSR1	0.0361926	0.273734	0.41	0.376	1	0.034
PTPN18	0.0364422	-0.122946	0.216	0.258	1	-0.042
KLHL18	0.0364724	-0.072339	0.209	0.253	1	-0.044
NEDD9	0.0366707	0.3828	0.197	0.166	1	0.031
PILRA	0.0367011	-0.0914562	0.249	0.296	1	-0.047
PHACTR1	0.0371985	-0.11063	0.303	0.357	1	-0.054
MSH3	0.037271	-0.0828473	0.235	0.28	1	-0.045
PPM1A	0.0373148	-0.110702	0.104	0.134	1	-0.03
FBXL4	0.0373318	-0.102921	0.168	0.203	1	-0.035
TGFBR1	0.0373815	-0.0859723	0.563	0.626	1	-0.063
SPRED2	0.037458	-0.0629163	0.218	0.264	1	-0.046
MLEC	0.0378303	-0.120006	0.105	0.135	1	-0.03
ATP1A1	0.0378682	0.21788	0.105	0.077	1	0.028
ZDHHC3	0.0378995	-0.177438	0.134	0.166	1	-0.032
DCP1B	0.0379214	-0.0914135	0.096	0.125	1	-0.029
CYP27A1	0.0379457	-0.153162	0.104	0.134	1	-0.03
EIF3E	0.0380449	-0.0348626	0.142	0.18	1	-0.038
ADPGK	0.0380528	0.219539	0.279	0.244	1	0.035
TBC1D2B	0.0380999	0.297186	0.38	0.349	1	0.031
RALGAPA2	0.038412	-0.0341514	0.402	0.469	1	-0.067
TYROBP	0.038546	-0.128506	0.125	0.157	1	-0.032
HMGXB4	0.0385898	-0.094323	0.08	0.107	1	-0.027
MILR1	0.0386302	-0.186554	0.154	0.185	1	-0.031
ARID2	0.0387762	-0.125308	0.394	0.44	1	-0.046
STAU1	0.0388584	0.238248	0.215	0.178	1	0.037
RPS6KC1	0.0388595	-0.128893	0.318	0.362	1	-0.044
CELF2	0.0389455	0.166	0.881	0.895	1	-0.014
RNF135	0.0389543	0.225768	0.136	0.105	1	0.031
GNAS	0.0391035	-0.122302	0.389	0.442	1	-0.053
BMP2K	0.0391174	-0.066294	0.807	0.848	1	-0.041
HP1BP3	0.0392046	-0.165695	0.314	0.357	1	-0.043
LMBRD1	0.0397192	-0.134458	0.208	0.248	1	-0.04
RFX3-AS1	0.0397866	-0.134489	0.141	0.176	1	-0.035
IRF2	0.039866	-0.0916783	0.229	0.271	1	-0.042
SRFBP1	0.0399331	-0.101864	0.135	0.169	1	-0.034
ERAP2	0.0401068	-0.170951	0.078	0.103	1	-0.025
RHOH	0.0402275	0.213023	0.126	0.096	1	0.03
RASA2	0.0403252	0.345444	0.31	0.289	1	0.021
EIF4H	0.0403541	-0.0821054	0.075	0.1	1	-0.025
HCG17	0.0404654	-0.0464955	0.103	0.134	1	-0.031
PMS1	0.040506	-0.0811964	0.203	0.246	1	-0.043
CD164	0.0406298	-0.112393	0.105	0.134	1	-0.029
CNOT6L	0.0408199	-0.152239	0.201	0.237	1	-0.036
TMEM260	0.0411621	-0.0944098	0.178	0.217	1	-0.039
B4GALT1	0.0413684	0.318076	0.335	0.305	1	0.03
ADNP	0.0415214	-0.109596	0.313	0.36	1	-0.047
STX18	0.0415464	-0.143222	0.191	0.23	1	-0.039
NRP2	0.0415985	0.35097	0.225	0.193	1	0.032
EIF5B	0.0416312	0.201843	0.146	0.114	1	0.032
PTTG1IP	0.041637	-0.125947	0.187	0.225	1	-0.038
CASP4	0.0416444	0.220071	0.112	0.084	1	0.028
TTLL11	0.0420183	-0.0680752	0.094	0.123	1	-0.029
ELP3	0.0421422	-0.0809684	0.165	0.201	1	-0.036
LYPLA1	0.0421658	-0.103114	0.168	0.205	1	-0.037
C1RL	0.0423513	-0.0830279	0.084	0.111	1	-0.027
EXOC1	0.0423802	-0.115585	0.193	0.232	1	-0.039
RRAGB	0.0426307	-0.148662	0.106	0.135	1	-0.029
PRMT2	0.0427486	-0.120188	0.415	0.462	1	-0.047
CCNI	0.0427991	-0.147444	0.198	0.237	1	-0.039
TAL1	0.0431362	-0.0775714	0.237	0.283	1	-0.046
SEC61A1	0.0431732	-0.049004	0.084	0.111	1	-0.027
LATS1	0.0432026	-0.0890112	0.2	0.239	1	-0.039
STARD13	0.043315	0.48105	0.341	0.31	1	0.031
MTOR	0.0435279	-0.143746	0.167	0.201	1	-0.034
SCARB1	0.0435349	-0.165514	0.283	0.324	1	-0.041
RNF111	0.0436765	-0.100191	0.341	0.39	1	-0.049
IL16	0.043864	-0.0834883	0.079	0.105	1	-0.026
XYLB	0.043969	-0.0683357	0.087	0.114	1	-0.027
NRF1	0.0440959	-0.128124	0.298	0.342	1	-0.044
DENND4A	0.0441457	-0.100909	0.503	0.57	1	-0.067
KCNQ1	0.044352	-0.0934676	0.501	0.553	1	-0.052
FAF1	0.0444891	-0.04627	0.538	0.611	1	-0.073
VMP1	0.044634	0.321453	0.431	0.417	1	0.014
NRDC	0.0446916	0.243129	0.356	0.324	1	0.032
DNAJB14	0.0447168	-0.142736	0.212	0.25	1	-0.038
ZBTB7A	0.0450613	-0.0438698	0.122	0.155	1	-0.033
SLC16A3	0.0453152	0.283233	0.12	0.093	1	0.027
ZFYVE9	0.0454712	-0.136394	0.102	0.13	1	-0.028
CTBS	0.0456534	-0.104353	0.089	0.116	1	-0.027
CTIF	0.0457814	-0.0934406	0.143	0.176	1	-0.033
ZHX2	0.0458032	0.334612	0.201	0.171	1	0.03
YTHDF2	0.0461498	0.240829	0.141	0.111	1	0.03
GAS6-AS1	0.0462236	-0.103025	0.102	0.13	1	-0.028
CDK13	0.0462578	-0.0911695	0.45	0.51	1	-0.06
CCM2	0.0462953	-0.0524337	0.346	0.403	1	-0.057
HECA	0.0463989	-0.0748463	0.187	0.226	1	-0.039
SPCS2	0.0465936	-0.109073	0.08	0.105	1	-0.025
RAB39A	0.0466425	-0.0330766	0.169	0.209	1	-0.04
DR1	0.0466994	-0.158196	0.087	0.112	1	-0.025
USO1	0.0467301	-0.100653	0.193	0.23	1	-0.037
CCND1	0.0470476	-0.146515	0.11	0.139	1	-0.029
MAPK9	0.0473279	-0.0990126	0.123	0.155	1	-0.032
ZNF100	0.0476505	-0.131177	0.105	0.132	1	-0.027
KANTR	0.0476703	-0.106522	0.2	0.237	1	-0.037
ENO1	0.0477939	0.288967	0.138	0.111	1	0.027
ANKRD11	0.0478435	0.159882	0.751	0.759	1	-0.008
PHF20L1	0.047856	-0.130988	0.212	0.25	1	-0.038
FBXL17	0.0479909	-0.136288	0.44	0.497	1	-0.057
PGS1	0.0482753	0.270188	0.173	0.143	1	0.03
CREBBP	0.0482979	-0.0515966	0.453	0.515	1	-0.062
TMEM241	0.0484588	-0.118945	0.133	0.164	1	-0.031
CNTNAP2	0.0488751	-0.163729	0.094	0.119	1	-0.025
NOP58	0.0490146	0.209571	0.14	0.111	1	0.029
NMT1	0.0491177	-0.0756631	0.139	0.171	1	-0.032
MAP4K3	0.0493556	-0.0873604	0.329	0.38	1	-0.051
BID	0.049435	-0.0314476	0.138	0.171	1	-0.033
PLEK	0.0494866	0.0835633	0.18	0.219	1	-0.039
ATXN7L1	0.0494932	-0.0965172	0.338	0.38	1	-0.042
ADCY7	0.0495119	-0.131944	0.342	0.385	1	-0.043
UBAC1	0.0497295	-0.12891	0.106	0.134	1	-0.028
OSTM1	0.0497942	-0.144023	0.097	0.125	1	-0.028
FNDC3B	0.0498411	0.307455	0.466	0.456	1	0.01
PAPOLG	0.0499065	0.390226	0.163	0.135	1	0.028
RPS19	0.0499193	-0.119755	0.146	0.178	1	-0.032
ADCK1	0.0499705	-0.139938	0.098	0.125	1	-0.027
EIF2AK4	0.0500185	-0.0489757	0.17	0.207	1	-0.037
SKAP2	0.0500861	-0.0958381	0.591	0.651	1	-0.06
FAM149B1	0.0501703	-0.162332	0.079	0.103	1	-0.024
APP	0.0504564	0.330233	0.177	0.148	1	0.029
MPRIP	0.050516	0.242717	0.269	0.235	1	0.034
MAP2K1	0.0506729	0.282051	0.353	0.328	1	0.025
NEBL	0.0507908	-0.0479625	0.088	0.116	1	-0.028
ZMYND11	0.0512866	-0.0912333	0.309	0.355	1	-0.046
ATE1	0.0513427	-0.147303	0.243	0.278	1	-0.035
LASP1	0.051771	-0.142299	0.141	0.171	1	-0.03
HNRNPLL	0.0518056	-0.150228	0.104	0.13	1	-0.026
STK17A	0.0519317	-0.170149	0.17	0.203	1	-0.033
DCLRE1C	0.0520341	-0.0735628	0.128	0.159	1	-0.031
USP37	0.0520365	-0.0789515	0.152	0.185	1	-0.033
APOE	0.0520875	-0.083498	0.172	0.209	1	-0.037
HNRNPH1	0.0522701	-0.107882	0.302	0.349	1	-0.047
TDRD3	0.0525536	-0.124934	0.191	0.226	1	-0.035
POLB	0.0525927	-0.0886539	0.106	0.135	1	-0.029
ANKMY1	0.0527003	-0.0262661	0.212	0.253	1	-0.041
TRPM3	0.0527758	-0.051739	0.108	0.137	1	-0.029
SLC38A2	0.0529913	-0.149384	0.173	0.207	1	-0.034
TAOK1	0.0530462	0.160496	0.402	0.369	1	0.033
RHOA	0.0530648	-0.012154	0.211	0.251	1	-0.04
DIDO1	0.0531095	-0.151096	0.231	0.269	1	-0.038
ZC3H6	0.0531313	-0.0525249	0.138	0.171	1	-0.033
PYGL	0.0531783	0.344101	0.23	0.203	1	0.027
MTCH2	0.0533985	-0.161931	0.095	0.121	1	-0.026
ARHGEF11	0.0536123	-0.0301829	0.248	0.294	1	-0.046
METAP2	0.0536253	-0.0489658	0.104	0.134	1	-0.03
CCDC7	0.0536399	-0.0848622	0.192	0.23	1	-0.038
RPL37	0.0537085	-0.108334	0.09	0.116	1	-0.026
ARRDC5	0.0537356	-0.10513	0.093	0.119	1	-0.026
UQCRC2	0.0538001	-0.108808	0.124	0.153	1	-0.029
ZFAND3	0.0538293	0.090047	0.8	0.816	1	-0.016
ETFA	0.0538825	-0.0621712	0.201	0.242	1	-0.041
CAB39	0.0539606	-0.0584866	0.5	0.563	1	-0.063
TSC22D1	0.0542822	-0.100071	0.096	0.123	1	-0.027
ITFG2	0.0544592	-0.101997	0.132	0.162	1	-0.03
STOM	0.0545601	-0.0105269	0.13	0.162	1	-0.032
WNT2B	0.0548213	-0.0447391	0.211	0.253	1	-0.042
RASAL3	0.0551168	-0.11839	0.136	0.168	1	-0.032
BRI3BP	0.0551929	-0.12264	0.103	0.13	1	-0.027
PTEN	0.0554906	-0.0373805	0.441	0.501	1	-0.06
USP53	0.0559201	-0.0120779	0.498	0.556	1	-0.058
MED27	0.0560093	0.123046	0.24	0.201	1	0.039
EFR3A	0.0561306	0.247003	0.227	0.194	1	0.033
USP14	0.0561872	-0.0582254	0.115	0.144	1	-0.029
PTPRC	0.0564876	-0.0324479	0.639	0.733	1	-0.094
ST3GAL1	0.0565775	0.35132	0.341	0.319	1	0.022
SH3RF3	0.0566327	0.211919	0.817	0.859	1	-0.042
STAMBP	0.0568179	-0.132174	0.087	0.112	1	-0.025
PRCP	0.0568617	-0.0794058	0.085	0.111	1	-0.026
CNOT4	0.0571418	-0.0626186	0.322	0.369	1	-0.047
HERC3	0.0572582	-0.131895	0.158	0.191	1	-0.033
MSL2	0.0573675	-0.0606488	0.153	0.187	1	-0.034
FBXL20	0.0574486	-0.0563422	0.28	0.326	1	-0.046
RBFOX1	0.0574752	0.248082	0.169	0.139	1	0.03
PIK3CB	0.0575235	-0.0714127	0.213	0.251	1	-0.038
SLC45A4	0.0576407	0.328113	0.133	0.107	1	0.026
NT5C3A	0.0578703	-0.184003	0.107	0.132	1	-0.025
OAZ2	0.0580312	-0.0542797	0.079	0.103	1	-0.024
BCAR3	0.0582496	-0.0863553	0.362	0.403	1	-0.041
FTL	0.0593354	-0.0437861	0.226	0.264	1	-0.038
STAG2	0.0593644	-0.0223682	0.297	0.349	1	-0.052
SLC25A29	0.0595509	-0.0316307	0.137	0.171	1	-0.034
ZSWIM8	0.0597363	-0.102362	0.111	0.139	1	-0.028
HSPA1B	0.0598774	0.0086031	0.081	0.107	1	-0.026
PATL1	0.0599367	-0.0774425	0.096	0.123	1	-0.027
ACACA	0.0600509	-0.0729912	0.254	0.301	1	-0.047
PTK2B	0.0603175	-0.0606511	0.225	0.267	1	-0.042
PCGF5	0.0603239	0.25186	0.167	0.137	1	0.03
CELF1	0.0603391	-0.02881	0.506	0.57	1	-0.064
UST	0.0604018	0.398538	0.311	0.287	1	0.024
APBA2	0.0605715	-0.122581	0.099	0.125	1	-0.026
KDM2A	0.0606231	0.147819	0.542	0.515	1	0.027
CLPX	0.0606394	-0.0943194	0.078	0.102	1	-0.024
CAAP1	0.0607623	-0.12521	0.088	0.112	1	-0.024
ADAMTS17	0.0608177	0.559019	0.144	0.119	1	0.025
WBP2NL	0.0608659	-0.156808	0.101	0.127	1	-0.026
PHF8	0.0610169	-0.0481562	0.105	0.134	1	-0.029
FAM185A	0.0610851	-0.214195	0.128	0.155	1	-0.027
ESCO1	0.0611647	-0.114608	0.129	0.159	1	-0.03
CCDC18	0.0614589	-0.12718	0.1	0.127	1	-0.027
FAM155A	0.0615538	-0.113424	0.111	0.139	1	-0.028
CLOCK	0.0616061	-0.11413	0.195	0.23	1	-0.035
IMPA2	0.0616232	-0.114792	0.078	0.102	1	-0.024
ST7	0.0617607	0.253939	0.116	0.091	1	0.025
TRPM7	0.0619058	-0.0647008	0.303	0.349	1	-0.046
TTC28	0.0619263	-0.109609	0.515	0.574	1	-0.059
ANAPC1	0.0621225	-0.0406473	0.153	0.187	1	-0.034
FRYL	0.0624342	-0.0110792	0.425	0.492	1	-0.067
CNIH3	0.062591	-0.0161312	0.078	0.103	1	-0.025
RNF130	0.0625933	-0.0386784	0.626	0.708	1	-0.082
UBAP2L	0.062603	-0.0849945	0.136	0.166	1	-0.03
NIPAL2	0.0627042	-0.130469	0.093	0.118	1	-0.025
SF3B1	0.0630216	-0.103061	0.273	0.31	1	-0.037
MACROD2	0.0630978	-0.113296	0.333	0.381	1	-0.048
RAB11FIP3	0.0631572	-0.0888927	0.128	0.157	1	-0.029
LRIG1	0.0633165	-0.152912	0.144	0.173	1	-0.029
ASXL1	0.0633541	0.296039	0.252	0.225	1	0.027
GART	0.0636326	-0.0872704	0.076	0.1	1	-0.024
SEC23A	0.0637138	0.215366	0.144	0.116	1	0.028
NR2C2	0.063894	-0.0705757	0.2	0.239	1	-0.039
CHPT1	0.0639512	-0.0240495	0.201	0.239	1	-0.038
ARAP1	0.0640328	-0.0706355	0.226	0.264	1	-0.038
KMT5B	0.0644159	-0.0309711	0.249	0.292	1	-0.043
ZNF862	0.0645169	-0.149635	0.116	0.143	1	-0.027
SRSF4	0.0647379	0.278474	0.294	0.271	1	0.023
REEP3	0.0647817	-0.133036	0.137	0.168	1	-0.031
GAPDH	0.0648527	-0.13252	0.079	0.102	1	-0.023
ARIH1	0.0649024	0.203559	0.397	0.374	1	0.023
YLPM1	0.0651925	-0.0843215	0.222	0.262	1	-0.04
MIRLET7BHG	0.0652203	-0.132775	0.209	0.244	1	-0.035
PRKCA	0.0652762	-0.096848	0.645	0.699	1	-0.054
ZNF131	0.065278	-0.0355353	0.23	0.271	1	-0.041
XRN1	0.0653501	0.218035	0.314	0.285	1	0.029
UBA3	0.0654068	-0.101575	0.175	0.209	1	-0.034
SNX2	0.065848	-0.0998948	0.249	0.283	1	-0.034
AGO2	0.0659749	0.216636	0.156	0.128	1	0.028
GIT2	0.065995	-0.0610671	0.34	0.381	1	-0.041
JADE2	0.0661946	-0.121288	0.091	0.116	1	-0.025
MAGED1	0.0662173	-0.0803557	0.121	0.15	1	-0.029
ATP6V0E1	0.0663698	0.246587	0.19	0.162	1	0.028
RALGPS1	0.0667661	-0.107243	0.136	0.166	1	-0.03
SHPRH	0.0668153	-0.123832	0.29	0.33	1	-0.04
WDR41	0.0668818	-0.101397	0.165	0.198	1	-0.033
DNASE1	0.0670284	0.000622425	0.11	0.139	1	-0.029
LRRC4C	0.0671557	-0.273751	0.085	0.109	1	-0.024
PRKAR2A	0.067294	-0.136676	0.181	0.212	1	-0.031
MAP3K8	0.0673726	0.410736	0.267	0.242	1	0.025
RPAP2	0.0674381	-0.112625	0.198	0.23	1	-0.032
CLCN7	0.0674812	-0.0604814	0.123	0.152	1	-0.029
TLR10	0.0675923	-0.0978576	0.088	0.112	1	-0.024
ZNF594	0.0678964	-0.0890608	0.077	0.1	1	-0.023
HACD3	0.0679942	-0.0804254	0.081	0.105	1	-0.024
CAP1	0.0681839	-0.122794	0.185	0.219	1	-0.034
TSGA10	0.068292	-0.100659	0.081	0.105	1	-0.024
MT-ND2	0.0685378	0.311661	0.201	0.173	1	0.028
WIPF2	0.0690097	-0.0538284	0.179	0.214	1	-0.035
CCDC112	0.0691671	-0.0509913	0.089	0.114	1	-0.025
LIPA	0.0692256	-0.0835381	0.124	0.153	1	-0.029
RNF170	0.0693071	-0.0951608	0.083	0.107	1	-0.024
TRIM27	0.0693831	0.227547	0.16	0.132	1	0.028
XPNPEP1	0.0694833	-0.132094	0.089	0.112	1	-0.023
XPO4	0.070018	-0.0942312	0.208	0.246	1	-0.038
BBS9	0.0701544	-0.0656515	0.243	0.283	1	-0.04
RCBTB2	0.0702135	-0.112437	0.24	0.278	1	-0.038
ZNF124	0.0702322	-0.0746913	0.226	0.262	1	-0.036
SP4	0.0705451	-0.119835	0.098	0.123	1	-0.025
HEATR5A	0.0707673	-0.108255	0.105	0.132	1	-0.027
PRKDC	0.0711752	-0.124451	0.302	0.34	1	-0.038
RAPH1	0.0714536	-0.0213792	0.312	0.364	1	-0.052
GLS	0.0716659	-0.0772116	0.373	0.424	1	-0.051
RC3H1	0.0718	-0.0412805	0.32	0.371	1	-0.051
HNRNPM	0.0718505	0.238433	0.313	0.282	1	0.031
BAZ2B	0.0721461	-0.0544408	0.614	0.701	1	-0.087
NCOA2	0.0722194	-0.0937231	0.501	0.553	1	-0.052
GRID2	0.0724852	-0.354353	0.451	0.474	1	-0.023
IGF2R	0.0728224	0.290031	0.251	0.226	1	0.025
CWC27	0.0728418	-0.110885	0.201	0.234	1	-0.033
NDE1	0.0729207	-0.101695	0.121	0.148	1	-0.027
HS6ST1	0.0731623	-0.0423748	0.123	0.153	1	-0.03
ACAP2	0.0731728	-0.0449664	0.541	0.62	1	-0.079
SRP54	0.0734859	-0.0859297	0.111	0.137	1	-0.026
CEP295	0.0738051	-0.125038	0.099	0.123	1	-0.024
MAP1S	0.0739712	-0.0655798	0.077	0.1	1	-0.023
POLA1	0.07398	-0.127719	0.171	0.201	1	-0.03
MIR222HG	0.0740181	-0.153439	0.143	0.171	1	-0.028
ADAMTS10	0.0740404	-0.111829	0.129	0.155	1	-0.026
FAM107B	0.0742966	-0.0527439	0.081	0.105	1	-0.024
CAPZB	0.0743474	-0.0929308	0.694	0.759	1	-0.065
C3orf70	0.0743819	-0.0724441	0.088	0.112	1	-0.024
SND1	0.0744774	-0.0295973	0.476	0.535	1	-0.059
GNG7	0.0744945	-0.0291319	0.55	0.611	1	-0.061
VPS8	0.0745207	-0.0654461	0.344	0.389	1	-0.045
ZNF331	0.0751266	0.664673	0.166	0.143	1	0.023
SLC10A7	0.0751868	-0.143072	0.195	0.228	1	-0.033
SESN1	0.0753058	-0.05644	0.256	0.299	1	-0.043
METTL9	0.0753905	-0.174844	0.184	0.217	1	-0.033
SMAD4	0.0755294	-0.0648352	0.082	0.105	1	-0.023
CFLAR	0.0756297	0.211116	0.444	0.417	1	0.027
BRWD1	0.0757116	-0.00288745	0.393	0.462	1	-0.069
UBQLN1	0.0757585	-0.0545877	0.155	0.187	1	-0.032
GTDC1	0.075785	0.202719	0.35	0.316	1	0.034
PRKACB	0.075819	-0.108026	0.155	0.185	1	-0.03
CYBRD1	0.0759622	-0.0813175	0.13	0.159	1	-0.029
FUBP3	0.0759859	0.015839	0.155	0.189	1	-0.034
CBFB	0.0760696	-0.107375	0.276	0.316	1	-0.04
FBXO21	0.0761487	-0.0716749	0.079	0.102	1	-0.023
SCAF8	0.0761659	-0.0662429	0.356	0.405	1	-0.049
TAF11	0.0762147	-0.0987503	0.084	0.107	1	-0.023
ALPK1	0.0762583	-0.00892079	0.441	0.513	1	-0.072
LCORL	0.0762674	-0.0771286	0.324	0.369	1	-0.045
ZFP36L1	0.0764537	-0.0691297	0.57	0.643	1	-0.073
C1QC	0.076467	-0.0804424	0.135	0.164	1	-0.029
PTPN9	0.0766069	-0.0856657	0.166	0.2	1	-0.034
MAGI2	0.0766518	-0.0496982	0.171	0.209	1	-0.038
SMIM14	0.0766997	-0.0872468	0.119	0.146	1	-0.027
IVD	0.0768005	-0.0581827	0.173	0.207	1	-0.034
NARF	0.0770805	-0.0879289	0.098	0.123	1	-0.025
ZMYM4	0.0772816	-0.0745802	0.363	0.417	1	-0.054
RNF145	0.0773327	0.212911	0.313	0.28	1	0.033
PEX3	0.077337	-0.0894685	0.078	0.1	1	-0.022
THUMPD3-AS1	0.077543	-0.104993	0.157	0.187	1	-0.03
SREBF1	0.0775739	0.193308	0.148	0.121	1	0.027
DHFR	0.0776482	0.245834	0.101	0.078	1	0.023
CD81	0.0777225	-0.0793797	0.119	0.146	1	-0.027
SPTAN1	0.0778533	-0.128076	0.102	0.127	1	-0.025
PTCD3	0.077855	-0.0629779	0.119	0.146	1	-0.027
GRN	0.0779271	-0.152256	0.08	0.102	1	-0.022
EBI3	0.0780106	0.257738	0.137	0.112	1	0.025
RIOK3	0.07812	-0.0617437	0.129	0.159	1	-0.03
ALG13	0.0781697	-0.0812254	0.27	0.31	1	-0.04
TLE3	0.0782607	-0.0817821	0.165	0.196	1	-0.031
SNW1	0.0784602	-0.0144551	0.117	0.146	1	-0.029
ALOX12-AS1	0.0785676	-0.104804	0.121	0.148	1	-0.027
ZNF438	0.0787601	0.228412	0.241	0.21	1	0.031
STARD7	0.0788851	-0.0586486	0.082	0.105	1	-0.023
CYTH3	0.0791338	-0.151228	0.221	0.255	1	-0.034
RTCB	0.0791595	-0.161658	0.145	0.173	1	-0.028
RORA	0.0794187	0.0515335	0.195	0.235	1	-0.04
DNAJC11	0.0794204	-0.11129	0.113	0.139	1	-0.026
BRD2	0.0795845	0.164838	0.141	0.114	1	0.027
JAM2	0.0797137	-0.0561863	0.088	0.112	1	-0.024
PCMTD1	0.0797445	-0.0725485	0.299	0.339	1	-0.04
YTHDC1	0.0797775	-0.134006	0.206	0.235	1	-0.029
KPNA1	0.0798285	0.205505	0.257	0.228	1	0.029
TRIM38	0.0802495	-0.123201	0.249	0.282	1	-0.033
PSMA1	0.0802546	-0.0390002	0.387	0.439	1	-0.052
SCAMP1	0.0803855	-0.0766136	0.101	0.127	1	-0.026
TTC37	0.0804108	-0.0818136	0.219	0.253	1	-0.034
MBD2	0.0806518	0.295004	0.231	0.207	1	0.024
PPP2R5C	0.0806529	-0.084756	0.391	0.433	1	-0.042
XKR6	0.0807403	-0.0414886	0.317	0.367	1	-0.05
VPS4B	0.0808443	-0.0857678	0.113	0.139	1	-0.026
PHACTR2	0.0809697	-0.123988	0.239	0.273	1	-0.034
ARID1B	0.0809983	-0.052839	0.68	0.742	1	-0.062
CBFA2T2	0.0812694	-0.0644615	0.268	0.308	1	-0.04
MTMR10	0.0812805	-0.0631182	0.245	0.283	1	-0.038
PPP3CC	0.0813037	-0.0565114	0.206	0.242	1	-0.036
COG5	0.0813562	-0.0513159	0.466	0.524	1	-0.058
FLOT1	0.0816302	0.24724	0.225	0.198	1	0.027
EEFSEC	0.0816304	-0.0844005	0.224	0.262	1	-0.038
CXorf38	0.0817911	-0.0548097	0.108	0.134	1	-0.026
GCFC2	0.0819048	-0.0967033	0.093	0.116	1	-0.023
RAD52	0.0820385	-0.137479	0.078	0.1	1	-0.022
PPP1R12A	0.082183	-0.0325208	0.394	0.451	1	-0.057
TSC22D4	0.0821943	-0.111888	0.083	0.105	1	-0.022
VPS13B	0.0821991	-0.0524454	0.552	0.627	1	-0.075
PPARA	0.0824741	-0.0754059	0.13	0.159	1	-0.029
PCBP2	0.0826378	-0.0515053	0.193	0.228	1	-0.035
YTHDC2	0.0826929	-0.083081	0.286	0.323	1	-0.037
PRPF40A	0.0827872	-0.0747612	0.216	0.251	1	-0.035
CORO1A	0.0830371	-0.122715	0.125	0.152	1	-0.027
NFIA	0.0831743	-0.0366353	0.512	0.572	1	-0.06
SMARCA2	0.0835607	-0.072995	0.434	0.494	1	-0.06
GFM1	0.0836724	-0.0951276	0.078	0.1	1	-0.022
KRAS	0.0841419	-0.0569626	0.115	0.141	1	-0.026
NOL4L	0.0842532	-0.0270876	0.254	0.294	1	-0.04
DUSP22	0.0842788	-0.102755	0.152	0.18	1	-0.028
TTC7A	0.0845776	-0.0368972	0.506	0.556	1	-0.05
ANKS3	0.084726	-0.119353	0.079	0.102	1	-0.023
NDRG3	0.0847594	-0.125861	0.117	0.143	1	-0.026
NFAM1	0.0847857	0.143422	0.104	0.08	1	0.024
DHX9	0.0850269	-0.118626	0.21	0.242	1	-0.032
KDM1A	0.0851669	-0.101067	0.111	0.135	1	-0.024
CST3	0.0852682	-0.127692	0.105	0.128	1	-0.023
MAMDC2	0.0853028	0.0505349	0.123	0.153	1	-0.03
CWC22	0.0855831	-0.120339	0.094	0.116	1	-0.022
FCHO1	0.0858203	-0.0710067	0.11	0.135	1	-0.025
UBE2D2	0.0861565	-0.0875749	0.292	0.332	1	-0.04
ANAPC4	0.0862738	-0.0945915	0.117	0.143	1	-0.026
SMARCAD1	0.0863211	-0.0995472	0.154	0.184	1	-0.03
CAND1	0.0863968	0.140748	0.113	0.089	1	0.024
PCSK5	0.0864419	0.0206709	0.116	0.144	1	-0.028
MIER1	0.0864698	-0.0754688	0.182	0.214	1	-0.032
TAF1	0.0865079	-0.0316564	0.239	0.278	1	-0.039
NCK1	0.0865292	-0.0675762	0.237	0.276	1	-0.039
NEK10	0.0866184	-0.0834388	0.094	0.118	1	-0.024
ERGIC1	0.0867239	0.255437	0.226	0.2	1	0.026
DRAM2	0.0871447	-0.023628	0.203	0.239	1	-0.036
PDPK1	0.0871625	-0.0239	0.196	0.234	1	-0.038
DENND6A	0.0874649	-0.0322163	0.204	0.241	1	-0.037
GAS7	0.0874732	0.378735	0.246	0.219	1	0.027
EPN2	0.0874968	-0.0815916	0.223	0.257	1	-0.034
HCK	0.0875202	-0.00285057	0.46	0.519	1	-0.059
NUP54	0.0875262	-0.0897717	0.094	0.118	1	-0.024
PSAP	0.0880397	0.0453178	0.386	0.442	1	-0.056
NUP98	0.0881674	0.244816	0.245	0.219	1	0.026
MTA3	0.0885294	-0.0239527	0.171	0.205	1	-0.034
LYVE1	0.0885303	0.434984	0.138	0.116	1	0.022
TNFRSF1A	0.0886343	0.0271038	0.21	0.251	1	-0.041
FBXW7	0.088761	-0.0866187	0.372	0.412	1	-0.04
GGA3	0.0888251	-0.106014	0.164	0.193	1	-0.029
RNPC3	0.0888681	-0.147905	0.186	0.216	1	-0.03
KMT2D	0.0888847	-0.0996946	0.121	0.146	1	-0.025
EEPD1	0.0889406	-0.138608	0.136	0.162	1	-0.026
FAM13B	0.089219	0.196229	0.365	0.337	1	0.028
SON	0.0892834	0.00653543	0.487	0.542	1	-0.055
TRAP1	0.089459	0.224828	0.107	0.084	1	0.023
COPG2	0.0894762	-0.046431	0.121	0.148	1	-0.027
SLC4A8	0.0894935	-0.0972982	0.125	0.152	1	-0.027
KLHL28	0.089509	-0.142114	0.084	0.105	1	-0.021
MTHFD2L	0.0896175	-0.14194	0.092	0.114	1	-0.022
MAP2K4	0.0896758	-0.0707423	0.239	0.276	1	-0.037
ARHGDIB	0.0897276	-0.0904268	0.157	0.185	1	-0.028
PTPN4	0.090345	-0.130628	0.149	0.176	1	-0.027
KIAA0930	0.0904863	-0.0517794	0.193	0.226	1	-0.033
ANAPC5	0.0905744	-0.0394437	0.166	0.198	1	-0.032
TPR	0.0906171	-0.0133289	0.184	0.219	1	-0.035
EPS15L1	0.0906551	-0.116549	0.199	0.23	1	-0.031
ARHGAP30	0.0908856	-0.00851923	0.153	0.185	1	-0.032
GSAP	0.0909708	-0.148231	0.333	0.369	1	-0.036
SLC25A37	0.0911002	0.268525	0.489	0.481	1	0.008
CHIC2	0.0913096	-0.0651655	0.188	0.221	1	-0.033
FGD2	0.0914254	0.00528723	0.491	0.549	1	-0.058
BTBD10	0.0914905	-0.101496	0.181	0.212	1	-0.031
TUBGCP5	0.0917916	-0.0685435	0.101	0.127	1	-0.026
HRH2	0.0918984	0.306489	0.199	0.175	1	0.024
PPM1L	0.0920169	-0.147848	0.182	0.21	1	-0.028
YWHAQ	0.092096	-0.11931	0.103	0.127	1	-0.024
PPARGC1B	0.092326	-0.10642	0.169	0.2	1	-0.031
PID1	0.0923786	0.519321	0.207	0.185	1	0.022
ULK2	0.0925273	-0.129903	0.234	0.264	1	-0.03
ACVR2A	0.092932	-0.0956122	0.109	0.134	1	-0.025
VTI1A	0.0932522	-0.0541498	0.573	0.635	1	-0.062
UBA2	0.0934687	-0.0450853	0.176	0.209	1	-0.033
HLCS	0.0938293	-0.115317	0.191	0.221	1	-0.03
GPR137B	0.0942144	-0.0333384	0.121	0.148	1	-0.027
PELI2	0.0942812	-0.0924128	0.272	0.308	1	-0.036
TDRD7	0.0943705	-0.0456007	0.163	0.193	1	-0.03
SEC24A	0.0944985	-0.0983203	0.089	0.111	1	-0.022
OLR1	0.0946756	0.0629774	0.26	0.301	1	-0.041
ARFGEF2	0.0947701	0.20577	0.264	0.235	1	0.029
TM2D1	0.0949798	-0.0763801	0.129	0.155	1	-0.026
CHM	0.0950483	-0.0862435	0.159	0.187	1	-0.028
GLUL	0.095076	0.492942	0.269	0.251	1	0.018
FARS2	0.0951214	-0.116063	0.405	0.442	1	-0.037
MLXIPL	0.0956254	-0.0502695	0.231	0.266	1	-0.035
SLC29A3	0.095687	-0.133914	0.154	0.182	1	-0.028
UTY	0.0957665	-0.0903866	0.319	0.36	1	-0.041
PLEKHM3	0.0957742	-0.127581	0.142	0.169	1	-0.027
SLC25A16	0.0961523	0.10483	0.1	0.077	1	0.023
ROCK2	0.0968579	0.0128896	0.275	0.321	1	-0.046
MRC1	0.0970651	0.603048	0.308	0.303	1	0.005
APMAP	0.0970741	0.218354	0.228	0.201	1	0.027
EXOC3	0.0971421	-0.0955655	0.128	0.153	1	-0.025
RSBN1	0.0972041	-0.157002	0.093	0.114	1	-0.021
RPS3	0.097544	-0.0605624	0.081	0.102	1	-0.021
SPPL3	0.0977644	0.0159445	0.423	0.487	1	-0.064
TTC19	0.0980841	-0.106247	0.142	0.169	1	-0.027
FAM193B	0.0981784	-0.160526	0.149	0.175	1	-0.026
CSGALNACT1	0.0982359	-0.0347357	0.718	0.791	1	-0.073
LTN1	0.0983494	-0.0350921	0.11	0.135	1	-0.025
RGS19	0.0984186	-0.0166508	0.124	0.152	1	-0.028
ATAD1	0.0984281	-0.0949372	0.115	0.139	1	-0.024
MRPL1	0.0985315	-0.0740473	0.112	0.137	1	-0.025
NSMCE2	0.0987281	-0.0875753	0.499	0.54	1	-0.041
ATP1B3	0.0989543	0.453732	0.164	0.141	1	0.023
TXNIP	0.0989722	0.247809	0.174	0.148	1	0.026
OTULIN	0.0990467	-0.100734	0.139	0.166	1	-0.027
CTDSPL2	0.0991918	-0.0883312	0.209	0.242	1	-0.033
LENG8	0.0994517	0.204582	0.176	0.15	1	0.026
CD2AP	0.099627	-0.0305116	0.254	0.292	1	-0.038
LRRFIP2	0.0996318	0.107847	0.211	0.18	1	0.031
GAA	0.0996919	-0.0730335	0.152	0.182	1	-0.03
HERC4	0.0999317	-0.0433535	0.452	0.504	1	-0.052
UHRF2	0.0999347	-0.13172	0.186	0.214	1	-0.028
ZC3H7B	0.100307	-0.0646791	0.093	0.116	1	-0.023
ARHGEF9	0.100461	-0.130474	0.13	0.155	1	-0.025
BAZ1A	0.100555	0.22511	0.252	0.226	1	0.026
EPC2	0.100632	-0.0259662	0.28	0.324	1	-0.044
MCF2L2	0.100651	-0.039564	0.124	0.152	1	-0.028
UBE2E3	0.101904	-0.0684045	0.206	0.237	1	-0.031
EPC1	0.102221	-0.0276588	0.362	0.417	1	-0.055
ATF2	0.102364	-0.127778	0.171	0.198	1	-0.027
VPS45	0.102448	-0.0858529	0.213	0.246	1	-0.033
SMC5	0.102482	-0.0533427	0.284	0.324	1	-0.04
GNA12	0.102629	0.234834	0.201	0.175	1	0.026
PARVG	0.102652	0.210646	0.232	0.203	1	0.029
TPM1	0.102846	-0.0719506	0.123	0.15	1	-0.027
PLAUR	0.103546	0.349411	0.127	0.105	1	0.022
FSCN1	0.103963	-0.0430955	0.17	0.201	1	-0.031
RUNX2	0.104104	0.0277569	0.492	0.553	1	-0.061
UFL1	0.104435	-0.116861	0.093	0.114	1	-0.021
LAP3	0.105035	0.263033	0.19	0.166	1	0.024
PICALM	0.105036	-0.0671721	0.787	0.845	1	-0.058
SPATS2L	0.105226	0.0129537	0.196	0.232	1	-0.036
CSDE1	0.105352	-0.0604136	0.205	0.239	1	-0.034
SRGAP2C	0.105581	-0.0521224	0.512	0.565	1	-0.053
ZSCAN30	0.105594	-0.128119	0.088	0.109	1	-0.021
ANOS1	0.105604	-0.00634296	0.32	0.364	1	-0.044
RAD51B	0.105984	-0.102205	0.598	0.638	1	-0.04
NABP1	0.10633	0.145888	0.196	0.166	1	0.03
UBE2O	0.106363	-0.0171123	0.168	0.2	1	-0.032
MKRN1	0.106707	-0.123823	0.085	0.105	1	-0.02
AK9	0.10678	-0.158813	0.088	0.109	1	-0.021
ARFGEF1	0.106884	-0.0717503	0.36	0.408	1	-0.048
GPATCH8	0.107046	-0.0572939	0.405	0.446	1	-0.041
DEK	0.107125	0.158809	0.168	0.141	1	0.027
FKBP15	0.107238	-0.0484209	0.247	0.285	1	-0.038
POLR2B	0.10736	-0.0666817	0.126	0.152	1	-0.026
UBE2K	0.107599	-0.0388068	0.439	0.496	1	-0.057
CPSF6	0.107855	-0.0725502	0.224	0.257	1	-0.033
GPM6B	0.107992	0.0346545	0.079	0.102	1	-0.023
CREB3L2	0.108015	-0.0553367	0.216	0.25	1	-0.034
CDK19	0.108353	-0.0708521	0.336	0.38	1	-0.044
INVS	0.10847	-0.105881	0.317	0.353	1	-0.036
ANXA4	0.108621	-0.127564	0.272	0.303	1	-0.031
LRP1B	0.108652	0.0156386	0.255	0.298	1	-0.043
CD14	0.10872	-0.0816997	0.091	0.112	1	-0.021
DIS3L	0.108742	-0.0719203	0.092	0.114	1	-0.022
TM9SF3	0.109095	0.245894	0.237	0.216	1	0.021
STAT6	0.109246	0.119522	0.202	0.173	1	0.029
KIAA0100	0.109281	0.184077	0.154	0.128	1	0.026
TSG101	0.10929	-0.0470527	0.136	0.164	1	-0.028
SETD3	0.109554	-0.0400812	0.253	0.292	1	-0.039
MAN1A2	0.10981	-0.050344	0.249	0.287	1	-0.038
SYT6	0.109929	-0.149732	0.174	0.201	1	-0.027
OXSR1	0.109963	-0.0209065	0.178	0.21	1	-0.032
PABPN1	0.110171	-0.0467928	0.084	0.105	1	-0.021
HSD17B11	0.110567	-0.0921469	0.127	0.152	1	-0.025
SETBP1	0.11063	-0.0124417	0.307	0.353	1	-0.046
SSBP3	0.110852	-0.155834	0.12	0.143	1	-0.023
MLLT10	0.110917	-0.010437	0.418	0.462	1	-0.044
HSP90B1	0.111066	-0.0739067	0.153	0.18	1	-0.027
PBRM1	0.111101	-0.0454313	0.423	0.474	1	-0.051
CPEB2	0.111139	-0.0343015	0.119	0.144	1	-0.025
GALM	0.111524	-0.0255735	0.095	0.118	1	-0.023
RNF41	0.111629	-0.0987565	0.082	0.102	1	-0.02
RPRD2	0.11265	-0.06644	0.274	0.31	1	-0.036
NPL	0.112894	-0.0508917	0.527	0.583	1	-0.056
STAT1	0.113005	0.208925	0.128	0.105	1	0.023
ZFAT	0.11307	-0.0658318	0.101	0.125	1	-0.024
ACAD10	0.113451	0.0073368	0.086	0.109	1	-0.023
ABCG1	0.11388	0.212486	0.119	0.098	1	0.021
SLC39A9	0.114041	-0.112605	0.084	0.103	1	-0.019
EWSR1	0.11407	0.194033	0.236	0.209	1	0.027
KIAA0319L	0.114199	-0.012678	0.296	0.339	1	-0.043
TGOLN2	0.114396	0.222897	0.159	0.135	1	0.024
ANKRD13D	0.11473	-0.0364152	0.174	0.205	1	-0.031
RNF13	0.114735	-0.0562431	0.422	0.472	1	-0.05
NLRP3	0.115192	0.00791841	0.162	0.194	1	-0.032
UCK2	0.115531	0.16389	0.109	0.087	1	0.022
CYSLTR1	0.115778	-0.0880519	0.083	0.103	1	-0.02
PTGS1	0.115871	-0.0556594	0.167	0.198	1	-0.031
MAPK1	0.115934	0.00827511	0.288	0.328	1	-0.04
ACTR2	0.115973	-0.0213444	0.394	0.439	1	-0.045
UBR5	0.116005	-0.0121712	0.388	0.444	1	-0.056
HSPBAP1	0.116015	-0.0562446	0.246	0.28	1	-0.034
R3HCC1L	0.116221	-0.0679021	0.257	0.291	1	-0.034
AKAP10	0.116531	-0.0256689	0.371	0.417	1	-0.046
DHTKD1	0.116795	-0.0816948	0.162	0.189	1	-0.027
ACSM5	0.116808	-0.0955244	0.101	0.123	1	-0.022
ACBD6	0.116931	-0.0781728	0.291	0.328	1	-0.037
RUNX1	0.116981	0.180567	0.804	0.816	1	-0.012
CAMKMT	0.117013	-0.167074	0.314	0.344	1	-0.03
MYO6	0.117215	-0.118494	0.136	0.16	1	-0.024
TCF12	0.117494	-0.0503738	0.844	0.897	1	-0.053
MGRN1	0.11761	0.224027	0.179	0.155	1	0.024
SEMA6D	0.117685	-0.0460341	0.084	0.105	1	-0.021
VCL	0.117775	-0.0888543	0.113	0.137	1	-0.024
CIRBP	0.118062	-0.05812	0.183	0.212	1	-0.029
MMD	0.118187	-0.0909146	0.105	0.127	1	-0.022
ZNF782	0.118348	-0.0984108	0.133	0.157	1	-0.024
LINC01266	0.118556	-0.0104621	0.111	0.135	1	-0.024
ZNF618	0.118667	0.00789097	0.23	0.266	1	-0.036
DGKD	0.118717	0.201136	0.176	0.152	1	0.024
PPFIBP2	0.118864	0.158038	0.144	0.119	1	0.025
PNPLA6	0.118961	-0.111345	0.097	0.118	1	-0.021
KLHL20	0.118986	-0.0888377	0.142	0.168	1	-0.026
EPS15	0.11907	0.239757	0.488	0.483	1	0.005
PDZD8	0.119159	-0.0910606	0.126	0.15	1	-0.024
GNA15	0.119872	-0.0679203	0.08	0.1	1	-0.02
RFTN1	0.120624	0.158241	0.119	0.096	1	0.023
TMEM30A	0.120834	-0.0913676	0.085	0.105	1	-0.02
TFEC	0.120838	-0.0138151	0.329	0.376	1	-0.047
PLEKHO1	0.12086	-0.00898474	0.234	0.271	1	-0.037
AKNA	0.120978	-0.0265483	0.26	0.299	1	-0.039
PIAS1	0.121189	-0.06173	0.594	0.66	1	-0.066
SLC36A4	0.1216	-0.0828242	0.129	0.153	1	-0.024
DYRK1A	0.122204	-0.030942	0.494	0.545	1	-0.051
GLMN	0.12275	-0.0844959	0.098	0.119	1	-0.021
TOPBP1	0.122941	0.140351	0.1	0.08	1	0.02
SNX3	0.123002	-0.0842096	0.135	0.16	1	-0.025
PLEC	0.123006	0.201358	0.116	0.094	1	0.022
IQSEC2	0.123424	0.19251	0.123	0.102	1	0.021
RICTOR	0.123683	-0.0813732	0.354	0.394	1	-0.04
MICU3	0.123761	-0.115395	0.217	0.246	1	-0.029
HCLS1	0.123919	0.164241	0.379	0.353	1	0.026
AGO4	0.124333	-0.0845602	0.317	0.353	1	-0.036
C12orf4	0.124604	-0.111088	0.11	0.13	1	-0.02
DCTN4	0.124795	-0.0993736	0.24	0.273	1	-0.033
CSPP1	0.124848	-0.0223006	0.155	0.184	1	-0.029
FDFT1	0.125066	0.00481909	0.11	0.134	1	-0.024
USP25	0.125272	-0.0877933	0.318	0.351	1	-0.033
JMJD1C	0.125284	-0.0615041	0.701	0.761	1	-0.06
NDUFAF5	0.125759	-0.0629531	0.098	0.119	1	-0.021
ARHGAP35	0.125769	-0.0455464	0.278	0.314	1	-0.036
FAR2	0.125783	-0.0783339	0.332	0.373	1	-0.041
FARP2	0.126053	-0.0313641	0.204	0.237	1	-0.033
GNG2	0.126323	-0.0538489	0.214	0.244	1	-0.03
IL18	0.126461	-0.0198456	0.388	0.437	1	-0.049
RNF216	0.126664	-0.101119	0.441	0.478	1	-0.037
CTNND2	0.126805	0.0382629	0.16	0.191	1	-0.031
RBM28	0.126945	-0.0757596	0.09	0.111	1	-0.021
THRB	0.126949	0.280491	0.148	0.127	1	0.021
IGSF21	0.127127	0.0370645	0.609	0.709	1	-0.1
GAS6	0.12753	0.264364	0.278	0.258	1	0.02
CSE1L	0.127849	-0.0717579	0.091	0.111	1	-0.02
TTC13	0.128109	-0.0860405	0.185	0.212	1	-0.027
EIF4A2	0.128283	-0.0209204	0.134	0.16	1	-0.026
CPQ	0.128434	0.124894	0.435	0.41	1	0.025
HDAC3	0.128437	-0.0591222	0.095	0.116	1	-0.021
SLC20A1	0.128862	0.233981	0.111	0.091	1	0.02
ANKIB1	0.129282	-0.0357139	0.286	0.326	1	-0.04
AREL1	0.129473	-0.101919	0.09	0.111	1	-0.021
CTNND1	0.129863	-0.121291	0.217	0.244	1	-0.027
STAMBPL1	0.130108	0.0195339	0.248	0.287	1	-0.039
NSL1	0.130126	-0.067132	0.194	0.223	1	-0.029
HERC2	0.13033	-0.0759374	0.41	0.463	1	-0.053
FANCL	0.131085	-0.0764811	0.082	0.102	1	-0.02
KDM4B	0.131272	0.23161	0.354	0.339	1	0.015
PCGF3	0.131329	0.125653	0.136	0.112	1	0.024
ABCC1	0.131573	0.250216	0.156	0.134	1	0.022
ICA1	0.131697	-0.0241893	0.135	0.16	1	-0.025
PDXDC1	0.13194	-0.00641973	0.232	0.269	1	-0.037
PITPNA	0.132097	0.000588916	0.24	0.278	1	-0.038
PBX3	0.132113	-0.128211	0.278	0.307	1	-0.029
ZNF644	0.132343	-0.0306679	0.392	0.446	1	-0.054
MT-ND3	0.132538	-0.0982538	0.193	0.223	1	-0.03
USP39	0.133101	-0.04145	0.127	0.152	1	-0.025
TPP2	0.133332	-0.0475464	0.249	0.283	1	-0.034
TATDN3	0.133394	-0.0641497	0.115	0.139	1	-0.024
DNM2	0.13345	0.206158	0.481	0.471	1	0.01
WDTC1	0.133656	-0.0978575	0.099	0.119	1	-0.02
RSRC1	0.133703	-0.117015	0.366	0.403	1	-0.037
NLN	0.133875	0.16018	0.11	0.089	1	0.021
BTAF1	0.13388	-0.0772296	0.314	0.349	1	-0.035
ATF1	0.134438	-0.0786327	0.114	0.135	1	-0.021
NCOR2	0.134529	0.191597	0.521	0.524	1	-0.003
CIR1	0.134547	-0.0682977	0.11	0.132	1	-0.022
WDR26	0.134573	-0.0114234	0.242	0.276	1	-0.034
DNMT1	0.134658	0.120879	0.105	0.084	1	0.021
PIK3R1	0.134717	0.196398	0.523	0.517	1	0.006
FTX	0.134964	-0.0609647	0.742	0.811	1	-0.069
TRERF1	0.135303	0.00135325	0.179	0.209	1	-0.03
EVI5	0.135772	-0.0257529	0.427	0.48	1	-0.053
ARF1	0.135939	0.200566	0.143	0.121	1	0.022
GRK5	0.136567	-0.0588141	0.228	0.258	1	-0.03
RUFY3	0.137138	-0.0402411	0.318	0.357	1	-0.039
LMO7	0.137651	-0.0955957	0.101	0.123	1	-0.022
CASP8AP2	0.137893	-0.113724	0.126	0.148	1	-0.022
ATG12	0.138503	-0.129107	0.088	0.107	1	-0.019
CRK	0.138569	-0.0372179	0.205	0.237	1	-0.032
FLOT2	0.138637	-0.0450592	0.153	0.18	1	-0.027
CNOT1	0.139188	-0.00594402	0.209	0.242	1	-0.033
JKAMP	0.13935	-0.0201597	0.08	0.1	1	-0.02
FBXO42	0.139354	0.143294	0.27	0.244	1	0.026
YBX3	0.139719	0.222296	0.118	0.098	1	0.02
TRABD	0.140133	-0.0595582	0.105	0.127	1	-0.022
PARG	0.140213	-0.0376563	0.187	0.216	1	-0.029
GATM	0.140261	-0.102131	0.09	0.109	1	-0.019
CARF	0.140301	-0.0761658	0.09	0.111	1	-0.021
SLC25A17	0.140393	-0.0888075	0.085	0.103	1	-0.018
RFWD3	0.140508	-0.079124	0.111	0.132	1	-0.021
COLGALT1	0.140568	-0.0254811	0.215	0.246	1	-0.031
PSME4	0.141429	0.144831	0.322	0.298	1	0.024
MFF	0.14169	0.097184	0.155	0.13	1	0.025
ME2	0.141762	-0.0418161	0.289	0.324	1	-0.035
SPIN1	0.141907	-0.0940165	0.328	0.364	1	-0.036
ATXN3	0.142177	-0.0736055	0.172	0.198	1	-0.026
ZNF608	0.142186	-0.0392835	0.102	0.123	1	-0.021
MCCC1	0.142232	-0.0491909	0.206	0.235	1	-0.029
MX1	0.142241	0.211446	0.115	0.094	1	0.021
ZNF397	0.142558	-0.0614999	0.115	0.137	1	-0.022
FAM20C	0.142595	0.215716	0.136	0.116	1	0.02
MARK4	0.142815	0.10794	0.112	0.091	1	0.021
KDM7A	0.142872	-0.0978543	0.247	0.276	1	-0.029
SETX	0.143098	0.176408	0.557	0.551	1	0.006
AMPD3	0.143234	-0.104515	0.235	0.266	1	-0.031
PPM1K	0.14337	-0.0332796	0.149	0.175	1	-0.026
MSANTD2	0.143478	-0.0498116	0.114	0.137	1	-0.023
AAGAB	0.143701	-0.111556	0.101	0.121	1	-0.02
FAM91A1	0.1445	0.0591901	0.124	0.15	1	-0.026
TBL1XR1	0.145166	-0.00915949	0.53	0.599	1	-0.069
PSPC1	0.145298	-0.04442	0.291	0.328	1	-0.037
LRRC37B	0.14539	-0.0585533	0.124	0.146	1	-0.022
ETS2	0.145768	0.273845	0.237	0.219	1	0.018
HADHB	0.145829	-0.0620288	0.153	0.18	1	-0.027
LRRC69	0.145849	-0.113649	0.137	0.159	1	-0.022
CCDC92	0.14593	-0.134297	0.119	0.141	1	-0.022
NUTM2A-AS1	0.146177	-0.0690322	0.303	0.339	1	-0.036
EMC2	0.146567	-0.01886	0.085	0.105	1	-0.02
STX18-AS1	0.146993	-0.0060752	0.08	0.1	1	-0.02
HDAC8	0.147018	-0.056814	0.299	0.339	1	-0.04
STX17	0.147033	-0.144804	0.085	0.103	1	-0.018
CD46	0.147217	-0.0782915	0.141	0.164	1	-0.023
NAA20	0.147298	-0.0646347	0.135	0.159	1	-0.024
PELI1	0.147382	0.26307	0.528	0.515	1	0.013
KIAA1109	0.147473	-0.0450297	0.404	0.444	1	-0.04
P4HA1	0.147683	0.0957137	0.32	0.367	1	-0.047
IST1	0.147811	0.153652	0.192	0.168	1	0.024
TADA2A	0.147933	-0.0684576	0.106	0.127	1	-0.021
ZMYND8	0.148286	-0.114248	0.324	0.357	1	-0.033
FAM214A	0.148729	-0.115682	0.147	0.169	1	-0.022
GRAMD1A	0.148835	0.28196	0.242	0.223	1	0.019
DROSHA	0.149082	-0.132995	0.148	0.169	1	-0.021
SRPK2	0.149444	-0.0831501	0.358	0.394	1	-0.036
INPPL1	0.149611	-0.0281575	0.095	0.116	1	-0.021
UBE2J2	0.14998	-0.0386039	0.092	0.112	1	-0.02
PRKX	0.150268	-0.0328964	0.189	0.217	1	-0.028
ERBB4	0.150537	0.00931645	0.19	0.221	1	-0.031
IFFO1	0.150562	-0.0574354	0.086	0.105	1	-0.019
LARP4	0.150644	-0.0283822	0.202	0.232	1	-0.03
GMDS	0.150912	-0.0664841	0.339	0.38	1	-0.041
PTPRG	0.151326	0.421354	0.113	0.094	1	0.019
FAM120A	0.151373	-0.0738135	0.342	0.378	1	-0.036
STX8	0.151555	-0.0425625	0.373	0.412	1	-0.039
TNKS	0.15183	-0.0613406	0.305	0.339	1	-0.034
UBN2	0.152263	-0.111814	0.189	0.214	1	-0.025
MACF1	0.152325	-0.0365452	0.687	0.731	1	-0.044
SIPA1L3	0.152361	0.00253744	0.31	0.351	1	-0.041
CPA6	0.152441	-0.0982068	0.097	0.116	1	-0.019
PARN	0.152946	-0.0907913	0.218	0.248	1	-0.03
TSPAN5	0.153454	-0.0372062	0.081	0.1	1	-0.019
TFDP2	0.153679	-0.064875	0.142	0.166	1	-0.024
POT1	0.154249	-0.0163204	0.092	0.112	1	-0.02
GOPC	0.15426	-0.0805755	0.1	0.119	1	-0.019
PMEPA1	0.154404	-0.127392	0.173	0.2	1	-0.027
TMEM168	0.154431	-0.117974	0.176	0.2	1	-0.024
ARSB	0.15451	-0.00559659	0.264	0.305	1	-0.041
TASP1	0.15599	-0.0855232	0.136	0.159	1	-0.023
ACYP2	0.156031	0.00472189	0.334	0.373	1	-0.039
UGGT2	0.156066	-0.0650509	0.331	0.367	1	-0.036
UGGT1	0.15613	-0.0932337	0.145	0.169	1	-0.024
GPATCH2	0.156223	-0.0774469	0.199	0.226	1	-0.027
GPBP1	0.156468	-0.0534318	0.338	0.373	1	-0.035
STAT2	0.156633	0.174085	0.122	0.102	1	0.02
ZSCAN5A	0.156859	-0.109439	0.129	0.152	1	-0.023
DYNC2H1	0.157818	-0.0542502	0.089	0.109	1	-0.02
ARPC5	0.157986	-0.0891844	0.108	0.128	1	-0.02
MBTPS1	0.158215	-0.105396	0.175	0.2	1	-0.025
YEATS2	0.158314	0.216851	0.208	0.187	1	0.021
ZCCHC7	0.158361	-0.0708671	0.398	0.439	1	-0.041
SNCA	0.158601	0.00186974	0.334	0.376	1	-0.042
ERICH1	0.158933	0.293721	0.386	0.383	1	0.003
ZBTB1	0.159283	-0.0419244	0.203	0.234	1	-0.031
KIAA1328	0.159415	-0.116655	0.281	0.314	1	-0.033
AFTPH	0.159502	-0.0615598	0.284	0.317	1	-0.033
UBA6-AS1	0.159683	-0.0224269	0.118	0.141	1	-0.023
QRICH1	0.160084	-0.0635791	0.136	0.159	1	-0.023
SENP5	0.160238	0.266782	0.268	0.251	1	0.017
XACT	0.160372	-0.128524	0.178	0.205	1	-0.027
VAPB	0.160494	-0.0715664	0.153	0.176	1	-0.023
RDX	0.160888	-0.0532349	0.173	0.198	1	-0.025
ARMC8	0.160957	-0.0516449	0.236	0.266	1	-0.03
VPS26A	0.161102	0.179927	0.131	0.111	1	0.02
TRAPPC11	0.161245	-0.0302137	0.138	0.16	1	-0.022
IPO7	0.161396	-0.080617	0.153	0.176	1	-0.023
ING5	0.161764	0.174604	0.1	0.082	1	0.018
STK3	0.162038	-0.0011118	0.48	0.537	1	-0.057
HPS3	0.16247	-0.105211	0.219	0.244	1	-0.025
CNTLN	0.162485	-0.126082	0.267	0.294	1	-0.027
CCDC93	0.162522	-0.0770998	0.168	0.193	1	-0.025
UXS1	0.162637	-0.0730743	0.098	0.118	1	-0.02
CCNL2	0.162854	0.192071	0.134	0.114	1	0.02
ZHX3	0.162858	-0.15176	0.138	0.159	1	-0.021
SNX14	0.162934	-0.0583425	0.187	0.214	1	-0.027
EFCAB13	0.163209	0.00937146	0.135	0.16	1	-0.025
EXOC2	0.163373	-0.0989499	0.253	0.28	1	-0.027
TYW1B	0.163531	-0.0298365	0.142	0.166	1	-0.024
N4BP2L1	0.163611	0.297552	0.179	0.16	1	0.019
BAIAP2	0.164379	-0.0430152	0.083	0.102	1	-0.019
TIAM2	0.164789	-0.0826862	0.237	0.266	1	-0.029
HLA-DPB1	0.165143	0.29515	0.181	0.162	1	0.019
ZNF780B	0.165154	-0.0723701	0.218	0.246	1	-0.028
PIK3R5	0.165154	-0.0592831	0.561	0.613	1	-0.052
SMAD5	0.165158	-0.0539062	0.135	0.157	1	-0.022
MAPK10	0.165191	0.299116	0.159	0.143	1	0.016
SPOPL	0.165255	-0.0768043	0.232	0.26	1	-0.028
SUCLA2	0.165298	-0.0421486	0.137	0.16	1	-0.023
DDX60	0.16562	-0.0614789	0.105	0.125	1	-0.02
HAVCR2	0.165688	0.00481889	0.324	0.362	1	-0.038
SEC24B	0.165763	-0.0986379	0.249	0.276	1	-0.027
SMS	0.165982	-0.0256673	0.156	0.18	1	-0.024
HIBCH	0.166022	-0.0893457	0.234	0.26	1	-0.026
ASH1L	0.166425	0.148231	0.653	0.651	1	0.002
RNF19B	0.16647	-0.107977	0.107	0.127	1	-0.02
PCBP3	0.166626	-0.0864486	0.093	0.112	1	-0.019
HDAC4	0.166714	0.21076	0.462	0.456	1	0.006
KLHL8	0.16682	-0.00959488	0.163	0.189	1	-0.026
CTNNA3	0.167222	-0.205356	0.135	0.157	1	-0.022
NUP93	0.167477	0.177474	0.149	0.128	1	0.021
UBE2G1	0.167856	-0.0126787	0.201	0.228	1	-0.027
PHTF2	0.168438	-0.0291061	0.204	0.234	1	-0.03
CUX1	0.168637	0.100122	0.624	0.631	1	-0.007
IGF1R	0.169036	0.159434	0.178	0.155	1	0.023
SNX19	0.169173	-0.0750732	0.17	0.193	1	-0.023
GIMAP8	0.169286	-0.00557536	0.152	0.178	1	-0.026
GLRX3	0.169524	0.153588	0.116	0.096	1	0.02
TRA2B	0.169849	0.0130723	0.273	0.308	1	-0.035
WDPCP	0.169964	-0.079445	0.273	0.305	1	-0.032
SNX6	0.170088	0.333044	0.235	0.223	1	0.012
PKN1	0.17028	-0.0346679	0.137	0.16	1	-0.023
ITFG1	0.170601	0.155128	0.467	0.449	1	0.018
CLPB	0.171109	-0.14081	0.135	0.155	1	-0.02
AP1G1	0.171738	0.192554	0.183	0.162	1	0.021
CASP10	0.172015	0.00318166	0.12	0.143	1	-0.023
YAF2	0.172087	-0.0395574	0.216	0.244	1	-0.028
PIEZO1	0.172277	-0.0132499	0.143	0.168	1	-0.025
PSD3	0.172639	0.199758	0.258	0.235	1	0.023
MCCC2	0.172671	-0.152616	0.095	0.112	1	-0.017
RALGAPB	0.172705	-0.0471273	0.209	0.235	1	-0.026
UNC5B	0.173155	-0.0824036	0.098	0.118	1	-0.02
KDM3A	0.173377	-0.105351	0.143	0.164	1	-0.021
CORO1C	0.173527	0.174734	0.19	0.169	1	0.021
AATF	0.173571	0.175381	0.186	0.164	1	0.022
NGLY1	0.173642	-0.0657678	0.177	0.201	1	-0.024
SIRT1	0.173707	-0.0544486	0.12	0.141	1	-0.021
LILRB4	0.174259	0.0126504	0.132	0.157	1	-0.025
MROH1	0.174297	0.131054	0.141	0.119	1	0.022
TTLL5	0.174487	0.00525173	0.171	0.198	1	-0.027
RALY	0.174716	-0.0107798	0.254	0.285	1	-0.031
RSPRY1	0.174724	-0.119538	0.099	0.116	1	-0.017
PWWP2A	0.174765	-0.0364545	0.113	0.134	1	-0.021
SQSTM1	0.174837	0.29262	0.183	0.164	1	0.019
ZNF638	0.174899	-0.0738187	0.531	0.579	1	-0.048
NOS1AP	0.174914	-0.0943421	0.082	0.1	1	-0.018
CDK17	0.174942	0.118588	0.188	0.162	1	0.026
SPI1	0.175068	0.199228	0.227	0.207	1	0.02
USP22	0.175505	0.0988187	0.201	0.176	1	0.025
CCNC	0.17551	-0.0545165	0.088	0.107	1	-0.019
EXOG	0.175933	0.000161479	0.081	0.1	1	-0.019
TPST2	0.176037	0.105415	0.108	0.089	1	0.019
PARP9	0.176305	0.262062	0.213	0.196	1	0.017
DERA	0.176435	-0.0483885	0.157	0.182	1	-0.025
PPP1R18	0.176739	-0.103858	0.09	0.107	1	-0.017
CHKA	0.176893	0.279512	0.367	0.358	1	0.009
SMYD4	0.176926	-0.0737869	0.124	0.146	1	-0.022
FOXO3	0.176958	-0.0228308	0.417	0.462	1	-0.045
AGTPBP1	0.177164	-0.0377392	0.279	0.31	1	-0.031
ZNF592	0.177213	-0.119694	0.206	0.232	1	-0.026
CHST11	0.178336	0.180392	0.908	0.95	1	-0.042
HMBOX1	0.178374	0.000758977	0.327	0.367	1	-0.04
MGA	0.178493	-0.0212031	0.237	0.269	1	-0.032
SCAPER	0.178527	-0.0223259	0.397	0.444	1	-0.047
CNOT2	0.178642	-0.104786	0.33	0.358	1	-0.028
MAPK8IP3	0.178835	-0.0707619	0.191	0.216	1	-0.025
MICAL3	0.179367	0.00912802	0.109	0.13	1	-0.021
NCK2	0.179517	0.000361586	0.578	0.619	1	-0.041
PRKCD	0.179598	-0.0141326	0.225	0.258	1	-0.033
TFCP2	0.179924	-0.00351996	0.331	0.369	1	-0.038
OPHN1	0.180062	-0.047259	0.189	0.214	1	-0.025
RPE	0.180513	0.111049	0.1	0.082	1	0.018
SMG1	0.180672	0.194521	0.394	0.383	1	0.011
TIMP2	0.181118	0.188683	0.31	0.291	1	0.019
CD47	0.181247	0.132065	0.104	0.086	1	0.018
YIPF4	0.181261	-0.0576535	0.146	0.169	1	-0.023
METTL8	0.181409	-0.033264	0.132	0.153	1	-0.021
NPHP4	0.181444	0.0158734	0.098	0.118	1	-0.02
MYO1F	0.181575	-0.0291004	0.555	0.602	1	-0.047
ABCB7	0.182024	-0.00575204	0.162	0.189	1	-0.027
GPI	0.182059	0.205586	0.138	0.119	1	0.019
TMPO	0.182499	0.158735	0.12	0.102	1	0.018
ELMOD3	0.182888	-0.0404534	0.126	0.148	1	-0.022
ABCD3	0.183858	0.00603237	0.11	0.089	1	0.021
KAT2B	0.183919	-0.0539185	0.195	0.221	1	-0.026
CSNK1D	0.183969	0.147484	0.213	0.191	1	0.022
MT-CO1	0.184035	0.354095	0.366	0.353	1	0.013
MKNK1	0.184295	-0.0485147	0.517	0.565	1	-0.048
ARHGAP26	0.184429	0.140052	0.881	0.9	1	-0.019
PLEKHM1	0.184459	0.206018	0.148	0.13	1	0.018
CEP57	0.18446	-0.0375948	0.11	0.13	1	-0.02
BNC2	0.18571	-0.0667056	0.6	0.635	1	-0.035
CLIP2	0.185771	-0.0282921	0.256	0.287	1	-0.031
UNC93B1	0.185962	-0.0303046	0.183	0.209	1	-0.026
FAF2	0.186299	0.00217339	0.14	0.164	1	-0.024
IFI44	0.186363	0.188731	0.101	0.084	1	0.017
UTP20	0.186421	-0.12929	0.105	0.123	1	-0.018
GPRIN3	0.186494	-0.0712916	0.355	0.385	1	-0.03
ZDHHC2	0.186618	-0.124781	0.13	0.15	1	-0.02
PPP4R1	0.186627	0.235995	0.158	0.139	1	0.019
UBE3C	0.186794	-0.0777813	0.369	0.401	1	-0.032
ZNF83	0.187079	0.0587934	0.184	0.159	1	0.025
NUTM2B-AS1	0.18721	-0.0496044	0.285	0.317	1	-0.032
GSN	0.187627	-0.00673065	0.462	0.515	1	-0.053
SUPT3H	0.187975	-0.027649	0.382	0.424	1	-0.042
SUZ12	0.188282	-0.058931	0.268	0.299	1	-0.031
SUCLG2-AS1	0.189805	-0.000928216	0.085	0.103	1	-0.018
GAK	0.190082	-0.0583227	0.379	0.412	1	-0.033
FTO	0.190126	-0.0356447	0.418	0.462	1	-0.044
SRGAP3	0.190462	0.0482708	0.358	0.399	1	-0.041
IFNGR2	0.190614	0.205523	0.404	0.394	1	0.01
WDR44	0.190772	-0.099353	0.183	0.209	1	-0.026
MGAT1	0.190834	0.229952	0.189	0.169	1	0.02
ATXN10	0.190842	-0.0531676	0.394	0.444	1	-0.05
KIF13A	0.190865	-0.0264396	0.18	0.205	1	-0.025
BCL7C	0.190929	-0.0739361	0.084	0.102	1	-0.018
EPM2A	0.191108	-0.0740109	0.103	0.121	1	-0.018
CCDC130	0.191304	-0.0998598	0.084	0.1	1	-0.016
AHDC1	0.191553	0.137048	0.109	0.091	1	0.018
ZNF789	0.191561	-0.0539353	0.099	0.118	1	-0.019
GGA2	0.19169	-0.0733758	0.26	0.285	1	-0.025
HERPUD2	0.191881	0.0888045	0.118	0.098	1	0.02
CASK	0.192302	0.0159161	0.226	0.258	1	-0.032
CLYBL	0.192721	-0.0126731	0.185	0.21	1	-0.025
LARS2	0.192852	-0.0725907	0.133	0.153	1	-0.02
PACS2	0.19303	-0.0202596	0.28	0.314	1	-0.034
EIF3A	0.193073	0.173104	0.226	0.207	1	0.019
HNMT	0.193882	0.0434693	0.16	0.187	1	-0.027
MLH3	0.193985	-0.0597126	0.083	0.1	1	-0.017
PISD	0.194248	0.173904	0.123	0.105	1	0.018
SEC22A	0.194273	-0.0746733	0.201	0.226	1	-0.025
ABI2	0.194724	-0.0399489	0.185	0.209	1	-0.024
WWP1	0.194784	0.337721	0.214	0.196	1	0.018
MGLL	0.195204	-0.0681866	0.185	0.209	1	-0.024
SREK1	0.195316	0.219439	0.174	0.155	1	0.019
NFATC3	0.195336	-0.00524089	0.384	0.433	1	-0.049
LRRC28	0.195462	-0.0744938	0.147	0.168	1	-0.021
UBE2B	0.195541	-0.0790501	0.165	0.187	1	-0.022
MYO9B	0.196253	0.171423	0.586	0.588	1	-0.002
MNDA	0.196357	-0.050334	0.117	0.137	1	-0.02
SAE1	0.196668	-0.0390548	0.084	0.102	1	-0.018
NAV1	0.197062	-0.0489924	0.112	0.132	1	-0.02
TP53BP1	0.197069	0.012851	0.102	0.121	1	-0.019
CHMP4B	0.197248	-0.131207	0.111	0.13	1	-0.019
GKAP1	0.197341	-0.0817363	0.093	0.111	1	-0.018
SLC4A4	0.197479	0.0750501	0.102	0.123	1	-0.021
XPO1	0.197709	-0.0232088	0.325	0.36	1	-0.035
DENND1A	0.19771	0.162536	0.586	0.606	1	-0.02
PPP6R3	0.197732	-0.0195124	0.506	0.56	1	-0.054
LDAH	0.197839	-0.085423	0.112	0.13	1	-0.018
FUS	0.197942	-0.0286231	0.419	0.463	1	-0.044
EFCAB2	0.198259	-0.11859	0.087	0.103	1	-0.016
ZNF81	0.19877	-0.0183203	0.091	0.109	1	-0.018
SGPL1	0.199309	-0.0585736	0.096	0.114	1	-0.018
EIF5	0.199364	0.181567	0.124	0.107	1	0.017
DHRS7B	0.199381	-0.0700401	0.114	0.134	1	-0.02
RANBP10	0.199388	0.16364	0.106	0.089	1	0.017
TOP1	0.19948	0.157293	0.315	0.291	1	0.024
CLK1	0.19991	0.00349992	0.196	0.225	1	-0.029
CEP170	0.200019	-0.0493644	0.58	0.633	1	-0.053
GOLPH3L	0.200025	-0.06675	0.083	0.1	1	-0.017
TAX1BP1	0.200124	-0.0684008	0.258	0.287	1	-0.029
YY1	0.200829	-0.0359616	0.199	0.226	1	-0.027
FAM157C	0.200936	0.309995	0.177	0.162	1	0.015
SPP1	0.201254	0.381673	0.391	0.376	1	0.015
CSNK1G3	0.201357	-0.022201	0.153	0.175	1	-0.022
SLC6A6	0.201729	-0.0644568	0.118	0.137	1	-0.019
POU2F2	0.202439	0.138342	0.421	0.398	1	0.023
CARD8	0.202804	-0.0503592	0.322	0.357	1	-0.035
MPC1	0.202807	-0.0448453	0.083	0.1	1	-0.017
ZNF337	0.202944	-0.0686492	0.1	0.118	1	-0.018
ERI3	0.203195	-0.0876431	0.233	0.26	1	-0.027
AVL9	0.203641	-0.0558423	0.339	0.376	1	-0.037
BCL2L1	0.204416	-0.038276	0.269	0.299	1	-0.03
DIP2C	0.20456	0.313547	0.23	0.214	1	0.016
KPNA6	0.204651	-0.0354156	0.165	0.189	1	-0.024
EHMT1	0.205016	0.0102283	0.452	0.496	1	-0.044
ASPH	0.205074	0.254925	0.237	0.221	1	0.016
PEPD	0.205397	0.131004	0.114	0.096	1	0.018
GNAQ	0.205903	-0.0195073	0.841	0.889	1	-0.048
SSH2	0.206058	0.132	0.84	0.865	1	-0.025
SIGLEC8	0.206122	-0.0657783	0.112	0.132	1	-0.02
FLI1	0.206917	0.00590022	0.671	0.731	1	-0.06
RBMS2	0.206951	-0.103232	0.137	0.157	1	-0.02
TNFAIP8	0.207077	0.159819	0.209	0.185	1	0.024
DENND5A	0.207408	0.168054	0.352	0.337	1	0.015
DHX36	0.207469	0.147781	0.217	0.196	1	0.021
DNHD1	0.20762	-0.015584	0.091	0.109	1	-0.018
RAB40C	0.20778	0.00763768	0.116	0.137	1	-0.021
PARP6	0.207802	-0.0198534	0.101	0.119	1	-0.018
PI4KB	0.207814	0.190038	0.135	0.118	1	0.017
NFYC	0.207835	-0.0668039	0.189	0.212	1	-0.023
TMEM170B	0.208194	-0.0312474	0.106	0.125	1	-0.019
GSK3B	0.208408	-0.018078	0.459	0.517	1	-0.058
COMT	0.208851	0.224459	0.13	0.114	1	0.016
MANBA	0.20915	-0.0172812	0.492	0.542	1	-0.05
CLEC7A	0.209222	-0.0178676	0.206	0.232	1	-0.026
ZNF207	0.209262	-0.0607043	0.304	0.335	1	-0.031
IRF3	0.209479	0.131294	0.111	0.094	1	0.017
RRM2B	0.209836	-0.0250916	0.09	0.107	1	-0.017
TNRC18	0.210732	-0.0328575	0.593	0.638	1	-0.045
DDB1	0.211123	-0.0282983	0.111	0.13	1	-0.019
DNAJC16	0.211279	-0.0728183	0.09	0.107	1	-0.017
IGF1	0.212364	-0.0970298	0.108	0.127	1	-0.019
ABHD15-AS1	0.212983	-0.0733599	0.142	0.162	1	-0.02
DDX46	0.21308	-0.0136026	0.212	0.237	1	-0.025
BCL2	0.213504	0.00918923	0.476	0.512	1	-0.036
GTF2H1	0.214012	0.145755	0.116	0.098	1	0.018
SYNCRIP	0.214567	-0.0777864	0.118	0.135	1	-0.017
TBCD	0.21507	0.192367	0.217	0.198	1	0.019
ZNF326	0.215146	-0.0979984	0.132	0.15	1	-0.018
PRKCH	0.215411	0.322914	0.386	0.38	1	0.006
SLC25A25	0.215673	0.160575	0.113	0.096	1	0.017
TRIM56	0.215807	0.190171	0.194	0.175	1	0.019
HEATR1	0.215898	0.106983	0.101	0.084	1	0.017
ARID4B	0.21596	0.164442	0.431	0.424	1	0.007
GGA1	0.21602	0.107292	0.127	0.109	1	0.018
PIGN	0.216233	-0.0785445	0.216	0.239	1	-0.023
WDR33	0.2165	0.0146982	0.272	0.307	1	-0.035
KCNC3	0.217205	-0.0659922	0.094	0.111	1	-0.017
CWF19L2	0.21745	-0.0324945	0.21	0.239	1	-0.029
SETD5	0.218323	-0.0393766	0.398	0.439	1	-0.041
KIAA0825	0.218461	-0.0228172	0.104	0.123	1	-0.019
TAF1D	0.218471	-0.0380022	0.242	0.267	1	-0.025
EYA3	0.21851	-0.0343744	0.23	0.257	1	-0.027
GTF2E2	0.218642	-0.0357642	0.116	0.135	1	-0.019
TATDN1	0.218823	0.0902224	0.111	0.093	1	0.018
PIK3C3	0.218859	-0.0213657	0.2	0.225	1	-0.025
KLF6	0.218993	0.284199	0.192	0.176	1	0.016
RNLS	0.219473	-0.10086	0.118	0.135	1	-0.017
SECISBP2L	0.220705	-0.0715541	0.159	0.18	1	-0.021
RBM4	0.220877	-0.0608966	0.084	0.1	1	-0.016
ANP32A	0.220912	0.0189518	0.273	0.305	1	-0.032
LIN52	0.221047	-0.0510032	0.116	0.135	1	-0.019
CRYBG3	0.221101	0.122183	0.156	0.137	1	0.019
UHRF1BP1L	0.221337	-0.0112954	0.205	0.232	1	-0.027
C1QA	0.221418	-0.0416562	0.102	0.119	1	-0.017
ABI3	0.22152	-0.0217534	0.125	0.144	1	-0.019
GAN	0.221578	-0.0719223	0.099	0.116	1	-0.017
DICER1	0.221667	0.201025	0.284	0.267	1	0.017
TSPAN15	0.22179	-0.0565373	0.115	0.134	1	-0.019
NLRC5	0.222089	0.22224	0.183	0.166	1	0.017
THUMPD2	0.222247	-0.0806788	0.133	0.152	1	-0.019
MTX2	0.222585	-0.0323809	0.127	0.146	1	-0.019
DHX34	0.222931	0.223519	0.134	0.118	1	0.016
CHD8	0.223039	-0.0449325	0.174	0.196	1	-0.022
DTWD2	0.223311	-0.0318149	0.093	0.111	1	-0.018
SIPA1	0.223454	-0.0411157	0.091	0.107	1	-0.016
CREB1	0.223585	-0.0455694	0.245	0.273	1	-0.028
OLA1	0.223732	-0.0298296	0.254	0.278	1	-0.024
PLA2G15	0.223745	-0.123587	0.124	0.141	1	-0.017
SNX24	0.223825	-0.036319	0.25	0.276	1	-0.026
VAPA	0.224068	0.222516	0.23	0.212	1	0.018
ZBTB4	0.224253	0.100817	0.114	0.096	1	0.018
ANKRD13C	0.224296	-0.0438597	0.164	0.185	1	-0.021
CNPY3	0.224643	-0.0475505	0.139	0.16	1	-0.021
ESR1	0.224785	0.210727	0.135	0.118	1	0.017
KAZN	0.22487	0.281669	0.158	0.144	1	0.014
SLC7A7	0.225182	-0.0720044	0.162	0.184	1	-0.022
KIAA0232	0.225446	-0.0432087	0.304	0.333	1	-0.029
CAPN7	0.225738	0.00998858	0.2	0.226	1	-0.026
G3BP1	0.226385	-0.0122155	0.156	0.178	1	-0.022
ELMO1	0.226566	-0.00814731	0.947	0.971	1	-0.024
USP32	0.226607	0.129867	0.436	0.426	1	0.01
SLC12A6	0.226624	-0.0267029	0.211	0.239	1	-0.028
CSNK2A1	0.226754	-0.0580984	0.187	0.21	1	-0.023
[truncated: 1,909 more rows]

## Sheet: 5c
gene	p_val	avg_log2FC	pct.1	pct.2	p_val_adj	Difference
CST3	1.31107e-25	-1.27829	0.545	0.795	2.24782e-21	-0.25
APOE	1.63463e-24	-1.23283	0.549	0.781	2.80258e-20	-0.232
CKB	4.85918e-21	-0.987488	0.52	0.752	8.33106e-17	-0.232
HSPA1A	2.3932e-20	-1.56162	0.283	0.561	4.10315e-16	-0.278
CLU	1.08955e-19	-0.916628	0.803	0.901	1.86804e-15	-0.098
PTGDS	5.523e-18	-1.3924	0.234	0.498	9.46918e-14	-0.264
FTH1	1.50808e-16	-1.00109	0.475	0.706	2.5856e-12	-0.231
MT2A	2.60942e-15	-1.1175	0.463	0.673	4.47385e-11	-0.21
JUND	2.73628e-15	-1.00266	0.197	0.446	4.69135e-11	-0.249
HSPA1B	5.40578e-15	-1.16098	0.139	0.382	9.26821e-11	-0.243
DPP10	9.61163e-15	0.501162	0.984	0.925	1.64791e-10	0.059
TJP2	1.70438e-14	-1.02651	0.102	0.333	2.92216e-10	-0.231
RHOB	3.46392e-13	-0.94814	0.246	0.458	5.93889e-09	-0.212
SLC39A11	4.18651e-13	0.64548	0.873	0.752	7.17778e-09	0.121
PRKCA	6.86798e-13	0.475859	0.959	0.935	1.17752e-08	0.024
TESK2	7.18293e-13	0.724765	0.299	0.129	1.23151e-08	0.17
MSI2	9.63692e-13	0.430275	0.975	0.933	1.65225e-08	0.042
FAM85B	1.32149e-12	0.669962	0.336	0.16	2.26569e-08	0.176
ACTB	1.50364e-12	-0.790323	0.324	0.536	2.57799e-08	-0.212
ACTG1	2.09735e-12	-0.762239	0.27	0.491	3.59591e-08	-0.221
PDE4DIP	2.38133e-12	0.688879	0.82	0.69	4.08279e-08	0.13
ITM2B	4.46183e-12	-0.723098	0.291	0.518	7.6498e-08	-0.227
SORBS1	4.5754e-12	0.506426	0.988	0.965	7.84453e-08	0.023
GAPDH	6.61907e-12	-0.863982	0.373	0.58	1.13484e-07	-0.207
ADCY2	7.17025e-12	0.375955	0.967	0.931	1.22934e-07	0.036
EIF1	1.21309e-11	-0.77081	0.156	0.355	2.07984e-07	-0.199
SYT1	1.32134e-11	-1.31792	0.197	0.397	2.26544e-07	-0.2
SRP14	2.08204e-11	-0.708338	0.098	0.295	3.56965e-07	-0.197
ARHGEF4	2.70902e-11	0.593201	0.873	0.816	4.64461e-07	0.057
ITM2C	6.06197e-11	-0.784884	0.332	0.516	1.03932e-06	-0.184
HEPN1	6.08137e-11	-0.735374	0.168	0.373	1.04265e-06	-0.205
MT3	6.60934e-11	-0.717998	0.525	0.682	1.13317e-06	-0.157
FXYD1	9.42436e-11	-0.662965	0.119	0.314	1.61581e-06	-0.195
AGT	9.7676e-11	-0.701067	0.332	0.523	1.67466e-06	-0.191
ASB3	1.11294e-10	-0.702473	0.299	0.521	1.90813e-06	-0.222
CALM1	1.5455e-10	-0.782836	0.369	0.565	2.64977e-06	-0.196
CD81	2.07914e-10	-0.824672	0.361	0.525	3.56469e-06	-0.164
RPS6KA2	3.8371e-10	0.434446	0.877	0.849	6.57871e-06	0.028
S100B	4.71025e-10	-0.818835	0.381	0.541	8.07572e-06	-0.16
PEBP1	4.90341e-10	-0.677697	0.27	0.457	8.4069e-06	-0.187
MACF1	8.00682e-10	0.393356	0.975	0.97	1.37277e-05	0.005
HSP90AA1	8.30035e-10	-0.707746	0.475	0.638	1.4231e-05	-0.163
PLCB1	8.96175e-10	-0.750552	0.492	0.659	1.53649e-05	-0.167
RPS27	9.35407e-10	-0.734787	0.111	0.288	1.60376e-05	-0.177
RBMS3	1.30752e-09	-0.458076	0.365	0.592	2.24174e-05	-0.227
PPP2R2B	1.51935e-09	0.35606	0.988	0.986	2.60493e-05	0.002
TMSB4X	3.53015e-09	-0.912401	0.094	0.254	6.05245e-05	-0.16
FAM182B	4.28956e-09	0.688646	0.512	0.357	7.35445e-05	0.155
MEG3	4.29275e-09	-1.02419	0.053	0.206	7.35992e-05	-0.153
TNS3	4.5635e-09	0.618202	0.496	0.325	7.82412e-05	0.171
RPS18	1.00709e-08	-0.459752	0.016	0.149	0.000172665	-0.133
ABR	1.03385e-08	0.604616	0.795	0.69	0.000177253	0.105
RABGEF1	1.04691e-08	-0.599992	0.164	0.347	0.000179492	-0.183
RPL19	1.17417e-08	-0.557953	0.09	0.249	0.000201311	-0.159
AMZ2	1.25274e-08	-0.679767	0.348	0.511	0.000214783	-0.163
UBB	1.32801e-08	-0.772772	0.115	0.275	0.000227687	-0.16
RPS25	1.90047e-08	-0.623154	0.115	0.272	0.000325835	-0.157
NEAT1	2.18267e-08	0.336964	0.992	0.972	0.00037422	0.02
MT1E	2.33432e-08	-0.703877	0.262	0.425	0.000400219	-0.163
CRYAB	2.35675e-08	-0.90557	0.352	0.516	0.000404065	-0.164
WWOX	2.50425e-08	0.366082	0.967	0.952	0.000429354	0.015
RPL7A	2.50881e-08	-0.523352	0.037	0.174	0.000430135	-0.137
NDUFA4	2.73382e-08	-0.615501	0.098	0.248	0.000468714	-0.15
DTNA	3.26099e-08	0.289078	0.992	0.984	0.000559097	0.008
PSAP	3.9854e-08	-0.482422	0.422	0.597	0.000683296	-0.175
RPL38	4.15415e-08	-0.492571	0.053	0.194	0.000712229	-0.141
MT-CO2	5.1505e-08	-0.810035	0.48	0.625	0.000883053	-0.145
MT-ND3	6.97902e-08	-0.9659	0.418	0.554	0.00119655	-0.136
FTL	7.05988e-08	-0.674842	0.336	0.496	0.00121042	-0.16
KCNIP4	8.60165e-08	-1.7376	0.262	0.415	0.00147475	-0.153
TSPAN7	1.0415e-07	-0.415171	0.201	0.369	0.00178565	-0.168
PITPNC1	1.11101e-07	0.345906	0.98	0.965	0.00190483	0.015
LRRC7	1.14669e-07	-0.853276	0.16	0.309	0.001966	-0.149
MT-CO3	1.28562e-07	-0.835163	0.52	0.646	0.00220419	-0.126
LINC01411	1.3783e-07	1.34466	0.23	0.118	0.00236309	0.112
RPS27A	1.44479e-07	-0.554661	0.07	0.205	0.00247709	-0.135
PTCHD1-AS	1.75391e-07	0.546291	0.406	0.255	0.00300707	0.151
BICD1	1.89801e-07	0.560203	0.816	0.737	0.00325414	0.079
BCAN	2.44822e-07	-0.605887	0.357	0.498	0.00419747	-0.141
RPS13	2.60147e-07	-0.632923	0.074	0.2	0.00446022	-0.126
MT-ATP6	2.64569e-07	-0.995293	0.434	0.573	0.00453604	-0.139
GSE1	2.93861e-07	0.651811	0.455	0.309	0.00503824	0.146
FGFR3	2.97972e-07	-0.458052	0.504	0.671	0.00510873	-0.167
DYNLL1	3.12934e-07	-0.59905	0.246	0.398	0.00536526	-0.152
HYDIN	3.25571e-07	0.751397	0.451	0.33	0.00558192	0.121
NPAS3	3.7174e-07	0.185611	0.992	0.997	0.00637348	-0.005
USP54	4.00639e-07	0.716658	0.492	0.359	0.00686896	0.133
RFX4	4.76446e-07	0.349728	0.889	0.849	0.00816867	0.04
COX4I1	4.83717e-07	-0.403965	0.098	0.241	0.00829333	-0.143
ID2	5.16379e-07	-0.772403	0.381	0.506	0.00885332	-0.125
COX7B	5.52195e-07	-0.465656	0.053	0.175	0.00946738	-0.122
TMSB10	5.95225e-07	-0.566864	0.045	0.163	0.0102051	-0.118
CAMK2N1	6.10299e-07	-0.593863	0.131	0.268	0.0104636	-0.137
RPL10	6.30458e-07	-0.49925	0.148	0.29	0.0108092	-0.142
GJA1	6.49874e-07	-0.522658	0.525	0.66	0.0111421	-0.135
RPL24	7.02176e-07	-0.460511	0.078	0.209	0.0120388	-0.131
ENHO	7.35866e-07	-0.475519	0.123	0.266	0.0126164	-0.143
SNAP25	7.4487e-07	-0.819221	0.18	0.321	0.0127708	-0.141
PRDX1	7.79054e-07	-0.638469	0.172	0.303	0.0133569	-0.131
DBI	8.6042e-07	-0.640207	0.225	0.372	0.0147519	-0.147
FAU	9.2464e-07	-0.448525	0.061	0.184	0.015853	-0.123
CPE	1.01288e-06	-0.35666	0.725	0.887	0.0173659	-0.162
UCHL1	1.06123e-06	-0.65493	0.066	0.187	0.0181948	-0.121
TCF7L1	1.22255e-06	0.529901	0.561	0.417	0.0209606	0.144
RPL5	1.47545e-06	-0.41682	0.098	0.231	0.0252966	-0.133
JUNB	1.59251e-06	-0.791778	0.176	0.313	0.0273035	-0.137
COX7C	1.59512e-06	-0.508049	0.135	0.264	0.0273484	-0.129
TPT1	1.75511e-06	-0.431625	0.172	0.321	0.0300913	-0.149
ABCC4	1.75781e-06	0.619838	0.385	0.26	0.0301376	0.125
UQCR11	1.76579e-06	-0.33756	0.029	0.136	0.0302744	-0.107
RPL8	1.77604e-06	-0.423889	0.074	0.195	0.0304502	-0.121
CALM3	1.78243e-06	-0.634614	0.078	0.197	0.0305597	-0.119
AHNAK	1.84581e-06	0.632573	0.561	0.425	0.0316465	0.136
TUBB2A	1.86699e-06	-0.515225	0.045	0.156	0.0320096	-0.111
ACACB	1.93422e-06	0.622368	0.623	0.522	0.0331622	0.101
LUC7L2	2.01523e-06	-0.449351	0.217	0.369	0.0345511	-0.152
TNRC6A	2.15694e-06	0.283598	0.922	0.916	0.0369807	0.006
GABARAP	2.29221e-06	-0.469676	0.053	0.164	0.0392999	-0.111
RPL36	2.39674e-06	-0.419427	0.061	0.18	0.0410921	-0.119
ZMIZ1	2.40046e-06	0.46433	0.529	0.397	0.041156	0.132
NAIP	2.5402e-06	0.503011	0.213	0.112	0.0435517	0.101
UBL5	2.63115e-06	-0.300258	0.033	0.141	0.045111	-0.108
NRXN3	2.65522e-06	-1.21228	0.242	0.368	0.0455237	-0.126
HSP90AB1	2.66074e-06	-0.619418	0.225	0.365	0.0456184	-0.14
RPL11	2.6985e-06	-0.515077	0.164	0.298	0.0462658	-0.134
RPLP1	2.83695e-06	-0.548342	0.168	0.298	0.0486395	-0.13
ITPKB	2.99546e-06	0.544098	0.799	0.734	0.0513572	0.065
RPL23A	3.03889e-06	-0.536671	0.115	0.236	0.0521017	-0.121
HERC2	3.03971e-06	0.566099	0.537	0.403	0.0521158	0.134
ENO2	3.07976e-06	-0.496753	0.139	0.274	0.0528024	-0.135
UBC	3.23657e-06	-0.482646	0.369	0.528	0.055491	-0.159
UQCRQ	3.32227e-06	-0.369222	0.029	0.128	0.0569604	-0.099
DAPK1	3.44903e-06	0.486498	0.676	0.597	0.0591336	0.079
DPP6	3.58889e-06	0.588228	0.762	0.679	0.0615315	0.083
NME3	3.61816e-06	-0.413864	0.172	0.312	0.0620334	-0.14
RPL13A	3.99667e-06	-0.388225	0.053	0.165	0.0685229	-0.112
ATF7	4.09533e-06	-0.534908	0.152	0.284	0.0702144	-0.132
RPS4X	4.16502e-06	-0.432486	0.09	0.207	0.0714093	-0.117
PCSK1N	4.18972e-06	-0.482736	0.082	0.202	0.0718327	-0.12
RTN4	4.23034e-06	-0.507268	0.471	0.589	0.0725291	-0.118
OPCML	4.30279e-06	-1.12716	0.115	0.232	0.0737713	-0.117
RPL29	4.30546e-06	-0.491472	0.082	0.199	0.073817	-0.117
RIMS1	4.35374e-06	-0.571652	0.119	0.251	0.0746449	-0.132
RPL15	4.63654e-06	-0.511269	0.086	0.201	0.0794935	-0.115
CIRBP	4.66985e-06	-0.45704	0.43	0.565	0.0800645	-0.135
ID3	5.03198e-06	-1.2674	0.172	0.29	0.0862733	-0.118
DDX5	5.50669e-06	-0.456758	0.422	0.567	0.0944122	-0.145
SNTG1	6.03075e-06	-0.86313	0.107	0.223	0.103397	-0.116
SLC4A10	6.06987e-06	-0.536243	0.025	0.119	0.104068	-0.094
ARHGAP26	6.43241e-06	0.291319	0.873	0.812	0.110284	0.061
KIAA1671	6.43736e-06	0.537619	0.59	0.476	0.110369	0.114
PPDPF	6.72414e-06	-0.396034	0.086	0.202	0.115285	-0.116
RPL28	6.77154e-06	-0.37588	0.127	0.255	0.116098	-0.128
B4GAT1	6.84227e-06	-0.428234	0.037	0.135	0.117311	-0.098
ATP1B1	6.893e-06	-0.593387	0.102	0.224	0.118181	-0.122
RPL32	6.981e-06	-0.559968	0.148	0.268	0.119689	-0.12
RPL30	7.19661e-06	-0.51812	0.127	0.246	0.123386	-0.119
YWHAH	7.39983e-06	-0.381102	0.025	0.12	0.12687	-0.095
PARD3	7.72553e-06	0.282883	0.934	0.91	0.132454	0.024
TNNI3K	7.99565e-06	-0.341242	0.037	0.138	0.137085	-0.101
NDUFA13	8.07503e-06	-0.344257	0.016	0.106	0.138446	-0.09
TOB1	8.1578e-06	-0.536438	0.176	0.307	0.139866	-0.131
DNAJB1	8.24872e-06	-0.725627	0.127	0.249	0.141424	-0.122
NCDN	8.59443e-06	-0.528289	0.041	0.141	0.147352	-0.1
RASD1	8.6031e-06	-0.637834	0.066	0.174	0.1475	-0.108
LIFR	8.82674e-06	0.34172	0.869	0.785	0.151335	0.084
TAF3	9.05679e-06	0.420449	0.344	0.218	0.155279	0.126
HMGCS1	9.67851e-06	-0.751033	0.098	0.215	0.165938	-0.117
TRAPPC9	9.82409e-06	0.404105	0.582	0.449	0.168434	0.133
S100A1	1.0397e-05	-0.482121	0.115	0.233	0.178257	-0.118
GRIA2	1.10526e-05	-0.578534	0.414	0.528	0.189497	-0.114
BOC	1.11585e-05	0.452946	0.471	0.355	0.191313	0.116
ITGB4	1.12532e-05	0.531085	0.607	0.486	0.192936	0.121
ATP1B2	1.15578e-05	-0.545161	0.484	0.587	0.198159	-0.103
MT-CYB	1.16167e-05	-0.714742	0.414	0.538	0.199168	-0.124
GABRB2	1.3087e-05	-0.513343	0.02	0.108	0.224377	-0.088
ST3GAL3	1.31616e-05	-0.462578	0.111	0.224	0.225655	-0.113
RPL13	1.33767e-05	-0.47671	0.152	0.271	0.229343	-0.119
RPS15	1.3954e-05	-0.507204	0.16	0.275	0.239242	-0.115
ZNF428	1.41711e-05	-0.366376	0.033	0.125	0.242964	-0.092
CCDC146	1.47953e-05	0.399324	0.27	0.164	0.253665	0.106
S100A6	1.5062e-05	-0.490349	0.061	0.162	0.258238	-0.101
LMCD1-AS1	1.53068e-05	0.38156	0.762	0.68	0.262434	0.082
FMN2	1.56659e-05	0.203852	0.939	0.947	0.268592	-0.008
NDRG2	1.58754e-05	-0.429056	0.512	0.654	0.272184	-0.142
SCN2A	1.59701e-05	-0.447702	0.02	0.106	0.273808	-0.086
RPS24	1.62649e-05	-0.441982	0.184	0.303	0.278861	-0.119
GPT2	1.64607e-05	0.456606	0.447	0.325	0.282218	0.122
CTNND2	1.66017e-05	0.229014	0.988	0.991	0.284636	-0.003
RPL3	1.68939e-05	-0.329286	0.049	0.151	0.289646	-0.102
RPL23	1.6949e-05	-0.245548	0.045	0.146	0.29059	-0.101
LINC01473	1.71517e-05	-0.411726	0.393	0.525	0.294065	-0.132
HPSE2	1.78066e-05	-0.486457	0.266	0.429	0.305294	-0.163
RAD50	1.83116e-05	-0.439417	0.094	0.202	0.313952	-0.108
CHD7	1.876e-05	0.482159	0.41	0.285	0.32164	0.125
ELOVL5	1.95489e-05	-1.42323	0.242	0.357	0.335166	-0.115
CFL1	2.0324e-05	-0.40792	0.094	0.207	0.348454	-0.113
NRGN	2.11081e-05	-0.666788	0.066	0.165	0.361899	-0.099
GAP43	2.2342e-05	-0.458024	0.025	0.11	0.383054	-0.085
DPP10-AS3	2.2914e-05	-0.564753	0.139	0.253	0.39286	-0.114
GNAS	2.36789e-05	-0.410644	0.426	0.554	0.405975	-0.128
NDRG4	2.38554e-05	-0.394446	0.213	0.341	0.409001	-0.128
GRIN2B	2.40868e-05	-0.600187	0.041	0.131	0.412969	-0.09
IFITM3	2.41179e-05	-0.574089	0.16	0.269	0.413501	-0.109
SNHG25	2.45174e-05	-0.318894	0.119	0.239	0.420351	-0.12
RGS12	2.58054e-05	0.576605	0.516	0.407	0.442434	0.109
GPS2	2.59445e-05	-0.35693	0.037	0.127	0.444819	-0.09
COX5B	2.61524e-05	-0.404099	0.061	0.159	0.448383	-0.098
CDH4	2.67516e-05	0.51598	0.623	0.53	0.458655	0.093
PHYHD1	2.79993e-05	0.49169	0.336	0.22	0.480049	0.116
TOMM7	2.81951e-05	-0.39162	0.094	0.2	0.483405	-0.106
C6orf89	2.87284e-05	0.366099	0.287	0.175	0.492549	0.112
HAUS7	2.90031e-05	-0.397028	0.045	0.138	0.497258	-0.093
GRIA3	2.94482e-05	-0.512978	0.139	0.256	0.50489	-0.117
RPL14	3.06994e-05	-0.359856	0.078	0.182	0.526341	-0.104
RPS23	3.11923e-05	-0.36507	0.107	0.22	0.534792	-0.113
BASP1	3.13349e-05	-0.492902	0.033	0.12	0.537237	-0.087
MARCKSL1	3.19568e-05	-0.392922	0.07	0.17	0.547899	-0.1
MAP7	3.20794e-05	0.411451	0.709	0.607	0.550002	0.102
GRIK4	3.28347e-05	0.605034	0.525	0.404	0.562951	0.121
JUN	3.30475e-05	-0.494815	0.299	0.453	0.5666	-0.154
RPS14	3.31132e-05	-0.405119	0.094	0.196	0.567725	-0.102
HINT1	3.32595e-05	-0.325383	0.061	0.164	0.570234	-0.103
MAP2	3.37377e-05	-0.536495	0.467	0.583	0.578433	-0.116
ENOX1	3.39967e-05	-0.489854	0.348	0.48	0.582873	-0.132
RNASEK	3.42083e-05	-0.353849	0.029	0.113	0.586501	-0.084
RPL18	3.46044e-05	-0.48094	0.102	0.203	0.593293	-0.101
RPS3	3.46189e-05	-0.350922	0.066	0.164	0.593541	-0.098
BPTF	3.52168e-05	0.392711	0.689	0.605	0.603792	0.084
GPX4	3.53823e-05	-0.385456	0.078	0.179	0.606629	-0.101
SARAF	3.55648e-05	-0.424531	0.246	0.367	0.609759	-0.121
FOXO1	3.64674e-05	0.453811	0.643	0.546	0.625234	0.097
PMP2	3.66961e-05	-0.437603	0.262	0.385	0.629154	-0.123
DOCK4	3.77206e-05	0.214859	0.914	0.908	0.64672	0.006
MT-ND4	3.86085e-05	-0.489813	0.512	0.618	0.661942	-0.106
MT-ND1	3.86259e-05	-0.947365	0.369	0.454	0.662241	-0.085
HSPA8	4.00248e-05	-0.501303	0.098	0.203	0.686225	-0.105
ID4	4.09766e-05	-0.646426	0.414	0.508	0.702544	-0.094
CELF4	4.22612e-05	-0.324756	0.025	0.107	0.724568	-0.082
PCCA	4.29228e-05	0.345219	0.676	0.57	0.735911	0.106
HTRA1	4.40657e-05	-0.513539	0.291	0.4	0.755507	-0.109
ACADVL	4.47261e-05	-0.418452	0.393	0.507	0.766829	-0.114
LTBP3	4.57518e-05	-0.381904	0.225	0.35	0.784415	-0.125
TMBIM6	4.84971e-05	-0.479733	0.279	0.385	0.831483	-0.106
RFTN2	5.64925e-05	0.384209	0.59	0.488	0.968563	0.102
PCDH9-AS2	5.65929e-05	-0.442629	0.197	0.31	0.970285	-0.113
BEX2	5.78671e-05	-0.302482	0.041	0.13	0.992131	-0.089
DST	5.96383e-05	0.229121	0.967	0.967	1	0
UQCR10	6.17693e-05	-0.450524	0.119	0.223	1	-0.104
A2ML1-AS1	6.18672e-05	-0.421823	0.094	0.193	1	-0.099
CHCHD2	6.23584e-05	-0.433026	0.082	0.179	1	-0.097
ZFAND5	6.23817e-05	-0.323425	0.287	0.414	1	-0.127
RPS12	6.35492e-05	-0.315233	0.119	0.229	1	-0.11
CNTNAP3B	6.42051e-05	0.460398	0.426	0.307	1	0.119
CFAP61	6.49471e-05	0.376336	0.123	0.058	1	0.065
TMA7	6.50321e-05	-0.392085	0.098	0.199	1	-0.101
ATP9A	6.55743e-05	0.646145	0.525	0.431	1	0.094
RPL10A	6.58643e-05	-0.296147	0.041	0.127	1	-0.086
THY1	6.69046e-05	-0.388413	0.025	0.103	1	-0.078
OLFM1	6.85786e-05	-0.45614	0.053	0.143	1	-0.09
ATP8A1	6.87123e-05	-0.519728	0.262	0.368	1	-0.106
ZNF423	6.89574e-05	0.402153	0.475	0.364	1	0.111
CCDC85B	6.90894e-05	-0.34786	0.037	0.121	1	-0.084
ARMC3	7.16664e-05	0.470415	0.168	0.091	1	0.077
TRAK1	7.44414e-05	0.354962	0.713	0.648	1	0.065
MYO18A	7.63953e-05	0.392848	0.217	0.128	1	0.089
KRT10	7.76895e-05	-0.342503	0.033	0.111	1	-0.078
SOD2	7.81065e-05	-0.352284	0.09	0.193	1	-0.103
SLC24A4	7.83919e-05	0.655063	0.389	0.293	1	0.096
ID1	8.09309e-05	-0.677853	0.094	0.192	1	-0.098
CFAP54	8.26168e-05	0.491048	0.336	0.232	1	0.104
RPS15A	8.27769e-05	-0.345408	0.049	0.134	1	-0.085
PEA15	8.36655e-05	-0.463658	0.143	0.243	1	-0.1
RPL7	8.77206e-05	-0.352024	0.045	0.131	1	-0.086
RNF19A	8.98067e-05	0.579711	0.693	0.592	1	0.101
VSNL1	9.14521e-05	-0.394343	0.029	0.107	1	-0.078
RPS7	9.28128e-05	-0.362838	0.098	0.195	1	-0.097
RPS28	9.71238e-05	-0.434528	0.107	0.202	1	-0.095
DIRC3	0.000103603	0.480891	0.422	0.31	1	0.112
SPTBN1	0.000105491	0.296622	0.77	0.724	1	0.046
RFX2	0.000105899	0.385791	0.561	0.464	1	0.097
NDUFB2	0.000106503	-0.351129	0.07	0.158	1	-0.088
GDI1	0.000107292	-0.321217	0.131	0.235	1	-0.104
CDKAL1	0.000109457	0.304578	0.623	0.529	1	0.094
MT1M	0.000109537	-0.676048	0.168	0.275	1	-0.107
PKM	0.000109779	-0.41204	0.344	0.458	1	-0.114
CSTB	0.000110179	-0.428848	0.143	0.244	1	-0.101
BAIAP3	0.0001107	-0.392895	0.148	0.251	1	-0.103
ARPP21	0.000112633	-0.573038	0.061	0.147	1	-0.086
ZMYM6	0.000115115	-0.263445	0.029	0.106	1	-0.077
GRM5	0.000117137	-0.54556	0.082	0.178	1	-0.096
PFDN5	0.000119948	-0.384027	0.102	0.2	1	-0.098
PRDX5	0.00012068	-0.337937	0.041	0.121	1	-0.08
SPOCK3	0.000121965	-0.471574	0.029	0.104	1	-0.075
RTN3	0.000124482	-0.431264	0.361	0.457	1	-0.096
PABPN1	0.000124567	-0.431461	0.34	0.439	1	-0.099
PRKCA-AS1	0.000124871	-0.457401	0.115	0.211	1	-0.096
DDIT4	0.000124906	-0.718486	0.23	0.335	1	-0.105
RABAC1	0.000129653	-0.289264	0.029	0.105	1	-0.076
SLC35F1	0.000131495	-0.53952	0.455	0.551	1	-0.096
HSPD1	0.000131796	-0.827923	0.156	0.256	1	-0.1
PI4K2B	0.000133092	-0.266126	0.037	0.117	1	-0.08
RERE	0.000135287	0.350659	0.754	0.726	1	0.028
CFAP47	0.000136137	0.42931	0.352	0.252	1	0.1
RBFOX1	0.000137015	-1.02279	0.307	0.408	1	-0.101
KCNQ5	0.000138881	-0.818347	0.066	0.153	1	-0.087
DCC	0.000141791	-0.393142	0.041	0.12	1	-0.079
EDF1	0.000148367	-0.276095	0.078	0.174	1	-0.096
TMEM259	0.000149664	-0.331682	0.209	0.319	1	-0.11
PRRT2	0.000150144	-0.382555	0.082	0.17	1	-0.088
GRM7	0.000156328	-0.488359	0.09	0.187	1	-0.097
GALNT15	0.000158148	0.611531	0.406	0.303	1	0.103
CNTNAP2	0.000158579	-1.17722	0.18	0.275	1	-0.095
COX6B1	0.000161907	-0.289734	0.066	0.153	1	-0.087
TUBB4B	0.000168208	-0.340032	0.049	0.13	1	-0.081
PLXDC2	0.000171248	0.228081	0.799	0.698	1	0.101
SKP1	0.000176058	-0.495831	0.164	0.26	1	-0.096
IDS	0.000176179	-0.343346	0.102	0.202	1	-0.1
GABARAPL2	0.00018032	-0.39299	0.098	0.19	1	-0.092
GRIN1	0.000182041	-0.572867	0.053	0.135	1	-0.082
MT-ND4L	0.000185785	-0.460312	0.102	0.197	1	-0.095
ARPP19	0.000188764	-0.35952	0.107	0.202	1	-0.095
FABP5	0.000189407	-0.283109	0.082	0.176	1	-0.094
KREMEN1	0.000193231	0.563992	0.439	0.336	1	0.103
NEBL	0.000196654	0.212433	0.955	0.968	1	-0.013
MRFAP1	0.000199228	-0.292421	0.029	0.102	1	-0.073
FAM189A2	0.000204589	0.385797	0.828	0.743	1	0.085
AP3B1	0.000209774	0.387979	0.492	0.384	1	0.108
NDUFA3	0.000209906	-0.32769	0.053	0.133	1	-0.08
PRDX6	0.000212913	-0.410329	0.34	0.438	1	-0.098
RPL34	0.000214627	-0.407198	0.127	0.22	1	-0.093
SOD1	0.000219274	-0.361618	0.107	0.199	1	-0.092
EMX2	0.000221209	-0.453568	0.275	0.379	1	-0.104
NACA	0.00022169	-0.431128	0.143	0.239	1	-0.096
DRG1	0.000229824	0.266868	0.184	0.105	1	0.079
FNTA	0.000230344	-0.288453	0.045	0.122	1	-0.077
PTN	0.000231382	-0.473886	0.32	0.425	1	-0.105
MKLN1	0.00023285	0.263351	0.877	0.867	1	0.01
GRIA4	0.000235522	-0.497974	0.127	0.222	1	-0.095
UNC5D	0.000236946	-0.44052	0.254	0.379	1	-0.125
RPL21	0.000239633	-0.300512	0.061	0.145	1	-0.084
LINC01094	0.00024109	0.406865	0.406	0.298	1	0.108
ATP6V1D	0.00024176	-0.348822	0.074	0.161	1	-0.087
HIPK2	0.000242531	0.34253	0.623	0.504	1	0.119
PDCD5	0.000244435	-0.307416	0.053	0.134	1	-0.081
CSNK1E	0.000251523	-0.344132	0.139	0.238	1	-0.099
FHIT	0.000261454	0.317418	0.852	0.846	1	0.006
CSRP1	0.000268363	-0.285842	0.344	0.463	1	-0.119
AK1	0.000279401	-0.306899	0.049	0.127	1	-0.078
TMEM132A	0.0002808	-0.329339	0.275	0.393	1	-0.118
ADGRB3	0.000286946	-0.226893	0.877	0.954	1	-0.077
DCLK2	0.000288489	0.224188	0.943	0.903	1	0.04
SYP	0.000289337	-0.362474	0.057	0.137	1	-0.08
PPP1R9A	0.000294099	-0.31878	0.602	0.698	1	-0.096
IDI1	0.000295586	-0.421413	0.111	0.206	1	-0.095
UQCRH	0.000297977	-0.315828	0.09	0.181	1	-0.091
GRIN2C	0.000298184	-0.373202	0.291	0.398	1	-0.107
PPP1R3C	0.0003007	-0.638566	0.18	0.279	1	-0.099
ZBTB7C	0.000305202	0.436647	0.443	0.339	1	0.104
TRIL	0.000313122	-0.35579	0.156	0.249	1	-0.093
CADPS	0.00032061	-0.605325	0.398	0.493	1	-0.095
HES1	0.000325593	-0.527509	0.16	0.26	1	-0.1
PPP2R1A	0.000330308	-0.299944	0.074	0.16	1	-0.086
FAS	0.000330738	0.300621	0.168	0.095	1	0.073
FBXO2	0.000331345	-0.323443	0.193	0.3	1	-0.107
SCRG1	0.000331368	-0.435252	0.152	0.248	1	-0.096
CDC37	0.000337595	-0.232504	0.143	0.24	1	-0.097
KAZN	0.000337779	0.749355	0.66	0.621	1	0.039
GLIDR	0.000342313	0.361294	0.164	0.093	1	0.071
CXCL14	0.000345134	-0.363063	0.049	0.126	1	-0.077
MYL6B	0.000355005	-0.279136	0.045	0.12	1	-0.075
HSPE1	0.000361865	-0.33407	0.066	0.145	1	-0.079
PPCDC	0.000363248	0.40841	0.291	0.201	1	0.09
IFT20	0.000369255	-0.219881	0.041	0.116	1	-0.075
NSF	0.000374712	-0.339867	0.111	0.203	1	-0.092
TTYH1	0.000376619	-0.243858	0.533	0.661	1	-0.128
ADD3	0.000377413	0.314835	0.828	0.824	1	0.004
NAA10	0.000383185	-0.292484	0.037	0.107	1	-0.07
MYT1L	0.000385133	-0.512842	0.041	0.113	1	-0.072
SORBS2	0.000389671	-0.23548	0.082	0.173	1	-0.091
SOX21-AS1	0.0004015	-0.369947	0.09	0.174	1	-0.084
RPS3A	0.000402912	-0.255016	0.053	0.13	1	-0.077
STRADA	0.000403498	-0.297344	0.09	0.178	1	-0.088
FEZ1	0.000403802	-0.280392	0.262	0.363	1	-0.101
MAP2K2	0.000406701	-0.26284	0.07	0.155	1	-0.085
FGF12	0.000408468	-0.662761	0.082	0.162	1	-0.08
ECHDC2	0.00041031	0.351624	0.607	0.521	1	0.086
FRMPD2	0.000410985	0.405854	0.418	0.31	1	0.108
NDUFA12	0.000413609	-0.318243	0.061	0.138	1	-0.077
TUBB	0.000414249	-0.279325	0.037	0.107	1	-0.07
RAB24	0.000415752	-0.247885	0.033	0.102	1	-0.069
TUBA1A	0.000418313	-0.426438	0.213	0.322	1	-0.109
C9orf16	0.000435849	-0.398449	0.041	0.112	1	-0.071
LINC00844	0.000454526	-0.36247	0.111	0.2	1	-0.089
C19orf53	0.000455563	-0.285451	0.037	0.107	1	-0.07
PRNP	0.000469079	-0.454064	0.344	0.443	1	-0.099
PPA1	0.000476327	-0.281554	0.049	0.125	1	-0.076
HIF3A	0.000477596	0.324716	0.75	0.708	1	0.042
ANK3	0.000481681	-0.669419	0.111	0.195	1	-0.084
GRID2	0.000487691	-0.587737	0.324	0.432	1	-0.108
C19orf18	0.000491501	0.261833	0.213	0.13	1	0.083
DLC1	0.000509614	-0.437437	0.385	0.477	1	-0.092
RTN1	0.000514863	-0.348185	0.225	0.336	1	-0.111
CSMD1	0.000517892	-1.03543	0.295	0.38	1	-0.085
NWD1	0.000525911	0.348605	0.344	0.249	1	0.095
ENC1	0.000530741	-0.426685	0.041	0.111	1	-0.07
SLC22A17	0.00053894	-0.382046	0.164	0.253	1	-0.089
KHDRBS2	0.000539775	-0.570435	0.037	0.104	1	-0.067
SPATA20	0.000552871	-0.244023	0.045	0.117	1	-0.072
AMER2	0.000560446	-0.300975	0.258	0.358	1	-0.1
TUBB2B	0.000562714	-0.472398	0.205	0.295	1	-0.09
RPS8	0.000591757	-0.218985	0.086	0.17	1	-0.084
MYLK	0.000616593	0.440598	0.41	0.311	1	0.099
ST6GAL1	0.000634469	0.767996	0.303	0.227	1	0.076
UMAD1	0.00063518	0.463571	0.213	0.136	1	0.077
FASN	0.000642078	-0.257514	0.086	0.17	1	-0.084
CACNB2	0.000650718	-0.374226	0.529	0.627	1	-0.098
ATRNL1	0.000655259	-0.572787	0.098	0.186	1	-0.088
SPAG1	0.000661875	0.447145	0.311	0.218	1	0.093
PTPRD	0.000672088	-0.476985	0.418	0.545	1	-0.127
SERPINE2	0.000672255	-0.320803	0.467	0.563	1	-0.096
DOCK1	0.000710993	0.252519	0.717	0.637	1	0.08
HSPH1	0.000720205	-1.18438	0.164	0.254	1	-0.09
AQP4	0.000731507	-0.280009	0.791	0.842	1	-0.051
MED23	0.000752134	-0.264529	0.078	0.158	1	-0.08
SRSF5	0.000775238	-0.389852	0.422	0.503	1	-0.081
GTF2IRD1	0.000792145	0.47467	0.352	0.258	1	0.094
GSAP	0.000806089	0.347866	0.217	0.137	1	0.08
RAPGEF6	0.000812232	-0.362955	0.152	0.237	1	-0.085
DAB2IP	0.000814635	0.36775	0.254	0.17	1	0.084
IGF1R	0.000818668	0.342456	0.672	0.583	1	0.089
NEK11	0.000819352	0.380967	0.443	0.353	1	0.09
RASGEF1A	0.0008305	0.313656	0.135	0.075	1	0.06
ARHGEF10	0.000837089	-0.316406	0.172	0.262	1	-0.09
MSMO1	0.000837194	-0.527246	0.131	0.217	1	-0.086
FAM66D	0.000866068	0.419554	0.307	0.222	1	0.085
MVD	0.000867051	-0.346354	0.057	0.129	1	-0.072
FAM171B	0.000867685	-0.252866	0.463	0.579	1	-0.116
DOCK6	0.000868617	0.336342	0.139	0.077	1	0.062
EDNRB	0.000890031	-0.443445	0.307	0.393	1	-0.086
P2RY14	0.000891985	-0.373306	0.082	0.158	1	-0.076
HES6	0.000900891	-0.277275	0.086	0.171	1	-0.085
CD9	0.000913579	-0.149891	0.102	0.19	1	-0.088
CSMD3	0.000915794	-0.668521	0.176	0.261	1	-0.085
PPP1R16A	0.000924126	-0.216983	0.057	0.13	1	-0.073
RBM5	0.000930681	-0.281495	0.291	0.391	1	-0.1
ZNF565	0.000939601	-0.29373	0.057	0.129	1	-0.072
RIN3	0.000952192	0.376967	0.193	0.121	1	0.072
ATP6V0B	0.000953703	-0.264827	0.078	0.154	1	-0.076
S100A13	0.000961878	-0.324485	0.135	0.222	1	-0.087
TXNRD3	0.000963695	0.18439	0.131	0.071	1	0.06
TCF20	0.000967553	0.421236	0.254	0.174	1	0.08
NAT8L	0.000968581	-0.28127	0.32	0.426	1	-0.106
TUBB4A	0.000968856	-0.29459	0.037	0.103	1	-0.066
MT-ND2	0.000973019	-0.623451	0.348	0.422	1	-0.074
OCIAD1	0.000974498	-0.3041	0.258	0.359	1	-0.101
WBP2	0.000979096	-0.293879	0.172	0.265	1	-0.093
ATP1A1	0.00100651	-0.317684	0.074	0.151	1	-0.077
ZSCAN5A	0.00100862	0.305592	0.352	0.256	1	0.096
TUBD1	0.00100866	0.373127	0.131	0.072	1	0.059
TSC22D1	0.0010089	-0.279037	0.361	0.45	1	-0.089
COMMD6	0.00104609	-0.236997	0.061	0.133	1	-0.072
NCAM1	0.0010691	0.260667	0.906	0.893	1	0.013
SAP18	0.00107335	-0.24575	0.045	0.112	1	-0.067
PPP1CB	0.00108759	0.216295	0.225	0.143	1	0.082
NRIP1	0.00108886	-0.398057	0.176	0.266	1	-0.09
STX17-AS1	0.00108981	-0.321247	0.098	0.178	1	-0.08
MCTP1	0.00109375	-0.439949	0.037	0.1	1	-0.063
EIF1B	0.0011405	-0.211549	0.041	0.106	1	-0.065
SPARCL1	0.001142	-0.271582	0.816	0.871	1	-0.055
FLRT2	0.00116167	-0.34176	0.459	0.58	1	-0.121
CLEC16A	0.00116418	0.316591	0.635	0.573	1	0.062
SPAG9	0.0011798	0.374585	0.672	0.607	1	0.065
SEC62	0.00118103	-0.347946	0.266	0.357	1	-0.091
TIMP2	0.00119442	0.329332	0.23	0.15	1	0.08
TCP11L2	0.0012194	0.246562	0.164	0.096	1	0.068
PCBP1	0.00123548	-0.274344	0.066	0.137	1	-0.071
STON2	0.00123665	0.314821	0.713	0.68	1	0.033
PRKAG2	0.00126131	0.426482	0.402	0.314	1	0.088
FOS	0.00126719	-0.421411	0.262	0.364	1	-0.102
IKBKB	0.00131864	0.356923	0.205	0.131	1	0.074
SMAD9	0.00134457	0.490337	0.365	0.288	1	0.077
PRDM11	0.00134616	0.196817	0.143	0.082	1	0.061
NDUFB10	0.00135324	-0.267556	0.053	0.121	1	-0.068
RAB11A	0.00135773	-0.24846	0.225	0.321	1	-0.096
GPR143	0.00137111	0.194335	0.135	0.075	1	0.06
ACAD11	0.00137189	-0.287974	0.09	0.166	1	-0.076
DAD1	0.00137804	-0.28846	0.074	0.146	1	-0.072
SYN3	0.00139845	-0.39727	0.049	0.115	1	-0.066
CEND1	0.00139891	-0.304664	0.041	0.103	1	-0.062
PLXNB3	0.00140302	-0.281044	0.086	0.161	1	-0.075
PDE5A	0.0014108	-0.397442	0.135	0.213	1	-0.078
XRN1	0.00142868	0.328222	0.447	0.351	1	0.096
DDX1	0.00142951	-0.280705	0.07	0.14	1	-0.07
SLC6A1-AS1	0.00143612	-0.469708	0.086	0.158	1	-0.072
SERINC1	0.00144288	-0.243547	0.111	0.192	1	-0.081
HIP1R	0.00146085	0.358109	0.443	0.357	1	0.086
KIF2A	0.00147282	0.2218	0.262	0.174	1	0.088
CCK	0.00148011	-0.449432	0.07	0.141	1	-0.071
BTF3	0.00148876	-0.264655	0.053	0.119	1	-0.066
PLCE1	0.00149074	0.345395	0.553	0.463	1	0.09
HSPB1	0.0015336	-0.39577	0.303	0.398	1	-0.095
ACOT11	0.00156528	0.296114	0.693	0.633	1	0.06
GUK1	0.00160745	-0.342895	0.119	0.196	1	-0.077
GMPR	0.00161467	0.442317	0.287	0.207	1	0.08
ATP6AP2	0.00162378	-0.250865	0.074	0.144	1	-0.07
LAPTM4A	0.00163941	-0.2507	0.111	0.19	1	-0.079
USH1C	0.00164578	0.568314	0.348	0.277	1	0.071
CYCS	0.00165052	-0.212855	0.086	0.161	1	-0.075
MTCH1	0.00165383	-0.193633	0.225	0.326	1	-0.101
C1orf122	0.00166597	-0.335507	0.078	0.145	1	-0.067
ZNF345	0.00166724	0.409155	0.258	0.178	1	0.08
LRP1B	0.00167047	-0.200446	0.934	0.984	1	-0.05
TUBA1B	0.0016753	-0.467016	0.123	0.197	1	-0.074
AMMECR1	0.0017074	-0.234277	0.045	0.109	1	-0.064
NSMCE2	0.0017091	0.362419	0.582	0.502	1	0.08
CALR	0.00171195	-0.274297	0.111	0.188	1	-0.077
CD59	0.00172758	-0.168716	0.045	0.109	1	-0.064
PDE8B	0.0017472	-0.283498	0.119	0.201	1	-0.082
FYN	0.00177309	0.242684	0.84	0.844	1	-0.004
ATRX	0.00180224	0.270859	0.586	0.523	1	0.063
GABRA2	0.00181195	-0.282848	0.471	0.586	1	-0.115
SRI	0.00183614	-0.348145	0.189	0.269	1	-0.08
CUX1	0.00186392	0.360367	0.537	0.449	1	0.088
ATP2B1	0.00187487	-0.400733	0.238	0.32	1	-0.082
TPI1	0.00188022	-0.361925	0.107	0.181	1	-0.074
OST4	0.00190527	-0.256247	0.057	0.122	1	-0.065
CACNA1C	0.00190758	0.371254	0.52	0.444	1	0.076
SLC25A3	0.00190968	-0.361716	0.094	0.165	1	-0.071
KLHDC4	0.0019361	0.228014	0.148	0.086	1	0.062
EID1	0.00196726	-0.320946	0.111	0.185	1	-0.074
PNKD	0.00201985	-0.242449	0.078	0.149	1	-0.071
PTMS	0.00203695	-0.363348	0.061	0.127	1	-0.066
TBL1XR1	0.00203834	-0.270468	0.434	0.502	1	-0.068
C2CD5	0.00205805	-0.316897	0.176	0.26	1	-0.084
TMEM178A	0.0020587	-0.292118	0.049	0.112	1	-0.063
ARL6IP4	0.00207077	-0.287575	0.094	0.168	1	-0.074
ZMYM3	0.00208099	-0.264219	0.049	0.112	1	-0.063
DUSP1	0.00209935	-0.345361	0.057	0.125	1	-0.068
DHRS3	0.0021035	0.363615	0.324	0.24	1	0.084
CD63	0.00211159	-0.203634	0.131	0.218	1	-0.087
KCNJ10	0.00215874	-0.248545	0.25	0.334	1	-0.084
CDK2AP1	0.00215913	-0.263592	0.102	0.179	1	-0.077
BAZ1B	0.00215926	0.408253	0.295	0.217	1	0.078
AK9	0.00216929	0.39652	0.242	0.17	1	0.072
SLC24A2	0.00217873	-0.466656	0.066	0.131	1	-0.065
AKAP12	0.00218095	-0.492125	0.09	0.163	1	-0.073
NDUFA8	0.00218927	-0.235958	0.041	0.1	1	-0.059
PPFIA1	0.00219171	0.397638	0.648	0.588	1	0.06
TMEM9	0.0021963	-0.218704	0.053	0.118	1	-0.065
CADM2	0.00219947	-0.194877	0.951	0.965	1	-0.014
ADCY1	0.00220145	0.358713	0.156	0.095	1	0.061
BRK1	0.0022099	-0.221555	0.053	0.118	1	-0.065
CALCRL	0.00221933	-0.139359	0.066	0.139	1	-0.073
PPARA	0.00223905	0.377511	0.352	0.274	1	0.078
ANKUB1	0.00228962	-0.239445	0.074	0.145	1	-0.071
SIN3A	0.00231172	0.252433	0.225	0.15	1	0.075
KSR2	0.00232018	-0.087929	0.102	0.187	1	-0.085
GPT	0.00233571	-0.217166	0.049	0.112	1	-0.063
EYA2	0.00233993	0.254641	0.594	0.511	1	0.083
RBPMS	0.00236501	0.505507	0.295	0.217	1	0.078
ELMOD1	0.00238727	-0.255148	0.041	0.1	1	-0.059
FKBP5	0.00240244	0.380357	0.426	0.334	1	0.092
UBA52	0.0024032	-0.293861	0.078	0.146	1	-0.068
CHN1	0.00240657	-0.405467	0.439	0.528	1	-0.089
COL5A3	0.00242351	-0.326296	0.48	0.579	1	-0.099
FAM174B	0.00243136	0.272312	0.16	0.098	1	0.062
EFCAB11	0.00243733	0.286075	0.119	0.067	1	0.052
SCOC	0.00245743	-0.255425	0.053	0.116	1	-0.063
DGKI	0.00246377	-0.360755	0.045	0.104	1	-0.059
RPL27	0.00246733	-0.288922	0.074	0.141	1	-0.067
RPL9	0.00249165	-0.268816	0.053	0.114	1	-0.061
WWC1	0.00249418	0.303732	0.631	0.562	1	0.069
SGCD	0.00250177	-0.346852	0.607	0.681	1	-0.074
IPO9-AS1	0.0025018	-0.288043	0.127	0.206	1	-0.079
ADCY8	0.00253068	0.307758	0.73	0.669	1	0.061
NUP153	0.00254078	0.36979	0.311	0.227	1	0.084
HMGCR	0.00263123	-0.312374	0.066	0.131	1	-0.065
DPY19L3	0.00264112	-0.330033	0.324	0.414	1	-0.09
RORA-AS1	0.00265189	-0.326587	0.115	0.188	1	-0.073
GNA12	0.00269699	0.245226	0.43	0.338	1	0.092
B3GALT5	0.00270612	0.284064	0.201	0.131	1	0.07
CCPG1	0.00272132	-0.347045	0.205	0.281	1	-0.076
NUCB1	0.00273813	-0.251315	0.053	0.117	1	-0.064
LRPAP1	0.00279137	-0.23149	0.053	0.114	1	-0.061
COX6C	0.00280211	-0.230127	0.098	0.171	1	-0.073
RPS9	0.00282698	-0.300512	0.111	0.182	1	-0.071
FNTB	0.00283411	-0.295726	0.078	0.143	1	-0.065
YWHAB	0.00289927	-0.438485	0.115	0.183	1	-0.068
SLITRK5	0.00293711	-0.245604	0.049	0.11	1	-0.061
ANKRD9	0.00293822	-0.354475	0.143	0.214	1	-0.071
CEP85L	0.00296995	-0.251926	0.553	0.626	1	-0.073
LGI1	0.00298517	0.257785	0.639	0.592	1	0.047
MOB4	0.0030307	-0.278331	0.057	0.118	1	-0.061
ADGRB2	0.00304425	-0.253151	0.066	0.13	1	-0.064
GSTP1	0.00307344	-0.26106	0.057	0.118	1	-0.061
PAK4	0.00309446	0.235863	0.115	0.064	1	0.051
OAT	0.00310566	-0.222502	0.148	0.222	1	-0.074
ANO10	0.00310898	0.29665	0.398	0.308	1	0.09
TANGO6	0.00311999	0.41814	0.238	0.167	1	0.071
CTBP2	0.00312047	0.318452	0.504	0.428	1	0.076
GRM3	0.00313337	-0.367972	0.201	0.286	1	-0.085
NAV1	0.00315325	0.394062	0.705	0.653	1	0.052
BEX4	0.00315444	-0.280702	0.082	0.149	1	-0.067
SAT2	0.00316364	-0.3088	0.205	0.284	1	-0.079
LRFN4	0.00316592	-0.256262	0.061	0.124	1	-0.063
KIAA0930	0.00319155	-0.355656	0.447	0.516	1	-0.069
C2orf72	0.00320518	-0.278714	0.324	0.414	1	-0.09
ANKRD11	0.0032065	0.352351	0.52	0.445	1	0.075
THUMPD3-AS1	0.00320699	-0.223987	0.156	0.238	1	-0.082
ZFP36L1	0.00321242	-0.233694	0.602	0.651	1	-0.049
SYT11	0.0032137	-0.325765	0.352	0.429	1	-0.077
HSPB8	0.00325061	0.481636	0.43	0.342	1	0.088
ROBO3	0.00326193	-0.226375	0.152	0.231	1	-0.079
PTMA	0.0032792	-0.344489	0.197	0.277	1	-0.08
EIF4A2	0.00327964	-0.350698	0.184	0.258	1	-0.074
CCDC159	0.00328544	0.15301	0.107	0.058	1	0.049
CLASP1	0.00332003	0.220319	0.713	0.657	1	0.056
MAPK10	0.00333598	0.147027	0.934	0.937	1	-0.003
FHL1	0.00336688	-0.185279	0.115	0.189	1	-0.074
PON2	0.00341775	-0.230535	0.582	0.677	1	-0.095
B4GALNT4	0.00343027	-0.383745	0.357	0.419	1	-0.062
USP39	0.00344158	-0.310718	0.148	0.217	1	-0.069
NINL	0.00344949	0.200385	0.316	0.226	1	0.09
SHISA4	0.00359681	-0.268488	0.057	0.117	1	-0.06
NF2	0.00360364	0.217078	0.176	0.113	1	0.063
TBC1D22A	0.00371689	0.310834	0.504	0.426	1	0.078
GTF2E2	0.00373942	0.190724	0.201	0.13	1	0.071
ARHGAP24	0.00377573	-0.360208	0.352	0.438	1	-0.086
RALYL	0.00378737	-0.782863	0.107	0.174	1	-0.067
ORMDL1	0.00379011	-0.238024	0.135	0.21	1	-0.075
LEPR	0.00379501	0.262962	0.201	0.136	1	0.065
APLP2	0.00380025	-0.185351	0.131	0.212	1	-0.081
BCL2L14	0.00381356	-0.23943	0.053	0.113	1	-0.06
SERF2	0.00381899	-0.251139	0.209	0.286	1	-0.077
MT-CO1	0.00383486	-0.504735	0.459	0.526	1	-0.067
YPEL3	0.00383625	-0.276118	0.115	0.186	1	-0.071
ATG7	0.00384814	0.286974	0.611	0.56	1	0.051
ROBO1	0.00385019	-0.441513	0.205	0.286	1	-0.081
HNRNPH1	0.00388922	-0.326875	0.262	0.335	1	-0.073
CDC40	0.00391847	-0.270192	0.074	0.137	1	-0.063
LINC00886	0.00394572	0.141806	0.123	0.071	1	0.052
SPECC1L	0.003975	-0.297823	0.143	0.217	1	-0.074
NR2F1-AS1	0.00403358	0.195552	0.73	0.683	1	0.047
NKAIN4	0.00409844	-0.242276	0.262	0.333	1	-0.071
OTUD7B	0.00413865	0.322115	0.434	0.352	1	0.082
RAD9A	0.00414568	0.348825	0.332	0.25	1	0.082
TFB1M	0.00415594	0.200686	0.221	0.149	1	0.072
DDX60	0.00415691	0.217935	0.143	0.088	1	0.055
GPC1	0.00415723	-0.36156	0.164	0.236	1	-0.072
WDR49	0.00418302	0.250841	0.68	0.566	1	0.114
ENSA	0.00423467	0.374424	0.496	0.418	1	0.078
RHPN1	0.00424721	-0.302566	0.32	0.401	1	-0.081
SLC17A7	0.00427719	-0.261866	0.045	0.103	1	-0.058
SUB1	0.00427849	-0.159352	0.102	0.177	1	-0.075
IQCH	0.00431842	0.205033	0.23	0.156	1	0.074
RPS27L	0.00433209	-0.201027	0.066	0.128	1	-0.062
CAMK1	0.00433589	-0.17402	0.07	0.136	1	-0.066
ASCC1	0.00435089	0.326473	0.316	0.236	1	0.08
GYG1	0.00436919	-0.244967	0.061	0.121	1	-0.06
RPS11	0.00437785	-0.342655	0.164	0.231	1	-0.067
CLK1	0.00439484	-0.255413	0.279	0.36	1	-0.081
STYXL1	0.00443518	0.32598	0.193	0.129	1	0.064
SLC14A1	0.00449688	0.349252	0.721	0.646	1	0.075
CTNNA3	0.00451169	-0.43217	0.143	0.223	1	-0.08
NDUFS2	0.00452308	-0.231201	0.102	0.168	1	-0.066
SCN8A	0.00453902	-0.308546	0.148	0.222	1	-0.074
METTL3	0.00456196	-0.183285	0.066	0.127	1	-0.061
CDRT4	0.00459046	-0.229687	0.057	0.115	1	-0.058
ARF1	0.00460033	-0.305433	0.078	0.138	1	-0.06
ADGRG1	0.00463113	-0.313235	0.365	0.443	1	-0.078
CRY1	0.0046349	-0.278534	0.098	0.17	1	-0.072
STK3	0.00463687	0.185358	0.635	0.529	1	0.106
CCDC82	0.00469117	-0.250953	0.127	0.197	1	-0.07
SLC25A27	0.00476538	0.238564	0.307	0.228	1	0.079
ZNF264	0.00476874	0.12981	0.168	0.105	1	0.063
ATF1	0.00478393	0.212948	0.168	0.107	1	0.061
PHF21B	0.00483363	0.29325	0.549	0.47	1	0.079
KDM3A	0.00483644	0.309221	0.361	0.277	1	0.084
CSPP1	0.00485213	0.219489	0.418	0.33	1	0.088
LRRTM4	0.00488278	-0.205417	0.348	0.471	1	-0.123
TIMP3	0.00495853	-0.391039	0.361	0.425	1	-0.064
TFRC	0.00496618	-0.281175	0.119	0.19	1	-0.071
PPP1R21	0.00500478	0.316574	0.295	0.222	1	0.073
PHYHIP	0.005023	-0.369907	0.061	0.119	1	-0.058
NPL	0.00509457	0.369755	0.672	0.637	1	0.035
SLF1	0.00511305	-0.257816	0.082	0.143	1	-0.061
AZI2	0.00511432	-0.260585	0.053	0.108	1	-0.055
RPS19	0.00515005	-0.286786	0.123	0.19	1	-0.067
CERK	0.00520007	0.32665	0.16	0.102	1	0.058
LRRC23	0.00525205	0.25259	0.164	0.104	1	0.06
NDUFB1	0.00525489	-0.196542	0.061	0.121	1	-0.06
DPF3	0.00529555	0.469392	0.508	0.458	1	0.05
EPB41L1	0.00530102	0.268347	0.324	0.239	1	0.085
PPP1R12B	0.00530108	0.260683	0.713	0.648	1	0.065
VWA8	0.00531659	0.250847	0.578	0.503	1	0.075
ASH1L	0.0053207	0.331085	0.652	0.627	1	0.025
OAZ2	0.00535759	-0.236126	0.061	0.119	1	-0.058
NAV2	0.0053634	0.217464	0.943	0.924	1	0.019
P2RX7	0.00540212	0.396287	0.213	0.149	1	0.064
MRPS21	0.00541048	-0.255872	0.123	0.188	1	-0.065
EPHA4	0.00541681	-0.427978	0.16	0.227	1	-0.067
ABHD8	0.00549166	-0.283021	0.066	0.123	1	-0.057
IL11RA	0.00552814	-0.189532	0.074	0.136	1	-0.062
TAF12	0.00554974	0.292641	0.111	0.063	1	0.048
KATNA1	0.00555739	0.238219	0.127	0.076	1	0.051
CDH10	0.00559882	-0.286757	0.299	0.385	1	-0.086
MDGA2	0.00562842	-0.52908	0.078	0.139	1	-0.061
WWP2	0.00564736	0.345817	0.221	0.157	1	0.064
UBE2H	0.00570835	-0.320498	0.357	0.44	1	-0.083
NDUFB4	0.0057203	-0.245232	0.139	0.206	1	-0.067
SNU13	0.00584004	-0.118202	0.045	0.101	1	-0.056
SPSB3	0.00586636	-0.262664	0.098	0.163	1	-0.065
FKBP8	0.00586776	-0.274119	0.102	0.167	1	-0.065
DYNC1I1	0.00587665	-0.303456	0.082	0.148	1	-0.066
ZHX2	0.00591848	0.287892	0.721	0.678	1	0.043
RPLP2	0.00592353	-0.216343	0.164	0.238	1	-0.074
GYG2	0.00592361	0.274217	0.234	0.164	1	0.07
IGSF8	0.00595674	-0.194447	0.057	0.114	1	-0.057
AC016716.2	0.00595837	-0.295305	0.102	0.163	1	-0.061
ABCB9	0.00596135	0.279276	0.143	0.089	1	0.054
LCNL1	0.00596364	-0.298472	0.299	0.377	1	-0.078
MGAT4C	0.00601674	-0.183367	0.762	0.857	1	-0.095
SNX29	0.00605	0.251505	0.516	0.433	1	0.083
LDLRAD4	0.00605713	0.187522	0.693	0.649	1	0.044
ZNF529-AS1	0.00611012	0.220637	0.156	0.099	1	0.057
RIMS2	0.0061328	-0.541249	0.061	0.118	1	-0.057
ATP6V0E2	0.00616826	-0.299082	0.168	0.241	1	-0.073
AP3S2	0.00624867	-0.248655	0.082	0.143	1	-0.061
SAMD4B	0.00625623	0.354869	0.365	0.284	1	0.081
CAMK2G	0.00625798	0.282608	0.775	0.736	1	0.039
BTD	0.00626086	-0.29645	0.168	0.243	1	-0.075
IRF2	0.00628516	0.256713	0.373	0.278	1	0.095
ERGIC1	0.00631856	0.304078	0.238	0.169	1	0.069
GPR37L1	0.00633179	-0.311651	0.332	0.401	1	-0.069
APLP1	0.00633741	-0.268276	0.061	0.118	1	-0.057
FOXP1	0.00635881	0.525652	0.365	0.309	1	0.056
HES4	0.00640077	-0.321966	0.148	0.215	1	-0.067
VPS37B	0.00640881	0.259477	0.156	0.099	1	0.057
PNISR	0.00641738	0.233875	0.828	0.798	1	0.03
KDM5A	0.00649705	0.250298	0.389	0.305	1	0.084
KCNMA1	0.00650781	0.123484	0.82	0.831	1	-0.011
MAPK4	0.0066101	0.258179	0.709	0.662	1	0.047
FAM157C	0.00663611	0.0748866	0.127	0.074	1	0.053
SET	0.00666787	-0.222771	0.07	0.128	1	-0.058
MSRB2	0.00674289	-0.201101	0.057	0.113	1	-0.056
MEMO1	0.00678845	-0.255119	0.172	0.247	1	-0.075
RAP1GAP2	0.00679157	-0.248873	0.057	0.113	1	-0.056
CDHR3	0.0068162	0.235183	0.668	0.61	1	0.058
KAT2A	0.00682446	-0.242998	0.262	0.344	1	-0.082
PTK2	0.00686276	0.245282	0.77	0.743	1	0.027
NELL2	0.00686709	-0.430566	0.184	0.257	1	-0.073
OGFRL1	0.00688026	-0.111999	0.59	0.655	1	-0.065
ATXN7	0.00701335	-0.265927	0.127	0.194	1	-0.067
RPS20	0.00702825	-0.222864	0.102	0.165	1	-0.063
PUF60	0.00703254	-0.287038	0.057	0.109	1	-0.052
UBE4B	0.00703557	0.333961	0.393	0.319	1	0.074
UTRN	0.00706972	0.250853	0.648	0.576	1	0.072
ACO2	0.00711786	-0.182009	0.32	0.405	1	-0.085
RPTOR	0.00713855	0.387541	0.402	0.333	1	0.069
SPIDR	0.00715286	0.253936	0.566	0.509	1	0.057
MAN1C1	0.00716329	0.827807	0.307	0.252	1	0.055
ANKRD12	0.00721031	0.320078	0.59	0.544	1	0.046
SIDT1	0.00723302	-0.232535	0.115	0.186	1	-0.071
MTUS1	0.00726249	0.321031	0.549	0.495	1	0.054
MZT2B	0.00727536	-0.27228	0.078	0.136	1	-0.058
MDM4	0.00729334	-0.2876	0.328	0.398	1	-0.07
EZR	0.00733186	-0.188192	0.389	0.476	1	-0.087
PRKG1	0.00734903	0.165329	0.955	0.934	1	0.021
DDI2	0.00739553	0.224657	0.123	0.074	1	0.049
MT1G	0.00743048	-0.383777	0.123	0.186	1	-0.063
SBF2	0.00746633	0.20926	0.738	0.701	1	0.037
CUL4A	0.00748118	0.313246	0.352	0.279	1	0.073
NTM	0.0074937	0.145232	0.98	0.986	1	-0.006
EPOR	0.00750191	-0.17264	0.074	0.133	1	-0.059
IER2	0.00751146	-0.233944	0.082	0.143	1	-0.061
SHANK2	0.00751249	0.296948	0.246	0.18	1	0.066
PNPLA7	0.00752667	0.333575	0.324	0.253	1	0.071
LINC00937	0.00758562	0.309301	0.115	0.07	1	0.045
DNM3	0.00758916	-0.380163	0.418	0.491	1	-0.073
RYR2	0.00760741	-0.614196	0.102	0.162	1	-0.06
SCAMP2	0.00762939	-0.167132	0.049	0.103	1	-0.054
FADS3	0.00765669	-0.238739	0.234	0.314	1	-0.08
PNMA2	0.00770389	-0.209569	0.066	0.122	1	-0.056
RPL35A	0.00774795	-0.291393	0.143	0.207	1	-0.064
CNTN5	0.00777958	-0.489427	0.107	0.17	1	-0.063
ANGPTL4	0.00778389	-0.409606	0.373	0.438	1	-0.065
FBXO44	0.0079016	-0.313438	0.102	0.162	1	-0.06
ARID1A	0.00795026	0.316305	0.549	0.498	1	0.051
SRSF11	0.00801171	-0.163794	0.381	0.453	1	-0.072
ERI3	0.00805531	0.265523	0.484	0.402	1	0.082
C18orf32	0.00806768	-0.236168	0.057	0.109	1	-0.052
NOVA1	0.00806769	-0.233204	0.504	0.586	1	-0.082
RPL6	0.00813329	-0.215912	0.111	0.175	1	-0.064
NUDC	0.00814423	-0.212758	0.066	0.122	1	-0.056
CEP83	0.00818184	0.277241	0.275	0.201	1	0.074
COX20	0.00821972	-0.289699	0.168	0.229	1	-0.061
FAIM2	0.0083383	-0.29955	0.111	0.174	1	-0.063
RPL41	0.00833957	-0.225404	0.082	0.142	1	-0.06
LEMD2	0.00835454	0.285524	0.16	0.105	1	0.055
DCLK1	0.00836654	0.302259	0.77	0.717	1	0.053
NEK6	0.00837542	0.215694	0.291	0.214	1	0.077
SPOCK1	0.00844339	-0.274641	0.381	0.471	1	-0.09
MAPK14	0.00847239	0.252645	0.291	0.216	1	0.075
TCP10L	0.00854307	-0.228302	0.066	0.121	1	-0.055
KCNN3	0.00854547	0.260567	0.766	0.709	1	0.057
RASA1	0.00859447	-0.264812	0.32	0.395	1	-0.075
GPR158	0.00861118	-0.58911	0.143	0.214	1	-0.071
TCF12	0.00874653	0.199176	0.701	0.667	1	0.034
JMJD1C	0.0088008	-0.20481	0.631	0.717	1	-0.086
LAMTOR4	0.0088011	-0.223478	0.057	0.11	1	-0.053
MED10	0.00880266	-0.138913	0.053	0.107	1	-0.054
LDHB	0.00881445	-0.26867	0.111	0.171	1	-0.06
NPHP4	0.00883628	0.267888	0.201	0.137	1	0.064
PARP4	0.00884647	0.330219	0.172	0.117	1	0.055
NRG3	0.00886697	0.10957	1	0.998	1	0.002
ABCA2	0.00894052	-0.183606	0.168	0.242	1	-0.074
PCDH7	0.00901537	-0.25228	0.537	0.65	1	-0.113
C1orf43	0.0090642	-0.24393	0.107	0.169	1	-0.062
INSIG1	0.00907112	-0.319716	0.102	0.164	1	-0.062
WASL	0.00908736	-0.291502	0.156	0.222	1	-0.066
HLCS	0.00911368	0.370185	0.361	0.298	1	0.063
NKAIN2	0.00912199	-0.396198	0.369	0.445	1	-0.076
LCOR	0.0091513	0.275967	0.451	0.39	1	0.061
FUT8	0.00931344	0.242343	0.615	0.56	1	0.055
NFIA	0.00939989	0.146714	0.959	0.951	1	0.008
RFNG	0.0094021	-0.160472	0.127	0.196	1	-0.069
MAP1LC3A	0.00946443	-0.257159	0.07	0.125	1	-0.055
SEC24A	0.00951069	0.106726	0.156	0.1	1	0.056
HLA-C	0.00958861	-0.266748	0.094	0.153	1	-0.059
SLC16A1-AS1	0.00960512	0.302342	0.422	0.34	1	0.082
EMC2	0.00962368	-0.2447	0.25	0.319	1	-0.069
ZNF10	0.00962725	-0.134575	0.082	0.143	1	-0.061
PDK1	0.00963162	0.145381	0.111	0.066	1	0.045
NBAS	0.00966346	0.26605	0.512	0.441	1	0.071
ANTXR1	0.00969349	0.309785	0.611	0.548	1	0.063
SEC63	0.00969796	0.237456	0.316	0.234	1	0.082
PABPC1	0.00971346	-0.165788	0.16	0.236	1	-0.076
TMEM59L	0.00976475	-0.240994	0.143	0.211	1	-0.068
ABI1	0.0097772	-0.211243	0.578	0.657	1	-0.079
DDB2	0.00979739	0.191271	0.107	0.062	1	0.045
MYL6	0.00985881	-0.19638	0.119	0.185	1	-0.066
EDIL3	0.00986399	-0.407113	0.074	0.128	1	-0.054
ATL3	0.00990935	0.0477356	0.139	0.087	1	0.052
MMS22L	0.0100498	0.260582	0.135	0.086	1	0.049
DPP7	0.0101154	-0.240212	0.234	0.303	1	-0.069
KHDRBS3	0.0102845	-0.332149	0.053	0.104	1	-0.051
HEXA	0.0102896	-0.187943	0.066	0.118	1	-0.052
DCAF8	0.010391	-0.172808	0.119	0.187	1	-0.068
BSG	0.0104332	-0.238562	0.262	0.334	1	-0.072
PPP2R5C	0.0104595	0.22381	0.459	0.378	1	0.081
ITPR2	0.0105154	0.224771	0.82	0.836	1	-0.016
CACNA1A	0.0105518	-0.532401	0.143	0.199	1	-0.056
SYN2	0.0106311	-0.204521	0.061	0.116	1	-0.055
ARID1B	0.0107266	0.148377	0.762	0.755	1	0.007
ZMYM2	0.0107795	-0.160386	0.434	0.518	1	-0.084
PRMT9	0.0108333	-0.242142	0.061	0.113	1	-0.052
UBE2L3	0.0108803	0.264397	0.205	0.143	1	0.062
SCN1A	0.0109594	-0.253116	0.111	0.175	1	-0.064
ELL2	0.0109798	-0.493709	0.213	0.277	1	-0.064
RHBDD2	0.0109877	-0.220205	0.074	0.129	1	-0.055
TP53BP1	0.0110044	0.31163	0.389	0.301	1	0.088
TSC22D4	0.0110217	-0.217832	0.43	0.494	1	-0.064
ATP6AP1L	0.0110652	0.201349	0.402	0.315	1	0.087
PRR14L	0.0111089	0.224436	0.246	0.18	1	0.066
FBXO11	0.0111153	-0.313258	0.418	0.49	1	-0.072
SLC20A2	0.0112019	0.362369	0.426	0.358	1	0.068
RNMT	0.011213	-0.137158	0.184	0.256	1	-0.072
EMSY	0.011224	0.17104	0.291	0.22	1	0.071
MIB1	0.0112699	-0.28123	0.352	0.424	1	-0.072
NCOR2	0.0112928	0.341999	0.34	0.273	1	0.067
ADGRV1	0.0113236	0.191171	0.943	0.927	1	0.016
EFNA5	0.0113447	-0.308908	0.439	0.51	1	-0.071
CHCHD10	0.0114198	-0.297855	0.107	0.162	1	-0.055
BCL7C	0.0115006	0.236358	0.189	0.131	1	0.058
CAMK4	0.0116298	-0.236694	0.213	0.288	1	-0.075
LRFN5	0.0116584	-0.391672	0.18	0.252	1	-0.072
VPS37A	0.0116791	0.182718	0.168	0.112	1	0.056
LITAF	0.011694	0.175332	0.111	0.067	1	0.044
SLC22A15	0.011746	0.322349	0.381	0.305	1	0.076
LINC00632	0.0118293	-0.210623	0.201	0.281	1	-0.08
SH3GLB2	0.0118992	-0.256843	0.107	0.167	1	-0.06
APTX	0.0120351	-0.203589	0.184	0.255	1	-0.071
RPS21	0.0120897	-0.151157	0.086	0.143	1	-0.057
PLOD2	0.0120928	-0.326627	0.377	0.452	1	-0.075
CAMK2A	0.0122509	-0.410097	0.135	0.193	1	-0.058
RUNDC3A	0.0123045	-0.161135	0.061	0.115	1	-0.054
MED13L	0.0123067	0.245005	0.803	0.771	1	0.032
SPCS1	0.0123171	-0.262311	0.082	0.134	1	-0.052
BCAR3	0.0123215	0.201915	0.484	0.406	1	0.078
RPS2	0.0124152	-0.188722	0.057	0.107	1	-0.05
KIF16B	0.0126607	0.292163	0.389	0.315	1	0.074
DNM1L	0.0126835	-0.275873	0.266	0.343	1	-0.077
RIMBP2	0.0127242	-0.207056	0.061	0.113	1	-0.052
COL27A1	0.0127448	0.261215	0.27	0.206	1	0.064
PLP1	0.0127794	-0.549703	0.275	0.334	1	-0.059
ARL17B	0.012883	-0.15345	0.234	0.306	1	-0.072
RCN2	0.012884	-0.300652	0.201	0.261	1	-0.06
WIF1	0.0129076	-0.432569	0.086	0.141	1	-0.055
CHURC1	0.0129248	-0.202254	0.061	0.112	1	-0.051
SLIRP	0.0130296	-0.213645	0.086	0.143	1	-0.057
ZNRF3	0.0130693	0.330299	0.803	0.799	1	0.004
ZNF667-AS1	0.013161	-0.1858	0.053	0.102	1	-0.049
MARK3	0.0131684	0.211601	0.684	0.618	1	0.066
MPHOSPH8	0.0132009	0.316394	0.352	0.28	1	0.072
SMARCC1	0.0132124	0.237984	0.377	0.299	1	0.078
SLC1A2	0.0132222	-0.131313	0.877	0.944	1	-0.067
TOM1L1	0.0132275	-0.1966	0.078	0.132	1	-0.054
TECR	0.0134267	-0.321815	0.172	0.235	1	-0.063
RNH1	0.0134815	-0.143679	0.066	0.119	1	-0.053
METAP1D	0.0135535	-0.123462	0.078	0.134	1	-0.056
FSIP2-AS1	0.0136395	-0.23609	0.176	0.245	1	-0.069
XRRA1	0.013646	-0.239514	0.291	0.358	1	-0.067
PLEKHH3	0.013678	0.111848	0.16	0.105	1	0.055
NSUN2	0.0136825	0.19222	0.18	0.124	1	0.056
MFSD10	0.0137043	-0.194136	0.078	0.131	1	-0.053
SOCS7	0.0137613	0.195691	0.197	0.137	1	0.06
PITPNM2	0.0137711	0.259357	0.361	0.295	1	0.066
STRN3	0.0137779	0.240957	0.467	0.393	1	0.074
IL6ST	0.0138063	-0.298215	0.254	0.32	1	-0.066
RPGR	0.0138108	0.288967	0.197	0.14	1	0.057
DNAJA4	0.0138347	-0.992209	0.074	0.123	1	-0.049
DSTN	0.0138395	-0.249864	0.111	0.17	1	-0.059
MGST1	0.0138801	-0.209765	0.549	0.637	1	-0.088
FXR1	0.0139014	-0.236593	0.287	0.353	1	-0.066
RPA1	0.0139226	0.227911	0.119	0.074	1	0.045
CBR4	0.0139748	-0.238424	0.307	0.381	1	-0.074
VIM	0.0139788	-0.320016	0.197	0.266	1	-0.069
ZSCAN16-AS1	0.0140011	-0.259394	0.094	0.148	1	-0.054
STMN1	0.0140203	-0.209703	0.061	0.113	1	-0.052
ACAA1	0.0140558	-0.210669	0.127	0.187	1	-0.06
GCLM	0.0142425	-0.240551	0.078	0.133	1	-0.055
TMEM145	0.0142633	-0.102806	0.053	0.103	1	-0.05
DCXR	0.0142883	-0.161641	0.107	0.168	1	-0.061
ARFGAP1	0.0144305	-0.158874	0.164	0.23	1	-0.066
ULK4	0.0146019	0.342259	0.43	0.357	1	0.073
TBC1D8	0.014647	0.157262	0.209	0.148	1	0.061
UBA1	0.0146552	-0.251959	0.156	0.216	1	-0.06
PRKCSH	0.014663	-0.147372	0.074	0.127	1	-0.053
RAP2A	0.0147481	-0.205908	0.057	0.106	1	-0.049
RAB34	0.0147813	-0.1465	0.115	0.176	1	-0.061
TMEM63A	0.0148499	0.271837	0.209	0.151	1	0.058
AMBRA1	0.014881	0.316258	0.389	0.32	1	0.069
ZNF141	0.0149723	0.162441	0.184	0.128	1	0.056
BRSK2	0.0149755	-0.164239	0.086	0.141	1	-0.055
MAGI2	0.0149781	0.115417	0.963	0.973	1	-0.01
GNA14-AS1	0.0150104	-0.32874	0.094	0.148	1	-0.054
HNRNPDL	0.0150265	-0.250584	0.381	0.446	1	-0.065
EPHA6	0.0150826	-0.217827	0.373	0.442	1	-0.069
YTHDF1	0.0151661	0.11698	0.172	0.115	1	0.057
VCP	0.0152269	-0.258102	0.119	0.176	1	-0.057
SYNM	0.0153308	0.511029	0.156	0.11	1	0.046
LENG8	0.0153728	-0.296354	0.287	0.347	1	-0.06
KMT2C	0.015375	0.189739	0.758	0.722	1	0.036
GNAI2	0.0155869	0.213142	0.258	0.19	1	0.068
CTSF	0.0155881	-0.19742	0.152	0.21	1	-0.058
SLC35E3	0.0156736	0.219513	0.225	0.166	1	0.059
RPSA	0.0157233	-0.198359	0.057	0.105	1	-0.048
TRIM8	0.0157315	0.177091	0.209	0.148	1	0.061
ST3GAL1	0.0157719	0.304461	0.25	0.19	1	0.06
PLIN5	0.0157948	0.168647	0.254	0.187	1	0.067
ZNF254	0.0158237	0.2119	0.398	0.322	1	0.076
BFAR	0.015878	0.193511	0.111	0.068	1	0.043
HEATR4	0.0158921	0.289249	0.18	0.127	1	0.053
MAN2C1	0.0159543	-0.156398	0.131	0.192	1	-0.061
INVS	0.0159905	0.313427	0.48	0.417	1	0.063
RPL35	0.0160613	-0.0450222	0.111	0.177	1	-0.066
FAM13C	0.0160628	0.307105	0.295	0.222	1	0.073
CCDC66	0.0161392	-0.195126	0.168	0.234	1	-0.066
ALOX12-AS1	0.0162062	0.331773	0.48	0.411	1	0.069
MYO9A	0.0162254	0.180085	0.623	0.582	1	0.041
LOXL3	0.0162969	0.0571553	0.107	0.064	1	0.043
TPP1	0.0163688	-0.171223	0.107	0.163	1	-0.056
DNAJC24	0.0164328	-0.0913208	0.074	0.128	1	-0.054
PIGQ	0.0164761	-0.241255	0.086	0.139	1	-0.053
FAM181B	0.0167477	-0.127665	0.234	0.311	1	-0.077
CNTN3	0.0167582	-0.0544478	0.107	0.17	1	-0.063
ZNF91	0.0168475	0.267397	0.443	0.379	1	0.064
RPS16	0.0168604	-0.169917	0.074	0.124	1	-0.05
RUFY2	0.0169036	0.248388	0.361	0.287	1	0.074
MAP1LC3B	0.0169518	-0.211077	0.07	0.119	1	-0.049
LPCAT1	0.016972	-0.171654	0.074	0.126	1	-0.052
TSEN2	0.016991	0.337456	0.25	0.19	1	0.06
UFL1	0.0169962	-0.237306	0.189	0.251	1	-0.062
PMS1	0.0171211	-0.144243	0.197	0.273	1	-0.076
ZNF33A	0.0171475	0.166799	0.27	0.203	1	0.067
HMGN3	0.0171661	-0.242323	0.311	0.385	1	-0.074
ANKRD29	0.0171948	0.235078	0.205	0.149	1	0.056
UBN2	0.0172871	0.235732	0.385	0.314	1	0.071
EEF1D	0.0172931	-0.24519	0.189	0.254	1	-0.065
NSD1	0.0173364	0.281307	0.492	0.417	1	0.075
TBCD	0.0173718	0.334627	0.311	0.248	1	0.063
ATXN2L	0.0174294	-0.118033	0.115	0.174	1	-0.059
FOXK1	0.0175488	0.322037	0.242	0.18	1	0.062
CADM1	0.0175608	-0.235153	0.775	0.869	1	-0.094
E2F3	0.0176512	-0.189963	0.172	0.24	1	-0.068
SLC16A9	0.017662	0.391665	0.508	0.461	1	0.047
TCERG1	0.0177756	-0.164256	0.205	0.271	1	-0.066
DAAM2	0.0178514	0.20533	0.824	0.736	1	0.088
DNAJB2	0.0178636	-0.310491	0.18	0.239	1	-0.059
MYH14	0.0179103	0.202697	0.197	0.14	1	0.057
TRMU	0.0179793	-0.187454	0.078	0.13	1	-0.052
SRSF2	0.0180927	-0.208475	0.119	0.175	1	-0.056
SMARCA4	0.0181184	0.168241	0.279	0.208	1	0.071
ZNF782	0.0181542	0.13839	0.254	0.19	1	0.064
AGFG2	0.0181557	0.328984	0.279	0.216	1	0.063
SNHG9	0.0182005	-0.164691	0.061	0.11	1	-0.049
TRIOBP	0.0183079	0.201712	0.156	0.106	1	0.05
GAS2L1	0.0183689	-0.239179	0.102	0.155	1	-0.053
SALL3	0.0184547	0.170803	0.217	0.155	1	0.062
THRA	0.0185468	-0.0628635	0.123	0.18	1	-0.057
RORA	0.0186472	0.118446	0.955	0.986	1	-0.031
SH3RF1	0.0186574	-0.314576	0.303	0.373	1	-0.07
PRKAR1B	0.0186835	-0.183076	0.07	0.12	1	-0.05
APBB2	0.0187349	-0.313069	0.176	0.239	1	-0.063
OSBPL6	0.0187379	-0.211938	0.516	0.609	1	-0.093
INPP5B	0.0187619	0.270369	0.262	0.197	1	0.065
ZNF33B	0.0187657	0.262478	0.111	0.071	1	0.04
RLF	0.0188958	0.286396	0.369	0.296	1	0.073
AQP4-AS1	0.01892	0.205781	0.73	0.692	1	0.038
TNPO1	0.019025	-0.228772	0.238	0.301	1	-0.063
RMND5B	0.0190298	0.124185	0.119	0.075	1	0.044
GTF2IRD2B	0.0190321	0.183526	0.156	0.106	1	0.05
SULT1A1	0.0190435	0.161614	0.209	0.148	1	0.061
CLSTN2	0.0190578	-0.128316	0.086	0.143	1	-0.057
B2M	0.0192503	-0.288197	0.131	0.188	1	-0.057
VDAC3	0.0192728	-0.210039	0.16	0.219	1	-0.059
PDZD4	0.0195284	-0.078648	0.07	0.122	1	-0.052
RAPH1	0.0196321	-0.286098	0.16	0.218	1	-0.058
GSTCD	0.0196374	0.282545	0.201	0.147	1	0.054
RILPL1	0.0196543	0.215405	0.266	0.202	1	0.064
SUCLG2	0.0197251	0.220516	0.398	0.326	1	0.072
MAGI3	0.0197305	0.371964	0.488	0.435	1	0.053
EEF2	0.0197754	-0.150064	0.086	0.142	1	-0.056
EIF4G2	0.0197821	-0.210468	0.127	0.184	1	-0.057
ALDH7A1	0.0197944	0.370794	0.529	0.476	1	0.053
USP11	0.0198129	-0.162793	0.102	0.16	1	-0.058
HELZ	0.0198506	0.192396	0.451	0.379	1	0.072
FGD5-AS1	0.0198587	-0.16333	0.07	0.118	1	-0.048
COL6A1	0.0198626	-0.215623	0.131	0.187	1	-0.056
FOXRED1	0.0199458	-0.19786	0.074	0.124	1	-0.05
MAPK8	0.0199694	0.317754	0.578	0.512	1	0.066
LRRC37A3	0.0200451	0.255284	0.336	0.267	1	0.069
P4HTM	0.020161	-0.298719	0.139	0.191	1	-0.052
ZNF721	0.0201736	0.24098	0.311	0.244	1	0.067
CDC42BPB	0.0202347	0.20814	0.332	0.256	1	0.076
MSH2	0.0202931	0.251648	0.156	0.106	1	0.05
ASXL2	0.0203657	0.199673	0.422	0.345	1	0.077
NR2F1	0.0203852	-0.24323	0.41	0.463	1	-0.053
SSPN	0.0204012	-0.226738	0.209	0.27	1	-0.061
GPR155	0.0204045	-0.262213	0.119	0.175	1	-0.056
BRINP2	0.0204672	-0.268458	0.275	0.344	1	-0.069
DTX3	0.0205203	-0.219998	0.111	0.163	1	-0.052
PHACTR3	0.0206665	0.260629	0.693	0.687	1	0.006
SOX9	0.0206706	-0.160159	0.385	0.461	1	-0.076
KDM2A	0.0206784	0.24065	0.484	0.42	1	0.064
LRIG1	0.020685	0.288107	0.816	0.762	1	0.054
FGFR1	0.0208478	0.182258	0.361	0.285	1	0.076
SEZ6L	0.0208623	-0.3276	0.094	0.151	1	-0.057
TOMM20	0.02091	-0.154568	0.082	0.132	1	-0.05
IL1RAPL1	0.0209292	-0.659668	0.197	0.25	1	-0.053
KMT2B	0.0209499	-0.161572	0.066	0.113	1	-0.047
ACSL3	0.0212648	-0.196619	0.43	0.498	1	-0.068
CNNM2	0.0213393	0.313415	0.402	0.341	1	0.061
C12orf60	0.0213432	0.196903	0.107	0.066	1	0.041
ZSCAN30	0.0213437	0.202208	0.176	0.125	1	0.051
TMEM116	0.0213726	0.238762	0.131	0.087	1	0.044
ALG8	0.0214261	0.126699	0.135	0.089	1	0.046
LGI4	0.0214333	-0.264029	0.324	0.392	1	-0.068
PLCL1	0.0215243	-0.303274	0.139	0.198	1	-0.059
NAA50	0.0215367	0.231459	0.213	0.156	1	0.057
PPIL3	0.0216377	-0.169146	0.057	0.101	1	-0.044
TRPM3	0.0220069	0.144377	0.885	0.905	1	-0.02
SMURF2	0.0220141	-0.18143	0.27	0.342	1	-0.072
LSM7	0.0220187	-0.193221	0.057	0.102	1	-0.045
ZC3H15	0.0220618	-0.202315	0.107	0.158	1	-0.051
NBPF1	0.0220708	0.169811	0.176	0.123	1	0.053
NELFA	0.0221095	0.121473	0.258	0.19	1	0.068
HSPA4L	0.0221226	-0.41187	0.111	0.163	1	-0.052
RNF220	0.0221322	0.516874	0.299	0.248	1	0.051
RAD51C	0.0222171	0.0943287	0.115	0.072	1	0.043
JAK1	0.0222275	-0.245535	0.418	0.493	1	-0.075
GOLGA4	0.0222381	0.29276	0.586	0.54	1	0.046
DENND2A	0.022321	0.190058	0.348	0.278	1	0.07
CD46	0.0223496	-0.218432	0.197	0.255	1	-0.058
MGAM	0.0223653	0.14547	0.131	0.085	1	0.046
RGL3	0.0223788	0.205373	0.23	0.168	1	0.062
CCND3	0.0224197	0.371367	0.262	0.201	1	0.061
TDP2	0.0224612	-0.114186	0.061	0.108	1	-0.047
DDAH1	0.0225588	-0.0716987	0.582	0.683	1	-0.101
GLUL	0.0226092	-0.329368	0.504	0.542	1	-0.038
CRB2	0.0226732	0.243919	0.32	0.256	1	0.064
SEC14L2	0.0227116	-0.154075	0.119	0.179	1	-0.06
ADAM12	0.0227219	-0.368423	0.098	0.15	1	-0.052
GFPT2	0.0228659	0.296527	0.234	0.181	1	0.053
PDPK1	0.0230053	0.262481	0.209	0.155	1	0.054
C1orf56	0.0230263	-0.173725	0.057	0.102	1	-0.045
MDN1	0.0230941	0.252278	0.328	0.263	1	0.065
RASL10A	0.0233301	-0.205824	0.07	0.115	1	-0.045
AHCYL2	0.023406	0.262799	0.75	0.746	1	0.004
PAK3	0.0236098	-0.312014	0.057	0.101	1	-0.044
PIGG	0.0236127	-0.155038	0.09	0.141	1	-0.051
SSR3	0.0237095	-0.224879	0.098	0.148	1	-0.05
DIS3L	0.0237523	0.203389	0.164	0.114	1	0.05
ELMOD2	0.0238378	-0.178559	0.078	0.126	1	-0.048
DMD	0.0238438	-0.411613	0.512	0.548	1	-0.036
PCF11	0.0238585	0.113294	0.295	0.221	1	0.074
HNRNPA2B1	0.0238925	-0.211391	0.537	0.619	1	-0.082
SNTB1	0.0239003	0.18356	0.467	0.395	1	0.072
FAM168A	0.0239612	0.259454	0.594	0.568	1	0.026
MMP16	0.023974	-0.326732	0.094	0.145	1	-0.051
MED13	0.0239831	0.249503	0.508	0.443	1	0.065
IQCK	0.0239842	0.266617	0.586	0.545	1	0.041
CREB5	0.0239894	-0.324046	0.127	0.182	1	-0.055
RAB11FIP2	0.0241725	-0.242088	0.336	0.396	1	-0.06
SRSF3	0.0243475	-0.24083	0.16	0.216	1	-0.056
LAMP2	0.0243509	-0.235359	0.266	0.327	1	-0.061
SPCS2	0.0243558	-0.252094	0.131	0.183	1	-0.052
SERPINI1	0.0245861	-0.249548	0.111	0.162	1	-0.051
TSPYL2	0.0246788	-0.178341	0.107	0.162	1	-0.055
SUGT1	0.0247605	-0.234438	0.135	0.188	1	-0.053
FNBP1	0.0247675	0.155911	0.816	0.793	1	0.023
FAM135B	0.0248553	0.227128	0.43	0.358	1	0.072
FRMD4A	0.0249124	-0.325622	0.389	0.443	1	-0.054
FAM120AOS	0.0250121	-0.215066	0.111	0.163	1	-0.052
TMEM33	0.0250987	-0.142706	0.057	0.102	1	-0.045
POLH	0.0252602	0.138116	0.115	0.074	1	0.041
APOLD1	0.0253921	0.256341	0.127	0.085	1	0.042
SYNGR1	0.0254506	-0.17122	0.098	0.15	1	-0.052
HNRNPA3	0.0254664	-0.210128	0.307	0.372	1	-0.065
MAP3K14	0.0254724	0.365912	0.279	0.215	1	0.064
PRPF31	0.0255539	-0.193663	0.057	0.101	1	-0.044
RPL27A	0.025621	-0.185392	0.094	0.143	1	-0.049
GEM	0.0256904	-0.27114	0.143	0.202	1	-0.059
ZNF395	0.0257056	-0.169601	0.139	0.191	1	-0.052
NFASC	0.025798	0.369203	0.578	0.528	1	0.05
VPS28	0.0258738	-0.115953	0.119	0.175	1	-0.056
SLAIN1	0.0258802	-0.31334	0.148	0.197	1	-0.049
CLTC	0.0259714	-0.219422	0.279	0.341	1	-0.062
PCDH9	0.0259723	0.0729131	0.988	0.994	1	-0.006
HSPA5	0.0262076	-0.139757	0.123	0.179	1	-0.056
CDK5RAP2	0.0262175	0.276532	0.389	0.321	1	0.068
TRMT10B	0.0262596	-0.174254	0.102	0.155	1	-0.053
EVL	0.0263113	-0.225616	0.209	0.262	1	-0.053
CEP162	0.0263367	0.183054	0.254	0.194	1	0.06
RGL2	0.0263402	-0.17735	0.172	0.231	1	-0.059
MAP4K4	0.0263584	0.143987	0.738	0.726	1	0.012
HSF4	0.0263726	-0.245098	0.127	0.179	1	-0.052
XRCC4	0.0264108	0.0859666	0.23	0.167	1	0.063
LINC01422	0.0264771	-0.106374	0.066	0.113	1	-0.047
FBXL4	0.0265287	0.160411	0.283	0.22	1	0.063
METTL7A	0.0265368	-0.299735	0.311	0.364	1	-0.053
ENTPD6	0.0265764	-0.176703	0.078	0.125	1	-0.047
BMPER	0.0267495	-0.20944	0.09	0.141	1	-0.051
TMEM47	0.0268112	-0.275285	0.287	0.334	1	-0.047
MAK	0.0269406	-0.0790384	0.09	0.143	1	-0.053
EGFR	0.0269572	-0.211901	0.434	0.519	1	-0.085
DTD1	0.0271163	-0.189134	0.082	0.131	1	-0.049
ATG4B	0.0271361	-0.184063	0.176	0.231	1	-0.055
TMEM178B	0.0271361	0.195879	0.693	0.633	1	0.06
PLCXD3	0.0272185	-0.245075	0.066	0.112	1	-0.046
LSAMP-AS1	0.0273173	-0.258462	0.066	0.107	1	-0.041
TCEA2	0.0273413	-0.143624	0.082	0.129	1	-0.047
MACROD2	0.0274851	-0.208298	0.549	0.634	1	-0.085
RBM6	0.027518	0.204517	0.68	0.626	1	0.054
YAP1	0.0275474	0.204451	0.59	0.528	1	0.062
CHST1	0.02758	-0.197541	0.131	0.181	1	-0.05
LRRC3B	0.0276285	-0.177842	0.393	0.479	1	-0.086
AQP1	0.0277118	-0.305011	0.324	0.376	1	-0.052
OTUB1	0.0277808	-0.189266	0.057	0.1	1	-0.043
SREBF1	0.0278964	-0.27667	0.295	0.344	1	-0.049
NUBPL	0.0279325	0.215447	0.406	0.341	1	0.065
KAT6B	0.0279562	0.236608	0.533	0.468	1	0.065
DNAH12	0.0280769	0.186527	0.127	0.085	1	0.042
RBCK1	0.0280921	-0.176652	0.152	0.208	1	-0.056
CYFIP1	0.0281893	0.255032	0.225	0.17	1	0.055
RIPK1	0.0283038	-0.159613	0.07	0.115	1	-0.045
RAN	0.028331	-0.15786	0.066	0.111	1	-0.045
CPEB1	0.0283601	0.132056	0.156	0.107	1	0.049
TTLL3	0.0283722	-0.183647	0.18	0.238	1	-0.058
B3GAT2	0.0283738	-0.137905	0.287	0.36	1	-0.073
SMG6	0.0284095	0.32644	0.393	0.331	1	0.062
SH3PXD2B	0.0284169	0.317052	0.549	0.502	1	0.047
PCED1B	0.0284625	0.311223	0.221	0.171	1	0.05
CRADD	0.0285566	0.245341	0.586	0.549	1	0.037
ERH	0.0285835	-0.185888	0.066	0.108	1	-0.042
SRPK2	0.0286009	0.22977	0.602	0.548	1	0.054
PRDM16	0.0286185	0.287623	0.57	0.512	1	0.058
ATP6V0A2	0.0286265	0.141237	0.107	0.069	1	0.038
TTLL5	0.028693	0.224531	0.422	0.352	1	0.07
CYHR1	0.0286944	-0.254225	0.184	0.234	1	-0.05
RAD23A	0.0288931	-0.142814	0.07	0.116	1	-0.046
PSMA7	0.0289285	-0.166739	0.078	0.125	1	-0.047
TMCO3	0.0289509	0.160428	0.16	0.112	1	0.048
SNRNP40	0.0289544	0.174787	0.127	0.084	1	0.043
CMTM4	0.0290539	0.326677	0.311	0.26	1	0.051
EPHA5	0.0292568	-0.19122	0.061	0.107	1	-0.046
TXNIP	0.029361	0.161747	0.291	0.229	1	0.062
CACNB1	0.0293747	-0.188361	0.102	0.152	1	-0.05
NRXN1	0.0294089	-0.139092	0.861	0.894	1	-0.033
SARNP	0.0294255	-0.067252	0.07	0.116	1	-0.046
TRAPPC13	0.029455	-0.190811	0.102	0.154	1	-0.052
CHL1	0.0296337	-0.176443	0.574	0.656	1	-0.082
SNAP91	0.0296618	-0.253531	0.287	0.35	1	-0.063
HOPX	0.0297333	-0.327506	0.139	0.191	1	-0.052
RNF130	0.0297388	0.369664	0.52	0.464	1	0.056
SNX30	0.0298957	0.212642	0.127	0.087	1	0.04
GTF2F2	0.0299	-0.108641	0.148	0.207	1	-0.059
MIER3	0.0299741	0.115966	0.111	0.071	1	0.04
URGCP	0.0300325	-0.173262	0.176	0.231	1	-0.055
GPATCH8	0.0300853	0.224152	0.557	0.525	1	0.032
TSPAN3	0.0300971	-0.184533	0.279	0.34	1	-0.061
SMARCD3	0.0301106	-0.150646	0.18	0.24	1	-0.06
RXRA	0.0301241	0.204164	0.262	0.199	1	0.063
AK8	0.030361	0.225218	0.127	0.085	1	0.042
RASL12	0.0304033	0.308931	0.316	0.26	1	0.056
GSTO2	0.0305739	0.155777	0.131	0.088	1	0.043
LRRC41	0.0306825	0.106395	0.184	0.13	1	0.054
WIPI2	0.0306872	-0.152458	0.07	0.114	1	-0.044
BRINP3	0.0307111	-0.297658	0.471	0.531	1	-0.06
CMC2	0.030896	-0.0473119	0.135	0.191	1	-0.056
GJB6	0.030973	-0.210105	0.082	0.128	1	-0.046
APPBP2	0.031005	0.238333	0.332	0.27	1	0.062
THBS2	0.0310189	-0.179307	0.061	0.105	1	-0.044
SACM1L	0.0311676	-0.151701	0.135	0.19	1	-0.055
APP	0.0312072	-0.244138	0.402	0.464	1	-0.062
SLC1A3	0.0313967	-0.254853	0.885	0.947	1	-0.062
EHHADH	0.0314227	0.191567	0.135	0.092	1	0.043
TTC12	0.0314615	0.181092	0.246	0.183	1	0.063
HNRNPF	0.0314753	0.193363	0.123	0.082	1	0.041
COX7A2	0.0315014	-0.2412	0.07	0.112	1	-0.042
UPF2	0.0315944	0.233112	0.262	0.207	1	0.055
GADD45B	0.0316413	-0.267713	0.107	0.157	1	-0.05
UFL1-AS1	0.0316791	-0.132126	0.295	0.362	1	-0.067
BCL2L1	0.0316844	0.189109	0.189	0.139	1	0.05
NEGR1	0.031797	-0.395843	0.439	0.485	1	-0.046
ZNF483	0.0318148	-0.207065	0.143	0.193	1	-0.05
PTPRG	0.0320426	-0.127296	0.627	0.695	1	-0.068
GTF3A	0.0320615	-0.179566	0.07	0.113	1	-0.043
HECTD4	0.0321727	-0.154035	0.385	0.44	1	-0.055
HNRNPK	0.0321845	-0.155285	0.197	0.259	1	-0.062
GSN	0.0322172	0.200627	0.508	0.431	1	0.077
ROGDI	0.0322667	-0.0748893	0.066	0.11	1	-0.044
COL9A2	0.032364	-0.158364	0.061	0.104	1	-0.043
CFAP97	0.0323752	-0.0641598	0.057	0.102	1	-0.045
SLCO1C1	0.032379	-0.263908	0.43	0.489	1	-0.059
ZNF337	0.0324918	0.270214	0.23	0.176	1	0.054
RPLP0	0.0325461	-0.226808	0.066	0.108	1	-0.042
MCCC2	0.0326162	0.139337	0.205	0.15	1	0.055
RGS9	0.0326876	0.345309	0.328	0.27	1	0.058
UBE2E3	0.0326985	-0.193748	0.295	0.362	1	-0.067
SLC25A39	0.0327151	-0.132818	0.082	0.128	1	-0.046
UBR5	0.0327158	0.141868	0.697	0.656	1	0.041
NPTXR	0.0327438	-0.356455	0.107	0.154	1	-0.047
ZNFX1	0.0327555	0.151156	0.156	0.108	1	0.048
ASPH	0.0328334	0.144263	0.775	0.764	1	0.011
TULP4	0.0333344	0.212448	0.303	0.241	1	0.062
FBXO38	0.0333563	-0.123064	0.082	0.131	1	-0.049
CDIP1	0.0334149	0.190325	0.275	0.214	1	0.061
FCHSD2	0.0334765	0.293653	0.508	0.456	1	0.052
ZDHHC3	0.0334792	0.0849319	0.123	0.082	1	0.041
FGF14	0.0334916	-0.536472	0.275	0.334	1	-0.059
UBE2E2	0.0335086	-0.22504	0.43	0.484	1	-0.054
PGGT1B	0.0335785	0.118562	0.205	0.149	1	0.056
GGA3	0.0335934	0.176372	0.123	0.083	1	0.04
UBE2R2	0.0336707	0.134097	0.373	0.295	1	0.078
RAD23B	0.0336753	-0.149368	0.164	0.221	1	-0.057
NUFIP2	0.0336953	-0.137576	0.266	0.332	1	-0.066
PLXNA2	0.0337665	0.169825	0.475	0.405	1	0.07
ARNT2	0.0338964	0.258384	0.672	0.66	1	0.012
PTPN1	0.033946	-0.243597	0.115	0.161	1	-0.046
ARMC8	0.0342342	-0.178942	0.238	0.301	1	-0.063
COLQ	0.0342355	0.248268	0.148	0.105	1	0.043
FAR1	0.0342771	-0.235974	0.299	0.355	1	-0.056
RGR	0.0343222	0.368007	0.123	0.084	1	0.039
GOLGA5	0.0343252	0.144783	0.111	0.073	1	0.038
RAB7A	0.0343836	-0.101777	0.34	0.41	1	-0.07
PCNT	0.0343903	0.361192	0.176	0.132	1	0.044
FSTL3	0.0344262	-0.236734	0.16	0.211	1	-0.051
PPIL6	0.0346465	0.374706	0.143	0.104	1	0.039
MAP1B	0.0346739	-0.19804	0.475	0.55	1	-0.075
FANCL	0.0347203	0.237472	0.238	0.182	1	0.056
GHITM	0.0347745	-0.166397	0.074	0.119	1	-0.045
MTOR	0.0348186	0.280342	0.254	0.201	1	0.053
GRM1	0.034872	-0.203046	0.074	0.116	1	-0.042
P4HA1	0.035032	-0.267977	0.344	0.418	1	-0.074
BCO1	0.0350914	-0.11133	0.086	0.134	1	-0.048
CNOT6	0.0351218	0.214358	0.16	0.115	1	0.045
GABRG1	0.0351746	-0.17936	0.328	0.4	1	-0.072
RHOT1	0.035389	0.269232	0.467	0.406	1	0.061
TNS1	0.0354577	0.259975	0.369	0.303	1	0.066
CDC14B	0.0354774	0.252587	0.488	0.423	1	0.065
TECPR2	0.0355731	0.157854	0.357	0.285	1	0.072
PDE1A	0.0356166	-0.371706	0.061	0.102	1	-0.041
RPL12	0.035625	-0.197534	0.102	0.149	1	-0.047
ASAP1	0.0357081	0.201569	0.713	0.718	1	-0.005
PLEKHH2	0.0357225	0.10522	0.184	0.132	1	0.052
VWA3B	0.0357234	0.216554	0.156	0.112	1	0.044
EVI5L	0.0357319	0.186834	0.115	0.076	1	0.039
POLN	0.0357748	0.104991	0.115	0.075	1	0.04
PDSS2	0.0358653	0.25656	0.348	0.294	1	0.054
ELMO2	0.0359609	0.152026	0.23	0.171	1	0.059
MRPL41	0.0360091	-0.27199	0.213	0.264	1	-0.051
ADCY9	0.0360355	0.329008	0.291	0.236	1	0.055
SAT1	0.0360362	-0.276898	0.283	0.342	1	-0.059
KLC1	0.0360481	-0.238139	0.34	0.388	1	-0.048
FBXW4	0.0360891	0.239779	0.34	0.282	1	0.058
SLC38A2	0.0362824	-0.25103	0.189	0.244	1	-0.055
ABHD2	0.0363163	-0.310212	0.332	0.384	1	-0.052
QKI	0.0363995	0.102164	0.971	0.965	1	0.006
SEC31B	0.0364491	-0.060705	0.066	0.108	1	-0.042
ZNF566	0.0366767	0.198483	0.123	0.083	1	0.04
AK5	0.0367856	-0.236482	0.066	0.108	1	-0.042
PLK5	0.03692	-0.180141	0.074	0.116	1	-0.042
SRPX2	0.0369379	-0.253507	0.131	0.179	1	-0.048
ACAD9	0.0369691	0.205794	0.148	0.105	1	0.043
MLLT10	0.0370749	0.212216	0.611	0.574	1	0.037
SNED1	0.0370966	0.337766	0.5	0.476	1	0.024
DDAH2	0.0371177	-0.143957	0.07	0.112	1	-0.042
DYNC1LI1	0.0371259	-0.148386	0.078	0.125	1	-0.047
OSMR	0.0372075	0.197266	0.205	0.153	1	0.052
PLXNB1	0.0373837	-0.25217	0.406	0.452	1	-0.046
NAV3	0.0375048	0.115371	0.943	0.953	1	-0.01
MDH1	0.0375354	-0.259193	0.152	0.2	1	-0.048
LYPD6	0.0375775	0.218451	0.234	0.18	1	0.054
ANXA5	0.0375961	-0.160196	0.07	0.113	1	-0.043
C16orf72	0.0376639	-0.210359	0.098	0.143	1	-0.045
RERG	0.0376865	-0.346843	0.115	0.163	1	-0.048
RSPH3	0.0376957	0.122037	0.18	0.131	1	0.049
ZDHHC2	0.0378878	0.147407	0.234	0.178	1	0.056
CHD4	0.037901	-0.121055	0.131	0.186	1	-0.055
PLSCR4	0.0379312	0.296834	0.52	0.482	1	0.038
HIF1A	0.0380868	-0.155014	0.402	0.455	1	-0.053
ZNF404	0.0380953	-0.117616	0.066	0.108	1	-0.042
GPRC5B	0.0381696	-0.143942	0.553	0.625	1	-0.072
ATAT1	0.0382319	-0.108406	0.07	0.112	1	-0.042
PACRG	0.0384855	-0.0707254	0.283	0.356	1	-0.073
STAT2	0.0386819	-0.112094	0.189	0.245	1	-0.056
CBARP	0.0388343	-0.0906447	0.066	0.109	1	-0.043
TFDP2	0.0388639	0.228583	0.406	0.339	1	0.067
GOT1	0.0388707	-0.203755	0.09	0.135	1	-0.045
YWHAZ	0.03891	-0.217047	0.242	0.289	1	-0.047
NIM1K	0.0389235	0.237254	0.287	0.226	1	0.061
PTPRK	0.0390239	-0.227671	0.439	0.494	1	-0.055
C16orf89	0.0390689	-0.118633	0.061	0.102	1	-0.041
GFAP	0.0390941	0.0273465	0.93	0.813	1	0.117
UQCRB	0.0392316	-0.196483	0.156	0.209	1	-0.053
GPM6B	0.0397137	0.144335	0.898	0.909	1	-0.011
LRRC69	0.0397565	0.122798	0.135	0.093	1	0.042
ANKRD13D	0.0398157	-0.113632	0.094	0.145	1	-0.051
SCD5	0.0398268	-0.0867207	0.615	0.711	1	-0.096
STK33	0.0398426	0.190926	0.635	0.577	1	0.058
LINC00298	0.0400131	0.20489	0.258	0.199	1	0.059
RGS7	0.0401171	-0.261782	0.623	0.683	1	-0.06
DRAIC	0.040298	0.285886	0.193	0.143	1	0.05
CDK13	0.0403135	0.219328	0.586	0.52	1	0.066
ZNF131	0.0403404	0.276954	0.426	0.355	1	0.071
GORAB	0.0403795	0.1039	0.107	0.069	1	0.038
MAP2K6	0.040385	0.265988	0.209	0.16	1	0.049
PPIA	0.0403969	-0.304111	0.107	0.148	1	-0.041
LUZP2	0.040441	-0.483104	0.09	0.133	1	-0.043
CEP112	0.0404603	0.321039	0.492	0.438	1	0.054
PHF2	0.0404804	0.186745	0.156	0.112	1	0.044
BHLHE41	0.0405029	-0.205714	0.143	0.194	1	-0.051
ZEB1	0.0405374	0.182347	0.619	0.577	1	0.042
SUSD6	0.040572	0.317399	0.168	0.123	1	0.045
NHLRC2	0.0406958	0.182745	0.283	0.225	1	0.058
HSBP1	0.0406997	-0.21748	0.082	0.123	1	-0.041
CDK14	0.0407985	-0.208119	0.467	0.534	1	-0.067
TYRO3	0.0409509	-0.121992	0.131	0.182	1	-0.051
CTTNBP2	0.0409699	-0.098283	0.07	0.115	1	-0.045
MYO5C	0.0410158	0.371183	0.111	0.076	1	0.035
DDRGK1	0.0410476	-0.177793	0.074	0.117	1	-0.043
AHDC1	0.0410559	0.330035	0.324	0.268	1	0.056
CEBPB	0.0411048	-0.229462	0.082	0.125	1	-0.043
LPAR1	0.0411169	-0.0586233	0.102	0.065	1	0.037
ZNF100	0.0411515	-0.150107	0.078	0.122	1	-0.044
WFS1	0.0412032	-0.238358	0.217	0.266	1	-0.049
SFXN5	0.0414421	0.168176	0.721	0.752	1	-0.031
CCDC171	0.0414561	0.178326	0.385	0.323	1	0.062
ADGRA3	0.0415436	0.187647	0.689	0.678	1	0.011
EFTUD2	0.0416007	-0.1087	0.061	0.103	1	-0.042
MNAT1	0.0416281	0.204376	0.369	0.302	1	0.067
MLF2	0.0416316	-0.196773	0.078	0.12	1	-0.042
ALDH9A1	0.0417107	-0.149571	0.07	0.111	1	-0.041
DISP1	0.0418975	-0.146186	0.102	0.151	1	-0.049
NUP98	0.0419148	0.15645	0.25	0.193	1	0.057
NR2C1	0.0419494	-0.171339	0.156	0.205	1	-0.049
IQCE	0.042302	0.218563	0.184	0.135	1	0.049
TUBGCP6	0.0423479	-0.219805	0.086	0.129	1	-0.043
RAB6B	0.0423696	-0.207607	0.135	0.184	1	-0.049
LRRC1	0.04239	0.160078	0.385	0.324	1	0.061
PCDH10	0.0424324	-0.196577	0.16	0.204	1	-0.044
UVSSA	0.0424819	-0.22263	0.152	0.201	1	-0.049
CTSH	0.0426643	-0.0359883	0.225	0.285	1	-0.06
NBPF14	0.0426947	0.0631476	0.168	0.119	1	0.049
PPP3CA	0.0427502	-0.215453	0.746	0.774	1	-0.028
GLRX3	0.04283	-0.108951	0.127	0.173	1	-0.046
ADAMTS9-AS2	0.042836	0.157411	0.463	0.393	1	0.07
UBE2Q2	0.0428919	0.189604	0.143	0.101	1	0.042
TNRC6C	0.0428974	0.187632	0.5	0.436	1	0.064
VEZF1	0.0430504	-0.211303	0.082	0.124	1	-0.042
TMCO1	0.0430801	-0.195957	0.127	0.173	1	-0.046
TRIP11	0.0430836	0.296586	0.34	0.28	1	0.06
ARF4	0.0431417	-0.186112	0.078	0.119	1	-0.041
MED28	0.0431708	-0.195639	0.102	0.148	1	-0.046
PLEKHA7	0.0432219	0.271311	0.471	0.423	1	0.048
STARD13	0.043243	-0.270266	0.574	0.644	1	-0.07
LINC01322	0.0432823	-0.313422	0.066	0.104	1	-0.038
KCTD13	0.0432917	0.253601	0.221	0.17	1	0.051
CA2	0.0433517	-0.204751	0.086	0.131	1	-0.045
MAGED2	0.0434237	-0.215048	0.09	0.132	1	-0.042
GLRX	0.0434856	-0.196957	0.07	0.11	1	-0.04
C2orf68	0.0435748	0.0315066	0.102	0.066	1	0.036
SS18	0.0436713	-0.218665	0.193	0.241	1	-0.048
PURG	0.0436831	-0.146885	0.258	0.315	1	-0.057
EIF3J	0.0438143	-0.0874569	0.086	0.132	1	-0.046
LARP1	0.0438385	0.289703	0.398	0.336	1	0.062
GNA14	0.0439751	-0.305148	0.439	0.514	1	-0.075
PAMR1	0.0440311	0.286689	0.648	0.651	1	-0.003
PARP6	0.0440624	0.132685	0.336	0.269	1	0.067
COPS6	0.0440868	-0.0388081	0.086	0.132	1	-0.046
SLC9A3R1	0.0441023	-0.151655	0.143	0.192	1	-0.049
OXR1	0.0441149	-0.265952	0.381	0.427	1	-0.046
CALN1	0.0441455	-0.283471	0.172	0.229	1	-0.057
SNF8	0.0443775	-0.138467	0.061	0.1	1	-0.039
ZFAND3	0.0444015	0.153617	0.738	0.75	1	-0.012
ZFP14	0.0444087	0.330617	0.213	0.169	1	0.044
PKD1	0.04466	-0.157598	0.262	0.327	1	-0.065
CRYBG3	0.0446777	0.258495	0.299	0.244	1	0.055
RNF38	0.0447143	0.283806	0.467	0.401	1	0.066
MAP3K1	0.0447241	0.185037	0.143	0.102	1	0.041
SNX8	0.0447499	0.115758	0.102	0.067	1	0.035
VPS36	0.0448226	0.182681	0.201	0.152	1	0.049
TUBG2	0.0448271	-0.0588375	0.086	0.129	1	-0.043
PDE4B	0.0448358	-0.205637	0.795	0.87	1	-0.075
PFKFB4	0.0449068	0.100601	0.102	0.067	1	0.035
SOX13	0.0450792	0.162819	0.18	0.134	1	0.046
QTRT1	0.0452307	-0.16267	0.201	0.249	1	-0.048
EIF4B	0.0452818	-0.12095	0.102	0.149	1	-0.047
VGLL4	0.0453183	0.229021	0.578	0.536	1	0.042
MTFR1L	0.0453364	-0.114688	0.066	0.106	1	-0.04
MCTS1	0.0453683	-0.206291	0.066	0.103	1	-0.037
MFSD11	0.0453787	0.285709	0.283	0.225	1	0.058
EHMT1	0.0454908	0.220371	0.484	0.428	1	0.056
SFI1	0.0455194	0.154823	0.168	0.12	1	0.048
RPRD1A	0.0455268	-0.183567	0.242	0.297	1	-0.055
CHD6	0.0456382	0.216337	0.578	0.517	1	0.061
AUH	0.0456816	0.267046	0.406	0.361	1	0.045
CCT4	0.0457724	-0.149054	0.086	0.129	1	-0.043
ZSWIM7	0.0459999	0.239708	0.172	0.126	1	0.046
HNRNPM	0.04602	0.365464	0.311	0.252	1	0.059
CREM	0.046026	-0.17353	0.189	0.245	1	-0.056
EGF	0.0460576	0.102491	0.127	0.086	1	0.041
RPL37A	0.0460859	-0.215729	0.295	0.342	1	-0.047
ENTPD1-AS1	0.0464318	-0.134379	0.48	0.536	1	-0.056
FBXL13	0.0464493	0.209434	0.209	0.158	1	0.051
ANKS1B	0.0465031	-0.255018	0.586	0.654	1	-0.068
PFKM	0.0465287	-0.146751	0.078	0.12	1	-0.042
TLK2	0.0465759	0.193089	0.32	0.261	1	0.059
PAPOLA	0.0466076	-0.245996	0.246	0.294	1	-0.048
RPL4	0.0467049	-0.108924	0.094	0.141	1	-0.047
NPEPL1	0.0467764	-0.186811	0.107	0.149	1	-0.042
C8orf34	0.0468381	0.482647	0.189	0.144	1	0.045
ITGA7	0.0469647	-0.23521	0.348	0.403	1	-0.055
QRICH2	0.047099	0.139671	0.107	0.07	1	0.037
RBM4B	0.0471294	-0.201959	0.074	0.112	1	-0.038
ARHGAP42	0.0471313	0.291756	0.504	0.461	1	0.043
MTERF2	0.047307	-0.160502	0.082	0.124	1	-0.042
UNC79	0.0473693	-0.152679	0.258	0.328	1	-0.07
B3GAT3	0.0474334	-0.156119	0.086	0.13	1	-0.044
COX7A2L	0.0474485	-0.0419961	0.078	0.122	1	-0.044
HSD17B7	0.0474687	-0.250677	0.078	0.119	1	-0.041
TNRC6B	0.047479	0.115662	0.775	0.737	1	0.038
PPIE	0.0475388	0.382735	0.205	0.16	1	0.045
MGLL	0.0476885	-0.306372	0.373	0.419	1	-0.046
CTSB	0.0479788	-0.145055	0.098	0.144	1	-0.046
RHBDD1	0.0481097	0.277589	0.393	0.339	1	0.054
ANGPT1	0.0481636	0.188314	0.496	0.432	1	0.064
SEMA3B	0.0482062	0.279053	0.352	0.298	1	0.054
TRRAP	0.0482746	0.183095	0.369	0.299	1	0.07
TTTY14	0.0483552	-0.0843742	0.406	0.484	1	-0.078
MCC	0.0483661	0.18791	0.52	0.46	1	0.06
TCEA1	0.0484007	0.162318	0.184	0.138	1	0.046
PIGK	0.0484251	-0.110786	0.061	0.1	1	-0.039
MVP	0.0484511	0.195027	0.111	0.075	1	0.036
LMLN	0.0485472	0.329542	0.176	0.133	1	0.043
CLIP2	0.0486093	0.345301	0.242	0.197	1	0.045
MORF4L2	0.0488133	-0.197002	0.164	0.214	1	-0.05
AGO2	0.0489458	0.199081	0.402	0.339	1	0.063
STAT3	0.0490435	0.264946	0.402	0.361	1	0.041
PLEKHA2	0.0491326	0.179745	0.197	0.148	1	0.049
EXOC4	0.0491349	0.141482	0.73	0.703	1	0.027
FSTL5	0.0491988	-0.353	0.234	0.285	1	-0.051
NPEPPS	0.0492136	0.162419	0.48	0.405	1	0.075
ZHX3	0.0492856	0.15239	0.82	0.798	1	0.022
AFTPH	0.049313	-0.177323	0.168	0.221	1	-0.053
ERC1	0.0494091	0.154972	0.619	0.586	1	0.033
LRRN1	0.0495852	-0.156245	0.209	0.261	1	-0.052
PAPLN	0.0497016	0.245838	0.447	0.377	1	0.07
CDK19	0.0498439	0.203845	0.336	0.272	1	0.064
ZNF710	0.0498618	0.177739	0.23	0.178	1	0.052
GPLD1	0.0501855	-0.0431909	0.082	0.127	1	-0.045
GPC5	0.0502949	-0.142714	0.857	0.922	1	-0.065
TAF1D	0.0503192	-0.180044	0.266	0.317	1	-0.051
MED12L	0.0505572	0.151955	0.717	0.725	1	-0.008
SIGIRR	0.0506102	-0.202375	0.074	0.113	1	-0.039
EFCAB14	0.0506113	0.12792	0.201	0.15	1	0.051
PHYHIPL	0.0506137	0.256845	0.676	0.63	1	0.046
NDEL1	0.0506913	0.242579	0.254	0.202	1	0.052
NIPAL3	0.0507422	0.218477	0.107	0.071	1	0.036
RUFY3	0.0507731	0.126767	0.742	0.723	1	0.019
PDS5A	0.0507865	0.200839	0.43	0.373	1	0.057
DYM	0.050802	0.174562	0.529	0.473	1	0.056
SLITRK2	0.0508743	-0.234056	0.139	0.181	1	-0.042
BBS2	0.050928	0.17549	0.545	0.492	1	0.053
CRTC3	0.0509675	0.136981	0.328	0.264	1	0.064
ZBTB41	0.0509942	-0.137271	0.094	0.137	1	-0.043
PLCG1	0.0512126	0.150411	0.328	0.263	1	0.065
CHD2	0.0513053	-0.11814	0.484	0.538	1	-0.054
PGAM1	0.0513535	-0.277255	0.078	0.117	1	-0.039
LRP3	0.0513821	-0.177512	0.066	0.102	1	-0.036
BRAT1	0.0518501	0.14984	0.143	0.102	1	0.041
GATB	0.0518808	0.100326	0.119	0.082	1	0.037
MIR4300HG	0.0520116	0.315002	0.68	0.631	1	0.049
MYLK-AS1	0.0522672	0.140764	0.119	0.082	1	0.037
TNRC18	0.0522892	0.248204	0.361	0.303	1	0.058
SYAP1	0.0523164	-0.173114	0.078	0.118	1	-0.04
FBXO42	0.0523209	0.302834	0.385	0.332	1	0.053
ATP6V1G1	0.0523674	-0.141355	0.066	0.103	1	-0.037
HACD2	0.0523742	-0.0914401	0.119	0.166	1	-0.047
PAQR6	0.052528	-0.131578	0.135	0.181	1	-0.046
BDP1	0.0526234	0.269929	0.328	0.276	1	0.052
URB1	0.0528375	-0.143075	0.078	0.119	1	-0.041
TNR	0.052972	-0.300985	0.279	0.333	1	-0.054
ALMS1	0.0529752	0.192534	0.344	0.285	1	0.059
ACSBG1	0.0531189	0.143099	0.57	0.524	1	0.046
ST7	0.0531526	0.349502	0.439	0.392	1	0.047
ETNPPL	0.0531848	-0.236158	0.537	0.579	1	-0.042
ZNF793	0.0532468	0.0948889	0.205	0.153	1	0.052
MEF2C	0.0532929	-0.224149	0.279	0.337	1	-0.058
ZNF81	0.053562	0.139505	0.217	0.166	1	0.051
SIRT2	0.0535791	-0.184996	0.131	0.178	1	-0.047
WDR6	0.0535936	-0.198184	0.287	0.345	1	-0.058
PARD3B	0.0536126	0.121613	0.852	0.866	1	-0.014
PHRF1	0.0537286	0.2243	0.115	0.08	1	0.035
LINC00499	0.0537395	-0.104017	0.357	0.447	1	-0.09
INSIG2	0.0537662	-0.134277	0.066	0.105	1	-0.039
STRAP	0.0537805	-0.179251	0.066	0.102	1	-0.036
HNRNPU	0.0538025	-0.165087	0.41	0.463	1	-0.053
PLD3	0.0539165	-0.120015	0.238	0.3	1	-0.062
FAM20C	0.0540614	0.128247	0.189	0.139	1	0.05
DZANK1	0.0540994	-0.147247	0.07	0.108	1	-0.038
EPB41L4A	0.0542721	0.0571644	0.164	0.119	1	0.045
VOPP1	0.0544642	0.281099	0.348	0.295	1	0.053
LINC00960	0.0545995	-0.10127	0.061	0.101	1	-0.04
CYBRD1	0.054674	0.119765	0.246	0.192	1	0.054
RNF14	0.0547094	0.133042	0.127	0.089	1	0.038
PRKAR2B	0.0548595	-0.157942	0.082	0.123	1	-0.041
GNB2	0.0549354	-0.172289	0.074	0.112	1	-0.038
SLC25A36	0.0549516	-0.184955	0.262	0.317	1	-0.055
SSR1	0.0550185	-0.173273	0.123	0.168	1	-0.045
ZNRF2	0.0550789	0.174947	0.201	0.153	1	0.048
NUDT3	0.0552356	-0.134455	0.324	0.387	1	-0.063
BPHL	0.0552439	0.171108	0.102	0.07	1	0.032
SERINC3	0.05527	-0.21124	0.119	0.161	1	-0.042
HDAC9	0.0554634	-0.38907	0.09	0.127	1	-0.037
CTPS2	0.0556394	0.261256	0.172	0.13	1	0.042
PPM1L	0.0560506	-0.140171	0.414	0.47	1	-0.056
PPARGC1A	0.0561094	0.228054	0.406	0.351	1	0.055
PDGFC	0.056111	0.155347	0.357	0.296	1	0.061
WDR73	0.0561381	-0.162558	0.115	0.157	1	-0.042
NAA38	0.0561946	-0.217037	0.066	0.101	1	-0.035
SC5D	0.0565012	-0.217358	0.07	0.106	1	-0.036
JOSD1	0.0567037	-0.160721	0.074	0.111	1	-0.037
TTYH3	0.0567873	-0.143681	0.135	0.183	1	-0.048
TRIM9	0.0568219	-0.216771	0.676	0.731	1	-0.055
FRMD6	0.0568918	-0.2399	0.23	0.28	1	-0.05
SHC2	0.0569432	-0.145745	0.164	0.213	1	-0.049
RAB29	0.0570227	0.0958993	0.131	0.09	1	0.041
WASF1	0.0570821	-0.152711	0.074	0.112	1	-0.038
SMG9	0.0572223	0.178411	0.156	0.114	1	0.042
GORASP1	0.0572811	-0.166138	0.107	0.148	1	-0.041
SND1	0.057342	0.182168	0.492	0.441	1	0.051
PRR16	0.0573613	-0.118779	0.119	0.17	1	-0.051
ARRDC4	0.0575406	0.353124	0.143	0.105	1	0.038
BTBD7	0.0575415	0.272511	0.402	0.36	1	0.042
SSBP3	0.0575534	0.289632	0.32	0.263	1	0.057
PJA2	0.0575539	-0.205747	0.287	0.329	1	-0.042
DCDC1	0.0576033	0.209558	0.148	0.108	1	0.04
DPP8	0.0578035	0.159433	0.348	0.286	1	0.062
ADAM17	0.0578744	-0.131538	0.184	0.236	1	-0.052
AATK	0.0579275	-0.159043	0.078	0.117	1	-0.039
FAM219B	0.0579674	-0.185922	0.074	0.111	1	-0.037
NDUFB7	0.058003	-0.0782472	0.066	0.104	1	-0.038
C19orf25	0.0581578	-0.0994434	0.078	0.117	1	-0.039
CACNA1E	0.0581967	-0.286474	0.066	0.101	1	-0.035
NDUFC1	0.0582204	-0.145245	0.09	0.131	1	-0.041
GREB1	0.0582809	0.321984	0.275	0.226	1	0.049
RANBP2	0.0585909	-0.252308	0.205	0.252	1	-0.047
CRB1	0.058646	0.209087	0.709	0.696	1	0.013
WBP2NL	0.0586519	0.299984	0.32	0.277	1	0.043
ARL8B	0.0587866	-0.136435	0.213	0.269	1	-0.056
COQ4	0.0589188	-0.127158	0.127	0.174	1	-0.047
FUT9	0.0590051	-0.122131	0.816	0.871	1	-0.055
TAPT1-AS1	0.0591379	0.185229	0.566	0.528	1	0.038
PLBD2	0.0593836	-0.132654	0.086	0.129	1	-0.043
TMED10	0.05947	-0.0874929	0.221	0.272	1	-0.051
PXYLP1	0.0594987	-0.181337	0.119	0.164	1	-0.045
AKAP8L	0.0595339	-0.111611	0.266	0.324	1	-0.058
LRRC4C	0.0595557	-0.130594	0.57	0.66	1	-0.09
ZNF195	0.0596251	0.0901807	0.115	0.079	1	0.036
SEC61B	0.0597068	-0.0879374	0.074	0.112	1	-0.038
MARCKS	0.059796	-0.254005	0.197	0.24	1	-0.043
NADSYN1	0.0598946	0.226933	0.152	0.111	1	0.041
SSBP4	0.0599684	-0.129864	0.123	0.167	1	-0.044
CASKIN1	0.0600486	-0.120758	0.176	0.228	1	-0.052
PHKA2	0.0602188	-0.131652	0.123	0.17	1	-0.047
LRSAM1	0.0603152	0.216977	0.25	0.197	1	0.053
COMMD10	0.0603502	0.268713	0.41	0.364	1	0.046
WDR11-AS1	0.0603514	0.239276	0.426	0.369	1	0.057
OGT	0.0604341	-0.257454	0.221	0.265	1	-0.044
TPCN2	0.0605601	0.217273	0.131	0.093	1	0.038
RFX3-AS1	0.0610446	0.314454	0.607	0.539	1	0.068
GPAM	0.0611688	-0.189532	0.18	0.231	1	-0.051
PRRC2A	0.0614635	-0.0410326	0.127	0.175	1	-0.048
LIMCH1	0.0614779	-0.114106	0.484	0.569	1	-0.085
GRID1	0.0615735	0.0807357	0.598	0.533	1	0.065
SUCLG2-AS1	0.0615739	-0.14389	0.332	0.391	1	-0.059
C2CD2	0.0615776	0.338575	0.246	0.198	1	0.048
GNPTAB	0.0616562	-0.0948027	0.176	0.23	1	-0.054
XPOT	0.0617369	-0.167352	0.131	0.174	1	-0.043
NDUFB6	0.0618955	-0.175225	0.066	0.102	1	-0.036
PAIP2	0.0622843	-0.13365	0.115	0.158	1	-0.043
SYBU	0.0624304	-0.335849	0.172	0.21	1	-0.038
SNRNP70	0.0625558	-0.177551	0.549	0.586	1	-0.037
COPB2	0.0626054	-0.0951224	0.09	0.131	1	-0.041
TRMT1L	0.062719	-0.0790248	0.094	0.136	1	-0.042
THBS4	0.0627801	0.104083	0.291	0.23	1	0.061
NXN	0.0628424	0.104513	0.193	0.147	1	0.046
USP34	0.0629098	0.149307	0.676	0.639	1	0.037
ST3GAL2	0.0631305	0.0874878	0.168	0.123	1	0.045
BCAP29	0.0631591	-0.20502	0.152	0.196	1	-0.044
SNRPN	0.0632423	-0.234745	0.123	0.165	1	-0.042
GLG1	0.0632592	0.266047	0.594	0.559	1	0.035
ATP6V1B2	0.0632712	-0.172213	0.09	0.131	1	-0.041
ZFX	0.0633357	0.152788	0.205	0.157	1	0.048
YWHAE	0.0633715	-0.0877425	0.385	0.445	1	-0.06
ATP9B	0.0634256	0.130698	0.525	0.459	1	0.066
ARHGAP39	0.0634359	0.269263	0.213	0.171	1	0.042
WDR25	0.0635128	0.0515642	0.143	0.102	1	0.041
SKI	0.0635617	0.248093	0.242	0.195	1	0.047
GRK4	0.06366	0.273132	0.254	0.208	1	0.046
CDH20	0.0638769	0.106507	0.91	0.937	1	-0.027
TSNARE1	0.0639807	0.109681	0.119	0.083	1	0.036
SAMD4A	0.0641685	-0.123075	0.66	0.598	1	0.062
DENND1A	0.0642409	0.228607	0.668	0.681	1	-0.013
GTF2IRD2	0.0642833	0.0137477	0.111	0.075	1	0.036
PYGO1	0.0643489	0.0922176	0.184	0.138	1	0.046
EWSR1	0.0643749	-0.189601	0.287	0.328	1	-0.041
NUP58	0.0644194	-0.121654	0.189	0.234	1	-0.045
TRAPPC10	0.0644203	0.192995	0.234	0.185	1	0.049
CLPB	0.0644303	0.04332	0.123	0.084	1	0.039
TUFM	0.0645999	-0.191255	0.102	0.142	1	-0.04
CRYL1	0.0646818	0.222063	0.365	0.311	1	0.054
IGFBP5	0.0647427	-0.078841	0.217	0.283	1	-0.066
CSRNP3	0.0648015	-0.161978	0.369	0.428	1	-0.059
ZNF43	0.064928	0.112667	0.205	0.155	1	0.05
RASSF8	0.0650466	0.0817359	0.586	0.531	1	0.055
L3MBTL4	0.0652275	0.319826	0.52	0.474	1	0.046
ARHGAP6	0.065511	0.271729	0.168	0.129	1	0.039
ARL8A	0.0656349	-0.155912	0.09	0.131	1	-0.041
TMEM94	0.0656396	-0.126688	0.193	0.238	1	-0.045
NCK1	0.0656709	0.102336	0.193	0.146	1	0.047
SPG11	0.065766	0.136158	0.365	0.302	1	0.063
SLC39A14	0.0657891	0.104541	0.152	0.11	1	0.042
KLF9	0.0659753	0.128597	0.213	0.164	1	0.049
TCAIM	0.0659887	0.159962	0.225	0.176	1	0.049
CABLES1	0.0662256	-0.258824	0.27	0.333	1	-0.063
PRKAR1A	0.0663597	-0.172058	0.135	0.18	1	-0.045
LAMP1	0.0664562	-0.123357	0.18	0.229	1	-0.049
HSP90B1	0.0664739	-0.171911	0.123	0.166	1	-0.043
VPS53	0.0665464	0.274754	0.443	0.388	1	0.055
FOXN3	0.0665961	0.216304	0.607	0.57	1	0.037
TBCB	0.0668538	-0.101851	0.074	0.112	1	-0.038
TMEM108	0.0670341	-0.179676	0.426	0.491	1	-0.065
UBE3C	0.0670934	0.11514	0.381	0.324	1	0.057
OSBPL11	0.067103	0.324667	0.463	0.423	1	0.04
ITPA	0.067204	0.0859407	0.119	0.083	1	0.036
NDUFS5	0.0672799	-0.157341	0.082	0.12	1	-0.038
SLC25A25	0.0673709	0.098455	0.18	0.134	1	0.046
EIF3B	0.0674336	-0.175264	0.131	0.173	1	-0.042
SLC39A12	0.0674916	0.170864	0.426	0.372	1	0.054
SEMA4A	0.0675053	-0.195151	0.074	0.109	1	-0.035
TOM1	0.0675843	0.192424	0.115	0.081	1	0.034
POMGNT1	0.0676788	-0.141102	0.074	0.112	1	-0.038
DOCK3	0.067767	0.160086	0.779	0.742	1	0.037
NCOA1	0.0677743	0.145569	0.828	0.86	1	-0.032
NCKAP5	0.06782	0.0860175	0.775	0.776	1	-0.001
GAN	0.0679054	0.164441	0.676	0.637	1	0.039
LINC01080	0.0679211	0.0529201	0.123	0.085	1	0.038
HMGN1	0.068158	-0.0828602	0.205	0.254	1	-0.049
GPBP1L1	0.0682769	0.172458	0.32	0.266	1	0.054
SDF4	0.0683039	-0.167327	0.082	0.119	1	-0.037
HRH1	0.0683174	0.0781036	0.184	0.14	1	0.044
LZTR1	0.0684047	0.129026	0.16	0.118	1	0.042
IP6K1	0.0684298	0.172621	0.184	0.14	1	0.044
ACSS2	0.0685024	-0.181823	0.074	0.11	1	-0.036
RBM19	0.0685852	0.109446	0.131	0.094	1	0.037
DCUN1D1	0.0686168	0.227012	0.287	0.238	1	0.049
MTA1	0.0686734	-0.265015	0.156	0.195	1	-0.039
DZIP1	0.0687516	0.18841	0.373	0.319	1	0.054
VPS4A	0.0688116	-0.136768	0.066	0.1	1	-0.034
C8orf37-AS1	0.0688176	0.473749	0.258	0.215	1	0.043
WDFY3	0.0690324	0.172972	0.693	0.684	1	0.009
VDAC1	0.0692042	-0.147096	0.09	0.129	1	-0.039
DCAF7	0.0693861	0.208277	0.197	0.154	1	0.043
NUP88	0.0694934	0.123158	0.189	0.145	1	0.044
PNKP	0.0696893	0.141087	0.111	0.077	1	0.034
PHKA1	0.0697301	0.0275328	0.34	0.272	1	0.068
GRAMD4	0.0698933	-0.187287	0.143	0.186	1	-0.043
CACNA2D3	0.0699261	0.521794	0.545	0.559	1	-0.014
PPT1	0.0699562	-0.197033	0.07	0.104	1	-0.034
ERC2	0.0699612	-0.408156	0.123	0.161	1	-0.038
GNPTG	0.0700935	0.122041	0.197	0.148	1	0.049
PYGM	0.0701461	-0.164734	0.09	0.127	1	-0.037
SFRP2	0.0701495	-0.095497	0.086	0.129	1	-0.043
TMEM30A	0.0701989	-0.165378	0.094	0.132	1	-0.038
ANO8	0.0702322	-0.249166	0.299	0.338	1	-0.039
NTNG1	0.0702813	-0.111325	0.34	0.402	1	-0.062
NCEH1	0.0703183	-0.172493	0.119	0.162	1	-0.043
GTF2I	0.0703509	0.185521	0.504	0.447	1	0.057
DMPK	0.0703557	-0.231713	0.172	0.212	1	-0.04
PIDD1	0.070408	-0.172366	0.082	0.119	1	-0.037
CFAP70	0.0705859	0.272602	0.381	0.329	1	0.052
NEDD4	0.0706236	0.12556	0.18	0.137	1	0.043
PREX1	0.0706401	0.181798	0.496	0.442	1	0.054
ZNF280D	0.0709362	-0.154009	0.406	0.45	1	-0.044
CELF1	0.070943	0.156477	0.525	0.467	1	0.058
PPP1CC	0.0709769	-0.208199	0.127	0.167	1	-0.04
SDC4	0.0709901	-0.223071	0.43	0.466	1	-0.036
TASP1	0.0710573	-0.157454	0.205	0.257	1	-0.052
ACAP2	0.071177	0.147095	0.594	0.554	1	0.04
PTPRZ1	0.0712927	-0.16019	0.816	0.879	1	-0.063
WNK3	0.0718402	0.126398	0.156	0.116	1	0.04
WDR7	0.0718797	0.189399	0.471	0.415	1	0.056
FTX	0.0719092	0.101648	0.889	0.893	1	-0.004
NSMF	0.0721068	-0.20187	0.389	0.425	1	-0.036
SYPL1	0.0721076	-0.0679478	0.094	0.134	1	-0.04
TRIM23	0.0721371	-0.0713101	0.074	0.112	1	-0.038
MEGF9	0.072267	0.323493	0.492	0.456	1	0.036
USP2	0.0724972	-0.118742	0.082	0.121	1	-0.039
KHSRP	0.0728747	0.0342354	0.135	0.095	1	0.04
POC1B	0.0729467	0.195262	0.299	0.249	1	0.05
STK11	0.07301	0.0365194	0.135	0.096	1	0.039
FBXO22	0.0730531	0.219638	0.18	0.139	1	0.041
ZNF407	0.0731054	0.238424	0.43	0.389	1	0.041
NFIC	0.0731407	0.280696	0.393	0.337	1	0.056
ZNF445	0.0732657	0.12815	0.135	0.097	1	0.038
DUS1L	0.0733331	-0.10845	0.078	0.117	1	-0.039
SPPL2B	0.0733734	-0.0504574	0.287	0.344	1	-0.057
ZNF770	0.0733776	-0.187711	0.115	0.154	1	-0.039
MICALL2	0.0735954	-0.240494	0.328	0.379	1	-0.051
TUBE1	0.073652	-0.106958	0.107	0.148	1	-0.041
LBR	0.0739192	0.130251	0.127	0.091	1	0.036
KLC4	0.0739297	0.121972	0.164	0.121	1	0.043
IDH3A	0.0741766	-0.103687	0.09	0.131	1	-0.041
TBRG1	0.0742205	-0.135591	0.135	0.18	1	-0.045
AKIRIN1	0.0743963	0.0663907	0.184	0.137	1	0.047
RSAD1	0.0748081	-0.194945	0.074	0.107	1	-0.033
AGL	0.0748556	-0.19438	0.266	0.314	1	-0.048
CCNC	0.0749779	-0.177621	0.135	0.176	1	-0.041
TAF1C	0.0750262	-0.164502	0.102	0.142	1	-0.04
GGT7	0.0750388	-0.094243	0.111	0.154	1	-0.043
GRIN2A	0.0752601	-0.213052	0.119	0.163	1	-0.044
CYB5B	0.075307	-0.207968	0.246	0.292	1	-0.046
RNF168	0.0753476	0.217262	0.168	0.13	1	0.038
CARD8	0.0754688	0.177461	0.135	0.1	1	0.035
PRTFDC1	0.0754965	0.189367	0.426	0.364	1	0.062
SETBP1	0.0759009	-0.146733	0.246	0.296	1	-0.05
TMEM131	0.0760703	0.239898	0.459	0.421	1	0.038
SSBP2	0.0760991	0.204827	0.709	0.69	1	0.019
USP36	0.0763955	0.165642	0.205	0.16	1	0.045
MEF2C-AS1	0.0763981	-0.0724084	0.471	0.551	1	-0.08
CHST3	0.0764326	0.103984	0.176	0.132	1	0.044
ASTN2	0.0764402	0.179869	0.795	0.821	1	-0.026
ALDH2	0.0764606	-0.146251	0.262	0.313	1	-0.051
TNK2	0.0766536	-0.136973	0.172	0.218	1	-0.046
RING1	0.0768223	-0.147159	0.152	0.197	1	-0.045
MRAS	0.0770019	0.176292	0.357	0.3	1	0.057
CCDC102B	0.0770285	0.20017	0.209	0.167	1	0.042
CAB39	0.0771496	0.215585	0.283	0.232	1	0.051
DMGDH	0.0771559	0.181904	0.266	0.211	1	0.055
CCDC125	0.0772401	0.131793	0.176	0.131	1	0.045
MAMLD1	0.0772807	0.129826	0.303	0.253	1	0.05
SMG7	0.0773962	-0.190485	0.246	0.293	1	-0.047
RREB1	0.0775147	0.149721	0.303	0.244	1	0.059
HS6ST3	0.0775712	-0.286862	0.209	0.267	1	-0.058
DAZAP2	0.0775843	-0.1424	0.082	0.119	1	-0.037
SNX14	0.0780862	-0.159309	0.291	0.35	1	-0.059
STAMBPL1	0.0781317	0.173229	0.148	0.109	1	0.039
SYNPO2	0.0782878	-0.14273	0.398	0.466	1	-0.068
REPS1	0.0784276	0.204887	0.652	0.626	1	0.026
CREB1	0.0785728	-0.168261	0.213	0.258	1	-0.045
NOL4	0.0787395	-0.156075	0.389	0.444	1	-0.055
CEP126	0.078808	0.310386	0.32	0.276	1	0.044
SLC25A16	0.0789125	0.175286	0.184	0.14	1	0.044
MAGED1	0.0789717	-0.141589	0.25	0.307	1	-0.057
CSDE1	0.079189	0.21164	0.316	0.258	1	0.058
NLGN4X	0.0792619	-0.285588	0.299	0.345	1	-0.046
CDK5RAP3	0.0794104	-0.235243	0.184	0.225	1	-0.041
FGGY	0.0795069	0.167328	0.426	0.363	1	0.063
EDEM3	0.0795634	-0.111209	0.205	0.255	1	-0.05
ABI3BP	0.0800375	-0.243576	0.27	0.315	1	-0.045
ZFP30	0.0800752	0.0728585	0.172	0.131	1	0.041
MOB3A	0.0801756	0.0933641	0.107	0.074	1	0.033
CD47	0.0802136	-0.106566	0.303	0.352	1	-0.049
TSPAN5	0.0806155	-0.270287	0.439	0.476	1	-0.037
CSNK1G1	0.080677	-0.117491	0.098	0.136	1	-0.038
NFE2L2	0.0807002	0.231114	0.459	0.417	1	0.042
CRIP2	0.0808462	-0.123093	0.107	0.148	1	-0.041
ZNF569	0.0809375	0.124631	0.127	0.092	1	0.035
PSMC6	0.0813365	-0.193772	0.115	0.154	1	-0.039
FAM167A	0.0814315	0.118679	0.189	0.143	1	0.046
FAM155A	0.0817775	0.211384	0.844	0.858	1	-0.014
SYMPK	0.0819195	-0.132315	0.205	0.254	1	-0.049
TADA3	0.0819657	-0.106241	0.082	0.119	1	-0.037
IFI44L	0.0822448	-0.0552904	0.119	0.162	1	-0.043
NDUFS7	0.0822573	-0.200923	0.082	0.115	1	-0.033
RAB11FIP3	0.0826136	0.302831	0.357	0.315	1	0.042
ZNF135	0.0826501	-0.0687423	0.098	0.138	1	-0.04
HLA-E	0.0826821	-0.156491	0.119	0.161	1	-0.042
PPM1E	0.0828652	-0.213535	0.205	0.252	1	-0.047
MLC1	0.0829171	-0.211873	0.43	0.47	1	-0.04
C5orf17	0.0830831	-0.237508	0.102	0.143	1	-0.041
SPATA17	0.0833447	0.26185	0.135	0.099	1	0.036
DLGAP2	0.0834295	-0.40131	0.111	0.146	1	-0.035
PRTG	0.0835627	0.109886	0.254	0.201	1	0.053
ZNF586	0.0835737	0.236297	0.25	0.206	1	0.044
ZNF430	0.0837998	0.132799	0.152	0.113	1	0.039
LARP4	0.0839141	0.141604	0.27	0.224	1	0.046
ATG2A	0.0839511	0.0307915	0.119	0.084	1	0.035
XAF1	0.0841034	0.127135	0.152	0.114	1	0.038
LINC01572	0.0842597	-0.146192	0.156	0.202	1	-0.046
KLHL2	0.0843595	-0.265278	0.143	0.185	1	-0.042
CXXC1	0.084369	-0.0640081	0.082	0.12	1	-0.038
ZEB2	0.084508	-0.14213	0.451	0.505	1	-0.054
ZNF487	0.0846167	0.121141	0.111	0.078	1	0.033
CTNNA2	0.0848303	0.143417	0.984	0.987	1	-0.003
PPP1R42	0.0849367	0.125876	0.131	0.096	1	0.035
MRPS5	0.0850013	-0.108308	0.201	0.244	1	-0.043
ADNP	0.085039	0.159218	0.504	0.45	1	0.054
KAT2B	0.0850465	0.142693	0.561	0.518	1	0.043
MXD1	0.085064	-0.249665	0.119	0.156	1	-0.037
PFDN1	0.0850732	-0.104549	0.09	0.129	1	-0.039
ANKRD13C	0.0851043	0.289807	0.287	0.242	1	0.045
GNAI3	0.0852637	-0.118572	0.094	0.132	1	-0.038
C11orf54	0.0852981	-0.122839	0.07	0.103	1	-0.033
SCYL3	0.0855327	0.0683313	0.143	0.105	1	0.038
ELP4	0.0856925	0.218627	0.561	0.557	1	0.004
RYBP	0.0858824	0.011775	0.148	0.194	1	-0.046
CCDC80	0.0860496	-0.220276	0.098	0.133	1	-0.035
STAT1	0.0861321	-0.240164	0.127	0.165	1	-0.038
PCM1	0.086241	0.209033	0.602	0.581	1	0.021
SEL1L3	0.0862684	-0.237412	0.094	0.13	1	-0.036
SYNCRIP	0.086353	0.144724	0.156	0.117	1	0.039
SHISA6	0.0865894	0.257073	0.275	0.23	1	0.045
FAM107A	0.0866368	0.153423	0.512	0.459	1	0.053
C1orf54	0.0870042	0.231338	0.16	0.121	1	0.039
NPNT	0.0870085	0.117414	0.148	0.108	1	0.04
PIBF1	0.0870889	0.27312	0.455	0.405	1	0.05
PIK3R1	0.087266	-0.145232	0.414	0.458	1	-0.044
MAF	0.0876428	-0.0420759	0.172	0.125	1	0.047
RCOR1	0.0878389	0.0973671	0.242	0.191	1	0.051
SLC9C2	0.0878498	0.135534	0.172	0.131	1	0.041
ZNF704	0.087901	0.332162	0.41	0.364	1	0.046
LRAT	0.0879287	0.223934	0.127	0.094	1	0.033
DOCK7	0.0880656	0.133599	0.746	0.748	1	-0.002
OGFR	0.088329	0.0157367	0.082	0.121	1	-0.039
GPR135	0.0885891	0.161183	0.156	0.12	1	0.036
KIF6	0.0886469	0.256383	0.291	0.246	1	0.045
GOLM1	0.0886728	0.190908	0.225	0.181	1	0.044
BANP	0.0886914	0.221599	0.201	0.162	1	0.039
DDX10	0.0888126	-0.0577352	0.131	0.178	1	-0.047
KRCC1	0.0888888	0.238024	0.221	0.177	1	0.044
ADCY3	0.0888962	-0.0922384	0.094	0.131	1	-0.037
UBTD1	0.088952	0.132028	0.16	0.119	1	0.041
MVB12B	0.089032	0.218245	0.41	0.365	1	0.045
CEP170	0.089036	-0.0851626	0.398	0.45	1	-0.052
TCF25	0.0890853	0.464025	0.352	0.312	1	0.04
BARD1	0.0892073	-0.161887	0.09	0.127	1	-0.037
STOX1	0.0892462	0.18765	0.406	0.354	1	0.052
IDNK	0.089299	0.134242	0.098	0.143	1	-0.045
PIAS2	0.0893337	-0.060398	0.27	0.319	1	-0.049
RNF4	0.0894655	0.0889637	0.16	0.119	1	0.041
SERP1	0.0895462	-0.0987266	0.246	0.293	1	-0.047
LTBP1	0.0897442	0.259704	0.5	0.47	1	0.03
ADAMTS13	0.0898168	0.310158	0.111	0.08	1	0.031
DSE	0.0898837	-0.198671	0.279	0.328	1	-0.049
KIAA1328	0.0902249	0.278593	0.389	0.348	1	0.041
DTNB	0.0903618	0.305559	0.352	0.303	1	0.049
EPM2AIP1	0.0906692	-0.165409	0.18	0.219	1	-0.039
ZNHIT6	0.091073	0.146941	0.172	0.132	1	0.04
CPNE8	0.09166	-0.261503	0.316	0.367	1	-0.051
USP47	0.0917988	0.225167	0.496	0.455	1	0.041
TAF1	0.0923182	0.163512	0.283	0.234	1	0.049
MAPT	0.0923553	0.248859	0.684	0.663	1	0.021
TBL1X	0.0923911	0.191778	0.545	0.5	1	0.045
IGSF11	0.0923963	0.173715	0.631	0.599	1	0.032
TRPC1	0.0924167	0.199337	0.443	0.4	1	0.043
EPB41L2	0.0925259	0.197706	0.525	0.482	1	0.043
PHKG1	0.0926769	0.405703	0.205	0.169	1	0.036
LRRN2	0.0926928	-0.167627	0.107	0.143	1	-0.036
CYTH1	0.0927082	-0.115524	0.213	0.251	1	-0.038
ZNF518A	0.0929918	0.214008	0.537	0.507	1	0.03
KIFAP3	0.0930444	-0.108266	0.25	0.298	1	-0.048
ST6GALNAC5	0.0931858	-0.39637	0.139	0.176	1	-0.037
INPP1	0.0934428	-0.134018	0.197	0.241	1	-0.044
RARS2	0.0935972	0.275251	0.201	0.164	1	0.037
FOCAD	0.0936335	-0.109086	0.307	0.368	1	-0.061
MIATNB	0.0938531	0.017964	0.225	0.174	1	0.051
PCMTD1	0.0938885	-0.202761	0.324	0.359	1	-0.035
WDR61	0.0944658	-0.255761	0.139	0.179	1	-0.04
NUS1	0.094665	0.196226	0.197	0.156	1	0.041
WASF2	0.0946691	0.244845	0.369	0.319	1	0.05
C11orf65	0.0948753	0.150279	0.18	0.142	1	0.038
LINC00894	0.0948931	0.178795	0.385	0.343	1	0.042
SHARPIN	0.0949761	-0.128783	0.07	0.102	1	-0.032
NOD1	0.0951957	0.0960761	0.131	0.096	1	0.035
TRMT11	0.0952428	-0.111397	0.213	0.263	1	-0.05
FAM50A	0.0954107	-0.108702	0.094	0.133	1	-0.039
PSRC1	0.09545	-0.103026	0.07	0.102	1	-0.032
RSBN1L	0.0954528	-0.166032	0.16	0.203	1	-0.043
BAG3	0.0955202	-0.542946	0.238	0.27	1	-0.032
JAM3	0.0955526	-0.133124	0.09	0.128	1	-0.038
DSTYK	0.0956103	0.141776	0.205	0.161	1	0.044
DEGS1	0.095737	0.131993	0.102	0.072	1	0.03
RGS20	0.0959511	0.169394	0.553	0.519	1	0.034
KCNQ3	0.0960355	-0.557845	0.16	0.191	1	-0.031
TRMT61B	0.0961386	-0.187737	0.07	0.102	1	-0.032
DNAJC3	0.0961683	0.218824	0.303	0.255	1	0.048
CLDN10	0.0962385	-0.154135	0.23	0.272	1	-0.042
OLFM2	0.0963194	-0.273521	0.348	0.383	1	-0.035
HLA-A	0.0967477	-0.26561	0.139	0.172	1	-0.033
SMC5	0.0968212	0.211867	0.418	0.376	1	0.042
SLC44A3	0.0968793	-0.125915	0.27	0.217	1	0.053
MBD5	0.097018	0.0959527	0.775	0.77	1	0.005
CFAP46	0.0971467	0.181245	0.111	0.081	1	0.03
GABRB3	0.09732	-0.156534	0.189	0.231	1	-0.042
SOX6	0.0977545	0.106931	0.811	0.79	1	0.021
NDUFV3	0.0978029	-0.155938	0.131	0.167	1	-0.036
RAB6A	0.0978646	0.135689	0.471	0.402	1	0.069
RANGAP1	0.0979053	-0.227043	0.078	0.109	1	-0.031
CDK9	0.0980323	-0.110366	0.135	0.177	1	-0.042
FBXL18	0.098111	0.198403	0.119	0.086	1	0.033
POLA1	0.0981346	0.263924	0.27	0.228	1	0.042
DCAF6	0.0981758	0.191856	0.402	0.358	1	0.044
KPNA3	0.0982602	0.159497	0.34	0.288	1	0.052
CEP128	0.0983495	0.282009	0.189	0.152	1	0.037
KCTD8	0.0983602	-0.0722311	0.225	0.286	1	-0.061
ZC3H7A	0.0987268	0.0314939	0.213	0.163	1	0.05
PDPR	0.0989365	0.257955	0.193	0.155	1	0.038
PHYKPL	0.0990476	0.206827	0.32	0.269	1	0.051
PREPL	0.0990578	-0.236479	0.316	0.351	1	-0.035
PDGFRB	0.0991109	-0.0336889	0.23	0.279	1	-0.049
NR1D1	0.0991329	-0.179435	0.07	0.1	1	-0.03
COPE	0.0992018	-0.0507871	0.102	0.142	1	-0.04
PID1	0.0992115	-0.0936799	0.209	0.257	1	-0.048
PLCG2	0.099224	-0.141037	0.082	0.117	1	-0.035
ZNF800	0.0993655	0.116192	0.193	0.15	1	0.043
SPIRE1	0.0996436	0.215874	0.652	0.629	1	0.023
TMEM150C	0.0996443	0.122026	0.25	0.202	1	0.048
PSMA3	0.0997305	-0.0952951	0.094	0.129	1	-0.035
KIF1B	0.0998202	0.130678	0.82	0.861	1	-0.041
PNPLA8	0.0999997	-0.120211	0.32	0.37	1	-0.05
NCAN	0.100011	-0.173543	0.459	0.504	1	-0.045
VSIG10	0.100226	0.196492	0.221	0.183	1	0.038
SFMBT1	0.100273	0.18032	0.139	0.106	1	0.033
GK5	0.100379	0.20617	0.201	0.159	1	0.042
ADARB1	0.100404	0.094292	0.148	0.111	1	0.037
CERS5	0.100424	-0.195707	0.16	0.198	1	-0.038
DEF8	0.100707	-0.14253	0.107	0.143	1	-0.036
MMD2	0.100904	0.143708	0.516	0.475	1	0.041
SUCO	0.101268	0.186744	0.23	0.188	1	0.042
SUFU	0.101362	0.137664	0.27	0.225	1	0.045
SMARCD2	0.101424	0.00603465	0.111	0.153	1	-0.042
SBNO1	0.101602	-0.0414306	0.193	0.237	1	-0.044
PHF8	0.101859	0.130377	0.18	0.139	1	0.041
MAOB	0.10187	0.198989	0.439	0.389	1	0.05
FBXW5	0.101996	-0.231994	0.09	0.121	1	-0.031
DNM1	0.102067	-0.274495	0.156	0.194	1	-0.038
MBIP	0.102283	0.101818	0.127	0.094	1	0.033
SYNGAP1	0.102352	-0.0972579	0.197	0.243	1	-0.046
CYTH3	0.102522	-0.119333	0.107	0.143	1	-0.036
MAML3	0.102582	0.269332	0.32	0.283	1	0.037
AHCYL1	0.102696	0.183468	0.779	0.794	1	-0.015
OBSL1	0.103262	-0.147144	0.168	0.205	1	-0.037
BAZ1A	0.104033	0.330944	0.189	0.153	1	0.036
FDPS	0.10413	-0.243058	0.135	0.173	1	-0.038
[truncated: 4,263 more rows]

## Sheet: 5d
gene	p_val	avg_log2FC	pct.1	pct.2	p_val_adj	Difference
PTGDS	1.97386e-58	-1.17664	0.013	0.234	3.38418e-54	-0.221
ARHGEF10	3.67356e-41	-0.551916	0.01	0.172	6.29832e-37	-0.162
ATF7	1.64341e-35	-0.437882	0.009	0.152	2.81763e-31	-0.143
TNC	2.59079e-31	-1.43076	0.287	0.623	4.44191e-27	-0.336
SPECC1L	7.87411e-30	-0.413603	0.012	0.143	1.35002e-25	-0.131
KCNQ3	1.75818e-27	2.00525	0.511	0.16	3.01439e-23	0.351
SLC1A3	1.471e-26	1.0045	0.96	0.885	2.52203e-22	0.075
RABGEF1	9.83373e-26	-0.577602	0.022	0.164	1.68599e-21	-0.142
DCLK1	1.32262e-24	-0.898055	0.424	0.77	2.26763e-20	-0.346
PLP1	2.30635e-24	-0.647326	0.068	0.275	3.95424e-20	-0.207
PTPRJ	2.38099e-24	1.29066	0.542	0.193	4.08221e-20	0.349
RAPGEF6	5.65719e-24	-0.388457	0.02	0.152	9.69925e-20	-0.132
AQP1	4.00047e-23	-1.04491	0.101	0.324	6.8588e-19	-0.223
ARHGAP24	2.59434e-21	1.15648	0.66	0.352	4.44799e-17	0.308
LRFN5	6.48184e-21	-0.798582	0.036	0.18	1.11131e-16	-0.144
MIR99AHG	7.86574e-21	-0.543692	0.96	0.959	1.34858e-16	0.001
ZNF98	7.87534e-21	1.27262	0.597	0.279	1.35023e-16	0.318
ASB3	2.3966e-20	-1.45958	0.105	0.299	4.10898e-16	-0.194
CTNND2	1.08374e-18	-0.474796	0.988	0.988	1.85807e-14	0
DOCK4	1.81783e-18	0.639051	0.964	0.914	3.11667e-14	0.05
CHST11	2.30864e-18	1.20231	0.692	0.406	3.95816e-14	0.286
KCND2	5.24413e-18	-1.18396	0.142	0.348	8.99106e-14	-0.206
CABLES1	6.73497e-18	1.36582	0.553	0.27	1.15471e-13	0.283
APOE	1.15226e-17	-1.03323	0.348	0.549	1.97555e-13	-0.201
NFASC	5.55369e-17	-1.04688	0.354	0.578	9.5218e-13	-0.224
AC104088.1	2.06791e-16	-0.265318	0.015	0.107	3.54543e-12	-0.092
AHCYL2	2.20217e-16	0.586861	0.917	0.75	3.77563e-12	0.167
ST3GAL3	2.25341e-16	-0.315686	0.016	0.111	3.86348e-12	-0.095
ANGPT1	2.56655e-16	-0.821199	0.262	0.496	4.40035e-12	-0.234
TJP2	2.81329e-16	-0.338899	0.014	0.102	4.82339e-12	-0.088
KCNIP4	2.99608e-16	-0.706725	0.092	0.262	5.13677e-12	-0.17
NKAIN3	1.27429e-15	-0.829197	0.86	0.889	2.18476e-11	-0.029
ITPR2	2.00281e-15	0.626083	0.936	0.82	3.43381e-11	0.116
HES4	5.70207e-15	-0.40872	0.033	0.148	9.77621e-11	-0.115
CACNB2	1.02025e-14	0.913385	0.708	0.529	1.74922e-10	0.179
GPC6	1.06307e-14	-1.00064	0.42	0.607	1.82264e-10	-0.187
JPH4	1.18688e-14	-0.239816	0.02	0.115	2.0349e-10	-0.095
ALDH1L1	1.48881e-14	1.01275	0.706	0.467	2.55256e-10	0.239
SYNPO2	2.53359e-14	-0.693844	0.187	0.398	4.34384e-10	-0.211
LINC00609	2.72327e-14	-0.702437	0.485	0.746	4.66905e-10	-0.261
GPM6B	4.11428e-14	-0.517822	0.86	0.898	7.05394e-10	-0.038
MACF1	5.23915e-14	0.383852	0.984	0.975	8.98252e-10	0.009
NAV3	5.53318e-14	-0.475411	0.953	0.943	9.48663e-10	0.01
FMNL3	6.72806e-14	0.822013	0.293	0.07	1.15353e-09	0.223
ADAMTSL3	2.03353e-13	-0.871681	0.18	0.377	3.48648e-09	-0.197
AKAP6	2.08159e-13	-0.659344	0.459	0.668	3.56888e-09	-0.209
SIPA1L2	2.22473e-13	0.72083	0.293	0.07	3.8143e-09	0.223
MERTK	2.3365e-13	0.762585	0.613	0.377	4.00593e-09	0.236
DOCK8	2.82397e-13	1.37193	0.267	0.057	4.8417e-09	0.21
PTPN9	3.13215e-13	0.75483	0.509	0.27	5.37007e-09	0.239
PRRX1	3.46988e-13	-0.575226	0.303	0.533	5.94911e-09	-0.23
FRMD4A	3.63145e-13	1.46342	0.601	0.389	6.22612e-09	0.212
SPARC	3.77907e-13	-0.684208	0.091	0.246	6.47922e-09	-0.155
RAB31	3.90684e-13	0.775337	0.571	0.324	6.69828e-09	0.247
ABI3BP	5.57241e-13	-0.571395	0.106	0.27	9.5539e-09	-0.164
DPP10	5.69731e-13	-0.47383	0.918	0.984	9.76804e-09	-0.066
CST3	5.83778e-13	-0.911455	0.409	0.545	1.00089e-08	-0.136
ETV6	7.03172e-13	0.726873	0.668	0.439	1.20559e-08	0.229
CNTN1	7.33777e-13	-0.578722	0.858	0.889	1.25806e-08	-0.031
LINC01473	8.771e-13	-1.16243	0.227	0.393	1.50379e-08	-0.166
AKAP13	1.05623e-12	0.66442	0.662	0.443	1.8109e-08	0.219
LAMA4	1.07724e-12	-0.671534	0.228	0.422	1.84693e-08	-0.194
MGAT5	1.28157e-12	0.551544	0.625	0.377	2.19725e-08	0.248
PREX1	1.4896e-12	0.659476	0.717	0.496	2.55392e-08	0.221
DIP2B	1.57227e-12	0.55641	0.673	0.451	2.69565e-08	0.222
UBASH3B	1.64865e-12	0.76373	0.254	0.049	2.82661e-08	0.205
FKBP5	2.2876e-12	0.752716	0.65	0.426	3.92209e-08	0.224
FGFR2	2.5134e-12	0.684843	0.665	0.439	4.30923e-08	0.226
NFATC2	2.51425e-12	0.755889	0.279	0.07	4.31068e-08	0.209
DISP1	4.06798e-12	-0.321573	0.02	0.102	6.97455e-08	-0.082
DENND3	4.11348e-12	0.896223	0.19	0.012	7.05255e-08	0.178
SFMBT2	4.90674e-12	0.83907	0.728	0.561	8.41261e-08	0.167
MTHFD1L	6.03046e-12	0.645517	0.493	0.254	1.03392e-07	0.239
ATP8B4	7.16735e-12	0.917195	0.2	0.02	1.22884e-07	0.18
MYO16	8.13941e-12	-0.608772	0.079	0.213	1.3955e-07	-0.134
SLCO2B1	8.48483e-12	1.04797	0.204	0.025	1.45472e-07	0.179
LHFPL2	1.41829e-11	0.870103	0.344	0.131	2.43165e-07	0.213
TNRC18	1.44516e-11	0.590883	0.604	0.361	2.47772e-07	0.243
INPP5D	1.48167e-11	1.07301	0.22	0.037	2.54032e-07	0.183
PRKG1	1.60117e-11	-0.46961	0.913	0.955	2.7452e-07	-0.042
CYTH1	1.63368e-11	0.554552	0.433	0.213	2.80095e-07	0.22
DISC1	1.72856e-11	0.917295	0.194	0.02	2.96361e-07	0.174
DNM3	1.80527e-11	0.742437	0.627	0.418	3.09513e-07	0.209
TBXAS1	1.9704e-11	1.05137	0.284	0.09	3.37825e-07	0.194
S100B	2.15922e-11	-0.754855	0.212	0.381	3.70198e-07	-0.169
APBB1IP	2.60118e-11	1.26561	0.23	0.049	4.45973e-07	0.181
SORCS2	2.9535e-11	0.567535	0.698	0.475	5.06378e-07	0.223
IL6R	3.11507e-11	0.564943	0.327	0.115	5.34078e-07	0.212
RHBDF2	3.18516e-11	0.840593	0.19	0.02	5.46096e-07	0.17
CSMD3	3.39066e-11	-0.397294	0.057	0.176	5.81329e-07	-0.119
TBC1D4	3.67166e-11	0.553977	0.225	0.041	6.29506e-07	0.184
IPCEF1	3.75356e-11	0.871337	0.176	0.012	6.43549e-07	0.164
RUNX1	4.16262e-11	1.0447	0.298	0.098	7.13681e-07	0.2
ASXL3	4.17259e-11	-0.42134	0.045	0.152	7.15391e-07	-0.107
TRPM3	4.95417e-11	-0.586691	0.86	0.885	8.49392e-07	-0.025
RGS20	6.12227e-11	0.663785	0.721	0.553	1.04966e-06	0.168
PLCB1	6.95568e-11	0.865585	0.646	0.492	1.19255e-06	0.154
LINC00844	7.62209e-11	-0.255395	0.026	0.111	1.30681e-06	-0.085
CMIP	7.69564e-11	0.592184	0.653	0.439	1.31942e-06	0.214
ELMO1	9.48035e-11	1.32136	0.293	0.107	1.62541e-06	0.186
VCAN	1.03718e-10	-0.68295	0.478	0.664	1.77824e-06	-0.186
VAV2	1.10231e-10	0.467598	0.283	0.082	1.88991e-06	0.201
RBM47	1.14744e-10	0.68166	0.184	0.02	1.96729e-06	0.164
DOCK2	1.52248e-10	0.859484	0.196	0.029	2.6103e-06	0.167
NRP1	1.56052e-10	0.909784	0.413	0.217	2.6755e-06	0.196
LYN	1.58335e-10	0.704318	0.302	0.107	2.71465e-06	0.195
PALD1	1.80523e-10	0.902111	0.231	0.053	3.09507e-06	0.178
HS3ST4	1.92579e-10	1.49445	0.227	0.057	3.30177e-06	0.17
MYH9	1.97056e-10	0.608506	0.339	0.135	3.37853e-06	0.204
SMURF2	2.11123e-10	0.537979	0.498	0.27	3.61971e-06	0.228
FIGN	2.1806e-10	0.598619	0.599	0.357	3.73863e-06	0.242
ELL2	2.40869e-10	0.838356	0.418	0.213	4.1297e-06	0.205
PSD3	2.54252e-10	0.453637	0.872	0.721	4.35915e-06	0.151
BCR	2.7209e-10	0.670585	0.597	0.385	4.66498e-06	0.212
GPCPD1	2.7662e-10	0.509415	0.337	0.131	4.74265e-06	0.206
SLC4A7	2.88145e-10	0.613416	0.227	0.053	4.94024e-06	0.174
FLI1	2.98074e-10	0.734036	0.158	0.008	5.11047e-06	0.15
MYO1F	3.28996e-10	0.656327	0.172	0.016	5.64064e-06	0.156
LIMS1	3.65379e-10	0.655134	0.59	0.377	6.26443e-06	0.213
TNR	3.98005e-10	-0.656336	0.13	0.279	6.82379e-06	-0.149
ITPKC	4.04478e-10	0.69078	0.299	0.107	6.93478e-06	0.192
GALNT2	5.27616e-10	0.607132	0.574	0.389	9.04598e-06	0.185
NEBL	5.4202e-10	-0.370102	0.958	0.955	9.29294e-06	0.003
ENTPD1	7.31673e-10	0.728248	0.378	0.189	1.25445e-05	0.189
ZNF273	7.8707e-10	-0.508107	0.158	0.307	1.34943e-05	-0.149
TBC1D14	8.34734e-10	0.680295	0.325	0.135	1.43115e-05	0.19
SLC35F1	9.36469e-10	0.756147	0.626	0.455	1.60558e-05	0.171
NTRK2	1.03843e-09	-0.524819	0.939	0.906	1.78038e-05	0.033
RPS15	1.12023e-09	-0.306219	0.054	0.16	1.92064e-05	-0.106
ATP11A	1.13547e-09	0.446727	0.417	0.201	1.94677e-05	0.216
RALGAPA2	1.13846e-09	0.602852	0.685	0.512	1.9519e-05	0.173
NR2F1-AS1	1.88075e-09	-0.522704	0.651	0.73	3.22454e-05	-0.079
PNISR	2.21882e-09	-0.500383	0.752	0.828	3.80416e-05	-0.076
RAPGEF1	2.25771e-09	0.640049	0.464	0.27	3.87084e-05	0.194
LRIG1	2.40494e-09	0.40391	0.901	0.816	4.12326e-05	0.085
WDR49	2.51309e-09	-0.518634	0.495	0.68	4.30869e-05	-0.185
AOAH	2.7297e-09	0.94267	0.194	0.041	4.68007e-05	0.153
HPSE2	3.00628e-09	0.535191	0.519	0.266	5.15427e-05	0.253
DPP6	3.08525e-09	-0.543626	0.614	0.762	5.28966e-05	-0.148
SERPINI2	3.19987e-09	-0.579038	0.286	0.463	5.48618e-05	-0.177
SRGAP2	3.21082e-09	0.937089	0.304	0.131	5.50496e-05	0.173
SMAD3	3.38303e-09	0.384648	0.461	0.242	5.8002e-05	0.219
MEF2C	3.53169e-09	0.822005	0.481	0.279	6.05509e-05	0.202
STXBP5L	3.57313e-09	-0.671565	0.28	0.459	6.12613e-05	-0.179
GNG7	3.71393e-09	0.625279	0.478	0.27	6.36753e-05	0.208
UBAC2	3.77429e-09	0.498159	0.548	0.336	6.47102e-05	0.212
SMOC1	3.79456e-09	-0.50221	0.113	0.25	6.50578e-05	-0.137
ARHGAP22	3.83815e-09	0.904618	0.204	0.049	6.58051e-05	0.155
SERPINB9	4.00558e-09	0.42091	0.203	0.045	6.86756e-05	0.158
SEC14L1	4.25941e-09	0.576247	0.507	0.316	7.30275e-05	0.191
PTN	4.39278e-09	0.648309	0.507	0.32	7.53142e-05	0.187
NCAM2	4.45767e-09	-0.417803	0.875	0.902	7.64267e-05	-0.027
IL13RA1	4.57323e-09	0.377083	0.157	0.016	7.84081e-05	0.141
GFAP	4.58943e-09	-0.474923	0.799	0.93	7.86858e-05	-0.131
GNA14	4.736e-09	0.936496	0.599	0.439	8.11988e-05	0.16
MIDN	4.7876e-09	0.488528	0.289	0.107	8.20834e-05	0.182
TPST1	5.14009e-09	0.663829	0.612	0.434	8.81268e-05	0.178
ADAM28	5.71203e-09	0.745434	0.166	0.025	9.79327e-05	0.141
RYR3	5.97828e-09	0.476277	0.899	0.82	0.000102498	0.079
PRDM16	6.01912e-09	0.454026	0.736	0.57	0.000103198	0.166
AKAP12	6.05134e-09	0.532959	0.266	0.09	0.00010375	0.176
RAP1GAP2	6.32051e-09	0.533762	0.215	0.057	0.000108365	0.158
C5orf17	6.84016e-09	-0.435859	0.028	0.102	0.000117274	-0.074
PTPRE	7.51242e-09	0.522495	0.393	0.189	0.0001288	0.204
SPECC1	8.2003e-09	0.490073	0.441	0.25	0.000140594	0.191
EVL	8.70928e-09	0.51963	0.391	0.209	0.000149321	0.182
CSF1R	8.89553e-09	0.753764	0.181	0.037	0.000152514	0.144
ZFHX3	8.95213e-09	0.543022	0.74	0.602	0.000153484	0.138
FAM85B	1.00662e-08	0.386029	0.569	0.336	0.000172585	0.233
PDE3B	1.01558e-08	0.539082	0.446	0.234	0.000174121	0.212
TRIO	1.03494e-08	0.499574	0.812	0.689	0.000177441	0.123
ARHGAP29	1.06741e-08	0.41041	0.192	0.041	0.000183007	0.151
SRGAP2B	1.07425e-08	0.736808	0.185	0.041	0.00018418	0.144
ARID5B	1.12509e-08	0.412172	0.36	0.156	0.000192896	0.204
FBXO11	1.27074e-08	0.557915	0.609	0.418	0.000217868	0.191
BCAN	1.28373e-08	-0.536921	0.215	0.357	0.000220096	-0.142
DIP2C	1.29033e-08	0.478411	0.788	0.652	0.000221228	0.136
IKZF1	1.35842e-08	0.597392	0.149	0.016	0.000232902	0.133
FUT9	1.36738e-08	-0.479049	0.803	0.816	0.000234438	-0.013
DAAM2	1.39321e-08	-0.499119	0.722	0.824	0.000238866	-0.102
DLGAP1	1.40418e-08	-0.717187	0.537	0.643	0.000240746	-0.106
SLC6A11	1.4059e-08	0.566154	0.413	0.209	0.000241042	0.204
RCSD1	1.46244e-08	0.713921	0.14	0.012	0.000250736	0.128
NCK2	1.50943e-08	0.507628	0.369	0.18	0.000258792	0.189
C4orf19	1.53273e-08	0.485554	0.422	0.217	0.000262786	0.205
CERS6	1.58888e-08	-0.444443	0.508	0.66	0.000272413	-0.152
LMNTD1	1.61226e-08	-0.615849	0.228	0.385	0.000276421	-0.157
MAP2	1.71137e-08	-0.650136	0.32	0.467	0.000293415	-0.147
CADM1	1.74868e-08	0.572034	0.852	0.775	0.000299811	0.077
KCND3	1.8001e-08	0.614011	0.351	0.172	0.000308626	0.179
JARID2	1.86934e-08	0.364722	0.785	0.598	0.000320499	0.187
PIP4K2A	1.9057e-08	0.53593	0.613	0.422	0.000326732	0.191
SLC22A23	1.92582e-08	0.523521	0.441	0.25	0.000330181	0.191
TTLL3	1.98689e-08	-0.380735	0.074	0.18	0.000340651	-0.106
DIRC3	2.19226e-08	-0.580761	0.254	0.422	0.000375863	-0.168
KCNIP1	2.26042e-08	0.701267	0.427	0.242	0.000387549	0.185
PTCHD1-AS	2.2896e-08	0.493918	0.629	0.406	0.000392552	0.223
CBFB	2.51752e-08	0.442014	0.449	0.258	0.000431629	0.191
LPCAT2	2.58779e-08	0.562051	0.13	0.008	0.000443677	0.122
ARHGAP15	2.59254e-08	0.850627	0.202	0.057	0.000444491	0.145
RHPN1	2.63362e-08	-0.564274	0.177	0.32	0.000451533	-0.143
DCLK2	2.66742e-08	-0.252508	0.901	0.943	0.000457329	-0.042
MEMO1	2.6868e-08	-0.412021	0.072	0.172	0.000460652	-0.1
NPNT	2.84044e-08	-0.39108	0.053	0.148	0.000486994	-0.095
NEO1	3.03258e-08	0.534764	0.738	0.602	0.000519935	0.136
ANKRD11	3.05907e-08	0.406647	0.719	0.52	0.000524477	0.199
EPB41	3.09194e-08	0.424474	0.287	0.115	0.000530113	0.172
DOCK11	3.14347e-08	0.526541	0.157	0.025	0.000538948	0.132
AMZ1	3.21285e-08	0.509138	0.211	0.061	0.000550843	0.15
NRP2	3.29311e-08	-0.427535	0.086	0.197	0.000564604	-0.111
ELOVL5	3.31958e-08	0.64194	0.428	0.242	0.000569142	0.186
RUNX2	3.4711e-08	0.567692	0.15	0.02	0.00059512	0.13
TLR2	3.50307e-08	0.590526	0.142	0.016	0.000600602	0.126
CHI3L1	3.51346e-08	1.48343	0.232	0.082	0.000602382	0.15
RPS27	3.51778e-08	-0.250571	0.033	0.111	0.000603124	-0.078
TGFBR2	3.57937e-08	0.523678	0.12	0.004	0.000613683	0.116
PADI2	3.83589e-08	0.455904	0.425	0.225	0.000657663	0.2
AMZ2	4.08356e-08	-0.906837	0.22	0.348	0.000700126	-0.128
MEIS2	4.31642e-08	0.415439	0.814	0.598	0.00074005	0.216
NDRG1	4.36285e-08	0.567002	0.255	0.094	0.000748011	0.161
OSMR-AS1	4.42574e-08	0.4671	0.419	0.225	0.000758793	0.194
SLC25A37	4.62485e-08	0.457686	0.507	0.328	0.000792931	0.179
RIPK1	4.81007e-08	0.413722	0.222	0.07	0.000824686	0.152
PPARD	4.96831e-08	0.635791	0.226	0.078	0.000851817	0.148
DPYSL3	5.0899e-08	-0.614875	0.406	0.553	0.000872664	-0.147
AQP4	5.23664e-08	-0.505942	0.711	0.791	0.000897821	-0.08
ADAMTS9	5.96903e-08	-0.735555	0.295	0.434	0.00102339	-0.139
DIAPH2	6.02843e-08	0.675699	0.349	0.172	0.00103357	0.177
SLC43A2	6.0562e-08	0.325603	0.31	0.131	0.00103833	0.179
ST6GAL2	6.12615e-08	-0.560072	0.15	0.283	0.00105033	-0.133
MGAT4A	6.2597e-08	0.655784	0.284	0.127	0.00107323	0.157
STK24	6.45671e-08	0.434479	0.372	0.189	0.001107	0.183
SYK	6.55547e-08	0.656891	0.13	0.012	0.00112394	0.118
ST8SIA1	6.58053e-08	-0.649216	0.372	0.52	0.00112823	-0.148
SWAP70	7.1667e-08	0.367834	0.293	0.127	0.00122873	0.166
HCK	7.33041e-08	0.45691	0.116	0.004	0.0012568	0.112
MED15	7.57815e-08	0.340967	0.381	0.197	0.00129927	0.184
KCNQ1	8.2715e-08	0.390657	0.131	0.012	0.00141815	0.119
NSF	8.30812e-08	0.42921	0.271	0.111	0.00142443	0.16
AQP4-AS1	8.55133e-08	-0.522562	0.639	0.73	0.00146613	-0.091
PHC2	8.58361e-08	0.505944	0.315	0.152	0.00147166	0.163
PI4KA	8.66693e-08	0.323648	0.584	0.348	0.00148595	0.236
TPD52L1	8.99372e-08	0.384492	0.717	0.533	0.00154197	0.184
ARFGEF2	9.44608e-08	0.409405	0.419	0.234	0.00161953	0.185
ADAM12	9.75318e-08	0.637154	0.253	0.098	0.00167218	0.155
CYB5B	9.89107e-08	0.489311	0.419	0.246	0.00169582	0.173
FAM20C	1.01059e-07	0.43839	0.364	0.189	0.00173265	0.175
PTPRC	1.03541e-07	0.612191	0.148	0.025	0.00177521	0.123
WDFY4	1.04674e-07	0.506435	0.114	0.004	0.00179464	0.11
HDAC4	1.09455e-07	0.407985	0.648	0.459	0.00187661	0.189
UBE2E2	1.12067e-07	0.528747	0.598	0.43	0.00192139	0.168
PIP5K1A	1.12165e-07	0.454878	0.468	0.287	0.00192307	0.181
LIMK2	1.13258e-07	0.253388	0.375	0.189	0.00194182	0.186
EHMT1	1.14626e-07	0.443354	0.668	0.484	0.00196527	0.184
CRYAB	1.19702e-07	-0.603404	0.212	0.352	0.00205229	-0.14
GINS3	1.24902e-07	-0.608079	0.197	0.336	0.00214145	-0.139
SMAP2	1.25453e-07	0.677538	0.235	0.09	0.00215089	0.145
TRPS1	1.27753e-07	-0.377173	0.874	0.848	0.00219032	0.026
TNFRSF1B	1.29394e-07	0.576763	0.112	0.004	0.00221845	0.108
GLUL	1.31988e-07	0.48456	0.657	0.504	0.00226294	0.153
CNKSR2	1.36389e-07	-0.562235	0.372	0.525	0.00233838	-0.153
SH3KBP1	1.43679e-07	0.549336	0.171	0.041	0.00246337	0.13
NKAIN4	1.48136e-07	-0.439327	0.135	0.262	0.00253979	-0.127
RASA3	1.50168e-07	0.442552	0.4	0.217	0.00257463	0.183
ERICH1	1.57747e-07	0.423834	0.267	0.111	0.00270457	0.156
GRM3	1.59879e-07	0.320353	0.386	0.201	0.00274112	0.185
SYT1	1.61123e-07	-0.450586	0.091	0.197	0.00276245	-0.106
POU2F2	1.62503e-07	0.481232	0.11	0.004	0.00278612	0.106
LRRK1	1.64432e-07	0.578673	0.124	0.012	0.00281918	0.112
DDX17	1.65078e-07	-0.333448	0.809	0.816	0.00283026	-0.007
ZIC1	1.68194e-07	-0.629477	0.142	0.266	0.00288369	-0.124
HDAC9	1.68646e-07	0.894071	0.227	0.09	0.00289144	0.137
BCL6	1.73211e-07	0.318622	0.739	0.553	0.0029697	0.186
ADCY3	1.7948e-07	0.259035	0.249	0.094	0.00307718	0.155
IGSF21	1.85031e-07	0.710218	0.152	0.029	0.00317236	0.123
TOX	1.8554e-07	0.441883	0.611	0.418	0.00318109	0.193
MTSS1	1.89855e-07	0.506974	0.203	0.061	0.00325507	0.142
PACS1	1.92592e-07	0.282663	0.702	0.5	0.003302	0.202
SH3TC1	1.96335e-07	0.479781	0.109	0.004	0.00336616	0.105
EFTUD2	2.13834e-07	0.326114	0.203	0.061	0.00366618	0.142
CPNE6	2.49334e-07	-0.226423	0.048	0.131	0.00427483	-0.083
NEK6	2.71989e-07	0.414971	0.48	0.291	0.00466325	0.189
TSPAN14	2.72955e-07	0.440494	0.257	0.107	0.00467982	0.15
MSI2	2.73497e-07	0.276914	0.98	0.975	0.0046891	0.005
UGCG	2.7437e-07	0.352544	0.245	0.094	0.00470407	0.151
GRB2	2.87645e-07	0.524238	0.295	0.139	0.00493168	0.156
DNM2	2.90614e-07	0.446885	0.414	0.238	0.00498257	0.176
SYNDIG1	2.94387e-07	1.10601	0.283	0.139	0.00504726	0.144
SREBF2	3.07516e-07	0.312204	0.585	0.393	0.00527236	0.192
MGAT4C	3.08767e-07	-0.595964	0.772	0.762	0.00529381	0.01
MIR646HG	3.15014e-07	0.635492	0.295	0.139	0.00540092	0.156
NFIB	3.31957e-07	-0.458151	0.787	0.775	0.00569141	0.012
ADAMTS17	3.55616e-07	0.532947	0.503	0.316	0.00609703	0.187
CIITA	3.69889e-07	0.361417	0.14	0.025	0.00634174	0.115
MCF2L	3.70917e-07	0.506502	0.173	0.045	0.00635937	0.128
IL6ST	3.71478e-07	0.425913	0.432	0.254	0.00636899	0.178
KDM4B	3.78156e-07	0.383448	0.391	0.217	0.00648348	0.174
ATF6	3.96022e-07	0.467763	0.443	0.279	0.0067898	0.164
GATAD2B	4.00607e-07	0.342068	0.484	0.287	0.00686841	0.197
CDH23	4.01353e-07	0.405078	0.309	0.148	0.00688119	0.161
SMYD3	4.0769e-07	-0.452865	0.782	0.832	0.00698984	-0.05
SLC11A1	4.48729e-07	0.615498	0.111	0.008	0.00769346	0.103
SUSD6	4.57297e-07	0.363431	0.336	0.168	0.00784036	0.168
LMO2	4.57911e-07	0.414546	0.193	0.057	0.00785088	0.136
RASL12	4.60111e-07	-0.533853	0.183	0.316	0.00788861	-0.133
CHKA	4.67157e-07	0.301568	0.614	0.439	0.0080094	0.175
UBE2H	4.80524e-07	0.365077	0.537	0.357	0.00823859	0.18
TTBK2	5.14765e-07	0.298618	0.507	0.316	0.00882565	0.191
RRBP1	5.15957e-07	0.387605	0.264	0.111	0.00884608	0.153
HECTD4	5.32544e-07	0.305031	0.576	0.385	0.00913047	0.191
CTSB	5.46426e-07	0.512884	0.243	0.098	0.00936848	0.145
DPY19L3	5.51851e-07	0.397786	0.502	0.324	0.00946148	0.178
PRKCA	5.83905e-07	0.269244	0.98	0.959	0.010011	0.021
NACC2	5.95787e-07	0.422256	0.447	0.279	0.0102148	0.168
HGF	6.06412e-07	0.477665	0.162	0.041	0.0103969	0.121
ANKS1A	6.14365e-07	0.404223	0.483	0.324	0.0105333	0.159
RGL1	6.17436e-07	0.402321	0.714	0.578	0.0105859	0.136
E2F3	6.25919e-07	0.351709	0.342	0.172	0.0107314	0.17
ELF2	6.38803e-07	0.333614	0.561	0.365	0.0109523	0.196
LUC7L2	6.79082e-07	-0.531427	0.117	0.217	0.0116429	-0.1
RASGEF1C	7.11296e-07	0.696025	0.14	0.029	0.0121952	0.111
ZFYVE28	7.12549e-07	0.426312	0.522	0.352	0.0122167	0.17
ERBB4	7.38657e-07	-0.374542	0.936	0.93	0.0126643	0.006
RAB1A	7.55341e-07	0.331547	0.486	0.307	0.0129503	0.179
SPTLC2	7.81737e-07	0.482254	0.303	0.152	0.0134029	0.151
LRRTM4	7.91105e-07	-0.888106	0.225	0.348	0.0135635	-0.123
MRPL41	8.00648e-07	-0.315378	0.105	0.213	0.0137271	-0.108
CCND3	8.03175e-07	0.391093	0.426	0.262	0.0137704	0.164
ZBTB20	8.26384e-07	-0.304043	0.984	0.959	0.0141684	0.025
CXCL14	8.53764e-07	0.503812	0.172	0.049	0.0146378	0.123
EDNRB	8.93157e-07	-0.4691	0.193	0.307	0.0153132	-0.114
RHPN2	8.97748e-07	0.413138	0.305	0.148	0.0153919	0.157
CKB	9.21182e-07	-0.616691	0.424	0.52	0.0157937	-0.096
ASIC1	9.26434e-07	-0.180344	0.058	0.143	0.0158837	-0.085
VAV3	9.40036e-07	0.56183	0.388	0.225	0.0161169	0.163
GON4L	9.41195e-07	0.291058	0.435	0.25	0.0161368	0.185
TP53	1.039e-06	0.263792	0.239	0.094	0.0178137	0.145
SCAF11	1.09216e-06	0.350251	0.54	0.352	0.0187251	0.188
LY86	1.13899e-06	0.530024	0.118	0.016	0.019528	0.102
FGD4	1.13944e-06	0.47688	0.724	0.57	0.0195357	0.154
SOGA1	1.18245e-06	0.320623	0.23	0.094	0.0202731	0.136
ANK2	1.19599e-06	-0.260572	0.94	0.934	0.0205053	0.006
MYO9B	1.20968e-06	0.358209	0.31	0.152	0.02074	0.158
KATNAL2	1.22001e-06	0.43463	0.532	0.348	0.0209171	0.184
BACH1	1.3005e-06	0.402046	0.313	0.156	0.0222972	0.157
TFRC	1.30864e-06	0.478941	0.265	0.119	0.0224366	0.146
TET3	1.33395e-06	0.329476	0.339	0.18	0.0228706	0.159
ZCCHC24	1.39832e-06	0.392397	0.349	0.189	0.0239741	0.16
GFRA1	1.41987e-06	0.402397	0.164	0.045	0.0243436	0.119
VPS53	1.44132e-06	0.235737	0.632	0.443	0.0247114	0.189
OLFM2	1.45556e-06	0.468311	0.504	0.348	0.0249556	0.156
ST6GAL1	1.47994e-06	0.461994	0.493	0.303	0.0253735	0.19
TNFRSF1A	1.4889e-06	0.236388	0.288	0.135	0.0255272	0.153
TMEM72-AS1	1.50349e-06	0.37576	0.361	0.201	0.0257774	0.16
BAALC-AS1	1.51241e-06	0.920447	0.362	0.221	0.0259302	0.141
MAP7	1.51746e-06	-0.486044	0.605	0.709	0.0260168	-0.104
CAMK1D	1.52143e-06	0.414633	0.771	0.623	0.026085	0.148
NRG3	1.54387e-06	-0.201836	0.994	1	0.0264696	-0.006
SMG1	1.54619e-06	0.319111	0.547	0.365	0.0265094	0.182
JAZF1	1.58813e-06	0.512393	0.403	0.246	0.0272284	0.157
NDUFA10	1.58976e-06	0.290312	0.331	0.172	0.0272564	0.159
CDYL	1.61503e-06	0.359956	0.374	0.209	0.0276897	0.165
AXL	1.62614e-06	0.342835	0.311	0.156	0.0278801	0.155
ASAP2	1.63477e-06	0.419989	0.583	0.426	0.0280281	0.157
C1RL	1.64612e-06	0.188492	0.233	0.09	0.0282228	0.143
ZNRF3	1.64808e-06	0.340481	0.913	0.803	0.0282564	0.11
EPB41L2	1.65117e-06	0.537172	0.666	0.525	0.0283094	0.141
PRODH	1.67998e-06	0.219407	0.237	0.094	0.0288033	0.143
SLC9A9	1.71575e-06	0.276073	0.768	0.623	0.0294165	0.145
TULP3	1.82494e-06	0.370393	0.483	0.311	0.0312885	0.172
RAI1	1.83221e-06	0.350672	0.265	0.119	0.0314132	0.146
MAGI2	1.83766e-06	-0.297344	0.965	0.963	0.0315067	0.002
PPP6R2	1.89159e-06	0.247144	0.636	0.471	0.0324313	0.165
FMN1	1.98138e-06	0.439194	0.147	0.037	0.0339708	0.11
DPYSL2	2.04737e-06	0.363353	0.804	0.693	0.0351022	0.111
SNX29	2.06926e-06	0.479776	0.672	0.516	0.0354775	0.156
SLC22A17	2.09383e-06	-0.308254	0.074	0.164	0.0358987	-0.09
MAPRE2	2.09478e-06	0.485461	0.596	0.451	0.0359151	0.145
LDLR	2.20918e-06	0.223666	0.323	0.16	0.0378764	0.163
PPA1	2.26334e-06	0.290838	0.168	0.049	0.0388049	0.119
FOXP2	2.28224e-06	0.556422	0.16	0.045	0.039129	0.115
DTNBP1	2.33188e-06	0.243213	0.378	0.209	0.0399801	0.169
OAF	2.35655e-06	0.494452	0.434	0.279	0.040403	0.155
RBMS2	2.35687e-06	0.314585	0.286	0.143	0.0404086	0.143
UNC5C	2.36481e-06	0.704062	0.402	0.266	0.0405447	0.136
KCNE4	2.42632e-06	-0.397175	0.076	0.168	0.0415993	-0.092
FRMD5	2.50892e-06	-0.552477	0.513	0.602	0.0430155	-0.089
PKD2	2.57584e-06	0.342773	0.481	0.311	0.0441628	0.17
GRIK2	2.63221e-06	-0.362376	0.14	0.254	0.0451293	-0.114
ADCY8	2.66859e-06	-0.410867	0.629	0.73	0.0457529	-0.101
KDM2B	2.69936e-06	0.418174	0.268	0.127	0.0462806	0.141
BARD1	2.76958e-06	0.334158	0.223	0.09	0.0474844	0.133
LMCD1-AS1	2.80447e-06	-0.458988	0.692	0.762	0.0480826	-0.07
NUFIP2	2.81063e-06	0.348781	0.433	0.266	0.0481883	0.167
PIK3R5	2.83524e-06	0.419331	0.12	0.02	0.0486102	0.1
EEF2K	2.84299e-06	0.563803	0.373	0.225	0.0487431	0.148
SKI	2.87643e-06	0.332212	0.41	0.242	0.0493164	0.168
MAPK10	2.89804e-06	-0.243347	0.94	0.934	0.0496869	0.006
RPS28	2.91161e-06	-0.157913	0.039	0.107	0.0499195	-0.068
LINC00342	2.93055e-06	-0.429708	0.072	0.156	0.0502442	-0.084
SPRED2	2.95347e-06	0.425422	0.484	0.324	0.0506373	0.16
TBC1D12	3.00417e-06	0.364466	0.247	0.111	0.0515065	0.136
WASF2	3.02713e-06	0.236146	0.543	0.369	0.0519001	0.174
TMBIM1	3.14304e-06	0.184414	0.25	0.107	0.0538875	0.143
MGLL	3.18235e-06	0.533582	0.527	0.373	0.0545613	0.154
AVL9	3.23696e-06	0.266866	0.568	0.381	0.0554978	0.187
DIP2A	3.26685e-06	0.288583	0.405	0.234	0.0560102	0.171
ARHGAP17	3.29254e-06	0.219613	0.327	0.168	0.0564505	0.159
RGS10	3.30165e-06	0.363305	0.104	0.012	0.0566068	0.092
TBC1D16	3.46224e-06	0.348552	0.235	0.098	0.0593602	0.137
NFIA-AS2	3.48575e-06	-0.365309	0.067	0.152	0.0597633	-0.085
EML4	3.56193e-06	0.468856	0.328	0.184	0.0610693	0.144
FRMD4B	3.57034e-06	0.458057	0.162	0.049	0.0612136	0.113
NR2F2-AS1	3.61791e-06	-0.40122	0.037	0.102	0.0620291	-0.065
PACSIN2	3.66953e-06	0.393667	0.331	0.18	0.0629142	0.151
NR2F1	3.75159e-06	-0.467955	0.286	0.41	0.0643209	-0.124
CHSY1	3.91573e-06	0.605919	0.318	0.184	0.0671352	0.134
PFKFB3	3.93055e-06	0.266659	0.732	0.566	0.0673892	0.166
SH2B3	3.93612e-06	0.371836	0.11	0.016	0.0674848	0.094
NFX1	4.00186e-06	0.253576	0.406	0.242	0.068612	0.164
PIGL	4.17498e-06	0.255601	0.326	0.168	0.0715801	0.158
PABPN1	4.18381e-06	-0.395889	0.221	0.34	0.0717314	-0.119
FAM193A	4.2376e-06	0.250526	0.511	0.34	0.0726536	0.171
SP100	4.32589e-06	0.366126	0.145	0.037	0.0741675	0.108
HPN	4.38473e-06	0.291052	0.103	0.012	0.0751762	0.091
SLC4A4	4.86024e-06	0.403694	0.826	0.717	0.0833288	0.109
DDX50	4.86908e-06	0.361682	0.259	0.123	0.0834805	0.136
ELK3	5.02715e-06	0.33508	0.148	0.041	0.0861905	0.107
PMM2	5.09019e-06	0.266221	0.218	0.086	0.0872714	0.132
SLC2A5	5.15227e-06	0.51684	0.13	0.029	0.0883356	0.101
FAM222B	5.17103e-06	0.305181	0.401	0.238	0.0886573	0.163
SOCS6	5.17518e-06	0.321473	0.183	0.066	0.0887285	0.117
ZNF710	5.2502e-06	0.453751	0.383	0.23	0.0900147	0.153
TBC1D1	5.28805e-06	0.277028	0.474	0.299	0.0906635	0.175
MAP1B	5.28902e-06	-0.624817	0.353	0.475	0.0906803	-0.122
SERPING1	5.57463e-06	0.247221	0.143	0.037	0.095577	0.106
LINC00836	5.62656e-06	-0.611439	0.179	0.295	0.0964674	-0.116
TFCP2L1	5.70273e-06	0.347477	0.108	0.016	0.0977733	0.092
ULK2	5.76576e-06	0.325031	0.364	0.209	0.0988539	0.155
SIPA1L3	6.02484e-06	0.302547	0.467	0.295	0.103296	0.172
STAT3	6.05779e-06	0.306434	0.6	0.402	0.103861	0.198
ATF7IP2	6.08977e-06	0.304143	0.332	0.18	0.104409	0.152
C3orf70	6.10301e-06	0.353416	0.373	0.225	0.104636	0.148
NCOA6	6.33272e-06	0.373101	0.441	0.287	0.108574	0.154
PTPN1	6.36456e-06	0.369499	0.243	0.115	0.10912	0.128
NTNG1	6.41755e-06	-0.51592	0.213	0.34	0.110029	-0.127
NFIC	6.77025e-06	0.239192	0.57	0.393	0.116076	0.177
PLEKHM2	6.77383e-06	0.368046	0.284	0.148	0.116137	0.136
GALNT15	6.81433e-06	-0.602869	0.274	0.406	0.116832	-0.132
GLI2	7.13326e-06	0.414933	0.383	0.238	0.1223	0.145
CHFR	7.15839e-06	0.255595	0.314	0.168	0.122731	0.146
TBC1D22A	7.18699e-06	0.391019	0.652	0.504	0.123221	0.148
INPP4A	7.74757e-06	0.266697	0.5	0.332	0.132832	0.168
AKAP10	7.92829e-06	0.319459	0.514	0.348	0.13593	0.166
C10orf90	7.99807e-06	0.35946	0.208	0.086	0.137127	0.122
ATP8A1	8.12327e-06	0.418115	0.408	0.262	0.139273	0.146
KHDRBS3	8.16647e-06	0.540788	0.162	0.053	0.140014	0.109
FNDC3B	8.24348e-06	0.384285	0.607	0.471	0.141334	0.136
PRKCH	8.25809e-06	0.406508	0.12	0.025	0.141585	0.095
ZNF804B	8.33424e-06	0.48014	0.169	0.057	0.142891	0.112
ZNF565	8.37724e-06	0.287721	0.17	0.057	0.143628	0.113
RREB1	8.49135e-06	0.36459	0.452	0.303	0.145584	0.149
ID4	8.53367e-06	-0.54135	0.305	0.414	0.14631	-0.109
LDLRAD4	8.63258e-06	0.60406	0.761	0.693	0.148006	0.068
INPP5A	8.86584e-06	0.145893	0.255	0.115	0.152005	0.14
SSH2	9.03748e-06	0.553642	0.57	0.422	0.154948	0.148
GABPB1	9.07813e-06	0.27492	0.157	0.049	0.155645	0.108
CDS1	9.11631e-06	0.36678	0.257	0.123	0.156299	0.134
DOCK5	9.25833e-06	0.228121	0.456	0.283	0.158734	0.173
ABHD2	9.2779e-06	0.487921	0.48	0.332	0.15907	0.148
RNF216	9.29442e-06	0.228254	0.483	0.316	0.159353	0.167
TMEM59L	9.40395e-06	-0.331292	0.065	0.143	0.161231	-0.078
MAP2K3	9.43043e-06	0.274069	0.125	0.029	0.161685	0.096
SPRED1	9.49608e-06	0.423936	0.535	0.414	0.16281	0.121
PUM1	9.56052e-06	0.189964	0.57	0.422	0.163915	0.148
GAK	9.57834e-06	0.287363	0.374	0.217	0.164221	0.157
ARHGAP25	9.66596e-06	0.382995	0.105	0.016	0.165723	0.089
MAP4	9.91264e-06	0.200359	0.722	0.561	0.169952	0.161
IL1RAPL1	9.98622e-06	-0.260675	0.101	0.197	0.171214	-0.096
NLRP1	1.00606e-05	0.346307	0.125	0.029	0.172488	0.096
DNMBP	1.00779e-05	0.332058	0.172	0.061	0.172785	0.111
PITPNC1	1.03568e-05	0.240875	0.986	0.98	0.177568	0.006
PELI1	1.06062e-05	0.523434	0.146	0.045	0.181843	0.101
NOCT	1.07471e-05	0.240168	0.145	0.041	0.184259	0.104
MAP3K3	1.09404e-05	0.217511	0.269	0.131	0.187572	0.138
RAD54L2	1.10301e-05	0.28934	0.271	0.139	0.18911	0.132
ADAP2	1.11437e-05	0.313771	0.211	0.09	0.191059	0.121
ZMYND8	1.126e-05	0.419058	0.532	0.381	0.193053	0.151
PSMG4	1.13632e-05	0.429136	0.348	0.205	0.194822	0.143
FBXL20	1.14657e-05	0.323828	0.498	0.34	0.196579	0.158
ERI3	1.15231e-05	0.351447	0.637	0.484	0.197564	0.153
BRD4	1.15745e-05	0.300345	0.459	0.307	0.198445	0.152
ITSN1	1.15889e-05	0.350422	0.728	0.59	0.198692	0.138
PIP5K1B	1.15933e-05	0.275112	0.15	0.045	0.198768	0.105
ASAP3	1.16188e-05	0.262301	0.427	0.27	0.199204	0.157
PELP1	1.21715e-05	0.255029	0.11	0.02	0.20868	0.09
HNRNPC	1.25628e-05	0.288458	0.522	0.361	0.215389	0.161
ITGAV	1.28615e-05	0.385192	0.507	0.373	0.220511	0.134
SNRPN	1.29502e-05	-0.132662	0.05	0.123	0.22203	-0.073
PHYHIPL	1.29715e-05	-0.546142	0.6	0.676	0.222397	-0.076
UVRAG	1.3285e-05	0.325025	0.457	0.291	0.227772	0.166
SETX	1.33487e-05	0.299331	0.522	0.369	0.228864	0.153
ELL	1.35883e-05	0.305428	0.14	0.041	0.232971	0.099
HOPX	1.36373e-05	0.404539	0.27	0.139	0.233812	0.131
CHST9	1.38125e-05	-0.572268	0.15	0.25	0.236815	-0.1
TENM4	1.3838e-05	0.297661	0.774	0.631	0.237252	0.143
ST3GAL1	1.39887e-05	0.223777	0.412	0.25	0.239837	0.162
SENP5	1.45633e-05	0.327333	0.414	0.258	0.249688	0.156
TANC1	1.47982e-05	0.316961	0.469	0.316	0.253716	0.153
RPLP1	1.4989e-05	-0.321483	0.085	0.168	0.256987	-0.083
CD74	1.5258e-05	0.340152	0.11	0.02	0.261599	0.09
FOXJ3	1.55029e-05	0.331959	0.498	0.348	0.265796	0.15
R3HCC1L	1.55195e-05	0.269072	0.272	0.139	0.266082	0.133
LGALS3	1.56105e-05	0.350261	0.244	0.119	0.267643	0.125
PARN	1.62551e-05	0.255832	0.402	0.246	0.278694	0.156
ARL15	1.62667e-05	0.397069	0.303	0.164	0.278893	0.139
BRD1	1.64559e-05	0.219112	0.233	0.107	0.282137	0.126
SCFD2	1.66076e-05	0.241777	0.46	0.299	0.284738	0.161
FCHSD2	1.66853e-05	0.330178	0.665	0.508	0.286069	0.157
RAPGEF3	1.68085e-05	0.3426	0.49	0.332	0.288182	0.158
PTBP3	1.69905e-05	0.270238	0.214	0.094	0.291302	0.12
SNTB1	1.726e-05	-0.388854	0.344	0.467	0.295923	-0.123
MEF2A	1.742e-05	0.637819	0.627	0.504	0.298666	0.123
FGD2	1.74468e-05	0.335864	0.102	0.016	0.299126	0.086
COL21A1	1.78533e-05	-0.582979	0.34	0.447	0.306095	-0.107
RANBP9	1.81694e-05	0.207794	0.449	0.299	0.311514	0.15
ZNF678	1.82038e-05	0.209424	0.254	0.123	0.312104	0.131
GJA1	1.87315e-05	-0.521059	0.43	0.525	0.321151	-0.095
KDM7A	1.94323e-05	0.371807	0.285	0.156	0.333167	0.129
CFLAR	1.9588e-05	0.255145	0.4	0.246	0.335836	0.154
CABIN1	1.9616e-05	0.0624557	0.421	0.25	0.336316	0.171
PCBD2	1.96299e-05	0.234971	0.283	0.143	0.336555	0.14
NCKAP1L	1.97523e-05	0.300135	0.101	0.016	0.338653	0.085
TRAF3	1.98629e-05	0.266455	0.496	0.324	0.34055	0.172
ACADVL	1.99074e-05	-0.516018	0.294	0.393	0.341312	-0.099
RPRD2	1.99459e-05	0.255547	0.561	0.389	0.341972	0.172
LIMD1	2.00207e-05	0.291082	0.176	0.066	0.343255	0.11
PHF21B	2.01352e-05	0.40057	0.68	0.549	0.345218	0.131
OTUD7A	2.01384e-05	0.390717	0.643	0.504	0.345273	0.139
CLU	2.05584e-05	-0.297309	0.777	0.803	0.352473	-0.026
RPS6KA3	2.08644e-05	0.442191	0.266	0.148	0.357719	0.118
TCF25	2.12554e-05	0.0845955	0.527	0.352	0.364424	0.175
EVA1C	2.14065e-05	0.189318	0.317	0.172	0.367014	0.145
HIPK3	2.17921e-05	0.268963	0.478	0.328	0.373626	0.15
NVL	2.19551e-05	0.190448	0.239	0.111	0.37642	0.128
DLEU2	2.22009e-05	0.223808	0.543	0.373	0.380634	0.17
ANKRD44	2.22364e-05	0.517886	0.563	0.414	0.381242	0.149
ADD3	2.24519e-05	-0.347286	0.828	0.828	0.384938	0
ITCH	2.26063e-05	0.314365	0.502	0.34	0.387585	0.162
CCSER1	2.30819e-05	-0.526774	0.146	0.242	0.395739	-0.096
SCARB1	2.33308e-05	0.178386	0.243	0.115	0.400007	0.128
RHBDL3	2.33339e-05	0.352668	0.283	0.152	0.40006	0.131
ME2	2.34308e-05	0.318812	0.33	0.193	0.401722	0.137
WDR37	2.38001e-05	0.331343	0.432	0.295	0.408053	0.137
ACTR3B	2.39667e-05	0.246011	0.257	0.127	0.41091	0.13
TCF7L2	2.40906e-05	0.308738	0.787	0.68	0.413034	0.107
CYP4F3	2.45459e-05	-0.483582	0.076	0.156	0.420839	-0.08
TTC7A	2.47216e-05	0.345587	0.441	0.299	0.423852	0.142
SNX9	2.55619e-05	0.277313	0.429	0.275	0.438258	0.154
KPNA6	2.57132e-05	0.294597	0.264	0.135	0.440852	0.129
FOXN3	2.63198e-05	0.470289	0.733	0.607	0.451253	0.126
RGS6	2.69106e-05	-0.561436	0.32	0.439	0.461383	-0.119
FAM66D	2.70383e-05	0.168312	0.484	0.307	0.463572	0.177
LRRC8B	2.71769e-05	0.187363	0.138	0.041	0.465948	0.097
RELL1	2.74554e-05	0.338003	0.265	0.143	0.470722	0.122
NFATC3	2.7546e-05	0.209513	0.418	0.262	0.472276	0.156
FBXO21	2.7732e-05	0.246194	0.309	0.172	0.475465	0.137
ZFP36	2.80116e-05	0.263486	0.214	0.094	0.480259	0.12
MYO18A	2.80707e-05	0.257153	0.368	0.217	0.481271	0.151
CAMTA1	2.81814e-05	0.287125	0.875	0.775	0.48317	0.1
DNAJC5	2.83433e-05	0.267511	0.317	0.18	0.485945	0.137
BLNK	2.85491e-05	0.473322	0.103	0.02	0.489475	0.083
ETV5	2.88539e-05	0.36696	0.176	0.07	0.494699	0.106
CNTN3	2.89284e-05	-0.443561	0.044	0.107	0.495977	-0.063
KLHL2	2.8933e-05	0.284958	0.276	0.143	0.496056	0.133
PIK3C2A	2.94554e-05	0.2115	0.569	0.398	0.505013	0.171
MRPS25	2.94726e-05	0.284186	0.315	0.18	0.505308	0.135
B4GALT1	2.99379e-05	0.285038	0.124	0.033	0.513285	0.091
MBTD1	3.02056e-05	0.310503	0.357	0.217	0.517875	0.14
IFNGR2	3.05851e-05	0.308508	0.236	0.119	0.524382	0.117
PLSCR1	3.06254e-05	0.390025	0.304	0.176	0.525073	0.128
BMPR1A	3.14011e-05	0.26016	0.755	0.627	0.538371	0.128
MAP3K8	3.18445e-05	0.324909	0.148	0.049	0.545974	0.099
LINC00632	3.18569e-05	-0.48749	0.113	0.201	0.546187	-0.088
ATXN7	3.20731e-05	-0.123056	0.055	0.127	0.549893	-0.072
P2RY12	3.28611e-05	0.567503	0.16	0.061	0.563404	0.099
ARHGAP31	3.28869e-05	0.297079	0.592	0.434	0.563846	0.158
IL17RA	3.34654e-05	0.342404	0.147	0.049	0.573765	0.098
CPE	3.38359e-05	-0.472733	0.75	0.725	0.580116	0.025
CPT1A	3.39184e-05	0.235413	0.332	0.193	0.581531	0.139
CD38	3.45989e-05	-0.427921	0.32	0.434	0.593198	-0.114
MLXIP	3.46143e-05	0.287004	0.269	0.143	0.593462	0.126
TATDN3	3.46536e-05	0.278929	0.165	0.061	0.594135	0.104
CHCHD6	3.49963e-05	0.213719	0.197	0.082	0.600011	0.115
SLC35C2	3.568e-05	0.320961	0.239	0.119	0.611733	0.12
ZNF160	3.61415e-05	0.236506	0.262	0.135	0.619646	0.127
STK10	3.64443e-05	0.254429	0.14	0.045	0.624837	0.095
MAP3K14	3.67337e-05	0.151011	0.428	0.279	0.629799	0.149
SGMS1	3.67662e-05	0.233996	0.615	0.463	0.630356	0.152
SPP1	3.74975e-05	0.70162	0.155	0.057	0.642894	0.098
SCML1	3.76486e-05	0.29227	0.222	0.111	0.645485	0.111
NRDC	3.8373e-05	0.237842	0.508	0.344	0.657906	0.164
ZBTB4	3.84369e-05	0.215585	0.376	0.23	0.659001	0.146
PLEKHO1	3.85185e-05	0.302869	0.255	0.135	0.6604	0.12
POLR2A	3.87212e-05	0.262775	0.237	0.115	0.663874	0.122
SRPX2	3.97325e-05	-0.269785	0.061	0.131	0.681213	-0.07
SCARA3	3.98908e-05	0.369605	0.471	0.336	0.683929	0.135
PDXDC1	4.01311e-05	0.179334	0.413	0.254	0.688048	0.159
ELMOD1	4.04441e-05	0.27385	0.133	0.041	0.693414	0.092
ADORA2B	4.06473e-05	0.195456	0.195	0.082	0.696899	0.113
UNC80	4.09645e-05	-0.545086	0.271	0.381	0.702336	-0.11
PON2	4.13244e-05	-0.522766	0.534	0.582	0.708507	-0.048
GATAD2A	4.21297e-05	0.303676	0.361	0.221	0.722314	0.14
PDCD11	4.23589e-05	0.215099	0.101	0.02	0.726243	0.081
HMGCS1	4.36168e-05	0.398824	0.211	0.098	0.747811	0.113
USP48	4.40186e-05	0.229818	0.384	0.238	0.754698	0.146
FBXO38	4.44048e-05	0.165926	0.197	0.082	0.76132	0.115
PIGG	4.47501e-05	0.268632	0.201	0.09	0.76724	0.111
PLEKHH3	4.48133e-05	-0.254334	0.081	0.16	0.768324	-0.079
FAM102B	4.51176e-05	0.326104	0.113	0.029	0.773542	0.084
SUPT6H	4.61357e-05	0.0498209	0.289	0.156	0.790996	0.133
PHF20	4.71705e-05	0.291262	0.356	0.217	0.808737	0.139
GAB2	4.7396e-05	0.298218	0.535	0.389	0.812604	0.146
ACTR3	4.78859e-05	0.164323	0.286	0.16	0.821004	0.126
RPL35A	4.93421e-05	-0.19282	0.07	0.143	0.845971	-0.073
CGNL1	4.94747e-05	0.410283	0.438	0.303	0.848244	0.135
GLIDR	5.01538e-05	0.249029	0.301	0.164	0.859886	0.137
EXOSC10	5.08928e-05	0.168928	0.283	0.148	0.872557	0.135
SH3RF1	5.11168e-05	0.304572	0.451	0.303	0.876398	0.148
MT2A	5.12091e-05	-0.792248	0.373	0.463	0.877981	-0.09
RNF150	5.12324e-05	0.359491	0.432	0.291	0.878379	0.141
RAP1A	5.17587e-05	0.365816	0.347	0.217	0.887403	0.13
GYS1	5.24781e-05	0.207733	0.321	0.184	0.899736	0.137
ZNF44	5.26032e-05	0.271081	0.359	0.225	0.901882	0.134
PTPN2	5.30358e-05	0.300973	0.3	0.168	0.909298	0.132
FAP	5.41423e-05	-0.212031	0.064	0.135	0.928269	-0.071
ARID3A	5.47733e-05	0.358834	0.117	0.033	0.939089	0.084
CCNY	5.59222e-05	0.368284	0.614	0.471	0.958786	0.143
COL19A1	5.6026e-05	0.117709	0.189	0.078	0.960566	0.111
FTH1	5.60823e-05	-0.736644	0.395	0.475	0.96153	-0.08
YBX3	5.64542e-05	0.35181	0.306	0.176	0.967908	0.13
CEP170	5.72558e-05	0.235739	0.552	0.398	0.981651	0.154
UST	5.7559e-05	0.444069	0.444	0.303	0.986849	0.141
STK17A	5.91085e-05	0.302785	0.218	0.107	1	0.111
AP2A2	5.93546e-05	0.198314	0.367	0.225	1	0.142
EXTL3	5.9875e-05	0.185984	0.203	0.09	1	0.113
CLVS2	5.99088e-05	-0.295638	0.043	0.102	1	-0.059
SMCHD1	6.0114e-05	0.280605	0.477	0.324	1	0.153
CTTNBP2	6.28317e-05	0.363482	0.172	0.07	1	0.102
MPZL1	6.32409e-05	0.35977	0.305	0.184	1	0.121
GRIA2	6.35055e-05	0.337502	0.561	0.414	1	0.147
XRCC5	6.45305e-05	0.306176	0.466	0.332	1	0.134
RERG	6.64287e-05	0.357903	0.23	0.115	1	0.115
EDA	6.82917e-05	0.273064	0.205	0.094	1	0.111
TRERF1	6.86627e-05	0.376602	0.25	0.135	1	0.115
PRKRIP1	6.87535e-05	0.159085	0.468	0.316	1	0.152
SAMD4A	6.99293e-05	0.639684	0.731	0.66	1	0.071
CYP4F11	7.04036e-05	0.244149	0.181	0.078	1	0.103
SPPL2A	7.15243e-05	0.322772	0.332	0.205	1	0.127
MSN	7.16658e-05	0.250439	0.26	0.139	1	0.121
COTL1	7.2497e-05	0.218244	0.298	0.168	1	0.13
MIR193BHG	7.28029e-05	0.228363	0.137	0.045	1	0.092
DOCK3	7.30286e-05	-0.325351	0.738	0.779	1	-0.041
PLXND1	7.32416e-05	0.230703	0.123	0.037	1	0.086
RNF111	7.40437e-05	0.284818	0.351	0.217	1	0.134
CCM2	7.41913e-05	0.260709	0.302	0.176	1	0.126
LRCH1	7.44564e-05	0.405652	0.276	0.156	1	0.12
PDZRN4	7.44951e-05	-0.408264	0.088	0.168	1	-0.08
DENND1A	7.49921e-05	0.230239	0.816	0.668	1	0.148
ERP44	7.52475e-05	0.211125	0.325	0.189	1	0.136
DBI	7.52619e-05	-0.432057	0.139	0.225	1	-0.086
PTPRG	7.66299e-05	0.246601	0.782	0.627	1	0.155
NCOR2	7.70117e-05	0.215893	0.498	0.34	1	0.158
CDK5RAP3	7.80602e-05	-0.14301	0.096	0.184	1	-0.088
L3MBTL4	7.83159e-05	-0.470547	0.402	0.52	1	-0.118
RBFOX2	7.90051e-05	0.277331	0.695	0.574	1	0.121
RAB7A	7.90278e-05	0.156146	0.494	0.34	1	0.154
SNUPN	7.90352e-05	0.178865	0.104	0.025	1	0.079
RPTOR	7.93799e-05	0.17262	0.57	0.402	1	0.168
GLRX3	7.99134e-05	0.212929	0.239	0.127	1	0.112
AFF1	8.04586e-05	0.199561	0.714	0.561	1	0.153
CTCF	8.17243e-05	0.278966	0.227	0.115	1	0.112
ENTPD4	8.22757e-05	0.119029	0.156	0.057	1	0.099
TMEM47	8.28817e-05	-0.346718	0.186	0.287	1	-0.101
TMEM132A	8.36587e-05	-0.444914	0.186	0.275	1	-0.089
GRK5	8.37882e-05	0.193663	0.16	0.061	1	0.099
DUSP22	8.38617e-05	0.198458	0.16	0.061	1	0.099
SRGAP1	8.44689e-05	0.33973	0.704	0.566	1	0.138
USP53	8.55508e-05	0.352257	0.451	0.316	1	0.135
CAPZB	8.70897e-05	0.232132	0.528	0.373	1	0.155
PPP4R3A	8.74684e-05	0.134549	0.31	0.172	1	0.138
CYFIP1	8.76863e-05	0.448837	0.351	0.225	1	0.126
SUMF1	9.097e-05	0.321023	0.595	0.463	1	0.132
IFNGR1	9.20174e-05	0.247819	0.21	0.098	1	0.112
DNAAF5	9.28859e-05	0.23245	0.128	0.041	1	0.087
SRGAP2C	9.3136e-05	0.353139	0.143	0.053	1	0.09
RASA1	9.32574e-05	0.282923	0.454	0.32	1	0.134
MT-ND3	9.40643e-05	-0.664761	0.307	0.418	1	-0.111
AP3B2	9.43149e-05	0.205804	0.244	0.127	1	0.117
GAPDH	9.44887e-05	-0.625878	0.284	0.373	1	-0.089
TSPAN7	9.45951e-05	-0.615929	0.122	0.201	1	-0.079
ABTB2	9.65741e-05	0.494184	0.24	0.131	1	0.109
NEK7	9.6896e-05	0.252172	0.449	0.303	1	0.146
KLHL18	9.8338e-05	0.20465	0.185	0.082	1	0.103
NEAT1	9.89582e-05	0.13171	0.996	0.992	1	0.004
CCAR1	9.94525e-05	0.154196	0.419	0.266	1	0.153
PAG1	9.97533e-05	0.374447	0.383	0.258	1	0.125
GNA12	0.000102489	0.353768	0.564	0.43	1	0.134
LPIN2	0.000102786	0.240968	0.413	0.275	1	0.138
NXN	0.000103114	0.354566	0.321	0.193	1	0.128
UEVLD	0.000103409	0.226816	0.196	0.09	1	0.106
DAZAP1	0.000103852	0.234084	0.253	0.135	1	0.118
CRY1	0.000104172	0.249393	0.21	0.098	1	0.112
ELF1	0.000104186	0.321317	0.43	0.299	1	0.131
EVC	0.00010511	0.230908	0.179	0.078	1	0.101
FAM155A	0.000106053	0.210635	0.936	0.844	1	0.092
ACER3	0.000107147	0.232203	0.378	0.242	1	0.136
MAP2K1	0.000107367	0.262049	0.306	0.176	1	0.13
GIGYF2	0.000108496	0.165135	0.593	0.41	1	0.183
ARNTL	0.000109416	0.285273	0.281	0.164	1	0.117
SRSF4	0.000110699	0.238237	0.453	0.299	1	0.154
CELF2	0.000111666	0.29313	0.916	0.832	1	0.084
DAP3	0.000112703	0.23914	0.342	0.209	1	0.133
SPPL3	0.000113266	0.168598	0.546	0.398	1	0.148
ADAM10	0.000113394	0.339731	0.437	0.299	1	0.138
IMPA2	0.000113611	0.199096	0.133	0.045	1	0.088
WIPI2	0.000115673	0.197347	0.167	0.07	1	0.097
NCOA3	0.000116857	0.25267	0.329	0.205	1	0.124
ABLIM1	0.000118397	-0.327664	0.924	0.906	1	0.018
BMPR2	0.000118758	0.282296	0.637	0.484	1	0.153
SDK1	0.000119999	0.53971	0.338	0.209	1	0.129
CLIC4	0.000122951	0.541469	0.439	0.311	1	0.128
PLBD2	0.000123161	0.194853	0.193	0.086	1	0.107
GRID2	0.000123749	-0.718209	0.23	0.324	1	-0.094
HAVCR2	0.000124995	0.174663	0.184	0.082	1	0.102
MED13L	0.000125305	0.190398	0.872	0.803	1	0.069
CD58	0.000126052	0.184925	0.115	0.033	1	0.082
TMEM163	0.000126697	0.503687	0.125	0.041	1	0.084
SYTL3	0.000126725	0.281445	0.101	0.025	1	0.076
SAMHD1	0.000126981	0.190319	0.152	0.057	1	0.095
ABL1	0.000127449	0.284456	0.469	0.336	1	0.133
TRPM4	0.000129552	0.192003	0.113	0.033	1	0.08
KCNJ3	0.00012956	-0.533364	0.21	0.307	1	-0.097
AMMECR1	0.000134177	0.212479	0.132	0.045	1	0.087
TRIM9	0.000136942	0.386855	0.767	0.676	1	0.091
RAD23B	0.000138246	0.215483	0.286	0.164	1	0.122
CPED1	0.00013924	0.40939	0.138	0.053	1	0.085
PLD5	0.000139703	0.190249	0.113	0.033	1	0.08
FUS	0.000140372	0.251978	0.446	0.316	1	0.13
NEGR1	0.000141122	-0.457442	0.334	0.439	1	-0.105
FNBP1	0.00014226	0.237495	0.892	0.816	1	0.076
RPL32	0.000142853	-0.257616	0.078	0.148	1	-0.07
LMF1	0.000144162	0.223793	0.271	0.152	1	0.119
MAPK1IP1L	0.000145681	0.280724	0.267	0.152	1	0.115
HSD17B7	0.000145703	0.214503	0.176	0.078	1	0.098
HEY2	0.000149447	-0.25673	0.07	0.139	1	-0.069
MAPKAP1	0.000152463	0.285829	0.487	0.348	1	0.139
RRM2B	0.000153407	0.160682	0.12	0.037	1	0.083
TRIM2	0.000154997	-0.426413	0.604	0.639	1	-0.035
BTBD11	0.00015591	0.151802	0.114	0.033	1	0.081
RASAL2	0.000158787	0.291546	0.429	0.295	1	0.134
P2RY1	0.000158932	-0.327798	0.122	0.205	1	-0.083
DGKZ	0.000162497	0.358373	0.22	0.119	1	0.101
FREM2	0.00016252	0.294953	0.186	0.086	1	0.1
AAK1	0.000163235	0.268397	0.536	0.406	1	0.13
SOAT1	0.000165096	0.228536	0.181	0.082	1	0.099
EMP1	0.000167139	0.95365	0.212	0.115	1	0.097
SLAIN1	0.000169287	0.303406	0.256	0.148	1	0.108
VMP1	0.00016967	0.23355	0.362	0.23	1	0.132
SPOCK1	0.000170023	0.287399	0.522	0.381	1	0.141
CUX1	0.00017068	0.235713	0.678	0.537	1	0.141
SH3RF3	0.000170792	0.589648	0.419	0.299	1	0.12
AIDA	0.000171216	0.230609	0.111	0.033	1	0.078
NLGN1	0.000171832	-0.562862	0.213	0.311	1	-0.098
IL1RAP	0.000172652	0.360804	0.145	0.057	1	0.088
SSH1	0.000173849	0.260603	0.305	0.184	1	0.121
DNM1L	0.00017392	0.257278	0.41	0.266	1	0.144
GALNT13	0.000175251	-0.6062	0.101	0.176	1	-0.075
PPP1R12B	0.000175636	-0.374996	0.668	0.713	1	-0.045
ITPR1	0.000179859	0.282031	0.239	0.127	1	0.112
PCAT14	0.000181656	0.228983	0.116	0.037	1	0.079
SIMC1	0.000182912	0.161482	0.337	0.201	1	0.136
ACO1	0.000183637	0.262589	0.303	0.184	1	0.119
RIMS1	0.000183913	0.464431	0.225	0.119	1	0.106
ANO8	0.000184195	-0.343633	0.206	0.299	1	-0.093
USH1C	0.000185598	-0.446633	0.24	0.348	1	-0.108
SMURF1	0.000186064	0.282965	0.423	0.287	1	0.136
TTC23	0.000186081	0.256755	0.282	0.164	1	0.118
GPR155	0.000186162	0.20834	0.23	0.119	1	0.111
GNB1	0.000187772	0.131763	0.519	0.365	1	0.154
ING5	0.000187944	0.241309	0.247	0.135	1	0.112
PAPLN	0.000187975	0.362426	0.556	0.447	1	0.109
TESK2	0.000191159	0.10625	0.464	0.299	1	0.165
MFHAS1	0.000192984	0.252086	0.682	0.541	1	0.141
OSMR	0.000196372	0.267456	0.33	0.205	1	0.125
INPP4B	0.000199525	-0.436725	0.535	0.582	1	-0.047
ARHGAP39	0.000203836	0.163072	0.351	0.213	1	0.138
GABBR1	0.000203999	-0.371472	0.558	0.602	1	-0.044
UBE2E1	0.000204301	0.282323	0.456	0.324	1	0.132
SLC1A2	0.000204713	0.395995	0.926	0.877	1	0.049
SFSWAP	0.000205268	0.2361	0.43	0.291	1	0.139
RPS23	0.000206024	-0.226204	0.049	0.107	1	-0.058
NUPR1	0.000206382	-0.427098	0.082	0.152	1	-0.07
STK17B	0.000206434	0.284811	0.215	0.115	1	0.1
WIPF1	0.000207171	0.211146	0.269	0.152	1	0.117
TDP2	0.000208073	0.17989	0.152	0.061	1	0.091
FAM149A	0.000210215	0.365795	0.154	0.066	1	0.088
TGFBR1	0.0002128	0.466765	0.205	0.107	1	0.098
SAMD8	0.000213205	0.263235	0.258	0.143	1	0.115
TTN	0.00021467	-0.806065	0.215	0.299	1	-0.084
PBX1	0.000216281	-0.397167	0.743	0.742	1	0.001
CSPG5	0.000216369	-0.34342	0.114	0.193	1	-0.079
SCAMP2	0.000218605	0.195355	0.135	0.049	1	0.086
CYB5R4	0.000220271	0.196869	0.25	0.139	1	0.111
XAF1	0.000222267	0.223022	0.269	0.152	1	0.117
SCN1A	0.000223554	-0.366214	0.052	0.111	1	-0.059
COG5	0.000225587	0.324952	0.606	0.492	1	0.114
ZCCHC8	0.000226705	0.237953	0.237	0.131	1	0.106
TTC7B	0.000231021	0.227499	0.582	0.455	1	0.127
SLC13A3	0.000233657	0.112769	0.456	0.303	1	0.153
ASRGL1	0.000234528	0.308239	0.373	0.25	1	0.123
ZNF532	0.000234601	0.138232	0.593	0.439	1	0.154
RGMA	0.000237934	-0.44252	0.538	0.602	1	-0.064
ZBTB38	0.00024067	0.268964	0.323	0.205	1	0.118
H6PD	0.000242298	0.24867	0.196	0.098	1	0.098
JMJD1C	0.000242404	0.239228	0.765	0.631	1	0.134
C20orf194	0.000247904	0.228245	0.779	0.68	1	0.099
TCF4	0.000248579	-0.294769	0.83	0.807	1	0.023
EPN2	0.000250015	0.29044	0.548	0.414	1	0.134
PICALM	0.000250155	0.441249	0.617	0.525	1	0.092
FXYD1	0.000252671	-0.184734	0.056	0.119	1	-0.063
GALNT18	0.000253606	0.430888	0.616	0.5	1	0.116
CLIP2	0.000253719	0.145823	0.388	0.242	1	0.146
TLK2	0.000254129	0.170662	0.468	0.32	1	0.148
BTF3L4	0.000254415	0.140623	0.162	0.07	1	0.092
TRIB2	0.000259378	0.184624	0.162	0.07	1	0.092
THSD4	0.000260481	0.206729	0.103	0.029	1	0.074
A2M	0.000263943	0.273741	0.142	0.057	1	0.085
ARL8B	0.000264251	0.17876	0.344	0.213	1	0.131
ITPK1	0.000266521	0.224122	0.385	0.254	1	0.131
MED27	0.000268271	0.26741	0.485	0.352	1	0.133
TRAP1	0.000269321	0.131364	0.213	0.107	1	0.106
TMEM260	0.000269409	0.227963	0.289	0.172	1	0.117
CYFIP2	0.000271561	0.145768	0.544	0.41	1	0.134
SKAP2	0.000273119	0.382862	0.19	0.094	1	0.096
MED28	0.000275081	0.239148	0.203	0.102	1	0.101
ORC3	0.000275188	0.216915	0.276	0.164	1	0.112
CTTNBP2NL	0.000277443	0.274928	0.236	0.131	1	0.105
DLG5	0.000281101	0.216491	0.387	0.254	1	0.133
HPRT1	0.000281893	0.0663151	0.129	0.045	1	0.084
TTYH3	0.000284163	0.267507	0.244	0.135	1	0.109
PISD	0.000285509	0.233443	0.181	0.086	1	0.095
NTRK3	0.000290731	0.275874	0.812	0.725	1	0.087
FLOT1	0.000298054	0.266997	0.238	0.131	1	0.107
TNS3	0.00030024	0.278363	0.623	0.496	1	0.127
UHRF1BP1L	0.00030101	0.17055	0.303	0.18	1	0.123
N4BP2L1	0.00030361	0.187204	0.313	0.193	1	0.12
CSNK2A1	0.00030488	0.130942	0.388	0.25	1	0.138
HSPA1B	0.000305296	-0.239597	0.071	0.139	1	-0.068
KIF2A	0.000305465	0.188143	0.395	0.262	1	0.133
COLEC12	0.000305596	0.364903	0.456	0.32	1	0.136
TSTD3	0.000306465	-0.399431	0.212	0.299	1	-0.087
WNK1	0.00030659	0.237399	0.534	0.393	1	0.141
ATP2C1	0.000306861	0.318715	0.504	0.389	1	0.115
NSMF	0.000307278	-0.356384	0.284	0.389	1	-0.105
RTN4	0.000310986	0.329429	0.568	0.471	1	0.097
ARHGEF17	0.000313563	0.24996	0.372	0.246	1	0.126
ZNF516	0.000314745	0.293012	0.527	0.402	1	0.125
ATE1	0.000316699	0.216365	0.479	0.34	1	0.139
KMT2B	0.000317243	0.247313	0.151	0.066	1	0.085
ZNF791	0.000318091	0.257554	0.201	0.102	1	0.099
UNC13B	0.000318118	0.230189	0.318	0.197	1	0.121
LPP	0.000320255	0.339402	0.871	0.791	1	0.08
MINK1	0.000325888	0.179561	0.468	0.332	1	0.136
POLDIP3	0.000330776	0.137596	0.155	0.066	1	0.089
NDC1	0.000331769	0.216794	0.106	0.033	1	0.073
ARHGEF10L	0.000333127	0.192399	0.6	0.439	1	0.161
PPP2R2D	0.00033373	0.205013	0.28	0.168	1	0.112
CENPP	0.000335811	0.288253	0.218	0.115	1	0.103
NDUFAF6	0.000336517	0.218059	0.319	0.201	1	0.118
ASCC2	0.000336924	0.142636	0.227	0.119	1	0.108
RFTN2	0.000337599	-0.412379	0.525	0.59	1	-0.065
CALN1	0.000339308	0.442553	0.285	0.172	1	0.113
SYBU	0.000340834	0.386211	0.274	0.172	1	0.102
PRRC2C	0.000341587	0.157108	0.565	0.43	1	0.135
FOXRED1	0.000341928	0.215807	0.164	0.074	1	0.09
CAPZA1	0.00034287	0.249586	0.415	0.291	1	0.124
STAU1	0.000347969	0.283988	0.351	0.23	1	0.121
SLC39A14	0.000351732	0.196764	0.261	0.152	1	0.109
RAP1B	0.000352031	0.215097	0.382	0.258	1	0.124
OTULIN	0.000355849	0.0996038	0.16	0.07	1	0.09
ELP3	0.000358961	0.239434	0.273	0.164	1	0.109
SEMA4B	0.000359054	0.251774	0.458	0.332	1	0.126
ZCCHC14	0.000362057	0.224798	0.284	0.172	1	0.112
GIT2	0.000362143	0.0648889	0.279	0.16	1	0.119
IDI1	0.000367328	0.396707	0.208	0.111	1	0.097
PLEKHM1	0.000368778	0.142011	0.222	0.115	1	0.107
RANBP17	0.0003688	0.208742	0.127	0.049	1	0.078
GPRIN3	0.000371102	0.0685925	0.107	0.033	1	0.074
RAB5A	0.000371381	0.159767	0.312	0.193	1	0.119
ACO2	0.000371664	0.315835	0.454	0.32	1	0.134
UBB	0.000371743	-0.274738	0.057	0.115	1	-0.058
DNAJC11	0.000372219	0.166651	0.209	0.107	1	0.102
ABHD12	0.000372684	0.253054	0.266	0.156	1	0.11
ACSL1	0.000374736	0.398189	0.127	0.049	1	0.078
KDM4C	0.000375323	0.228466	0.62	0.471	1	0.149
NUCB1	0.000375883	0.141856	0.137	0.053	1	0.084
ATAT1	0.000377613	0.158751	0.157	0.07	1	0.087
TCERG1	0.000378807	0.148572	0.327	0.205	1	0.122
ALK	0.000379028	0.218995	0.412	0.283	1	0.129
FBXW11	0.000380691	0.288238	0.446	0.332	1	0.114
LPXN	0.000381815	0.285251	0.179	0.09	1	0.089
EIF4ENIF1	0.000383169	0.209612	0.186	0.09	1	0.096
TBL1XR1	0.000384239	0.225879	0.546	0.434	1	0.112
RASD1	0.000389781	0.117505	0.151	0.066	1	0.085
ITGB8	0.000389928	-0.505739	0.464	0.52	1	-0.056
BMPR1B	0.000390739	0.356473	0.84	0.738	1	0.102
GYG1	0.000402787	0.207055	0.145	0.061	1	0.084
CBL	0.000405381	0.290684	0.281	0.176	1	0.105
MCC	0.000410183	0.291025	0.636	0.52	1	0.116
STIP1	0.000417267	0.188322	0.111	0.037	1	0.074
NCOR1	0.000417572	0.165345	0.668	0.52	1	0.148
PIK3CD	0.000418306	0.286603	0.103	0.033	1	0.07
NDUFAF5	0.000421609	0.237331	0.18	0.09	1	0.09
CTDSPL2	0.000422156	0.0569053	0.322	0.197	1	0.125
ATG4B	0.000424152	0.207921	0.288	0.176	1	0.112
AAGAB	0.000424343	0.233856	0.233	0.131	1	0.102
PRDX1	0.000426084	-0.214446	0.099	0.172	1	-0.073
PROS1	0.000432442	0.114951	0.247	0.139	1	0.108
DDX31	0.000434493	0.218029	0.198	0.102	1	0.096
KCNMA1	0.000435819	0.332626	0.902	0.82	1	0.082
NUMBL	0.000436819	0.286313	0.171	0.082	1	0.089
DDX10	0.000441525	0.141553	0.24	0.131	1	0.109
DIDO1	0.000449221	0.145795	0.344	0.221	1	0.123
TAF4	0.000450724	0.21027	0.197	0.102	1	0.095
SLC30A9	0.00045441	0.184962	0.41	0.275	1	0.135
CEP68	0.000459314	0.209486	0.191	0.098	1	0.093
NAP1L4	0.00046078	0.200626	0.466	0.34	1	0.126
PRPF4B	0.000461504	0.2697	0.41	0.287	1	0.123
SDHC	0.00046227	0.252294	0.202	0.107	1	0.095
GTF2I	0.000464813	0.227162	0.649	0.504	1	0.145
RNF157	0.000465145	0.266025	0.326	0.217	1	0.109
MLC1	0.000466564	-0.378796	0.346	0.43	1	-0.084
ARHGEF40	0.000468621	0.295992	0.235	0.135	1	0.1
LARP4B	0.000469298	0.177915	0.454	0.324	1	0.13
AFTPH	0.000469825	0.209591	0.282	0.168	1	0.114
C19orf12	0.00047138	0.0870703	0.182	0.086	1	0.096
SERGEF	0.000471768	0.247006	0.452	0.32	1	0.132
HM13	0.000473026	0.116287	0.283	0.168	1	0.115
PDXK	0.000474881	0.119204	0.438	0.291	1	0.147
TBL1X	0.000476914	0.245465	0.67	0.545	1	0.125
SPI1	0.000478921	0.227967	0.108	0.037	1	0.071
DNMT3A	0.000494451	0.301933	0.437	0.316	1	0.121
ZBTB46	0.000496849	0.239475	0.201	0.107	1	0.094
FDFT1	0.000497105	0.252362	0.337	0.217	1	0.12
CA13	0.000497913	0.113966	0.129	0.049	1	0.08
SERTAD2	0.000502639	0.149522	0.181	0.086	1	0.095
PRR16	0.000506854	-0.404271	0.06	0.119	1	-0.059
ABCA1	0.000507858	-0.354882	0.519	0.574	1	-0.055
NUP93	0.000507914	0.174682	0.167	0.078	1	0.089
KIAA0232	0.000509622	0.212337	0.481	0.344	1	0.137
EPC2	0.000510189	0.240198	0.437	0.311	1	0.126
INSR	0.000512439	0.216458	0.456	0.32	1	0.136
RBBP8	0.000513675	0.214375	0.103	0.033	1	0.07
TMLHE	0.000519284	0.111834	0.206	0.107	1	0.099
FAM120A	0.000521308	0.234466	0.446	0.324	1	0.122
TNFRSF10B	0.000522908	0.166964	0.127	0.049	1	0.078
ADIRF	0.000524626	-0.158687	0.06	0.119	1	-0.059
STOX1	0.000525048	0.244523	0.529	0.406	1	0.123
EPS15	0.000525369	0.107226	0.639	0.496	1	0.143
UAP1L1	0.000528521	-0.156264	0.053	0.111	1	-0.058
AC092535.3	0.000541197	0.224296	0.11	0.037	1	0.073
MT1E	0.000544715	-0.436594	0.181	0.262	1	-0.081
RSBN1L	0.000548645	0.237151	0.269	0.16	1	0.109
SERPINB6	0.000549277	0.193049	0.298	0.189	1	0.109
GALNT11	0.000549388	0.254499	0.315	0.201	1	0.114
LINC00623	0.000551026	0.244883	0.266	0.164	1	0.102
IBTK	0.000555077	0.149258	0.361	0.242	1	0.119
ZFYVE9	0.000556319	0.164703	0.389	0.262	1	0.127
MAEA	0.000557651	0.152635	0.19	0.098	1	0.092
UNC79	0.000558538	0.206711	0.398	0.258	1	0.14
VPS13D	0.000560112	0.238132	0.599	0.48	1	0.119
TACC1	0.000563025	0.194591	0.471	0.344	1	0.127
TLK1	0.000563336	0.261115	0.59	0.48	1	0.11
GTF2IRD1	0.000563658	0.162696	0.488	0.352	1	0.136
MYO5A	0.000566763	0.232232	0.404	0.27	1	0.134
SMG6	0.000567397	0.121161	0.539	0.393	1	0.146
SLC14A1	0.000569229	-0.308338	0.646	0.721	1	-0.075
LINC00499	0.000570733	0.0515399	0.544	0.357	1	0.187
PRCC	0.000573852	0.220983	0.196	0.102	1	0.094
TGS1	0.000575504	0.171699	0.137	0.057	1	0.08
LPAR4	0.000576213	-0.174147	0.065	0.127	1	-0.062
ABCF1	0.00058213	0.22013	0.113	0.041	1	0.072
DACH1	0.000590753	0.218919	0.103	0.033	1	0.07
KIF9-AS1	0.000593709	0.219002	0.492	0.344	1	0.148
GALNT10	0.000594565	0.172188	0.343	0.213	1	0.13
TTC38	0.000594775	0.11007	0.189	0.094	1	0.095
MT-CO3	0.000596766	-0.886519	0.44	0.52	1	-0.08
EFHD1	0.000598413	0.353243	0.335	0.23	1	0.105
LPAR6	0.000598679	0.324862	0.111	0.041	1	0.07
GCN1	0.000601551	0.167659	0.167	0.078	1	0.089
MAN2A1	0.000603001	0.283898	0.527	0.41	1	0.117
PARVB	0.000604088	0.133198	0.115	0.041	1	0.074
CSTB	0.000611115	-0.214327	0.081	0.143	1	-0.062
PTCH1	0.00061173	0.172191	0.271	0.16	1	0.111
CKAP5	0.000616018	0.20011	0.274	0.168	1	0.106
DNAJC27-AS1	0.000617231	0.306104	0.299	0.193	1	0.106
ADCY2	0.000623205	-0.173564	0.949	0.967	1	-0.018
GAREM1	0.000629313	0.252222	0.791	0.684	1	0.107
PLAGL1	0.000630909	0.251464	0.218	0.123	1	0.095
TRIM22	0.000637334	0.27816	0.14	0.061	1	0.079
SMARCA2	0.000642957	0.293604	0.707	0.586	1	0.121
RAD51B	0.00064446	0.228009	0.69	0.561	1	0.129
MIR34AHG	0.000645676	0.218046	0.108	0.037	1	0.071
RANBP10	0.000652284	0.13356	0.208	0.111	1	0.097
SMAD6	0.000656783	0.31904	0.143	0.066	1	0.077
CEP350	0.00065796	0.218122	0.62	0.496	1	0.124
PKN2	0.000660774	0.230278	0.576	0.43	1	0.146
NAIP	0.000661273	0.169702	0.334	0.213	1	0.121
ACSS2	0.00066696	0.223467	0.156	0.074	1	0.082
VEZF1	0.000667711	0.197952	0.169	0.082	1	0.087
WDR20	0.00067161	0.249955	0.379	0.266	1	0.113
TFCP2	0.000676772	0.182011	0.459	0.328	1	0.131
ST7	0.000684222	0.0875868	0.595	0.439	1	0.156
PER3	0.000692067	0.24733	0.617	0.492	1	0.125
FOCAD	0.000696499	0.20911	0.448	0.307	1	0.141
LCAT	0.00069826	-0.300209	0.096	0.164	1	-0.068
OPCML	0.000698317	-0.20729	0.059	0.115	1	-0.056
KDM6A	0.000699156	0.206816	0.52	0.385	1	0.135
AP1B1	0.000702593	0.381216	0.252	0.156	1	0.096
MAST4	0.000708737	0.311424	0.774	0.693	1	0.081
KIAA1755	0.000710376	0.165523	0.463	0.332	1	0.131
BRD9	0.00071162	0.195287	0.141	0.061	1	0.08
CCDC82	0.000712068	0.19104	0.225	0.127	1	0.098
MPP5	0.000712458	0.212085	0.261	0.156	1	0.105
KPNA4	0.000714839	0.158132	0.292	0.18	1	0.112
CYTH3	0.000715068	0.225717	0.198	0.107	1	0.091
DYNC1H1	0.000716385	0.305121	0.495	0.389	1	0.106
WNK2	0.000720997	-0.297769	0.429	0.537	1	-0.108
TMEM117	0.000721648	0.249253	0.362	0.242	1	0.12
ARHGEF11	0.000722488	0.185926	0.491	0.357	1	0.134
ZNF721	0.000727663	0.183963	0.441	0.311	1	0.13
PEX7	0.000728993	0.20285	0.122	0.049	1	0.073
BTAF1	0.000730335	0.128576	0.398	0.258	1	0.14
TSHZ2	0.000731454	-0.443665	0.284	0.377	1	-0.093
CDK7	0.000737278	0.17094	0.111	0.041	1	0.07
AP2B1	0.000741811	0.210186	0.374	0.254	1	0.12
RIN3	0.000742938	0.325024	0.301	0.193	1	0.108
KIAA0930	0.000744128	-0.456595	0.378	0.447	1	-0.069
PLCG2	0.000751773	0.223452	0.168	0.082	1	0.086
TRMT61B	0.000755398	0.222832	0.15	0.07	1	0.08
CREM	0.0007566	0.121184	0.305	0.189	1	0.116
PARP9	0.000759816	0.174861	0.259	0.152	1	0.107
LRRFIP1	0.00076505	0.337818	0.435	0.328	1	0.107
GPC5	0.000765535	0.231709	0.931	0.857	1	0.074
CHST3	0.000767527	0.23106	0.284	0.176	1	0.108
ANP32A	0.000768877	0.227061	0.304	0.197	1	0.107
AGO2	0.000772772	0.178144	0.533	0.402	1	0.131
EP400	0.000773245	0.0868425	0.424	0.299	1	0.125
GPS1	0.000779131	-0.254871	0.08	0.143	1	-0.063
INTS10	0.000780322	0.19991	0.462	0.344	1	0.118
PC	0.000784711	0.0859432	0.366	0.234	1	0.132
SLC22A4	0.00078667	0.295498	0.133	0.057	1	0.076
PRKD1	0.00078853	-0.319481	0.745	0.77	1	-0.025
SUZ12	0.000792633	0.170561	0.385	0.262	1	0.123
IGFBP5	0.00079313	-0.515795	0.14	0.217	1	-0.077
CGGBP1	0.000795543	-0.298894	0.153	0.23	1	-0.077
DGKD	0.000802987	0.134976	0.355	0.234	1	0.121
NBPF1	0.000803455	0.178454	0.284	0.176	1	0.108
AXIN1	0.000806059	0.136739	0.118	0.045	1	0.073
RAB27A	0.00080992	0.17165	0.233	0.135	1	0.098
PKNOX2	0.000821231	0.356236	0.299	0.197	1	0.102
MSANTD4	0.000821921	0.12273	0.237	0.131	1	0.106
PDGFRB	0.000822399	0.172602	0.344	0.23	1	0.114
KCNN3	0.000824502	-0.322728	0.746	0.766	1	-0.02
ZNF197	0.000827026	0.167202	0.283	0.168	1	0.115
SLC6A1	0.000827053	0.248002	0.614	0.48	1	0.134
GNAI3	0.000828121	0.1621	0.184	0.094	1	0.09
DBF4B	0.000828878	0.131012	0.172	0.082	1	0.09
TXNL4B	0.000830771	0.226703	0.181	0.094	1	0.087
ZNF460	0.000838884	0.122981	0.119	0.045	1	0.074
MT3	0.000842099	-0.494574	0.459	0.525	1	-0.066
NDUFV3	0.000846248	0.219114	0.226	0.131	1	0.095
DDX1	0.000854715	0.144787	0.15	0.07	1	0.08
RAF1	0.000857572	0.139256	0.407	0.279	1	0.128
RAP2C-AS1	0.000861152	0.109652	0.235	0.131	1	0.104
RNF8	0.000863333	0.22069	0.166	0.082	1	0.084
SOS2	0.000880286	0.168141	0.401	0.279	1	0.122
SULF1	0.000890243	0.225184	0.106	0.037	1	0.069
AK9	0.000898267	-0.452284	0.165	0.242	1	-0.077
AFG3L2	0.000907957	0.159222	0.234	0.135	1	0.099
BTBD1	0.00091112	0.147887	0.243	0.139	1	0.104
SPAST	0.000913992	0.245341	0.275	0.176	1	0.099
LRPAP1	0.000916782	0.249832	0.125	0.053	1	0.072
SLC23A2	0.000917784	0.135822	0.39	0.262	1	0.128
YY1AP1	0.000918781	0.193398	0.31	0.201	1	0.109
SCAF8	0.000919289	0.164838	0.515	0.398	1	0.117
TMED10	0.000920883	0.11033	0.333	0.221	1	0.112
TTF2	0.000922272	0.167852	0.189	0.098	1	0.091
PMP22	0.000926755	0.109415	0.366	0.25	1	0.116
LRCH4	0.000934345	-0.0693175	0.048	0.102	1	-0.054
ENTPD1-AS1	0.000938561	0.203762	0.604	0.48	1	0.124
MYOF	0.000940118	0.18637	0.116	0.045	1	0.071
HTRA1	0.000955027	0.239088	0.408	0.291	1	0.117
NCEH1	0.000955768	0.174493	0.215	0.119	1	0.096
PDZD8	0.000956367	0.0275357	0.239	0.135	1	0.104
GRIN2C	0.000960451	0.258103	0.407	0.291	1	0.116
CSRNP3	0.000960468	-0.461345	0.296	0.369	1	-0.073
KIF13B	0.000964717	0.142249	0.286	0.176	1	0.11
CCDC66	0.000966382	0.179263	0.274	0.168	1	0.106
RAI14	0.000970046	0.0895392	0.246	0.143	1	0.103
GSPT1	0.000973841	0.230305	0.264	0.164	1	0.1
ITM2C	0.000991736	-0.356792	0.253	0.332	1	-0.079
LRP1	0.000993845	0.178055	0.551	0.422	1	0.129
FSTL5	0.000994939	-0.331586	0.154	0.234	1	-0.08
FLOT2	0.00100381	0.201204	0.235	0.139	1	0.096
LIPE-AS1	0.0010081	0.292417	0.342	0.238	1	0.104
TUFM	0.00100923	-0.181061	0.052	0.102	1	-0.05
ARFGAP3	0.00101427	0.197472	0.241	0.143	1	0.098
SLC44A2	0.00101901	0.228298	0.289	0.184	1	0.105
EXD3	0.00101991	0.126701	0.23	0.131	1	0.099
ETV1	0.00102919	0.245009	0.246	0.152	1	0.094
FAM120B	0.00103141	0.204056	0.548	0.43	1	0.118
MORC3	0.00103564	0.197973	0.381	0.258	1	0.123
OSBPL2	0.00103677	0.125307	0.184	0.094	1	0.09
CLMN	0.00104051	0.169629	0.19	0.102	1	0.088
HIP1	0.00104138	0.287703	0.37	0.254	1	0.116
ARSG	0.00104455	0.154522	0.165	0.082	1	0.083
MON2	0.0010478	0.14223	0.568	0.443	1	0.125
SMG7	0.00104811	0.23725	0.359	0.246	1	0.113
PDPK1	0.00105875	0.227886	0.317	0.209	1	0.108
NAT10	0.00106251	0.163108	0.161	0.078	1	0.083
MAP4K4	0.00107013	0.234874	0.831	0.738	1	0.093
DCAKD	0.00107345	0.0630646	0.361	0.234	1	0.127
SBNO1	0.00107352	0.100743	0.3	0.193	1	0.107
ANKRD13D	0.00107773	0.204806	0.183	0.094	1	0.089
KIF26B	0.00107974	0.193826	0.143	0.066	1	0.077
PRKAR2A	0.00108076	0.243761	0.339	0.23	1	0.109
CNOT10	0.00108176	0.190518	0.264	0.16	1	0.104
TDRD7	0.00108206	0.128557	0.122	0.049	1	0.073
RECK	0.0010833	0.0979878	0.297	0.18	1	0.117
BACH2	0.00108357	0.167589	0.514	0.377	1	0.137
BMS1P14	0.0010921	0.213524	0.108	0.041	1	0.067
PHGDH	0.0010992	-0.328967	0.118	0.189	1	-0.071
OAZ2	0.00110303	0.199711	0.137	0.061	1	0.076
RABEP2	0.00110758	0.247221	0.118	0.049	1	0.069
TCF7L1	0.00110778	-0.389839	0.483	0.561	1	-0.078
ELOVL6	0.00110784	0.199122	0.33	0.221	1	0.109
CHD8	0.00110954	0.15573	0.318	0.209	1	0.109
RFX3	0.00112222	-0.305075	0.812	0.803	1	0.009
ACSS3	0.00112249	0.293708	0.665	0.57	1	0.095
SPG7	0.00113799	0.149384	0.334	0.221	1	0.113
NFAT5	0.00114485	0.246372	0.79	0.66	1	0.13
PSMD5	0.00115697	0.0736691	0.205	0.111	1	0.094
MYO19	0.00116306	0.181277	0.23	0.135	1	0.095
MTR	0.00116728	0.167272	0.469	0.34	1	0.129
COX7C	0.00117371	-0.223182	0.077	0.135	1	-0.058
PDE8B	0.00118224	-0.285338	0.065	0.119	1	-0.054
ARMC8	0.00118871	0.167248	0.356	0.238	1	0.118
PPP6R3	0.00119266	0.128905	0.653	0.504	1	0.149
CUL1	0.00120149	0.157016	0.369	0.254	1	0.115
ADGRA3	0.00120219	-0.317048	0.692	0.689	1	0.003
ZFC3H1	0.00120225	0.216601	0.325	0.209	1	0.116
HLA-E	0.00120553	0.0913679	0.216	0.119	1	0.097
VPS45	0.00120758	0.232843	0.466	0.344	1	0.122
ZCCHC2	0.00121477	0.129422	0.271	0.164	1	0.107
DCLRE1C	0.00121702	0.1371	0.196	0.107	1	0.089
RYR1	0.00122369	0.226588	0.398	0.295	1	0.103
EIF4B	0.00122501	0.111713	0.191	0.102	1	0.089
TGFB2	0.00123128	0.21043	0.503	0.393	1	0.11
UBE2G1	0.00123423	0.134471	0.324	0.209	1	0.115
ATN1	0.00123722	-0.363171	0.337	0.422	1	-0.085
EIF3A	0.00123876	0.0720118	0.263	0.156	1	0.107
FOXK2	0.00124897	0.0745478	0.398	0.275	1	0.123
PHTF2	0.00124927	0.242493	0.256	0.16	1	0.096
EXT2	0.00125223	0.148997	0.352	0.234	1	0.118
TAOK1	0.00126029	0.130426	0.644	0.504	1	0.14
GALNT7	0.00126245	0.210509	0.379	0.27	1	0.109
CTNNA1	0.00126452	0.260527	0.524	0.406	1	0.118
NRIP1	0.00126875	0.256093	0.279	0.176	1	0.103
ARRDC3	0.00127718	0.137109	0.131	0.057	1	0.074
TTPA	0.00127726	-0.254672	0.199	0.279	1	-0.08
TMEM241	0.00128229	0.239086	0.232	0.139	1	0.093
PCSK7	0.00128975	0.161584	0.281	0.18	1	0.101
BDP1	0.00129382	0.12388	0.463	0.328	1	0.135
GRAMD1B	0.00131555	0.317587	0.514	0.393	1	0.121
ERN1	0.00131756	0.184599	0.113	0.045	1	0.068
IFNAR1	0.00132153	0.170452	0.184	0.098	1	0.086
NFKBIZ	0.00133963	0.158577	0.113	0.045	1	0.068
KBTBD12	0.00134145	0.386291	0.313	0.217	1	0.096
AKAP8L	0.00134581	0.107768	0.388	0.266	1	0.122
TSPAN9	0.00135194	0.212765	0.151	0.074	1	0.077
MECP2	0.0013533	0.187318	0.367	0.258	1	0.109
RNF144B	0.00135515	0.220301	0.14	0.066	1	0.074
HDAC7	0.0013712	0.158308	0.302	0.197	1	0.105
BMS1	0.00137202	0.0984826	0.166	0.082	1	0.084
BCL2L1	0.00137378	0.190783	0.298	0.189	1	0.109
TRIM4	0.0013768	0.188067	0.207	0.119	1	0.088
NAMPT	0.00138149	0.217799	0.197	0.107	1	0.09
HUS1	0.0013848	0.199187	0.128	0.057	1	0.071
BDH1	0.00138905	0.145929	0.22	0.127	1	0.093
DPP9	0.0014154	0.0643272	0.18	0.094	1	0.086
OGDH	0.00141909	0.0834042	0.413	0.287	1	0.126
SF3B3	0.00143776	0.172224	0.209	0.119	1	0.09
QSOX2	0.00144256	0.162094	0.125	0.053	1	0.072
MAVS	0.00145443	0.183811	0.285	0.184	1	0.101
ABAT	0.00145543	0.181065	0.368	0.25	1	0.118
HSF1	0.00145666	0.140417	0.169	0.086	1	0.083
SAT2	0.00145758	-0.272723	0.136	0.205	1	-0.069
ZNF100	0.0014605	0.162655	0.159	0.078	1	0.081
TNPO3	0.00146359	0.114154	0.295	0.189	1	0.106
EEFSEC	0.00146908	0.0913965	0.225	0.127	1	0.098
SPTLC1	0.00147935	0.183243	0.276	0.18	1	0.096
RADIL	0.00148546	0.112282	0.167	0.086	1	0.081
GATAD1	0.00148824	0.17974	0.268	0.172	1	0.096
UHRF2	0.00148959	0.111149	0.216	0.123	1	0.093
SECISBP2	0.00149257	0.0675244	0.313	0.201	1	0.112
HK1	0.00149607	0.131809	0.403	0.287	1	0.116
PTPRF	0.00149646	0.112556	0.346	0.23	1	0.116
MCM3AP	0.00150635	0.180182	0.264	0.164	1	0.1
TIPARP	0.00150764	0.214816	0.243	0.148	1	0.095
KAZN	0.00150998	-0.533549	0.617	0.66	1	-0.043
ADAMTS10	0.0015103	0.160189	0.161	0.082	1	0.079
RPLP2	0.00151487	-0.272619	0.1	0.164	1	-0.064
NPIPA1	0.00152311	-0.199368	0.062	0.115	1	-0.053
MARK4	0.00152565	0.1297	0.359	0.242	1	0.117
KDM3B	0.001527	0.16613	0.366	0.254	1	0.112
BRWD1	0.00153845	0.209361	0.585	0.467	1	0.118
IPO11	0.00154492	0.141278	0.203	0.111	1	0.092
MGRN1	0.0015497	0.185478	0.323	0.213	1	0.11
PIN4	0.00155465	0.170482	0.168	0.086	1	0.082
PTPN12	0.00156397	0.171128	0.348	0.242	1	0.106
TCF3	0.00157129	0.221932	0.128	0.057	1	0.071
EDEM1	0.00157257	0.168074	0.123	0.053	1	0.07
USP6NL	0.00157441	0.232413	0.332	0.225	1	0.107
ATP6V0E2	0.00158229	-0.319669	0.106	0.168	1	-0.062
ARNT	0.00158695	0.179563	0.262	0.164	1	0.098
EZH1	0.00158898	0.259367	0.314	0.217	1	0.097
ACSF3	0.00160237	0.20409	0.138	0.066	1	0.072
GLDC	0.00160744	0.196043	0.213	0.123	1	0.09
WLS	0.00160837	0.227878	0.612	0.488	1	0.124
SCYL2	0.00161133	0.109741	0.306	0.197	1	0.109
ARHGAP1	0.00161163	0.199994	0.245	0.148	1	0.097
HSD17B11	0.00161578	0.0683034	0.103	0.037	1	0.066
ECE1	0.00161652	0.067526	0.503	0.365	1	0.138
TRPC4AP	0.00162354	0.12459	0.436	0.324	1	0.112
FARP2	0.00162378	0.164182	0.276	0.176	1	0.1
ARHGEF4	0.00162404	-0.230535	0.888	0.873	1	0.015
ZSWIM5	0.0016258	0.153362	0.476	0.348	1	0.128
CPPED1	0.00162766	0.180842	0.111	0.045	1	0.066
MAN1C1	0.00163784	-0.000289699	0.448	0.307	1	0.141
UBA6-AS1	0.00164525	0.226919	0.498	0.377	1	0.121
ACAP3	0.00164623	-0.325762	0.152	0.23	1	-0.078
ASTN2	0.00164822	-0.29683	0.829	0.795	1	0.034
FGL1	0.00165377	0.175356	0.117	0.049	1	0.068
TMEM164	0.00165898	0.235177	0.519	0.402	1	0.117
SLC20A2	0.00166223	0.22845	0.554	0.426	1	0.128
SETD2	0.00166271	0.217867	0.609	0.488	1	0.121
CASP7	0.00166627	0.127568	0.174	0.09	1	0.084
IARS2	0.00166789	0.152573	0.152	0.074	1	0.078
WDR70	0.0016717	0.207624	0.581	0.439	1	0.142
TTL	0.00167674	0.0234443	0.187	0.098	1	0.089
NBPF26	0.00169196	0.0390965	0.27	0.168	1	0.102
THRB	0.00169505	-0.320946	0.52	0.59	1	-0.07
CLPB	0.00170012	0.173172	0.209	0.123	1	0.086
NOL10	0.00172202	0.179009	0.291	0.193	1	0.098
LARS2	0.00172572	0.127064	0.26	0.16	1	0.1
DDIT4	0.00172726	-0.433427	0.158	0.23	1	-0.072
ERMAP	0.00172844	0.189631	0.15	0.074	1	0.076
TMEM8B	0.00172876	0.202991	0.148	0.074	1	0.074
PCDH7	0.00172956	-0.438324	0.524	0.537	1	-0.013
IRS2	0.00173421	0.246902	0.494	0.373	1	0.121
OTUD4	0.00174354	0.198143	0.191	0.107	1	0.084
MGME1	0.00174638	0.141986	0.129	0.057	1	0.072
SHISA5	0.00175709	0.0992259	0.235	0.135	1	0.1
SEL1L3	0.00175874	0.185048	0.176	0.094	1	0.082
FAM126A	0.0017679	0.130336	0.172	0.09	1	0.082
ARID5A	0.00177292	0.209157	0.11	0.045	1	0.065
VCP	0.00177489	0.221529	0.205	0.119	1	0.086
ANGEL2	0.00177819	0.190493	0.191	0.107	1	0.084
GDI2	0.00179592	0.227375	0.216	0.131	1	0.085
TXLNG	0.00182382	0.121052	0.139	0.066	1	0.073
ZZEF1	0.00183701	0.146731	0.413	0.295	1	0.118
GMDS	0.00184177	0.149386	0.362	0.258	1	0.104
MED1	0.00185108	0.202984	0.137	0.066	1	0.071
KLHL5	0.00186017	0.327835	0.335	0.238	1	0.097
RABEP1	0.00186357	0.183448	0.459	0.352	1	0.107
URB1	0.00186734	0.16642	0.155	0.078	1	0.077
GCC2	0.00186892	0.154926	0.354	0.246	1	0.108
FSIP2-AS1	0.00187191	-0.352458	0.113	0.176	1	-0.063
SLC27A1	0.00188322	0.182658	0.473	0.361	1	0.112
ZNF708	0.00188327	0.194076	0.381	0.275	1	0.106
DCP2	0.00188451	0.0420395	0.174	0.09	1	0.084
PHLDB1	0.0018864	0.231343	0.356	0.258	1	0.098
RASGEF1A	0.00188662	-0.352805	0.079	0.135	1	-0.056
LCNL1	0.00188759	-0.350679	0.219	0.299	1	-0.08
HGSNAT	0.00188923	0.146166	0.385	0.27	1	0.115
CHIC2	0.00189069	0.182773	0.283	0.18	1	0.103
SFXN5	0.00189798	0.263142	0.848	0.721	1	0.127
SLTM	0.0018988	0.0855812	0.441	0.307	1	0.134
TRAF3IP2	0.00190242	0.208254	0.267	0.172	1	0.095
TPK1	0.00190533	0.262785	0.298	0.197	1	0.101
GBF1	0.00190649	0.144668	0.497	0.365	1	0.132
MYRIP	0.00192116	-0.416228	0.169	0.246	1	-0.077
UBE2K	0.00193481	0.127175	0.492	0.365	1	0.127
BMP7	0.00194206	0.101389	0.444	0.32	1	0.124
LAP3	0.00194599	0.136322	0.166	0.086	1	0.08
IVD	0.00196231	0.248691	0.257	0.164	1	0.093
MAP1LC3B2	0.00196556	0.0337623	0.164	0.082	1	0.082
ZNF146	0.00197727	0.197726	0.177	0.098	1	0.079
GTF2F2	0.00198378	0.0650261	0.245	0.148	1	0.097
USP24	0.00198585	0.231697	0.469	0.369	1	0.1
SETDB1	0.00198841	0.160749	0.203	0.115	1	0.088
PTP4A2	0.00200963	0.170164	0.115	0.049	1	0.066
CAST	0.00201063	0.147501	0.463	0.336	1	0.127
APAF1	0.00201239	0.140569	0.137	0.066	1	0.071
DGKB	0.00201788	-0.474567	0.332	0.406	1	-0.074
PML	0.00202743	0.171531	0.162	0.086	1	0.076
SLC44A1	0.00205328	-0.384017	0.461	0.52	1	-0.059
SART3	0.00206223	0.191429	0.141	0.07	1	0.071
APOL6	0.00206846	0.0840222	0.124	0.053	1	0.071
MAP3K2	0.00207951	0.176495	0.468	0.34	1	0.128
TCTN3	0.0020913	0.198319	0.124	0.057	1	0.067
PIAS1	0.00209395	0.185551	0.604	0.48	1	0.124
PIGN	0.00210757	0.17106	0.358	0.246	1	0.112
MYO10	0.00212718	0.0930485	0.552	0.422	1	0.13
CHSY3	0.00213138	0.295152	0.115	0.049	1	0.066
PJA2	0.00213486	0.124331	0.394	0.287	1	0.107
NFE2L2	0.00214589	0.128424	0.599	0.459	1	0.14
GSE1	0.00215741	0.262139	0.571	0.455	1	0.116
POLR3A	0.00216677	0.191941	0.216	0.127	1	0.089
SYNRG	0.00217315	0.171792	0.359	0.25	1	0.109
STX5	0.00217708	0.175863	0.163	0.086	1	0.077
NELFB	0.00218914	0.159481	0.109	0.045	1	0.064
COBL	0.00218984	0.135193	0.464	0.328	1	0.136
ULK3	0.00219986	-0.154019	0.094	0.156	1	-0.062
KCTD20	0.00220726	0.040516	0.23	0.135	1	0.095
CMYA5	0.00221512	0.15299	0.368	0.258	1	0.11
APPL2	0.00221596	0.187015	0.558	0.426	1	0.132
DYNC1LI1	0.00222982	0.141431	0.156	0.078	1	0.078
PCDH15	0.00224204	-0.264489	0.06	0.111	1	-0.051
CDC7	0.00225913	0.122897	0.103	0.041	1	0.062
IQCB1	0.00225995	0.213447	0.303	0.201	1	0.102
LINC00630	0.00227118	0.257028	0.223	0.139	1	0.084
PRNP	0.00228528	-0.416361	0.277	0.344	1	-0.067
JAK2	0.00228562	0.225639	0.3	0.201	1	0.099
LMOD1	0.00229266	0.0844901	0.167	0.09	1	0.077
C16orf89	0.00229273	0.143349	0.131	0.061	1	0.07
NFATC2IP	0.00229511	0.205355	0.233	0.143	1	0.09
TBC1D2B	0.00229849	0.130745	0.283	0.18	1	0.103
LSM12	0.0023065	0.162589	0.12	0.053	1	0.067
PAIP2	0.00231357	0.118971	0.2	0.115	1	0.085
DENND5A	0.00231398	0.17447	0.46	0.357	1	0.103
TRAPPC10	0.00231622	0.141098	0.342	0.234	1	0.108
IGF2R	0.00232882	0.119354	0.386	0.27	1	0.116
OSBPL3	0.00234585	0.0983763	0.423	0.283	1	0.14
SLC37A1	0.00234971	0.113691	0.2	0.111	1	0.089
NPLOC4	0.00235964	0.134014	0.303	0.201	1	0.102
LGR4	0.002363	0.295335	0.564	0.455	1	0.109
ZCCHC17	0.00237378	0.150104	0.194	0.111	1	0.083
S100A1	0.00238483	-0.270201	0.064	0.115	1	-0.051
RBL2	0.0023981	0.233469	0.325	0.225	1	0.1
BCAT2	0.00239985	0.302338	0.361	0.258	1	0.103
YME1L1	0.00240287	0.102225	0.336	0.221	1	0.115
ANKLE2	0.00242178	0.202089	0.211	0.127	1	0.084
RNMT	0.00242895	0.0564933	0.288	0.184	1	0.104
SEMA5A	0.002433	0.171348	0.248	0.152	1	0.096
APP	0.00244225	-0.425441	0.33	0.402	1	-0.072
ARVCF	0.00244322	-0.239386	0.158	0.234	1	-0.076
ZDHHC21	0.00244669	0.127592	0.534	0.43	1	0.104
TCAF1	0.00244676	0.192822	0.23	0.139	1	0.091
TIAM1	0.00246068	0.322119	0.36	0.262	1	0.098
RGS11	0.0024657	-0.25363	0.131	0.197	1	-0.066
TTLL4	0.00248202	0.0613531	0.223	0.131	1	0.092
FAM214A	0.00248773	0.171119	0.384	0.279	1	0.105
MTERF1	0.00249877	0.259012	0.386	0.283	1	0.103
DDX59	0.00252631	0.102344	0.138	0.066	1	0.072
PAPOLA	0.00252877	0.214846	0.346	0.246	1	0.1
STK4	0.00253809	0.237961	0.206	0.123	1	0.083
SAE1	0.00253977	0.0830877	0.176	0.094	1	0.082
ZNF431	0.00255357	0.173467	0.239	0.148	1	0.091
SEC24B-AS1	0.00255663	0.220845	0.118	0.053	1	0.065
VRK3	0.00256266	0.109718	0.157	0.082	1	0.075
SHTN1	0.00257507	0.286705	0.261	0.172	1	0.089
EFCAB6	0.00257683	0.158505	0.296	0.201	1	0.095
WDTC1	0.00258127	0.108241	0.208	0.123	1	0.085
ATP10D	0.00259943	0.188862	0.285	0.189	1	0.096
ANAPC10	0.00259958	0.177157	0.13	0.061	1	0.069
PLXNA4	0.00260152	-0.364483	0.064	0.115	1	-0.051
SIDT1	0.00260389	-0.292132	0.063	0.115	1	-0.052
RALGPS1	0.00261915	0.169404	0.507	0.369	1	0.138
ZNF148	0.00264105	0.198694	0.543	0.43	1	0.113
TNPO1	0.00265443	0.165007	0.342	0.238	1	0.104
ZNF652	0.00266114	0.107833	0.327	0.221	1	0.106
ATXN10	0.00267783	0.186457	0.603	0.488	1	0.115
NRXN3	0.00270121	-0.14413	0.162	0.242	1	-0.08
ARGLU1	0.00270756	0.120065	0.722	0.57	1	0.152
SLC25A26	0.00270842	0.203812	0.272	0.176	1	0.096
ADGRB1	0.00270918	0.218922	0.143	0.074	1	0.069
ACVR1	0.00271308	0.081664	0.243	0.156	1	0.087
TEX2	0.00271407	0.0898327	0.291	0.189	1	0.102
TANGO2	0.00271748	0.20041	0.216	0.131	1	0.085
BACE1	0.00272023	0.047695	0.166	0.086	1	0.08
NUDT3	0.00273144	-0.514368	0.266	0.324	1	-0.058
UPF2	0.00273677	0.179834	0.374	0.262	1	0.112
MALAT1	0.0027373	-0.135121	1	1	1	0
STX7	0.00273869	0.157839	0.329	0.225	1	0.104
JAKMIP2-AS1	0.00274683	-0.0880752	0.057	0.107	1	-0.05
LRP4	0.00278229	0.203889	0.559	0.43	1	0.129
RALGPS2	0.00279582	0.229474	0.21	0.127	1	0.083
ATP6V1D	0.00279656	0.153857	0.146	0.074	1	0.072
FRMPD4	0.00281485	-0.530323	0.167	0.238	1	-0.071
ATP8B2	0.00281648	0.236342	0.232	0.148	1	0.084
SLC39A9	0.00281667	0.126296	0.226	0.135	1	0.091
PKIG	0.00281742	0.159621	0.244	0.152	1	0.092
CNTRL	0.00283483	0.117231	0.296	0.197	1	0.099
NELL2	0.00285612	-0.295718	0.12	0.184	1	-0.064
ANKS1B	0.00286152	-0.356828	0.546	0.586	1	-0.04
PRPF40B	0.00286352	0.140214	0.332	0.23	1	0.102
NFYC	0.0028829	0.11883	0.318	0.217	1	0.101
SEC31B	0.00288569	0.0668955	0.135	0.066	1	0.069
ELP4	0.00288655	-0.413188	0.541	0.561	1	-0.02
TEP1	0.00289267	0.149166	0.15	0.078	1	0.072
SNX13	0.0028942	0.160341	0.432	0.316	1	0.116
SOX6	0.00290307	-0.244346	0.808	0.811	1	-0.003
CPEB3	0.00291256	0.216747	0.602	0.484	1	0.118
MAP3K4	0.00293442	0.15366	0.339	0.234	1	0.105
AK2	0.00293989	-0.0131046	0.166	0.086	1	0.08
CDC27	0.00295543	0.230873	0.368	0.262	1	0.106
TGFBR3	0.00295551	0.107134	0.449	0.336	1	0.113
DGKG	0.00295822	0.288534	0.79	0.73	1	0.06
PTCHD1	0.00297336	0.209183	0.361	0.258	1	0.103
EDEM3	0.00297663	0.0872883	0.309	0.205	1	0.104
SCRN1	0.0030056	0.118492	0.372	0.27	1	0.102
DERA	0.00301074	0.0843426	0.216	0.127	1	0.089
RHOU	0.00302114	0.0449665	0.217	0.131	1	0.086
IST1	0.00302151	0.193996	0.299	0.205	1	0.094
NIPA2	0.00302647	0.15332	0.101	0.041	1	0.06
EOGT	0.0030293	0.143319	0.118	0.053	1	0.065
PDE3A	0.00303957	-0.488421	0.319	0.385	1	-0.066
ADAM17	0.00303988	0.109158	0.284	0.184	1	0.1
FRY	0.00304613	-0.246744	0.224	0.307	1	-0.083
DZANK1	0.00308261	0.142907	0.139	0.07	1	0.069
FUBP3	0.00309164	0.128443	0.334	0.23	1	0.104
ABHD8	0.00309792	0.251263	0.131	0.066	1	0.065
ASH1L	0.00310588	0.147048	0.778	0.652	1	0.126
SYT17	0.00310853	0.186873	0.579	0.451	1	0.128
WDR44	0.003114	0.14767	0.218	0.131	1	0.087
GLYR1	0.00313844	0.154365	0.337	0.225	1	0.112
ZDHHC5	0.00315014	0.15073	0.129	0.061	1	0.068
CDK12	0.00315207	0.0811472	0.415	0.299	1	0.116
NUDCD3	0.00316126	0.190379	0.432	0.316	1	0.116
ASH2L	0.00316386	0.155923	0.178	0.098	1	0.08
SPEN	0.00316466	0.0957026	0.531	0.398	1	0.133
STX12	0.00316508	0.113672	0.228	0.139	1	0.089
ADIPOR2	0.00317235	0.205441	0.26	0.172	1	0.088
MMD2	0.00318373	0.264319	0.651	0.516	1	0.135
WASL	0.0031868	0.124118	0.249	0.156	1	0.093
APC2	0.0032153	-0.461075	0.452	0.5	1	-0.048
ZNF790	0.00321679	0.201855	0.198	0.119	1	0.079
KIAA0513	0.00324051	0.199506	0.116	0.053	1	0.063
RYBP	0.00324623	-0.0101435	0.24	0.148	1	0.092
TFEB	0.00324967	0.168152	0.15	0.078	1	0.072
NLK	0.00327108	0.0709775	0.385	0.275	1	0.11
DYNLL1	0.00327161	-0.310045	0.179	0.246	1	-0.067
RTN1	0.00327939	-0.345589	0.154	0.225	1	-0.071
ABI1	0.00329348	0.161357	0.69	0.578	1	0.112
NUP205	0.00329699	0.152338	0.225	0.139	1	0.086
SLAIN2	0.00331078	0.162564	0.292	0.201	1	0.091
C19orf25	0.0033247	0.168296	0.147	0.078	1	0.069
MAT2A	0.0033294	-0.351571	0.36	0.426	1	-0.066
FAM156A	0.00334582	0.12266	0.176	0.098	1	0.078
EPB41L5	0.00335557	0.187643	0.393	0.295	1	0.098
UNK	0.00337736	0.208996	0.354	0.254	1	0.1
WBP1L	0.00338113	0.259864	0.267	0.18	1	0.087
MAPKAPK2	0.00338128	0.119749	0.213	0.127	1	0.086
MED9	0.0033831	0.119858	0.14	0.07	1	0.07
CDK11B	0.0033845	0.10557	0.123	0.057	1	0.066
C6orf62	0.00338741	0.0771946	0.356	0.246	1	0.11
TBC1D9B	0.00339191	0.184402	0.199	0.119	1	0.08
MTERF4	0.00341957	0.114643	0.259	0.16	1	0.099
INO80	0.00342678	0.020144	0.337	0.23	1	0.107
MDGA1	0.00343621	0.174577	0.122	0.057	1	0.065
CCDC190	0.00345484	-0.242593	0.092	0.152	1	-0.06
BTD	0.00347359	-0.247389	0.108	0.168	1	-0.06
PPTC7	0.00347903	0.0728963	0.136	0.066	1	0.07
HDX	0.0034812	0.16848	0.106	0.045	1	0.061
RC3H2	0.00349266	0.136311	0.254	0.164	1	0.09
UQCRB	0.00350462	-0.309935	0.101	0.156	1	-0.055
FAS	0.00351224	-0.313684	0.109	0.168	1	-0.059
RAB11FIP2	0.00353079	0.185378	0.44	0.336	1	0.104
PHF11	0.00355303	0.133774	0.176	0.098	1	0.078
RNLS	0.00356573	0.173711	0.201	0.119	1	0.082
NUP160	0.0035705	0.19236	0.301	0.209	1	0.092
ARAP2	0.00357686	-0.232989	0.736	0.742	1	-0.006
ZNF562	0.00359009	0.0702178	0.179	0.098	1	0.081
ZBTB25	0.0035929	0.202146	0.21	0.127	1	0.083
UBE2D2	0.00359303	0.162828	0.394	0.275	1	0.119
LZTR1	0.00360591	-0.212819	0.099	0.16	1	-0.061
POLR1A	0.003608	0.132204	0.181	0.102	1	0.079
KIF27	0.00361197	0.104664	0.321	0.213	1	0.108
AP2A1	0.00361924	0.150093	0.176	0.098	1	0.078
MVD	0.00362895	0.19692	0.12	0.057	1	0.063
TNRC6A	0.00363522	-0.177392	0.945	0.922	1	0.023
ATP9B	0.00366216	0.254513	0.627	0.525	1	0.102
ZBTB47	0.00366771	-0.199882	0.069	0.119	1	-0.05
SMARCB1	0.00366839	0.102607	0.206	0.119	1	0.087
RTCA-AS1	0.00366888	-0.202733	0.083	0.135	1	-0.052
PSEN1	0.00368222	0.0670107	0.357	0.246	1	0.111
ANKDD1A	0.0036834	0.189651	0.654	0.545	1	0.109
ZC3H18	0.00368572	0.0670224	0.16	0.086	1	0.074
DAP	0.00370471	0.210947	0.157	0.086	1	0.071
B3GALT5	0.00371353	-0.350886	0.135	0.201	1	-0.066
MCM9	0.00373127	0.168545	0.239	0.152	1	0.087
XPO4	0.00373674	0.0767078	0.325	0.221	1	0.104
VWA3B	0.00374172	-0.319465	0.098	0.156	1	-0.058
PLCH1	0.00374566	-0.373001	0.346	0.422	1	-0.076
MN1	0.00377274	0.24822	0.121	0.057	1	0.064
IPO7	0.00379777	0.196616	0.217	0.131	1	0.086
PAK2	0.00380673	0.152341	0.347	0.25	1	0.097
C2CD5	0.00383075	0.155432	0.271	0.176	1	0.095
MAML3	0.00384191	0.303993	0.43	0.32	1	0.11
ZMYM5	0.00384693	0.199504	0.25	0.164	1	0.086
DAPK1	0.00388491	-0.272768	0.663	0.676	1	-0.013
AZIN1	0.0038903	0.18404	0.299	0.201	1	0.098
B3GAT2	0.00390742	-0.364694	0.212	0.287	1	-0.075
IWS1	0.00391201	0.00622012	0.383	0.27	1	0.113
STX8	0.00391735	0.202308	0.517	0.389	1	0.128
TWSG1	0.00392331	0.0902852	0.123	0.057	1	0.066
PRKAG2	0.00392458	0.251947	0.51	0.402	1	0.108
ZBTB8OS	0.00393625	0.155699	0.368	0.262	1	0.106
RNGTT	0.00393755	0.076494	0.434	0.307	1	0.127
ANXA11	0.00395036	0.120721	0.224	0.135	1	0.089
LNX2	0.00395677	0.0884186	0.1	0.041	1	0.059
ZC3H15	0.00396205	0.138873	0.183	0.107	1	0.076
WRN	0.00399304	0.177282	0.444	0.332	1	0.112
DNAJB14	0.00401262	0.100367	0.319	0.217	1	0.102
BBX	0.00401781	0.22797	0.544	0.443	1	0.101
KPNA1	0.00402173	0.141548	0.33	0.225	1	0.105
MBTPS1	0.00402629	0.165417	0.256	0.168	1	0.088
SEC23B	0.0040326	0.114825	0.155	0.082	1	0.073
R3HDM2	0.00403268	0.0983463	0.548	0.422	1	0.126
PCYT1A	0.00403598	0.0809872	0.128	0.061	1	0.067
RPS6	0.00405948	-0.217641	0.093	0.148	1	-0.055
HS6ST1	0.00405968	0.1536	0.309	0.213	1	0.096
AP3D1	0.0040795	0.245606	0.327	0.234	1	0.093
XXYLT1	0.00408045	0.110601	0.189	0.111	1	0.078
ZNRF2	0.00408321	0.143272	0.297	0.201	1	0.096
LRRC29	0.00408383	0.175472	0.125	0.061	1	0.064
FIG4	0.00409316	0.185747	0.234	0.148	1	0.086
AMN1	0.00409426	0.233008	0.165	0.094	1	0.071
TRPM7	0.0041044	0.166659	0.442	0.332	1	0.11
ARID1A	0.00411468	0.14319	0.691	0.549	1	0.142
CAPS	0.00411689	-0.23523	0.069	0.119	1	-0.05
OBSL1	0.0041296	-0.233146	0.108	0.168	1	-0.06
ZNF140	0.00413554	0.0475525	0.111	0.049	1	0.062
GRAMD1A	0.00413762	0.224315	0.221	0.139	1	0.082
ZNF846	0.00413883	0.258829	0.266	0.18	1	0.086
AGPS	0.00416384	0.137691	0.241	0.156	1	0.085
DPP7	0.00416617	-0.306698	0.164	0.234	1	-0.07
FOXK1	0.00416738	0.0401551	0.345	0.242	1	0.103
MBNL1	0.00417184	0.21928	0.674	0.574	1	0.1
SNX6	0.00417936	0.270743	0.228	0.148	1	0.08
TM9SF3	0.0041871	0.157316	0.325	0.225	1	0.1
CACNA1D	0.00419853	0.258691	0.142	0.074	1	0.068
RFNG	0.00420125	-0.295851	0.076	0.127	1	-0.051
ARFGEF1	0.00420415	0.168794	0.468	0.357	1	0.111
AMPD3	0.00421002	0.20395	0.162	0.09	1	0.072
PIR	0.00421453	0.0873094	0.296	0.193	1	0.103
TIMM23	0.00422767	0.140752	0.148	0.078	1	0.07
PAXIP1	0.00422813	0.186754	0.161	0.09	1	0.071
EWSR1	0.00424218	0.154195	0.386	0.287	1	0.099
LIFR	0.00424295	-0.231785	0.841	0.869	1	-0.028
CDC42BPB	0.00426098	0.12646	0.434	0.332	1	0.102
SUCLG2-AS1	0.00427358	0.197232	0.437	0.332	1	0.105
NUP58	0.00429638	0.0950615	0.281	0.189	1	0.092
DUSP16	0.00430738	0.177524	0.29	0.197	1	0.093
DNAH7	0.00431057	0.328083	0.56	0.439	1	0.121
MIAT	0.00432756	0.160734	0.194	0.115	1	0.079
STK38L	0.00433456	0.142407	0.285	0.197	1	0.088
MAP2K4	0.00433652	0.0952334	0.438	0.332	1	0.106
BAIAP3	0.00433841	-0.223142	0.091	0.148	1	-0.057
MEF2C-AS1	0.00435525	0.154482	0.6	0.471	1	0.129
COL23A1	0.0043791	0.306428	0.156	0.09	1	0.066
ATP2B2	0.00441359	0.144692	0.621	0.5	1	0.121
ADPGK	0.00441678	0.00536021	0.193	0.111	1	0.082
TMEM9B-AS1	0.00441817	0.0481845	0.196	0.115	1	0.081
GOSR1	0.00442023	0.099221	0.318	0.221	1	0.097
SHOC2	0.00444526	0.166974	0.307	0.209	1	0.098
PRKDC	0.00445902	0.151094	0.403	0.291	1	0.112
ZFP36L2	0.00447076	0.328292	0.361	0.27	1	0.091
RPRD1B	0.00447128	0.0310894	0.213	0.127	1	0.086
EXOC6	0.00447494	0.118353	0.306	0.205	1	0.101
SPATA5	0.00447624	0.146504	0.293	0.197	1	0.096
AGPAT3	0.00447967	0.231956	0.386	0.291	1	0.095
USP32	0.00449425	0.0292493	0.458	0.34	1	0.118
RPS11	0.00451939	-0.2182	0.105	0.164	1	-0.059
RPL12	0.00452591	-0.185061	0.057	0.102	1	-0.045
AFF4	0.00454519	0.0938757	0.547	0.422	1	0.125
KDM1B	0.00455772	0.103203	0.159	0.086	1	0.073
ATP13A4	0.00456149	-0.260836	0.712	0.697	1	0.015
ZMYM2	0.00457969	0.124369	0.551	0.434	1	0.117
STAT1	0.00459971	0.226647	0.206	0.127	1	0.079
MALT1	0.00460759	0.162933	0.228	0.143	1	0.085
WDR43	0.00461175	0.16574	0.21	0.127	1	0.083
GOLGA3	0.00464307	0.111963	0.225	0.139	1	0.086
SGK3	0.00467299	0.152321	0.609	0.471	1	0.138
INTS2	0.00467598	0.17903	0.17	0.098	1	0.072
METTL16	0.00468602	0.145676	0.273	0.18	1	0.093
ATXN7L1	0.00469543	0.237367	0.51	0.418	1	0.092
CTIF	0.00469547	0.0547273	0.549	0.434	1	0.115
PTPDC1	0.00472095	-0.00580351	0.158	0.086	1	0.072
HERC2	0.00472779	0.060319	0.675	0.537	1	0.138
SAP130	0.00474702	0.18849	0.274	0.184	1	0.09
SAP30L-AS1	0.00479215	0.138452	0.137	0.07	1	0.067
SBNO2	0.00481622	0.0824095	0.127	0.061	1	0.066
UBXN2A	0.0048244	0.20976	0.331	0.238	1	0.093
MIR4300HG	0.00487873	-0.25433	0.606	0.68	1	-0.074
MAP3K7	0.00488712	0.130576	0.343	0.25	1	0.093
ARHGAP35	0.0048885	0.183627	0.488	0.369	1	0.119
HPS5	0.00489447	0.215757	0.203	0.127	1	0.076
RNF2	0.00490433	0.162258	0.102	0.045	1	0.057
KCTD3	0.00491258	0.124955	0.325	0.23	1	0.095
TMEM165	0.00494312	0.184931	0.384	0.287	1	0.097
PLEKHH1	0.0049508	0.196181	0.184	0.111	1	0.073
BANP	0.00496381	0.109672	0.299	0.201	1	0.098
ZFHX4	0.00501937	-0.311811	0.636	0.639	1	-0.003
SLC25A29	0.00504031	0.0685114	0.376	0.266	1	0.11
TAB1	0.00504939	0.140185	0.206	0.127	1	0.079
CUL4B	0.00506402	0.157108	0.135	0.07	1	0.065
SHISA6	0.00507469	0.270286	0.369	0.275	1	0.094
KIAA0100	0.00507506	0.0458258	0.197	0.115	1	0.082
PPP2R5E	0.00507731	0.129222	0.412	0.307	1	0.105
TYW1	0.00508876	0.203649	0.366	0.27	1	0.096
CTNNBIP1	0.00509117	0.294781	0.213	0.139	1	0.074
RPL10	0.00510154	-0.267944	0.095	0.148	1	-0.053
OLFM1	0.00510622	0.167149	0.113	0.053	1	0.06
BIN1	0.00510954	0.371912	0.144	0.082	1	0.062
SHROOM2	0.00510965	0.048042	0.191	0.111	1	0.08
NEK3	0.00510991	0.0750358	0.137	0.07	1	0.067
POU3F2	0.00512166	-0.343778	0.208	0.279	1	-0.071
TLE4	0.0051316	-0.421968	0.376	0.447	1	-0.071
RPAP3	0.00514691	0.0960245	0.134	0.07	1	0.064
KCTD8	0.00514722	0.0692008	0.337	0.225	1	0.112
SMTN	0.00516656	-0.207302	0.086	0.139	1	-0.053
HIVEP3	0.00518173	0.198173	0.518	0.402	1	0.116
FGGY	0.00518533	0.168306	0.529	0.426	1	0.103
DDR1	0.00520233	-0.336068	0.254	0.316	1	-0.062
TPM4	0.00521225	0.141837	0.139	0.074	1	0.065
TSTD2	0.00521327	0.0888941	0.199	0.119	1	0.08
DCP1A	0.0052259	0.0904965	0.314	0.209	1	0.105
TCHP	0.00522958	0.185479	0.179	0.107	1	0.072
MTRR	0.00526302	0.129052	0.113	0.053	1	0.06
RHOXF1-AS1	0.00528275	0.179674	0.112	0.053	1	0.059
SLC8B1	0.00530142	0.14259	0.229	0.143	1	0.086
BICD2	0.00530934	0.15448	0.135	0.07	1	0.065
SMYD4	0.00531079	0.161985	0.112	0.053	1	0.059
WDR59	0.00531112	0.112835	0.5	0.381	1	0.119
ANXA5	0.0053231	0.0615292	0.137	0.07	1	0.067
SH3GLB1	0.00536488	0.132007	0.279	0.193	1	0.086
SDCBP2-AS1	0.00536898	0.115198	0.241	0.156	1	0.085
EXOC3	0.00538857	0.0686322	0.208	0.127	1	0.081
ASXL1	0.00539143	0.0326928	0.464	0.344	1	0.12
TM9SF4	0.00544391	0.14421	0.284	0.193	1	0.091
CTSF	0.00545287	-0.245012	0.096	0.152	1	-0.056
ALG5	0.00546751	0.149094	0.135	0.07	1	0.065
POM121	0.0054828	0.0683795	0.293	0.197	1	0.096
RBMS3	0.00549191	-1.3516	0.346	0.365	1	-0.019
ATG16L1	0.0054974	0.116778	0.113	0.053	1	0.06
FAR1	0.00550596	0.220154	0.397	0.299	1	0.098
COL16A1	0.0055062	-0.455235	0.298	0.369	1	-0.071
ANO6	0.00558497	0.256243	0.44	0.344	1	0.096
SP140	0.0055969	0.186583	0.106	0.049	1	0.057
NEB	0.00560425	-0.302356	0.101	0.156	1	-0.055
ZNF630	0.00561186	0.0739641	0.133	0.07	1	0.063
CDC123	0.00561589	0.128224	0.174	0.102	1	0.072
FAM135A	0.00562388	0.154114	0.546	0.43	1	0.116
SEMA4D	0.00566216	0.122318	0.288	0.193	1	0.095
BTBD9	0.00566243	0.154935	0.767	0.627	1	0.14
RBM5	0.00567669	0.103443	0.402	0.291	1	0.111
KPNB1	0.00567905	0.0861242	0.344	0.242	1	0.102
ME3	0.00568158	0.0414883	0.261	0.168	1	0.093
ZNF362	0.00570332	0.200962	0.168	0.098	1	0.07
MPRIP	0.00571035	0.131697	0.598	0.484	1	0.114
ZMYND11	0.00571857	0.132728	0.495	0.389	1	0.106
RILPL2	0.00575522	0.16629	0.128	0.066	1	0.062
ZNF638	0.00575522	0.149922	0.762	0.66	1	0.102
CERS5	0.0057639	0.168426	0.245	0.16	1	0.085
SP110	0.00578133	0.129708	0.234	0.152	1	0.082
AACS	0.00578532	0.166549	0.128	0.066	1	0.062
LTN1	0.00579288	0.212687	0.214	0.135	1	0.079
ITSN2	0.00579696	0.204038	0.459	0.357	1	0.102
RAB4A	0.00580261	0.234496	0.31	0.225	1	0.085
ETNK1	0.0058184	0.132089	0.347	0.254	1	0.093
GOLPH3L	0.00582141	0.127765	0.123	0.061	1	0.062
ABHD17A	0.00584287	-0.321597	0.062	0.107	1	-0.045
DTNA	0.00584452	0.234047	0.987	0.992	1	-0.005
FAF1	0.0058463	0.163257	0.754	0.672	1	0.082
TERF2IP	0.00585295	0.157719	0.381	0.287	1	0.094
PRIM2	0.00586742	0.105195	0.233	0.152	1	0.081
ZFYVE26	0.00586785	0.0354587	0.169	0.094	1	0.075
FLYWCH1	0.00587097	0.178907	0.202	0.127	1	0.075
JAKMIP2	0.00587569	-0.272331	0.58	0.602	1	-0.022
DECR1	0.00588106	0.104637	0.396	0.291	1	0.105
AIG1	0.00591178	0.187918	0.517	0.41	1	0.107
GAS6	0.00591342	0.175577	0.155	0.086	1	0.069
GOLGB1	0.00592517	0.00052447	0.592	0.463	1	0.129
PRPSAP1	0.00594953	0.161969	0.301	0.213	1	0.088
ACVR1B	0.00595026	0.0991688	0.1	0.045	1	0.055
VAPB	0.00595398	0.150951	0.218	0.135	1	0.083
TRAPPC8	0.00596823	0.0958382	0.324	0.221	1	0.103
PCDH17	0.00598365	-0.362979	0.218	0.287	1	-0.069
IFT52	0.00601179	0.105458	0.181	0.107	1	0.074
MAU2	0.00602099	0.0800404	0.306	0.209	1	0.097
GPD2	0.00603091	0.17961	0.522	0.41	1	0.112
PCTP	0.00607492	0.0409194	0.158	0.09	1	0.068
AKAP8	0.00608168	0.20235	0.167	0.098	1	0.069
PKN2-AS1	0.00608473	0.359132	0.181	0.111	1	0.07
SENP1	0.00609193	0.0968321	0.164	0.094	1	0.07
MRS2	0.00610368	0.0685971	0.13	0.066	1	0.064
WDR73	0.00610472	0.134064	0.189	0.115	1	0.074
RPRD1A	0.00612973	0.111712	0.342	0.242	1	0.1
UNKL	0.00615606	0.146534	0.167	0.098	1	0.069
MSRB2	0.00616105	0.126844	0.117	0.057	1	0.06
UNC5D	0.00621734	-0.449225	0.19	0.254	1	-0.064
SLC22A15	0.00622757	-0.44972	0.317	0.381	1	-0.064
TBCD	0.00625029	0.0251553	0.429	0.311	1	0.118
PSMF1	0.00627426	-0.0751495	0.261	0.168	1	0.093
SLC9A3R1	0.00627529	0.116558	0.224	0.143	1	0.081
FYN	0.00628637	0.153856	0.868	0.84	1	0.028
ID3	0.00629156	-0.334914	0.113	0.172	1	-0.059
BEND7	0.00630786	0.0766707	0.23	0.148	1	0.082
CSMD1	0.00630976	-0.292333	0.228	0.295	1	-0.067
EXT1	0.00632091	0.164603	0.586	0.471	1	0.115
ZNF821	0.00632795	0.158245	0.132	0.07	1	0.062
CRK	0.00633196	0.211219	0.196	0.123	1	0.073
RPL11	0.0063591	-0.21447	0.108	0.164	1	-0.056
SAT1	0.00637209	0.222389	0.383	0.283	1	0.1
CREB1	0.00639451	0.110762	0.305	0.213	1	0.092
TBC1D31	0.00639536	0.133612	0.142	0.078	1	0.064
TRIM56	0.00641256	0.0923798	0.186	0.111	1	0.075
APOL2	0.00642128	0.099758	0.116	0.057	1	0.059
SMARCD2	0.00643025	-0.000688548	0.189	0.111	1	0.078
PRR3	0.00644292	0.114651	0.105	0.049	1	0.056
DHX34	0.00646564	0.198031	0.135	0.074	1	0.061
LSM14A	0.00646679	0.162042	0.508	0.398	1	0.11
NDE1	0.00647376	0.0814755	0.162	0.09	1	0.072
RGS7	0.00647541	-0.348705	0.592	0.623	1	-0.031
BHLHE40-AS1	0.00649572	0.101017	0.112	0.053	1	0.059
YPEL2	0.00649598	0.160047	0.154	0.086	1	0.068
HS3ST5	0.0065088	0.190413	0.217	0.135	1	0.082
IGSF11	0.0065111	-0.301393	0.605	0.631	1	-0.026
TIAM2	0.00651929	0.0159388	0.451	0.352	1	0.099
LHX2	0.00652883	0.130851	0.367	0.262	1	0.105
STK40	0.00657895	0.164606	0.188	0.115	1	0.073
IGFBP7	0.00664092	0.29688	0.558	0.463	1	0.095
ROBO2	0.0066503	-0.625589	0.22	0.283	1	-0.063
CATSPER2	0.00665587	0.148457	0.225	0.143	1	0.082
RNF114	0.00667973	0.212486	0.141	0.078	1	0.063
HSCB	0.00669169	0.0621365	0.177	0.102	1	0.075
MFAP3	0.00670134	0.113553	0.222	0.139	1	0.083
FOXG1	0.00671145	0.147155	0.346	0.25	1	0.096
RAC1	0.00675671	0.165404	0.232	0.152	1	0.08
PCGF3	0.00675699	0.197973	0.218	0.139	1	0.079
TSC22D4	0.00675904	-0.355789	0.373	0.43	1	-0.057
POU6F2	0.00677214	0.179596	0.249	0.164	1	0.085
ZNF354B	0.00677377	0.0898632	0.106	0.049	1	0.057
APIP	0.00679253	-0.107635	0.26	0.164	1	0.096
FGD6	0.00679841	0.060543	0.528	0.414	1	0.114
PTAR1	0.00679866	0.128357	0.456	0.357	1	0.099
AHCTF1	0.00681522	-0.0168569	0.396	0.283	1	0.113
ABHD3	0.00685574	0.181217	0.308	0.221	1	0.087
TMCO4	0.00686259	0.17083	0.137	0.074	1	0.063
DLGAP4	0.00687284	0.0865208	0.313	0.213	1	0.1
TAF15	0.00688322	0.142175	0.573	0.467	1	0.106
HMGCLL1	0.00692689	-0.351333	0.225	0.291	1	-0.066
NHS	0.00692717	0.228761	0.283	0.193	1	0.09
ATG2B	0.00699169	0.0714678	0.259	0.172	1	0.087
GAPVD1	0.00699271	0.217877	0.335	0.242	1	0.093
GOT1	0.006993	0.0946124	0.159	0.09	1	0.069
COX10	0.00699722	0.189847	0.168	0.098	1	0.07
HIRA	0.00700079	0.118058	0.111	0.053	1	0.058
INSIG1	0.00700595	0.224965	0.172	0.102	1	0.07
EGF	0.00701506	-0.215385	0.076	0.127	1	-0.051
SLC9B1	0.00701904	0.122047	0.199	0.123	1	0.076
ETNPPL	0.00702462	-0.236747	0.47	0.537	1	-0.067
GCLM	0.00702933	0.132464	0.145	0.078	1	0.067
PARVA	0.00703387	0.154929	0.264	0.18	1	0.084
PITPNA	0.00703963	0.15658	0.36	0.262	1	0.098
SEC31A	0.00706635	0.0991843	0.372	0.266	1	0.106
ABL2	0.00706976	0.131945	0.402	0.299	1	0.103
PIGU	0.00712769	0.0810215	0.274	0.18	1	0.094
POLB	0.00712778	0.0970189	0.116	0.057	1	0.059
LUC7L	0.00712958	0.0526974	0.413	0.307	1	0.106
USP10	0.00713705	-0.00896662	0.279	0.189	1	0.09
GTF3C1	0.00715452	0.174755	0.296	0.209	1	0.087
SLC30A5	0.00716577	0.155355	0.152	0.086	1	0.066
NRG2	0.00727771	0.14641	0.458	0.357	1	0.101
ARRB1	0.00731979	0.141064	0.415	0.311	1	0.104
FLVCR1	0.00733566	0.122461	0.144	0.078	1	0.066
SMARCAL1	0.00735282	0.0726024	0.209	0.131	1	0.078
TMED8	0.00736413	0.0742108	0.335	0.23	1	0.105
PHTF1	0.00740845	0.16081	0.21	0.131	1	0.079
CRY2	0.00740854	0.0924259	0.376	0.279	1	0.097
PSPH	0.00740917	0.127861	0.127	0.066	1	0.061
FBXW8	0.0074115	0.0648859	0.266	0.172	1	0.094
APLP2	0.00742149	0.0377671	0.214	0.131	1	0.083
SAFB	0.00742833	0.13147	0.28	0.193	1	0.087
RSRC1	0.0074494	0.160755	0.387	0.291	1	0.096
ZFYVE16	0.00746507	0.170786	0.519	0.414	1	0.105
POLN	0.00746635	0.143432	0.186	0.115	1	0.071
ZNF14	0.00747911	0.202256	0.149	0.086	1	0.063
TPM3	0.00748568	0.13002	0.167	0.098	1	0.069
STK32A	0.00753855	-0.272407	0.095	0.148	1	-0.053
C15orf40	0.00754736	0.103512	0.148	0.082	1	0.066
ZNF814	0.00754871	0.0839321	0.183	0.107	1	0.076
QRSL1	0.00755757	0.162133	0.161	0.094	1	0.067
LINC01004	0.00760146	0.0661563	0.407	0.299	1	0.108
LPCAT1	0.00763615	0.113458	0.138	0.074	1	0.064
OXR1	0.00764161	0.308045	0.466	0.381	1	0.085
PDZD2	0.00764988	0.0267814	0.266	0.176	1	0.09
INTS4	0.00766249	0.092626	0.197	0.123	1	0.074
LMO3	0.0077269	-0.314051	0.51	0.557	1	-0.047
MAPK6	0.0077305	0.123332	0.303	0.213	1	0.09
ZFHX2	0.00776442	0.0243811	0.259	0.172	1	0.087
CLNS1A	0.00777776	0.107269	0.252	0.164	1	0.088
QRICH1	0.00778946	0.0858493	0.233	0.148	1	0.085
RPL37A	0.00784003	-0.339662	0.228	0.295	1	-0.067
ARID4B	0.00785034	0.0394942	0.615	0.512	1	0.103
ESYT2	0.00785191	0.010061	0.431	0.303	1	0.128
VCPIP1	0.00787982	0.0490135	0.111	0.053	1	0.058
HRH1	0.00788503	0.248443	0.266	0.184	1	0.082
WDR5	0.00792226	0.0736658	0.132	0.07	1	0.062
SACM1L	0.00792861	0.0871703	0.215	0.135	1	0.08
MAST2	0.0079359	0.102014	0.325	0.225	1	0.1
FEM1C	0.0079514	0.220751	0.206	0.135	1	0.071
CEP89	0.00796487	0.186765	0.292	0.205	1	0.087
SS18	0.00796651	0.152626	0.276	0.193	1	0.083
EEF1A1	0.00796837	-0.354505	0.102	0.152	1	-0.05
STAT5B	0.00796854	0.185559	0.373	0.275	1	0.098
C2orf76	0.00797536	0.205047	0.206	0.131	1	0.075
C2CD2	0.00797996	0.0171641	0.344	0.246	1	0.098
FAM149B1	0.00801778	0.0797204	0.196	0.119	1	0.077
ZFAND3	0.00803518	0.163646	0.832	0.738	1	0.094
SCAF4	0.00812951	0.00765371	0.232	0.148	1	0.084
GOLGA1	0.00813571	0.0689358	0.264	0.176	1	0.088
DNM1	0.00815159	-0.201509	0.101	0.156	1	-0.055
NOD1	0.00816129	0.12563	0.206	0.131	1	0.075
ACSL4	0.00817628	0.174073	0.221	0.143	1	0.078
SELENBP1	0.00818113	-0.229724	0.093	0.143	1	-0.05
ZFR	0.00821705	0.138598	0.495	0.389	1	0.106
KLHL22	0.0082187	0.188263	0.342	0.25	1	0.092
PRR14L	0.00824326	0.0976005	0.342	0.246	1	0.096
PHKB	0.00828158	0.109545	0.435	0.332	1	0.103
PCGF5	0.00828744	0.151767	0.629	0.52	1	0.109
PAWR	0.00828769	-0.266454	0.116	0.172	1	-0.056
BCL2L13	0.00829114	-0.0255999	0.345	0.246	1	0.099
CCDC149	0.00830574	0.0445365	0.197	0.123	1	0.074
ACTN2	0.00831095	0.126513	0.22	0.139	1	0.081
HIVEP1	0.00831139	0.109457	0.442	0.332	1	0.11
SLC48A1	0.00833109	0.105661	0.245	0.164	1	0.081
CFAP221	0.00835172	0.173697	0.23	0.156	1	0.074
MKNK1	0.00835543	0.192516	0.338	0.246	1	0.092
ANKS6	0.00836135	0.0293827	0.155	0.086	1	0.069
GTF3C2	0.00837532	-0.0255082	0.138	0.074	1	0.064
PER2	0.00839315	0.168589	0.271	0.189	1	0.082
ANXA4	0.00840266	0.11283	0.35	0.246	1	0.104
RUBCN	0.00840656	0.148464	0.35	0.258	1	0.092
SRGAP3	0.0084275	0.169293	0.688	0.586	1	0.102
FBXO28	0.00846035	0.0967989	0.235	0.152	1	0.083
ARHGEF7	0.00846542	0.16073	0.515	0.393	1	0.122
PTPN18	0.0085143	0.120724	0.13	0.07	1	0.06
TUB	0.00853169	0.0633523	0.177	0.107	1	0.07
HMGCL	0.00853734	0.0829974	0.142	0.078	1	0.064
LINC00598	0.00853963	0.21631	0.314	0.221	1	0.093
MORN1	0.00856444	0.0643031	0.115	0.057	1	0.058
TRIL	0.00857337	-0.219581	0.103	0.156	1	-0.053
PFKP	0.00860317	0.126608	0.441	0.32	1	0.121
SLC37A3	0.00867502	0.0907895	0.163	0.094	1	0.069
PVT1	0.00871642	0.137828	0.264	0.176	1	0.088
CLTA	0.00882124	0.214353	0.202	0.131	1	0.071
VPS50	0.00885039	0.101154	0.3	0.209	1	0.091
ZBTB10	0.00886497	0.143199	0.129	0.07	1	0.059
C1orf43	0.00890364	0.16819	0.176	0.107	1	0.069
CNST	0.00892055	0.0453179	0.211	0.131	1	0.08
USP13	0.00892336	0.13055	0.152	0.086	1	0.066
DCHS2	0.00894083	0.150029	0.208	0.131	1	0.077
ITGB1	0.00894773	0.131808	0.264	0.18	1	0.084
NSL1	0.00896514	0.0853005	0.233	0.152	1	0.081
CEBPZ	0.00897426	0.136025	0.151	0.086	1	0.065
KITLG	0.00901587	-0.338563	0.099	0.152	1	-0.053
DNAJC24	0.00903024	0.0466066	0.137	0.074	1	0.063
ATP11C	0.00904125	0.18742	0.218	0.143	1	0.075
CNTNAP3	0.00904234	0.139396	0.296	0.217	1	0.079
LATS1	0.00905816	0.0785934	0.326	0.23	1	0.096
TTI1	0.0090806	0.0629386	0.164	0.094	1	0.07
TNIK	0.00911074	0.246084	0.949	0.906	1	0.043
LYVE1	0.00915062	0.0566623	0.218	0.139	1	0.079
CTNND1	0.00915699	0.0946231	0.271	0.184	1	0.087
SLC25A25	0.00916136	0.153586	0.26	0.18	1	0.08
TRIM44	0.00919048	0.133114	0.528	0.402	1	0.126
PAXBP1	0.00919185	0.169159	0.486	0.385	1	0.101
STRBP	0.00922224	0.0950689	0.381	0.275	1	0.106
UHRF1BP1	0.00927288	0.036712	0.247	0.164	1	0.083
SCD	0.00929034	-0.192747	0.141	0.201	1	-0.06
ATXN2L	0.00933635	0.0458276	0.186	0.115	1	0.071
KIFC2	0.00937284	-0.205497	0.11	0.164	1	-0.054
MAML1	0.00939945	0.113066	0.188	0.115	1	0.073
MCUR1	0.00941308	0.155322	0.16	0.094	1	0.066
AATF	0.00942335	0.0570151	0.224	0.143	1	0.081
LRRK2	0.00948735	0.183748	0.154	0.09	1	0.064
D2HGDH	0.00950554	0.023597	0.241	0.16	1	0.081
ACTN4	0.00952371	0.104928	0.247	0.164	1	0.083
APTX	0.00955831	0.0882462	0.271	0.184	1	0.087
PRKAR1B	0.00956968	0.0838576	0.13	0.07	1	0.06
MAGI1	0.00959212	0.254839	0.644	0.582	1	0.062
RTCA	0.0095959	0.00735436	0.127	0.066	1	0.061
MNT	0.00960322	0.125395	0.113	0.057	1	0.056
DGUOK	0.00961611	0.155928	0.178	0.111	1	0.067
PHKA1	0.00969383	-0.2521	0.274	0.34	1	-0.066
RBM33	0.00969773	0.037565	0.522	0.393	1	0.129
NDRG3	0.00972748	0.185674	0.184	0.115	1	0.069
TNKS1BP1	0.00977521	0.145307	0.155	0.09	1	0.065
CORO2B	0.00977808	0.119525	0.364	0.27	1	0.094
ANXA7	0.00979507	0.148067	0.213	0.139	1	0.074
RSF1	0.00980946	0.164157	0.519	0.414	1	0.105
RAB30	0.00982526	0.171647	0.369	0.275	1	0.094
HPCAL1	0.00985538	0.236074	0.209	0.139	1	0.07
TMEM33	0.00988162	0.0546877	0.115	0.057	1	0.058
ICE2	0.00988444	0.177059	0.272	0.193	1	0.079
ARHGAP23	0.00988737	0.0975897	0.188	0.115	1	0.073
DLAT	0.00993167	0.115954	0.117	0.061	1	0.056
ZNF143	0.00996052	0.112826	0.118	0.061	1	0.057
GPATCH2	0.00996889	0.18622	0.286	0.201	1	0.085
IGDCC4	0.00997186	0.194321	0.22	0.143	1	0.077
MTDH	0.00999954	0.043003	0.497	0.377	1	0.12
CUEDC1	0.0100155	0.0901024	0.289	0.205	1	0.084
MAP2K5	0.0100178	0.0973534	0.597	0.475	1	0.122
CAB39	0.0100247	0.114911	0.379	0.283	1	0.096
CDC42EP4	0.0100332	0.356493	0.413	0.311	1	0.102
FBF1	0.0100365	0.0918693	0.118	0.061	1	0.057
TOPORS	0.0100493	0.112615	0.117	0.061	1	0.056
TXNRD2	0.0100558	0.101671	0.101	0.049	1	0.052
SS18L1	0.0100782	0.164348	0.185	0.115	1	0.07
SUFU	0.0100842	0.163505	0.366	0.27	1	0.096
LYPLA1	0.0101228	0.151499	0.157	0.094	1	0.063
MYO1E	0.0101693	0.209338	0.352	0.258	1	0.094
GADD45B	0.0101698	0.11762	0.177	0.107	1	0.07
RNF121	0.0101713	0.133773	0.188	0.119	1	0.069
NSUN4	0.0101837	0.064234	0.13	0.07	1	0.06
INTS9	0.0101869	0.186964	0.289	0.205	1	0.084
PPP2R1A	0.0101953	0.0373111	0.136	0.074	1	0.062
TASP1	0.0102067	0.0931984	0.293	0.205	1	0.088
RYK	0.0102426	0.0571856	0.31	0.213	1	0.097
PBRM1	0.010254	0.0693289	0.537	0.43	1	0.107
ZNF521	0.0102546	-0.399205	0.542	0.582	1	-0.04
ALG13	0.0102717	0.137998	0.257	0.176	1	0.081
ETF1	0.0102871	0.160318	0.143	0.082	1	0.061
ZBTB5	0.0102889	0.110136	0.118	0.061	1	0.057
PKNOX1	0.0103048	0.0437756	0.315	0.221	1	0.094
VASN	0.01037	0.0439883	0.115	0.057	1	0.058
GLCCI1	0.0103701	0.1836	0.362	0.27	1	0.092
VPS54	0.0104078	0.105667	0.415	0.328	1	0.087
RPL18	0.0104312	-0.0710008	0.059	0.102	1	-0.043
ATG13	0.0104716	0.11453	0.176	0.107	1	0.069
XYLT1	0.0105226	0.288461	0.277	0.197	1	0.08
UQCC1	0.0105355	0.0617735	0.337	0.246	1	0.091
AZI2	0.0105388	0.140837	0.106	0.053	1	0.053
MFSD8	0.0105433	0.10942	0.144	0.082	1	0.062
CDC40	0.0105486	0.117051	0.134	0.074	1	0.06
NUDT4	0.0105569	0.0633789	0.182	0.111	1	0.071
ABCD4	0.0106117	0.0774622	0.293	0.209	1	0.084
USP8	0.0106121	0.0813053	0.288	0.201	1	0.087
PKN1	0.0106479	0.117857	0.148	0.086	1	0.062
TXLNA	0.0106704	0.120597	0.124	0.066	1	0.058
MVB12B	0.0106735	0.18802	0.507	0.41	1	0.097
NSUN6	0.0106897	-0.00339345	0.386	0.287	1	0.099
CDC42SE2	0.0107185	0.117166	0.369	0.283	1	0.086
DAGLB	0.0107206	0.0473907	0.103	0.049	1	0.054
WDR48	0.0107439	0.0837551	0.261	0.18	1	0.081
KDM5B	0.0107663	0.0848154	0.327	0.234	1	0.093
HES1	0.0108324	-0.43549	0.11	0.16	1	-0.05
NBPF9	0.0108358	0.0382227	0.113	0.057	1	0.056
C2orf88	0.0108367	-0.327789	0.102	0.152	1	-0.05
PRKX	0.0108368	0.161055	0.264	0.18	1	0.084
SCRG1	0.0108484	-0.230585	0.103	0.152	1	-0.049
RAB21	0.0108702	0.171614	0.222	0.148	1	0.074
FERMT2	0.0108816	0.067429	0.55	0.455	1	0.095
DHX30	0.0109058	0.151496	0.242	0.168	1	0.074
UBE3C	0.0109117	0.203217	0.476	0.381	1	0.095
OTUD7B	0.0109511	0.133738	0.537	0.434	1	0.103
BICC1	0.0109698	-0.0183053	0.331	0.23	1	0.101
EGFR	0.0109711	0.149464	0.547	0.434	1	0.113
UVSSA	0.0109747	0.225594	0.222	0.152	1	0.07
BRINP2	0.0109888	0.243781	0.363	0.275	1	0.088
AGAP1	0.0110867	0.15996	0.652	0.529	1	0.123
SGPP1	0.0111007	0.0999555	0.194	0.123	1	0.071
CDC37	0.0111011	0.1417	0.213	0.143	1	0.07
STAG1	0.011127	0.0959839	0.62	0.504	1	0.116
[truncated: 4,666 more rows]

## Sheet: 5e
gene	p_val	avg_log2FC	pct.1	pct.2	p_val_adj	Difference
SLC26A3	2.39873e-298	2.27246	0.56	0.04	4.11262e-294	0.52
CNTNAP4	4.90742e-280	2.28095	0.651	0.063	8.41376e-276	0.588
LINGO1	2.5711e-196	2.04134	0.622	0.098	4.40815e-192	0.524
PLCG2	4.31486e-162	1.15677	0.324	0.024	7.39784e-158	0.3
PTGDS	9.45928e-152	-3.60063	0.062	0.864	1.62179e-147	-0.802
NAIP	5.31886e-143	1.42983	0.432	0.057	9.11919e-139	0.375
TESK2	6.66654e-127	1.1665	0.312	0.031	1.14298e-122	0.281
CNKSR3	1.52184e-117	1.04279	0.284	0.027	2.60919e-113	0.257
AC010894.3	1.0369e-99	0.80938	0.205	0.015	1.77776e-95	0.19
RASGEF1B	5.76501e-98	1.91451	0.642	0.221	9.88411e-94	0.421
MT-ATP6	1.20965e-97	1.9031	0.75	0.316	2.07395e-93	0.434
HYDIN	7.83842e-82	0.994546	0.264	0.036	1.3439e-77	0.228
TRIM59	7.54585e-81	-1.92809	0.114	0.694	1.29374e-76	-0.58
RAPGEF6	3.11388e-75	-1.77001	0.105	0.659	5.33874e-71	-0.554
UMAD1	1.1013e-70	0.817148	0.207	0.025	1.88818e-66	0.182
KCNAB1	1.45214e-66	1.46246	0.409	0.108	2.4897e-62	0.301
AC007950.1	1.32125e-65	0.498651	0.116	0.007	2.26529e-61	0.109
KIF2A	8.62345e-60	1.14691	0.418	0.122	1.47849e-55	0.296
PDE4DIP	3.58038e-59	1.23976	0.432	0.135	6.13855e-55	0.297
MT-ND3	1.08572e-57	1.4577	0.707	0.365	1.86146e-53	0.342
MT-ND1	1.76723e-55	1.34128	0.545	0.225	3.02992e-51	0.32
RABGEF1	1.04294e-53	-1.44286	0.082	0.551	1.78811e-49	-0.469
EFCAB11	2.19653e-53	0.783351	0.159	0.02	3.76595e-49	0.139
MT-CO3	3.71788e-53	1.4112	0.787	0.502	6.3743e-49	0.285
JAK1	7.37709e-52	-1.39883	0.145	0.593	1.2648e-47	-0.448
MT-ND4	1.89165e-51	1.37888	0.702	0.394	3.24323e-47	0.308
PPM1B	3.65709e-50	-1.2682	0.091	0.548	6.27009e-46	-0.457
PRRG1	1.11259e-47	-1.38683	0.048	0.475	1.90754e-43	-0.427
COL19A1	9.70132e-47	0.535398	0.148	0.019	1.66329e-42	0.129
ARHGEF10	1.10626e-44	-1.34719	0.026	0.421	1.89669e-40	-0.395
LUC7L2	7.23146e-42	-1.17558	0.142	0.547	1.23983e-37	-0.405
THSD4-AS1	9.75516e-40	0.474916	0.114	0.013	1.67252e-35	0.101
ATF7	2.9812e-39	-1.22524	0.04	0.409	5.11126e-35	-0.369
PDE1A	1.39241e-38	-0.807316	0.608	0.876	2.38728e-34	-0.268
MT-CYB	1.47152e-37	1.03552	0.67	0.408	2.52292e-33	0.262
MT-ND2	4.83908e-37	1.02477	0.585	0.315	8.2966e-33	0.27
MALAT1	2.26394e-36	-0.482963	1	1	3.88153e-32	0
AMOTL2	5.48939e-35	0.695274	0.202	0.048	9.41156e-31	0.154
ASB3	1.08501e-34	-1.13343	0.08	0.428	1.86024e-30	-0.348
MT-CO2	1.01661e-30	0.909073	0.79	0.571	1.74297e-26	0.219
FAM95C	7.85594e-30	0.411657	0.116	0.019	1.3469e-25	0.097
TULP4	9.23168e-30	0.845708	0.761	0.627	1.58277e-25	0.134
FOXP1	1.28242e-29	-1.04574	0.125	0.451	2.19872e-25	-0.326
LINC01473	1.59299e-29	-1.18183	0.122	0.431	2.73118e-25	-0.309
STXBP5L	9.38603e-29	0.895315	0.324	0.126	1.60923e-24	0.198
HDAC8	6.49228e-28	-1.03518	0.06	0.356	1.1131e-23	-0.296
GTF2I	2.09794e-27	0.802302	0.602	0.39	3.59693e-23	0.212
CHRM5	2.38697e-26	0.981689	0.378	0.172	4.09246e-22	0.206
GABARAP	1.34325e-25	-0.981595	0.023	0.281	2.303e-21	-0.258
RAD50	3.3905e-25	-0.897168	0.026	0.284	5.81302e-21	-0.258
MEMO1	2.54838e-24	-0.958542	0.062	0.331	4.3692e-20	-0.269
CMC2	4.70823e-24	-0.903807	0.026	0.277	8.07226e-20	-0.251
ST6GALNAC5	8.3321e-24	0.862054	0.199	0.062	1.42854e-19	0.137
RPL10	1.18001e-22	-0.950912	0.168	0.442	2.02312e-18	-0.274
NPIPB5	1.62074e-22	0.422643	0.125	0.028	2.77875e-18	0.097
CYP7B1	1.86939e-22	0.902117	0.44	0.238	3.20507e-18	0.202
RPS28	5.95619e-22	-0.898421	0.062	0.311	1.02119e-17	-0.249
FTH1	8.0968e-22	-1.00537	0.784	0.883	1.3882e-17	-0.099
RPS27	1.70552e-21	-0.885348	0.045	0.282	2.92411e-17	-0.237
PLP1	2.40303e-21	0.410247	0.991	0.993	4.11999e-17	-0.002
LURAP1L-AS1	4.8856e-21	-0.966754	0.105	0.36	8.37636e-17	-0.255
SPECC1L	5.22559e-21	-0.789443	0.028	0.255	8.95927e-17	-0.227
TMED7	6.54679e-21	-0.787101	0.003	0.21	1.12245e-16	-0.207
ANKRD12	1.23812e-20	0.770513	0.582	0.413	2.12275e-16	0.169
STRADA	1.29822e-20	-0.768588	0.023	0.243	2.2258e-16	-0.22
CHD1L	2.07043e-20	-0.729096	0.031	0.252	3.54975e-16	-0.221
PLXNB3	1.90187e-19	-0.709623	0.023	0.23	3.26076e-15	-0.207
CDH12	1.93694e-19	0.599391	0.19	0.065	3.32089e-15	0.125
APOO	3.11779e-19	0.484061	0.19	0.065	5.34545e-15	0.125
C18orf32	4.84667e-19	-0.791738	0.034	0.245	8.30962e-15	-0.211
RNASEK	5.10129e-19	-0.804729	0.011	0.209	8.74616e-15	-0.198
GRIN1	1.07605e-18	0.553367	0.185	0.064	1.84489e-14	0.121
CHD4	2.79256e-18	-0.688794	0.02	0.216	4.78785e-14	-0.196
RPL28	5.1578e-18	-0.788181	0.233	0.474	8.84304e-14	-0.241
KCNIP4	5.23211e-18	0.67052	0.571	0.376	8.97044e-14	0.195
ERBB3	1.07017e-17	-0.626526	0.332	0.593	1.8348e-13	-0.261
MEG3	1.2201e-17	-0.643109	0.082	0.314	2.09186e-13	-0.232
TJP2	1.34473e-17	-0.669148	0.011	0.197	2.30554e-13	-0.186
C5orf17	1.36985e-17	-1.14722	0.023	0.212	2.3486e-13	-0.189
ACAD11	1.82379e-17	-0.681123	0.017	0.203	3.1269e-13	-0.186
BTD	2.67636e-17	-0.863005	0.094	0.305	4.58863e-13	-0.211
ST3GAL3	5.18614e-17	-0.71872	0.02	0.204	8.89164e-13	-0.184
FAM66D	8.55194e-17	0.713146	0.241	0.107	1.46623e-12	0.134
GRIA1	9.07333e-17	0.679562	0.196	0.076	1.55562e-12	0.12
RPL11	9.86533e-17	-0.793125	0.131	0.349	1.69141e-12	-0.218
ADARB2	1.42972e-16	0.648583	0.605	0.425	2.45126e-12	0.18
SOD2	2.02419e-16	-0.694844	0.017	0.194	3.47047e-12	-0.177
LINC00844	2.86478e-16	-0.829571	0.236	0.461	4.91167e-12	-0.225
C4orf48	3.7184e-16	-0.817544	0.17	0.394	6.37521e-12	-0.224
FKBP5	4.65386e-16	0.630184	0.27	0.123	7.97904e-12	0.147
NPTXR	4.7654e-16	0.578647	0.207	0.085	8.17027e-12	0.122
SNHG25	5.70784e-16	-0.709666	0.057	0.249	9.78609e-12	-0.192
IKZF2	9.73669e-16	0.615925	0.463	0.29	1.66935e-11	0.173
CARNS1	9.88858e-16	-0.509546	0.517	0.721	1.6954e-11	-0.204
IDS	1.52443e-15	-0.602505	0.045	0.232	2.61364e-11	-0.187
RPL18	1.42716e-14	-0.651176	0.151	0.365	2.44687e-10	-0.214
HSD17B3	2.60059e-14	-0.599574	0.028	0.193	4.45871e-10	-0.165
RPL9	4.64292e-14	-0.646789	0.023	0.179	7.96028e-10	-0.156
[truncated: 4,885 more rows]

## Sheet: 5f
gene	p_val	avg_log2FC	pct.1	pct.2	p_val_adj	Difference
[truncated: 4,187 more rows]
