# Supplementary material for: Identifying Tipping Points during Healthy Brain Aging through Single‐Nucleus Transcriptomic Analysis
Source: Adv Sci (Weinh). 2025 Aug 19;12(41):e05779. doi: 10.1002/advs.202505779 (PMC12591157; doi:10.1002/advs.202505779)
Supplement: Supplementary file 7 — Supporting Information [file ADVS-12-e05779-s001.xlsx]

## Sheet: Inventory
Supplementary Table 6: Clustered distribution of molecules in a time series.
6a	Microglia
6b	Astrocytes
6c	Oligodendrocytes

## Sheet: 6a
genes	cluster
FAM87B	2
FAM41C	1
SAMD11	6
NOC2L	10
KLHL17	8
PLEKHN1	6
PERM1	5
HES4	1
ISG15	8
AGRN	10
C1orf159	3
TTLL10-AS1	5
TTLL10	3
TNFRSF18	10
TNFRSF4	9
SDF4	1
B3GALT6	8
UBE2J2	2
SCNN1D	8
ACAP3	8
PUSL1	8
CPTP	8
TAS1R3	10
DVL1	1
MXRA8	2
AURKAIP1	1
CCNL2	9
MRPL20	9
ANKRD65	10
VWA1	8
ATAD3C	2
ATAD3B	10
ATAD3A	10
TMEM240	7
SSU72	1
MIB2	10
MMP23B	10
CDK11B	2
SLC35E2B	2
CDK11A	7
NADK	10
GNB1	3
CALML6	10
TMEM52	7
CFAP74	6
GABRD	8
PRKCZ	2
FAAP20	1
SKI	3
MORN1	3
RER1	1
PEX10	5
PLCH2	1
PANK4	9
HES5	4
TNFRSF14	9
MMEL1	6
TTC34	4
PRDM16	3
ARHGEF16	7
MEGF6	4
TPRG1L	1
WRAP73	7
TP73	6
CCDC27	6
SMIM1	9
LRRC47	1
CEP104	4
DFFB	4
C1orf174	7
LINC01134	4
AJAP1	8
NPHP4	4
KCNAB2	2
CHD5	8
RPL22	10
RNF207	2
ICMT	8
LINC00337	7
GPR153	2
ACOT7	8
HES2	6
ESPN	6
TNFRSF25	1
PLEKHG5	6
NOL9	3
TAS1R1	6
ZBTB48	6
KLHL21	2
PHF13	9
THAP3	4
DNAJC11	3
CAMTA1	10
VAMP3	1
PER3	4
UTS2	2
TNFRSF9	6
PARK7	7
ERRFI1	10
SLC45A1	8
RERE	4
ENO1	10
ENO1-AS1	7
CA6	6
SLC2A7	5
SLC2A5	3
GPR157	3
MIR34AHG	6
H6PD	3
SPSB1	3
SLC25A33	3
TMEM201	10
PIK3CD	3
PIK3CD-AS2	5
CLSTN1	1
CTNNBIP1	4
LZIC	9
NMNAT1	2
RBP7	6
UBE4B	2
KIF1B	10
PGD	3
DFFA	3
PEX14	4
CASZ1	2
C1orf127	4
TARDBP	1
MASP2	7
SRM	9
EXOSC10	2
MTOR	4
MTOR-AS1	10
ANGPTL7	5
UBIAD1	4
FBXO2	1
FBXO44	8
FBXO6	3
MAD2L2	9
DRAXIN	6
AGTRAP	10
C1orf167	5
MTHFR	4
CLCN6	7
NPPA	5
KIAA2013	1
PLOD1	10
MFN2	9
MIIP	10
TNFRSF8	6
TNFRSF1B	3
VPS13D	9
DHRS3	4
AADACL4	6
AADACL3	5
C1orf158	10
PRAMEF20	10
LRRC38	6
PDPN	3
PRDM2	9
KAZN	3
TMEM51-AS1	2
TMEM51	2
C1orf195	5
FHAD1	2
EFHD2	10
CTRC	10
CELA2A	3
CELA2B	10
CASP9	6
DNAJC16	7
AGMAT	7
DDI2	3
PLEKHM2	4
SLC25A34	1
TMEM82	4
FBLIM1	6
UQCRHL	8
SPEN	3
ZBTB17	9
HSPB7	10
CLCNKA	10
CLCNKB	6
FAM131C	2
EPHA2	3
ARHGEF19	3
FBXO42	3
SZRD1	10
SPATA21	5
NECAP2	7
NBPF1	2
CROCC	4
ATP13A2	1
SDHB	2
PADI2	3
PADI1	6
PADI3	10
PADI4	6
PADI6	3
RCC2	4
ARHGEF10L	3
ACTL8	3
IGSF21	3
PAX7	6
IFFO2	6
UBR4	10
EMC1	9
MRTO4	6
AKR7A3	4
AKR7A2	7
CAPZB	4
NBL1	1
HTR6	7
TMCO4	4
OTUD3	9
PLA2G5	6
PLA2G2D	7
PLA2G2C	3
UBXN10	8
VWA5B1	4
LINC01141	4
CAMK2N1	8
MUL1	9
FAM43B	8
CDA	3
PINK1	1
DDOST	7
KIF17	8
SH2D5	1
HP1BP3	9
EIF4G3	3
ECE1	3
NBPF3	7
ALPL	6
RAP1GAP	8
USP48	4
LDLRAD2	6
HSPG2	6
CELA3B	6
CDC42	1
WNT4	2
ZBTB40	4
EPHA8	10
C1QA	8
C1QC	1
C1QB	1
EPHB2	4
LACTBL1	3
KDM1A	9
LUZP1	4
LINC01355	9
HNRNPR	8
ZNF436	1
ZNF436-AS1	7
TCEA3	6
ASAP3	6
E2F2	10
ID3	4
MDS2	6
RPL11	1
PITHD1	1
LYPLA2	8
GALE	3
HMGCL	4
FUCA1	2
CNR2	6
PNRC2	4
SRSF10	7
MYOM3	6
IL22RA1	5
IFNLR1	2
GRHL3	5
STPG1	10
NIPAL3	2
RCAN3	5
NCMAP	7
SRRM1	9
CLIC4	3
RUNX3	6
SYF2	7
RSRP1	7
RHD	4
TMEM50A	7
RHCE	6
LDLRAP1	4
MAN1C1	2
MTFR1L	1
AUNIP	10
PAQR7	7
STMN1	1
PAFAH2	3
EXTL1	8
SLC30A2	7
TRIM63	6
PDIK1L	7
FAM110D	3
ZNF593	1
CNKSR1	10
CATSPER4	3
CEP85	9
SH3BGRL3	1
UBXN11	10
CD52	6
ZNF683	2
LIN28A	6
DHDDS	4
HMGN2	8
RPS6KA1	3
ARID1A	4
PIGV	4
ZDHHC18	2
GPN2	9
GPATCH3	4
NUDC	10
KDF1	10
TRNP1	1
SLC9A1	2
WDTC1	9
TMEM222	1
SYTL1	4
MAP3K6	10
FCN3	6
GPR3	10
WASF2	3
AHDC1	3
FGR	3
IFI6	8
FAM76A	7
STX12	9
PPP1R8	2
THEMIS2	3
RPA2	3
SMPDL3B	3
XKR8	10
EYA3	9
PTAFR	7
DNAJC8	1
SESN2	4
MED18	7
PHACTR4	4
RCC1	10
TRNAU1AP	2
SNHG12	1
TAF12	2
RAB42	10
GMEB1	2
YTHDF2	9
OPRD1	8
EPB41	4
TMEM200B	5
SRSF4	4
MECR	4
PTPRU	8
MATN1	2
MATN1-AS1	2
LAPTM5	1
SDC3	10
PUM1	9
NKAIN1	3
SNRNP40	7
ZCCHC17	7
FABP3	1
SERINC2	7
TINAGL1	2
HCRTR1	5
PEF1	1
COL16A1	8
ADGRB2	8
SPOCD1	2
PTP4A2	9
KHDRBS1	9
TMEM39B	4
KPNA6	3
TXLNA	10
CCDC28B	7
IQCC	5
DCDC2B	5
TMEM234	7
EIF3I	1
FAM167B	8
LCK	6
HDAC1	3
MARCKSL1	8
TSSK3	2
FAM229A	1
BSDC1	4
ZBTB8A	7
ZBTB8OS	9
RBBP4	9
SYNC	1
KIAA1522	10
S100PBP	4
FNDC5	1
HPCA	1
TMEM54	1
RNF19B	4
AK2	3
AZIN2	7
TRIM62	3
ZNF362	4
A3GALT2	3
PHC2	3
ZSCAN20	2
CSMD2	8
C1orf94	3
SMIM12	9
GJB5	10
GJB3	10
GJA4	3
DLGAP3	8
ZMYM6	7
ZMYM1	9
SFPQ	9
ZMYM4	9
ZMYM4-AS1	7
KIAA0319L	4
NCDN	8
TFAP2E	6
PSMB2	1
C1orf216	1
CLSPN	10
AGO4	9
AGO1	9
AGO3	9
TEKT2	8
COL8A2	7
TRAPPC3	1
MAP7D1	8
THRAP3	9
SH3D21	7
STK40	4
LSM10	1
OSCP1	5
MRPS15	9
CSF3R	4
GRIK3	8
LINC01137	2
ZC3H12A	1
MEAF6	1
SNIP1	1
DNALI1	7
GNL2	9
RSPO1	6
C1orf109	3
CDCA8	10
EPHA10	8
MANEAL	1
YRDC	7
C1orf122	1
MTF1	2
INPP5B	4
SF3A3	9
FHL3	3
POU3F1	7
RRAGC	1
RHBDL2	5
AKIRIN1	9
NDUFS5	1
MACF1	6
BMP8A	7
PABPC4	7
HEYL	6
NT5C1A	2
HPCAL4	8
PPIE	10
BMP8B	2
TRIT1	1
MYCL	7
MFSD2A	1
CAP1	7
PPT1	1
RLF	9
TMCO2	2
ZMPSTE24	1
COL9A2	9
SMAP2	3
ZFP69B	8
ZFP69	9
EXO5	7
ZNF684	7
RIMS3	8
NFYC-AS1	2
NFYC	4
KCNQ4	10
CITED4	7
CTPS1	3
SLFNL1-AS1	3
SLFNL1	4
SCMH1	9
FOXO6	4
HIVEP3	3
FOXJ3	9
RIMKLA	8
ZMYND12	6
PPCS	7
CCDC30	10
PPIH	7
YBX1	10
CLDN19	6
P3H1	7
SVBP	7
ERMAP	7
ZNF691	7
SLC2A1	10
SLC2A1-AS1	2
FAM183A	2
EBNA1BP2	7
CFAP57	6
TMEM125	8
TIE1	6
MPL	10
CDC20	10
ELOVL1	8
MED8	1
SZT2	3
SZT2-AS1	4
HYI	8
PTPRF	8
KDM4A-AS1	7
ST3GAL3	7
ARTN	5
IPO13	8
DPH2	1
ATP6V0B	1
B4GALT2	8
CCDC24	1
SLC6A9	10
KLF17	2
DMAP1	1
ERI3	4
RNF220	5
TMEM53	4
KIF2C	3
RPS8	1
BEST4	5
PLK3	3
BTBD19	3
PTCH2	2
EIF2B3	3
HECTD3	1
UROD	1
ZSWIM5	6
LINC01144	9
HPDL	7
MUTYH	10
TOE1	1
TESK2	6
MMACHC	4
PRDX1	1
AKR1A1	7
NASP	10
CCDC17	1
GPBP1L1	4
TMEM69	9
IPP	3
MAST2	9
PIK3R3	8
TSPAN1	10
POMGNT1	1
LURAP1	4
RAD54L	10
LRRC41	2
UQCRH	7
NSUN4	4
FAAH	8
MKNK1-AS1	5
MKNK1	7
ATPAF1	9
TEX38	5
EFCAB14-AS1	5
EFCAB14	9
CYP4B1	5
CYP4X1	1
CYP4Z1	5
CYP4A22-AS1	3
LINC00853	1
TAL1	4
STIL	10
CMPK1	9
LINC01389	5
TRABD2B	6
SLC5A9	3
SPATA6	3
AGBL4	8
ELAVL4	1
DMRTA2	10
FAF1	9
CDKN2C	10
C1orf185	6
LINC01562	6
RNF11	1
TTC39A	10
TTC39A-AS1	6
EPS15	10
OSBPL9	9
NRDC	3
RAB3B	8
TXNDC12	7
BTF3L4	9
ZFYVE9	9
CC2D1B	2
ORC1	10
PRPF38A	9
GPX7	5
COA7	4
ZYG11B	9
ZYG11A	6
ECHDC2	4
SCP2	7
PODN	2
SLC1A7	6
CPT2	2
MAGOH	9
LRP8	6
DMRTB1	3
GLIS1	8
NDC1	4
YIPF1	9
DIO1	5
HSPB11	7
LRRC42	7
LDLRAD1	5
TMEM59	1
TCEANC2	9
MRPL37	10
SSBP3	9
ACOT11	2
FAM151A	2
MROH7-TTC4	2
TTC4	10
PARS2	10
TTC22	6
LEXM	3
DHCR24	5
TMEM61	7
PCSK9	4
USP24	1
PLPP3	6
PRKAA2	8
C8A	10
C8B	6
DAB1	8
DAB1-AS1	5
MYSM1	8
JUN	7
LINC01135	10
LINC01358	2
FGGY	2
HOOK1	8
CYP2J2	2
C1orf87	6
NFIA	4
NFIA-AS2	4
TM2D1	9
L1TD1	6
KANK4	6
USP1	1
DOCK7	9
ATG4C	9
ALG6	9
ITGB3BP	9
EFCAB7	8
PGM1	10
ROR1	5
ROR1-AS1	6
UBE2U	6
CACHD1	6
RAVER2	4
JAK1	7
AK4	10
DNAJC6	8
LEPR	10
PDE4B	7
SGIP1	8
INSL5	1
MIER1	1
SLC35D1	9
C1orf141	6
IL23R	6
IL12RB2	4
SERBP1	1
GADD45A	7
GNG12	4
GNG12-AS1	5
DIRAS3	7
WLS	4
RPE65	6
DEPDC1	10
DEPDC1-AS1	6
LRRC7	8
LRRC40	1
SRSF11	7
ANKRD13C	9
HHLA3	2
CTH	6
PTGER3	1
ZRANB2-AS1	7
ZRANB2	7
NEGR1	8
LINC01360	6
LRRIQ3	10
TNNI3K	7
LRRC53	9
ERICH3	8
ERICH3-AS1	7
CRYZ	9
TYW3	9
SLC44A5	8
ACADM	1
RABGGTB	1
MSH4	4
ASB17	3
ST6GALNAC3	5
ST6GALNAC5	8
PIGK	9
AK5	8
USP33	9
NEXN-AS1	4
NEXN	4
FUBP1	9
DNAJB4	10
GIPC2	10
PTGFR	5
IFI44L	1
IFI44	1
ADGRL4	5
ADGRL2	8
LINC01362	5
LINC01361	6
TTLL7	8
PRKACB	8
SAMD13	9
DNASE2B	10
RPF1	1
GNG5	1
CTBS	1
LINC01555	1
SSX2IP	8
LPAR3	3
MCOLN2	2
MCOLN3	5
SYDE2	5
C1orf52	7
BCL10	1
DDAH1	8
ZNHIT6	2
COL24A1	5
ODF2L	9
CLCA2	4
CLCA1	3
CLCA4	5
SH3GLB1	9
HS2ST1	9
LMO4	1
LINC01364	5
PKN2-AS1	8
PKN2	7
GTF2B	9
GBP3	4
GBP1	9
GBP2	2
GBP7	3
GBP4	9
GBP5	2
GBP6	6
LRRC8B	10
LRRC8D	1
ZNF326	1
ZNF644	7
HFM1	6
CDC7	10
TGFBR3	6
BRDT	3
EPHX4	8
SETSIP	10
BTBD8	8
C1orf146	6
GLMN	9
RPAP2	9
GFI1	2
EVI5	7
RPL5	7
MTF2	7
TMED5	1
CCDC18	1
DR1	1
FNBP1L	9
BCAR3	4
DNTTIP2	1
GCLM	9
ABCA4	6
ARHGAP29	6
ABCD3	9
SLC44A3	3
CNN3	10
ALG14	6
PTBP2	1
DPYD	10
DPYD-AS1	10
MIR137HG	8
SNX7	2
PLPPR5	1
PLPPR4	8
PALMD	5
FRRS1	9
AGL	7
SLC35A3	2
MFSD14A	1
SASS6	7
TRMT13	9
LRRC39	7
DBT	9
RTCA-AS1	7
RTCA	7
CDC14A	9
GPR88	8
LINC01349	5
EXTL2	1
SLC30A7	9
DPH5	9
S1PR1	6
LINC01307	2
OLFM3	8
COL11A1	10
RNPC3	7
AMY2B	2
AMY2A	2
PRMT6	7
NTNG1	8
VAV3	6
VAV3-AS1	6
SLC25A24	9
FAM102B	4
HENMT1	7
PRPF38B	7
FNDC7	2
STXBP3	9
AKNAD1	7
GPSM2	5
WDR47	9
TAF13	7
TMEM167B	7
C1orf194	5
CELSR2	8
PSRC1	1
MYBPHL	8
SORT1	3
PSMA5	7
SYPL2	9
ATXN7L2	8
CYB561D1	4
AMIGO1	8
GPR61	8
GNAI3	9
GNAT2	2
AMPD2	10
GSTM4	7
GSTM2	8
GSTM5	10
GSTM3	5
EPS8L3	6
CSF1	5
AHCYL1	7
STRIP1	2
ALX3	6
LINC01397	6
SLC6A17	8
KCNC4	8
RBM15	1
SLC16A4	5
LAMTOR5	1
KCNA2	8
KCNA3	10
CD53	7
LRIF1	1
DRAM2	1
CEPT1	9
DENND2D	10
CHI3L2	2
CHIA	10
PIFO	2
OVGP1	8
WDR77	10
C1orf162	10
TMIGD3	7
RAP1A	9
DDX20	9
KCND3	8
CTTNBP2NL	7
WNT2B	4
ST7L	9
CAPZA1	9
MOV10	9
RHOC	1
LINC01356	2
SLC16A1	7
SLC16A1-AS1	2
LRIG2	7
MAGI3	10
PHTF1	1
RSBN1	8
PTPN22	6
AP4B1-AS1	5
BCL2L15	7
AP4B1	1
DCLRE1B	8
HIPK1-AS1	6
HIPK1	1
OLFML3	7
SYT6	4
TRIM33	7
BCAS2	4
DENND2C	5
AMPD1	10
NRAS	1
CSDE1	1
SIKE1	8
SYCP1	3
TSPAN2	10
NGF	10
VANGL1	5
CASQ2	3
NHLH2	5
SLC22A15	2
MAB21L3	8
ATP1A1	8
CD58	3
IGSF3	8
CD2	6
PTGFRN	10
CD101	2
TTF2	3
TRIM45	1
VTCN1	6
LINC01525	3
MAN1A2	9
GDAP2	9
WDR3	9
SPAG17	5
TBX15	6
WARS2	3
WARS2-IT1	7
HAO2	2
ZNF697	1
PHGDH	8
HMGCS2	3
NOTCH2	9
SEC22B	10
NBPF26	2
LINC00623	3
FCGR1B	9
FAM72B	10
SRGAP2C	2
SRGAP2-AS1	7
NBPF15	2
SRGAP2B	2
NBPF20	2
GPR89A	9
PDZK1	5
CD160	6
RNF115	4
POLR3C	4
NUDT17	7
PIAS3	9
ANKRD35	5
ITGA10	6
PEX11B	7
RBM8A	1
LIX1L	9
ANKRD34A	1
POLR3GL	1
TXNIP	8
NBPF10	7
NBPF12	9
PRKAB2	9
FMO5	5
CHD1L	9
LINC00624	5
BCL9	2
ACP6	4
GJA5	6
GPR89B	2
NBPF11	9
NBPF14	2
PDE4DIP	6
NBPF9	2
FCGR1A	10
BOLA1	7
SV2A	8
SF3B4	1
MTMR11	1
OTUD7B	3
VPS45	9
PLEKHO1	7
ANP32E	8
CA14	5
APH1A	1
C1orf54	4
CIART	1
MRPS21	1
PRPF3	2
RPRD2	4
TARS2	3
ECM1	8
FALEC	6
ADAMTSL4	10
MCL1	9
ENSA	4
GOLPH3L	7
HORMAD1	10
CTSS	1
CTSK	9
ARNT	9
SETDB1	4
CERS2	1
ANXA9	4
BNIPL	8
C1orf56	1
CDC42SE1	1
MLLT11	1
GABPB2	6
SEMA6C	8
SCNM1	7
LYSMD1	7
VPS72	1
PIP5K1A	3
PSMD4	9
ZNF687	9
PI4KB	2
RFX5	1
SELENBP1	7
PSMB4	1
POGZ	7
CGN	6
TUFT1	2
SNX27	9
CELF3	8
RIIAD1	7
MRPL9	1
OAZ3	2
TDRKH	4
RORC	3
THEM4	2
S100A10	1
S100A11	1
TCHH	2
FLG-AS1	4
HRNR	3
FLG	5
FLG2	8
LINC01527	8
S100A9	10
S100A12	3
S100A8	10
S100A6	1
S100A4	8
S100A2	2
S100A16	2
S100A14	7
S100A13	7
S100A1	1
CHTOP	1
SNAPIN	1
ILF2	1
NPR1	4
INTS3	10
SLC27A3	1
GATAD2B	4
DENND4B	4
CRTC2	1
SLC39A1	1
CREB3L4	1
JTB	1
RPS27	1
NUP210L	6
TPM3	3
C1orf189	6
C1orf43	4
UBAP2L	9
HAX1	7
AQP10	8
ATP8B2	2
IL6R	4
SHE	7
TDRD10	4
UBE2Q1	8
CHRNB2	8
ADAR	9
KCNN3	3
PMVK	1
PBXIP1	2
PYGO2	8
SHC1	3
CKS1B	10
FLAD1	1
ZBTB7B	10
DCST2	3
DCST1	4
ADAM15	10
EFNA3	1
EFNA1	5
SLC50A1	10
DPM3	1
KRTCAP2	8
TRIM46	8
THBS3	9
MTX1	10
GBA	10
FAM189B	1
SCAMP3	7
CLK2	10
HCN3	8
PKLR	3
FDPS	4
RUSC1-AS1	7
RUSC1	1
ASH1L	4
ASH1L-AS1	7
MSTO1	2
YY1AP1	2
DAP3	4
GON4L	3
SYT11	8
RIT1	9
ARHGEF2	4
SSR2	1
UBQLN4	8
LAMTOR2	1
RAB25	2
MEX3A	4
LMNA	6
SEMA4A	2
SLC25A44	3
PAQR6	8
SMG5	10
TMEM79	1
GLMP	1
CCT3	9
TSACC	2
RHBG	4
MEF2D	2
IQGAP3	10
TTC24	6
GPATCH4	2
HAPLN2	8
BCAN	8
NES	10
CRABP2	10
ISG20L2	10
RRNAD1	9
MRPL24	1
HDGF	10
PRCC	9
SH2D2A	6
NTRK1	5
INSRR	6
LRRC71	2
ARHGEF11	4
ETV3L	5
ETV3	4
FCRL5	6
FCRL4	10
FCRL3	10
FCRL2	6
FCRL1	2
CD5L	10
CD1D	3
SPTA1	3
MNDA	7
PYHIN1	6
IFI16	9
AIM2	2
CADM3	8
CADM3-AS1	8
ACKR1	8
FCER1A	5
DUSP23	1
SLAMF8	10
CFAP45	3
TAGLN2	10
IGSF9	10
LINC01133	10
KCNJ10	2
KCNJ9	8
IGSF8	1
ATP1A2	6
ATP1A4	3
CASQ1	7
PEA15	1
DCAF8	1
PEX19	10
COPA	9
NCSTN	8
NHLH1	1
VANGL2	2
SLAMF6	3
CD84	7
SLAMF1	2
CD48	10
SLAMF7	6
LY9	6
CD244	4
F11R	1
USF1	7
ARHGAP30	3
KLHDC9	1
PFDN2	9
NIT1	7
DEDD	3
UFC1	1
USP21	1
PPOX	1
B4GALT3	1
ADAMTS4	7
NDUFS2	1
FCER1G	1
TOMM40L	2
NR1I3	3
PCP4L1	8
MPZ	1
SDHC	10
CFAP126	5
FCGR2A	10
FCGR3A	10
FCGR2B	10
FCRLB	1
DUSP12	1
ATF6	10
OLFML2B	10
NOS1AP	7
C1orf226	7
SH2D1B	6
UHMK1	1
UAP1	6
DDR2	3
HSD17B7	4
CCDC190	2
RGS4	8
NUF2	1
PBX1	5
LMX1A	6
RXRG	3
LRRC52	3
MGST3	7
ALDH9A1	1
TMCO1	7
UCK2	3
FAM78B	10
POGK	9
TADA1	7
ILDR2	8
MAEL	10
GPA33	7
LINC01363	6
POU2F1	7
CD247	6
CREG1	7
RCSD1	3
MPZL1	3
ADCY10	10
MPC2	10
DCAF6	10
GPR161	2
TIPRL	9
SFT2D2	9
TBX19	9
LINC00626	7
ATP1B1	1
NME7	1
BLZF1	9
CCDC181	8
SLC19A2	3
SELP	4
C1orf112	7
SELL	10
SELE	10
METTL18	7
SCYL3	7
KIFAP3	8
METTL11B	3
GORAB	7
PRRX1	2
MROH9	8
FMO3	2
FMO2	6
FMO1	6
FMO4	4
PRRC2C	2
MYOC	10
VAMP4	1
DNM3	8
DNM3OS	2
PIGC	7
C1orf105	8
SUCO	9
TNFSF18	9
TNFSF4	2
PRDX6	9
SLC9C2	6
KLHL20	4
CENPL	10
DARS2	2
GAS5-AS1	5
ZBTB37	9
SERPINC1	10
RC3H1	7
RABGAP1L	7
CACYBP	8
MRPS14	7
TNN	6
KIAA0040	3
TNR	8
PAPPA2	3
ASTN1	7
BRINP2	7
SEC16B	1
RASAL2-AS1	5
RASAL2	7
TEX35	5
C1orf220	10
RALGPS2	10
ANGPTL1	7
FAM20B	9
TOR3A	9
ABL2	3
SOAT1	9
AXDND1	7
NPHS2	6
TDRD5	3
FAM163A	6
TOR1AIP2	9
TOR1AIP1	5
CEP350	2
QSOX1	3
LHX4	5
ACBD6	9
OVAAL	4
XPR1	9
KIAA1614	2
STX6	10
MR1	4
IER5	10
CACNA1E	8
ZNF648	4
LINC01344	3
GLUL	10
RGSL1	10
RNASEL	7
RGS16	3
RGS8	1
NPL	4
DHX9	9
SHCBP1L	3
LAMC1	10
LAMC2	3
NMNAT2	8
SMG7	9
NCF2	3
ARPC5	1
RGL1	3
APOBEC4	5
COLGALT2	8
TSEN15	9
C1orf21	8
EDEM3	10
RNF2	7
TRMT1L	9
SWT1	9
IVNS1ABP	9
LINC01350	3
HMCN1	6
PRG4	5
TPR	2
PDC	5
PTGS2	4
PACERR	4
PLA2G4A	9
LINC01035	6
BRINP3	10
LINC01351	7
RGS18	7
RGS21	3
RGS1	8
RGS13	5
RGS2	7
UCHL5	9
GLRX2	7
CDC73	1
B3GALT2	8
LINC01031	6
KCNT2	8
CFH	6
CFHR5	10
ASPM	10
ZBTB41	9
CRB1	6
DENND1B	9
C1orf53	5
LHX9	3
NEK7	1
PTPRC	1
MIR181A1HG	10
LINC01222	5
LINC01221	2
NR5A2	6
LINC00862	10
ZNF281	1
KIF14	10
DDX59	7
CAMSAP2	9
KIF21B	4
CACNA1S	3
ASCL5	2
TMEM9	8
IGFN1	2
PKP1	10
TNNT2	8
LAD1	3
TNNI1	4
PHLDA3	8
CSRP1	10
NAV1	7
IPO9-AS1	5
IPO9	2
SHISA4	8
LMOD1	6
TIMM17A	1
RNPEP	7
ELF3	2
GPR37L1	10
ARL8A	8
PTPN7	10
LGR6	6
UBE2T	1
PPP1R12B	10
SYT2	10
KDM5B	1
PCAT6	10
RABIF	9
KLHL12	1
ADIPOR1	1
CYB5R1	1
TMEM183A	1
PPFIA4	8
ADORA1	5
CHI3L1	10
CHIT1	3
LINC01353	1
LINC01136	7
BTG2	4
FMOD	6
PRELP	6
OPTC	3
ATP2B4	3
LAX1	2
SNRPE	7
LINC00303	2
SOX13	3
ETNK2	4
REN	6
GOLT1A	10
PLEKHA6	8
PPP1R15B	9
PIK3C2B	4
MDM4	7
LRRN2	8
NFASC	8
CNTN2	8
TMEM81	8
RBBP5	7
DSTYK	4
TMCC2	8
NUAK2	4
KLHDC8A	8
LEMD1-AS1	5
LEMD1	3
CDK18	2
ELK4	1
SLC45A3	1
NUCKS1	8
RAB29	4
SLC41A1	3
PM20D1	5
SLC26A9	6
RAB7B	4
CTSE	3
FAM72A	7
SRGAP2	7
IKBKE	3
C1orf147	1
RASSF5	3
EIF2D	1
DYRK3	10
MAPKAPK2	3
IL10	7
IL19	4
FCMR	6
PIGR	5
PFKFB2	4
YOD1	9
C4BPB	3
C4BPA	6
CD55	9
CR2	6
CR1	6
CR1L	6
CD46	7
CD34	6
PLXNA2	6
CAMK1G	8
LAMB3	2
G0S2	1
HSD11B1	5
TRAF3IP3	4
C1orf74	2
IRF6	2
SYT14	8
SERTAD4-AS1	5
SERTAD4	2
HHAT	2
KCNH1	8
RCOR3	9
TRAF5	7
LINC00467	7
RD3	5
SLC30A1	1
NEK2	7
LPGAT1	9
INTS7	9
DTL	10
PPP2R5A	9
NENF	1
ATF3	10
BATF3	10
NSL1	9
TATDN3	4
SPATA45	6
FLVCR1	9
VASH2	5
ANGEL2	9
RPS6KC1	9
PROX1	8
SMYD2	9
PTPN14	7
CENPF	10
KCNK2	6
KCTD3	8
USH2A	6
ESRRG	7
GPATCH2	7
SPATA17	6
LINC00210	5
RRP15	2
TGFB2-AS1	6
TGFB2	6
LYPLAL1	9
SLC30A10	6
BPNT1	7
IARS2	9
RAB3GAP2	9
MARK1	8
C1orf115	8
HLX-AS1	3
HLX	2
DUSP10	10
HHIPL2	2
TAF1A	1
TAF1A-AS1	7
MIA3	9
AIDA	10
BROX	1
FAM177B	5
DISP1	7
TLR5	2
SUSD4	5
CAPN8	3
CAPN2	3
TP53BP2	4
FBXO28	2
DEGS1	7
NVL	4
CNIH4	10
WDR26	9
CNIH3	7
DNAH14	8
LBR	9
ENAH	8
SRP9	1
EPHX1	10
TMEM63A	3
LEFTY1	1
LEFTY2	5
SDE2	9
ACBD3	9
LIN9	9
PARP1	2
ITPKB	4
ITPKB-AS1	7
PSEN2	10
CDC42BPA	8
ZNF678	4
SNAP47	8
JMJD4	3
PRSS38	2
WNT9A	10
WNT3A	3
ARF1	1
C1orf35	1
MRPL55	1
GUK1	1
GJC2	8
IBA57	3
OBSCN	2
TRIM11	2
TRIM17	7
RNF187	8
RHOU	3
TMEM78	6
RAB4A	9
CCSAP	1
ACTA1	1
NUP133	7
ABCB10	4
TAF5L	9
URB2	3
GALNT2	4
PGBD5	8
COG2	9
AGT	6
CAPN9	3
C1orf198	10
TTC13	7
ARV1	1
FAM89A	3
TRIM67	8
C1orf131	4
GNPAT	9
EXOC8	9
SPRTN	7
EGLN1	9
LINC00582	3
DISC1	7
SIPA1L2	7
MAP10	7
NTPCR	7
KCNK1	8
SLC35F3	8
COA6	9
TARBP1	7
LINC01354	10
IRF2BP2	1
LINC00184	7
LINC01132	2
LINC01348	3
TOMM20	8
RBM34	7
ARID4B	9
GGPS1	8
B3GALNT2	4
GNG4	10
LYST	7
NID1	6
GPR137B	4
ERO1B	7
EDARADD	3
LGALS8	9
HEATR1	9
ACTN2	8
MTR	9
RYR2	8
CHRM3	8
FMN2	10
GREM2	10
RGS7	8
FH	7
KMO	10
OPN3	2
WDR64	6
EXO1	10
MAP1LC3C	3
PLD5	10
CEP170	1
SDCCAG8	9
AKT3	7
ZBTB18	8
C1orf100	6
DESI2	9
COX20	9
HNRNPU	8
EFCAB2	9
KIF26B	7
SMYD3	4
TFB2M	5
CNST	2
SCCPDH	7
AHCTF1	9
ZNF670-ZNF695	10
ZNF669	7
ZNF124	10
ZNF496	2
NLRP3	4
GCSAML	5
TRIM58	7
OR2L13	5
SH3BP5L	10
ZNF672	9
ZNF692	10
PGBD2	4
FAM110C	2
SH3YL1	9
ACP1	1
TMEM18	7
SNTG2	10
TPO	5
AC144450.1	10
PXDN	8
MYT1L	8
MYT1L-AS1	5
LINC01250	8
TRAPPC12	2
TRAPPC12-AS1	7
ADI1	1
RNASEH1	10
RNASEH1-AS1	7
RPS7	7
COLEC11	10
ALLC	10
DCDC2C	6
LINC01304	3
LINC01249	2
AC107057.1	6
SOX11	8
LINC00487	9
NRIR	9
CMPK2	1
RSAD2	7
RNF144A	8
LINC00298	2
LINC00299	6
ID2-AS1	5
ID2	1
KIDINS220	9
MBOAT2	8
ASAP2	6
ITGB1BP1	9
CPSF3	4
IAH1	1
ADAM17	9
YWHAQ	1
TAF1B	9
GRHL1	2
KLF11	2
CYS1	6
RRM2	7
HPCAL1	4
ODC1	7
NOL10	9
RN7SL832P	4
ATP6V1C2	6
PDIA6	9
KCNF1	8
AC062028.1	8
C2orf50	5
ROCK2	1
LINC00570	7
E2F6	9
GREB1	5
NTSR2	4
LPIN1	2
MIR3681HG	10
TRIB2	10
LINC00276	8
AC016730.1	5
NBAS	9
AC008278.2	4
DDX1	1
MYCNUT	6
MYCNOS	6
MYCN	5
GACAT3	3
AC010745.2	6
AC010880.1	4
RAD51AP2	9
VSNL1	8
SMC6	1
GEN1	8
KCNS3	2
RDH14	7
LINC01376	2
OSR1	6
AC010096.1	4
LINC00954	2
TTC32	9
WDR35	9
MATN3	5
LAPTM4A	1
AC098828.2	10
SDC1	10
PUM2	9
RHOB	7
HS1BP3	6
GDF7	8
LDAH	9
APOB	10
AC012506.4	10
KLHL29	8
AC011239.1	6
ATAD2B	9
UBXN2A	4
MFSD2B	6
FKBP1B	1
SF3B6	1
FAM228B	3
TP53I3	10
PFN4	5
FAM228A	1
ITSN2	9
AC009228.1	7
NCOA1	9
PTRHD1	1
CENPO	10
ADCY3	10
DNAJC27	4
DNAJC27-AS1	2
EFR3B	5
POMC	1
LINC01381	7
DNMT3A	4
DTNB	2
ASXL2	9
KIF3C	3
RAB10	4
GAREM2	4
HADHA	9
HADHB	9
ADGRF3	7
DRC1	5
OTOF	5
CIB4	2
KCNK3	2
CENPA	2
DPYSL5	8
MAPRE3	8
TMEM214	10
AGBL5	7
AGBL5-AS1	4
OST4	1
EMILIN1	1
KHK	4
CGREF1	1
ABHD1	10
PREB	1
TCF23	3
SLC5A6	10
ATRAID	1
CAD	10
SLC30A3	8
DNAJC5G	10
TRIM54	8
UCN	8
MPV17	2
GTF3C2	4
GTF3C2-AS1	2
EIF2B4	10
SNX17	8
ZNF513	1
PPM1G	9
NRBP1	9
KRTCAP3	2
IFT172	9
FNDC4	8
GCKR	6
C2orf16	6
ZNF512	6
CCDC121	7
GPN1	8
SUPT7L	1
SLC4A1AP	1
LINC01460	2
MRPL33	1
RBKS	4
AC093690.1	7
FOSL2	10
PLB1	3
PPP1CB	2
SPDYA	9
TRMT61B	7
WDR43	9
CLIP4	5
ALK	10
YPEL5	1
LBH	4
LCLAT1	7
CAPN13	10
GALNT14	8
CAPN14	4
EHD3	8
XDH	6
SRD5A2	10
MEMO1	7
DPY30	7
SPAST	9
SLC30A6	9
NLRC4	10
YIPF4	7
BIRC6	9
BIRC6-AS1	2
TTC27	4
LTBP1	6
RASGRP3	2
FAM98A	9
LINC01320	5
AC012593.1	5
CRIM1	8
FEZ2	7
VIT	6
STRN	9
HEATR5B	9
GPATCH11	9
EIF2AK2	9
SULT6B1	6
CEBPZOS	9
CEBPZ	9
NDUFAF7	7
PRKD3	3
QPCT	7
CDC42EP3	2
AC006369.2	7
LINC00211	3
RMDN2	4
RMDN2-AS1	5
CYP1B1	6
CYP1B1-AS1	10
ATL2	9
HNRNPLL	1
GALM	4
SRSF7	7
GEMIN6	7
DHX57	4
MORN2	7
ARHGEF33	5
SOS1	9
CDKL4	3
MAP4K3	9
TMEM178A	8
THUMPD2	7
SLC8A1-AS1	5
SLC8A1	9
C2orf91	5
PKDCC	9
EML4	7
COX7A2L	8
KCNG3	2
MTA3	7
OXER1	7
HAAO	7
AC016735.1	8
ZFP36L2	7
THADA	9
PLEKHH2	4
C1GALT1C1L	7
DYNC2LI1	7
ABCG5	6
ABCG8	5
LRPPRC	1
PPM1B	9
SLC3A1	8
PREPL	8
CAMKMT	2
SRBD1	10
PRKCE	3
EPAS1	6
ATP6V1E2	4
RHOQ	4
PIGF	9
CRIPT	1
LINC01119	5
MCFD2	9
TTC7A	6
AC093732.1	5
CALM2	8
EPCAM	6
MSH2	8
KCNK12	8
MSH6	2
FBXO11	9
FOXN2	9
PPP1R21	9
FSHR	3
NRXN1	8
ASB3	7
CHAC2	5
ERLEC1	1
PSME4	1
ACYP2	4
TSPYL6	5
C2orf73	2
SPTBN1	8
EML6	8
RTN4	1
[truncated: 15,130 more rows]

## Sheet: 6b
genes	cluster
FAM87B	5
FAM41C	7
SAMD11	10
NOC2L	4
KLHL17	8
PLEKHN1	10
PERM1	8
HES4	5
ISG15	5
AGRN	4
C1orf159	7
TTLL10-AS1	10
TTLL10	7
TNFRSF18	4
TNFRSF4	4
SDF4	8
B3GALT6	8
UBE2J2	2
SCNN1D	4
ACAP3	4
PUSL1	8
CPTP	8
TAS1R3	5
DVL1	8
MXRA8	8
AURKAIP1	8
CCNL2	5
MRPL20	5
ANKRD65	4
VWA1	8
ATAD3C	4
ATAD3B	8
ATAD3A	4
TMEM240	5
SSU72	8
MIB2	8
MMP23B	4
CDK11B	7
SLC35E2B	10
CDK11A	5
NADK	7
GNB1	7
CALML6	8
TMEM52	8
CFAP74	10
GABRD	4
PRKCZ	4
FAAP20	8
SKI	7
MORN1	3
RER1	8
PEX10	5
PLCH2	4
PANK4	5
HES5	5
TNFRSF14	4
MMEL1	4
TTC34	3
PRDM16	7
ARHGEF16	4
MEGF6	3
TPRG1L	8
WRAP73	5
TP73	7
CCDC27	7
SMIM1	1
LRRC47	8
CEP104	2
DFFB	6
C1orf174	5
LINC01134	10
AJAP1	4
NPHP4	7
KCNAB2	4
CHD5	4
RPL22	3
RNF207	8
ICMT	8
LINC00337	7
GPR153	4
ACOT7	3
HES2	7
ESPN	7
TNFRSF25	4
PLEKHG5	4
NOL9	3
TAS1R1	7
ZBTB48	5
KLHL21	6
PHF13	2
THAP3	2
DNAJC11	3
CAMTA1	10
VAMP3	6
PER3	2
UTS2	1
TNFRSF9	7
PARK7	1
ERRFI1	9
SLC45A1	8
RERE	7
ENO1	8
ENO1-AS1	5
CA6	7
SLC2A7	7
SLC2A5	7
GPR157	7
MIR34AHG	10
H6PD	9
SPSB1	9
SLC25A33	2
TMEM201	8
PIK3CD	7
PIK3CD-AS2	7
CLSTN1	4
CTNNBIP1	3
LZIC	5
NMNAT1	7
RBP7	3
UBE4B	3
KIF1B	2
PGD	9
DFFA	9
PEX14	9
CASZ1	3
C1orf127	7
TARDBP	8
MASP2	1
SRM	5
EXOSC10	3
MTOR	10
MTOR-AS1	1
ANGPTL7	1
UBIAD1	2
FBXO2	1
FBXO44	8
FBXO6	6
MAD2L2	8
DRAXIN	10
AGTRAP	8
C1orf167	7
MTHFR	10
CLCN6	5
NPPA	1
KIAA2013	5
PLOD1	4
MFN2	3
MIIP	8
TNFRSF8	7
TNFRSF1B	10
VPS13D	9
DHRS3	3
AADACL4	7
AADACL3	3
C1orf158	10
PRAMEF20	7
LRRC38	7
PDPN	6
PRDM2	6
KAZN	7
TMEM51-AS1	3
TMEM51	2
C1orf195	2
FHAD1	10
EFHD2	4
CTRC	4
CELA2A	3
CELA2B	1
CASP9	2
DNAJC16	9
AGMAT	7
DDI2	7
PLEKHM2	9
SLC25A34	8
TMEM82	7
FBLIM1	7
UQCRHL	8
SPEN	3
ZBTB17	8
HSPB7	4
CLCNKA	4
CLCNKB	8
FAM131C	4
EPHA2	9
ARHGEF19	5
FBXO42	7
SZRD1	3
SPATA21	7
NECAP2	2
NBPF1	9
CROCC	10
ATP13A2	4
SDHB	2
PADI2	9
PADI1	10
PADI3	7
PADI4	7
PADI6	7
RCC2	5
ARHGEF10L	10
ACTL8	7
IGSF21	10
KLHDC7A	1
PAX7	7
IFFO2	9
UBR4	3
EMC1	6
MRTO4	5
AKR7A3	5
AKR7A2	1
CAPZB	7
NBL1	8
HTR6	4
TMCO4	7
OTUD3	3
PLA2G5	2
PLA2G2D	7
PLA2G2C	3
UBXN10	3
VWA5B1	1
LINC01141	10
CAMK2N1	8
MUL1	8
FAM43B	4
CDA	7
PINK1	3
DDOST	5
KIF17	4
SH2D5	4
HP1BP3	6
EIF4G3	2
ECE1	7
NBPF3	2
ALPL	10
RAP1GAP	4
USP48	9
LDLRAD2	7
HSPG2	3
CELA3B	7
CDC42	8
WNT4	3
ZBTB40	10
EPHA8	4
C1QA	4
C1QC	4
C1QB	9
EPHB2	3
LACTBL1	10
KDM1A	2
LUZP1	2
LINC01355	5
HNRNPR	6
ZNF436	6
ZNF436-AS1	1
TCEA3	9
ASAP3	3
E2F2	7
ID3	1
MDS2	7
RPL11	5
PITHD1	8
LYPLA2	4
GALE	2
HMGCL	2
FUCA1	2
CNR2	7
PNRC2	6
SRSF10	5
MYOM3	7
IL22RA1	7
IFNLR1	3
GRHL3	6
STPG1	10
NIPAL3	7
RCAN3	7
NCMAP	7
SRRM1	6
CLIC4	9
RUNX3	4
SYF2	5
RSRP1	5
RHD	1
TMEM50A	5
RHCE	7
LDLRAP1	9
MAN1C1	10
MTFR1L	5
AUNIP	9
PAQR7	1
STMN1	8
PAFAH2	7
EXTL1	4
SLC30A2	7
TRIM63	7
PDIK1L	2
FAM110D	3
ZNF593	1
CNKSR1	8
CATSPER4	3
CEP85	7
SH3BGRL3	8
UBXN11	5
CD52	10
ZNF683	3
LIN28A	10
DHDDS	2
HMGN2	4
RPS6KA1	10
ARID1A	3
PIGV	8
ZDHHC18	9
GPN2	3
GPATCH3	3
NUDC	8
KDF1	10
TRNP1	4
SLC9A1	9
WDTC1	3
TMEM222	8
SYTL1	10
MAP3K6	9
FCN3	7
GPR3	9
WASF2	3
AHDC1	3
FGR	9
IFI6	8
FAM76A	5
STX12	2
PPP1R8	3
THEMIS2	9
RPA2	7
SMPDL3B	7
XKR8	8
EYA3	2
PTAFR	10
DNAJC8	8
SESN2	9
MED18	2
PHACTR4	2
RCC1	10
TRNAU1AP	3
SNHG12	5
TAF12	2
RAB42	7
GMEB1	7
YTHDF2	6
OPRD1	4
EPB41	7
TMEM200B	4
SRSF4	2
MECR	3
PTPRU	3
MATN1	7
MATN1-AS1	3
LAPTM5	10
SDC3	4
PUM1	3
NKAIN1	7
SNRNP40	2
ZCCHC17	3
FABP3	4
SERINC2	3
TINAGL1	4
HCRTR1	4
PEF1	4
COL16A1	8
ADGRB2	8
SPOCD1	9
PTP4A2	9
KHDRBS1	9
TMEM39B	9
KPNA6	7
TXLNA	9
CCDC28B	5
IQCC	8
DCDC2B	1
TMEM234	5
EIF3I	8
FAM167B	8
LCK	7
HDAC1	2
MARCKSL1	8
TSSK3	3
FAM229A	8
BSDC1	3
ZBTB8A	1
ZBTB8OS	3
RBBP4	6
SYNC	1
KIAA1522	3
S100PBP	6
FNDC5	3
HPCA	8
TMEM54	8
RNF19B	7
AK2	2
AZIN2	5
TRIM62	3
ZNF362	3
A3GALT2	7
PHC2	9
ZSCAN20	7
CSMD2	4
C1orf94	7
SMIM12	9
GJB5	9
GJB3	1
GJA4	4
DLGAP3	4
ZMYM6	5
ZMYM1	9
SFPQ	6
ZMYM4	6
ZMYM4-AS1	1
KIAA0319L	3
NCDN	4
TFAP2E	3
PSMB2	8
C1orf216	8
CLSPN	7
AGO4	2
AGO1	2
AGO3	2
TEKT2	8
COL8A2	10
TRAPPC3	5
MAP7D1	4
THRAP3	9
SH3D21	5
STK40	3
LSM10	1
OSCP1	2
MRPS15	5
CSF3R	10
GRIK3	4
LINC01137	2
ZC3H12A	6
MEAF6	5
SNIP1	3
DNALI1	5
GNL2	2
RSPO1	7
C1orf109	2
CDCA8	7
EPHA10	4
MANEAL	8
YRDC	5
C1orf122	1
MTF1	2
INPP5B	3
SF3A3	8
FHL3	2
POU3F1	5
RRAGC	8
RHBDL2	1
AKIRIN1	6
NDUFS5	8
MACF1	9
BMP8A	3
PABPC4	6
HEYL	5
NT5C1A	2
HPCAL4	4
PPIE	3
BMP8B	4
TRIT1	5
MYCL	4
MFSD2A	1
CAP1	6
PPT1	8
RLF	9
TMCO2	7
ZMPSTE24	6
COL9A2	5
SMAP2	10
ZFP69B	6
ZFP69	1
EXO5	2
ZNF684	5
RIMS3	4
NFYC-AS1	2
NFYC	2
KCNQ4	7
CITED4	4
CTPS1	6
SLFNL1-AS1	1
SLFNL1	10
SCMH1	2
FOXO6	8
HIVEP3	10
FOXJ3	9
RIMKLA	4
ZMYND12	3
PPCS	5
CCDC30	10
PPIH	2
YBX1	5
CLDN19	2
P3H1	2
SVBP	1
ERMAP	2
ZNF691	5
SLC2A1	4
SLC2A1-AS1	2
FAM183A	1
EBNA1BP2	5
CFAP57	7
TMEM125	4
TIE1	7
MPL	4
CDC20	7
ELOVL1	8
MED8	5
SZT2	7
SZT2-AS1	8
HYI	8
PTPRF	3
KDM4A-AS1	1
ST3GAL3	5
ARTN	5
IPO13	8
DPH2	5
ATP6V0B	8
B4GALT2	8
CCDC24	5
SLC6A9	8
KLF17	7
DMAP1	8
ERI3	10
RNF220	7
TMEM53	3
KIF2C	7
RPS8	1
BEST4	1
PLK3	9
BTBD19	7
PTCH2	10
EIF2B3	9
HECTD3	8
UROD	8
ZSWIM5	2
LINC01144	8
HPDL	1
MUTYH	10
TOE1	5
TESK2	10
MMACHC	2
PRDX1	8
AKR1A1	1
NASP	2
CCDC17	5
GPBP1L1	2
TMEM69	6
IPP	3
MAST2	3
PIK3R3	8
TSPAN1	8
POMGNT1	8
LURAP1	7
RAD54L	3
LRRC41	3
UQCRH	5
NSUN4	3
FAAH	4
MKNK1-AS1	1
MKNK1	2
ATPAF1	3
TEX38	8
EFCAB14-AS1	1
EFCAB14	6
CYP4B1	10
CYP4X1	4
CYP4Z1	4
CYP4A22-AS1	2
LINC00853	5
TAL1	10
STIL	3
CMPK1	8
LINC01389	10
TRABD2B	7
SLC5A9	1
SPATA6	3
AGBL4	3
ELAVL4	4
DMRTA2	5
FAF1	9
CDKN2C	8
C1orf185	10
LINC01562	3
RNF11	4
TTC39A	10
TTC39A-AS1	7
EPS15	9
OSBPL9	2
NRDC	2
RAB3B	4
TXNDC12	5
BTF3L4	3
ZFYVE9	2
CC2D1B	2
ORC1	7
PRPF38A	6
GPX7	5
COA7	2
ZYG11B	6
ZYG11A	7
ECHDC2	2
SCP2	2
PODN	3
SLC1A7	7
CPT2	3
MAGOH	5
LRP8	6
DMRTB1	7
GLIS1	10
NDC1	10
YIPF1	9
DIO1	2
HSPB11	6
LRRC42	6
LDLRAD1	3
TMEM59	5
TCEANC2	10
MRPL37	4
SSBP3	7
ACOT11	2
FAM151A	1
MROH7-TTC4	6
TTC4	8
PARS2	2
TTC22	10
LEXM	10
DHCR24	4
TMEM61	9
PCSK9	7
USP24	6
PLPP3	2
PRKAA2	6
C8A	7
C8B	7
DAB1	4
DAB1-AS1	4
MYSM1	6
JUN	1
LINC01135	10
LINC01358	7
FGGY	3
HOOK1	4
CYP2J2	6
C1orf87	9
NFIA	6
NFIA-AS2	5
TM2D1	5
L1TD1	7
KANK4	7
USP1	8
DOCK7	6
ATG4C	6
ALG6	3
ITGB3BP	6
EFCAB7	8
PGM1	2
ROR1	2
ROR1-AS1	1
UBE2U	10
CACHD1	6
RAVER2	5
JAK1	5
AK4	6
DNAJC6	9
LEPR	3
PDE4B	6
SGIP1	6
INSL5	5
MIER1	6
SLC35D1	6
C1orf141	7
IL23R	7
IL12RB2	4
SERBP1	6
GADD45A	9
GNG12	6
GNG12-AS1	1
DIRAS3	5
WLS	9
RPE65	10
DEPDC1	4
DEPDC1-AS1	7
LRRC7	1
LRRC40	6
SRSF11	5
ANKRD13C	9
HHLA3	3
CTH	2
PTGER3	3
ZRANB2-AS1	1
ZRANB2	5
NEGR1	8
LINC01360	3
LRRIQ3	6
TNNI3K	5
LRRC53	4
ERICH3	4
ERICH3-AS1	1
CRYZ	6
TYW3	6
SLC44A5	4
ACADM	5
RABGGTB	5
MSH4	6
ASB17	4
ST6GALNAC3	1
ST6GALNAC5	4
PIGK	8
AK5	4
USP33	6
NEXN-AS1	2
NEXN	9
FUBP1	6
DNAJB4	4
GIPC2	3
PTGFR	10
IFI44L	5
IFI44	5
ADGRL4	7
ADGRL2	4
LINC01362	10
LINC01361	7
TTLL7	4
PRKACB	6
SAMD13	5
DNASE2B	1
RPF1	8
GNG5	5
CTBS	8
LINC01555	4
SSX2IP	8
LPAR3	1
MCOLN2	3
MCOLN3	1
SYDE2	5
C1orf52	5
BCL10	5
DDAH1	6
ZNHIT6	9
COL24A1	4
ODF2L	8
CLCA2	7
CLCA1	7
CLCA4	4
SH3GLB1	9
HS2ST1	5
LMO4	8
LINC01364	1
PKN2-AS1	3
PKN2	2
GTF2B	3
GBP3	9
GBP1	9
GBP2	9
GBP7	1
GBP4	9
GBP5	9
GBP6	7
LRRC8B	9
LRRC8D	4
ZNF326	6
ZNF644	6
HFM1	6
CDC7	9
TGFBR3	9
BRDT	7
EPHX4	8
SETSIP	4
BTBD8	9
C1orf146	7
GLMN	2
RPAP2	2
GFI1	10
EVI5	6
RPL5	5
MTF2	5
TMED5	6
CCDC18	1
DR1	6
FNBP1L	5
BCAR3	7
DNTTIP2	6
GCLM	9
ABCA4	9
ARHGAP29	9
ABCD3	6
SLC44A3	9
CNN3	9
ALG14	10
PTBP2	6
DPYD	4
DPYD-AS1	4
MIR137HG	4
SNX7	5
PLPPR5	4
PLPPR4	1
PALMD	10
FRRS1	2
AGL	5
SLC35A3	4
MFSD14A	5
SASS6	5
TRMT13	5
LRRC39	5
DBT	3
RTCA-AS1	5
RTCA	2
CDC14A	9
GPR88	1
LINC01349	7
EXTL2	5
SLC30A7	9
DPH5	6
S1PR1	8
LINC01307	7
OLFM3	4
COL11A1	5
RNPC3	5
AMY2B	9
AMY2A	4
PRMT6	1
NTNG1	1
VAV3	6
VAV3-AS1	9
SLC25A24	9
FAM102B	7
HENMT1	8
PRPF38B	2
FNDC7	5
STXBP3	6
AKNAD1	5
GPSM2	6
WDR47	2
TAF13	8
TMEM167B	8
C1orf194	1
CELSR2	8
PSRC1	8
MYBPHL	4
SORT1	3
PSMA5	2
SYPL2	5
ATXN7L2	8
CYB561D1	5
AMIGO1	8
GPR61	8
GNAI3	9
GNAT2	6
AMPD2	8
GSTM4	5
GSTM2	8
GSTM5	4
GSTM3	1
EPS8L3	10
CSF1	9
AHCYL1	9
STRIP1	2
ALX3	10
LINC01397	3
SLC6A17	4
KCNC4	8
RBM15	4
SLC16A4	1
LAMTOR5	1
PROK1	4
KCNA2	8
KCNA3	4
CD53	10
LRIF1	6
DRAM2	9
CEPT1	6
DENND2D	9
CHI3L2	9
CHIA	7
PIFO	1
OVGP1	8
WDR77	4
C1orf162	6
TMIGD3	10
RAP1A	9
DDX20	8
KCND3	9
CTTNBP2NL	9
WNT2B	10
ST7L	9
CAPZA1	6
MOV10	3
RHOC	8
LINC01356	10
SLC16A1	10
SLC16A1-AS1	7
LRIG2	2
MAGI3	9
PHTF1	2
RSBN1	4
PTPN22	7
AP4B1-AS1	1
BCL2L15	5
AP4B1	5
DCLRE1B	8
HIPK1-AS1	2
HIPK1	9
OLFML3	10
SYT6	10
TRIM33	2
BCAS2	5
DENND2C	3
AMPD1	4
NRAS	8
CSDE1	6
SIKE1	8
SYCP1	7
TSPAN2	4
NGF	10
VANGL1	2
CASQ2	7
NHLH2	1
SLC22A15	3
MAB21L3	5
ATP1A1	8
CD58	9
IGSF3	4
CD2	10
PTGFRN	6
CD101	5
TTF2	7
TRIM45	5
VTCN1	7
LINC01525	7
MAN1A2	6
GDAP2	6
WDR3	6
SPAG17	1
TBX15	7
WARS2	9
WARS2-IT1	10
HAO2	3
ZNF697	5
PHGDH	5
HMGCS2	7
NOTCH2	9
SEC22B	9
NBPF26	9
LINC00623	7
FCGR1B	10
FAM72B	10
SRGAP2C	10
SRGAP2-AS1	10
NBPF15	8
SRGAP2B	10
NBPF20	8
GPR89A	5
PDZK1	4
CD160	1
RNF115	2
POLR3C	2
NUDT17	1
PIAS3	5
ANKRD35	5
ITGA10	10
PEX11B	2
RBM8A	8
LIX1L	5
ANKRD34A	8
POLR3GL	5
TXNIP	9
NBPF10	6
NBPF12	5
PRKAB2	2
FMO5	2
CHD1L	5
LINC00624	1
BCL9	6
ACP6	2
GJA5	7
GPR89B	9
NBPF11	5
NBPF14	9
PDE4DIP	10
NBPF9	9
FCGR1A	9
BOLA1	5
SV2A	4
SF3B4	8
MTMR11	6
OTUD7B	3
VPS45	6
PLEKHO1	3
ANP32E	6
CA14	5
APH1A	8
C1orf54	3
CIART	5
MRPS21	5
PRPF3	2
RPRD2	2
TARS2	3
ECM1	8
FALEC	2
ADAMTSL4	3
MCL1	9
ENSA	7
GOLPH3L	3
HORMAD1	7
CTSS	10
CTSK	5
ARNT	9
SETDB1	2
CERS2	8
ANXA9	7
BNIPL	2
C1orf56	5
CDC42SE1	5
MLLT11	8
GABPB2	7
SEMA6C	8
SCNM1	5
LYSMD1	5
VPS72	8
PIP5K1A	7
PSMD4	8
ZNF687	8
PI4KB	9
RFX5	5
SELENBP1	5
PSMB4	8
POGZ	2
CGN	2
TUFT1	3
SNX27	6
CELF3	4
RIIAD1	1
MRPL9	5
OAZ3	4
TDRKH	2
RORC	10
THEM4	6
S100A10	1
S100A11	4
TCHH	4
FLG-AS1	2
HRNR	3
FLG	1
FLG2	1
LINC01527	4
S100A9	9
S100A12	7
S100A8	9
S100A6	1
S100A4	8
S100A2	5
S100A16	5
S100A14	5
S100A13	5
S100A1	5
CHTOP	5
SNAPIN	5
ILF2	5
NPR1	7
INTS3	2
SLC27A3	9
GATAD2B	3
DENND4B	8
CRTC2	8
SLC39A1	8
CREB3L4	8
JTB	8
RPS27	5
NUP210L	7
TPM3	9
C1orf189	7
C1orf43	2
UBAP2L	3
HAX1	1
AQP10	6
ATP8B2	3
IL6R	3
SHE	3
TDRD10	3
UBE2Q1	8
CHRNB2	4
ADAR	6
KCNN3	3
PMVK	3
PBXIP1	3
PYGO2	8
SHC1	3
CKS1B	8
FLAD1	5
ZBTB7B	8
DCST2	3
DCST1	7
ADAM15	8
EFNA3	8
EFNA1	9
SLC50A1	5
DPM3	8
KRTCAP2	8
TRIM46	4
THBS3	1
MTX1	4
GBA	4
FAM189B	6
SCAMP3	8
CLK2	6
HCN3	8
PKLR	3
FDPS	5
RUSC1-AS1	5
RUSC1	8
ASH1L	9
ASH1L-AS1	3
MSTO1	7
YY1AP1	9
DAP3	9
GON4L	3
SYT11	8
RIT1	6
ARHGEF2	7
SSR2	5
UBQLN4	4
LAMTOR2	5
RAB25	7
MEX3A	3
LMNA	9
SEMA4A	5
SLC25A44	2
PAQR6	5
SMG5	10
TMEM79	8
GLMP	8
CCT3	8
TSACC	7
RHBG	2
MEF2D	9
IQGAP3	7
TTC24	10
GPATCH4	3
HAPLN2	4
BCAN	5
NES	4
CRABP2	8
ISG20L2	3
RRNAD1	5
MRPL24	8
HDGF	8
PRCC	3
SH2D2A	10
NTRK1	2
INSRR	7
LRRC71	2
ARHGEF11	9
ETV3L	2
ETV3	6
FCRL5	10
FCRL4	3
FCRL3	7
FCRL2	7
FCRL1	7
CD5L	3
CD1D	9
SPTA1	9
MNDA	10
PYHIN1	10
IFI16	9
AIM2	1
CADM3	4
CADM3-AS1	8
ACKR1	8
FCER1A	5
DUSP23	8
SLAMF8	8
CFAP45	7
TAGLN2	4
IGSF9	5
LINC01133	5
KCNJ10	8
KCNJ9	4
IGSF8	8
ATP1A2	2
ATP1A4	10
CASQ1	9
PEA15	8
DCAF8	8
PEX19	8
COPA	2
NCSTN	8
NHLH1	4
VANGL2	2
SLAMF6	10
CD84	10
SLAMF1	10
CD48	7
SLAMF7	10
LY9	3
CD244	10
F11R	8
USF1	5
ARHGAP30	7
KLHDC9	1
PFDN2	8
NIT1	5
DEDD	3
UFC1	5
USP21	8
PPOX	8
B4GALT3	8
ADAMTS4	4
NDUFS2	8
FCER1G	9
TOMM40L	9
NR1I3	10
PCP4L1	4
MPZ	2
SDHC	9
CFAP126	1
FCGR2A	10
FCGR3A	9
FCGR2B	10
FCRLB	8
DUSP12	5
ATF6	9
OLFML2B	10
NOS1AP	4
C1orf226	8
SH2D1B	7
UHMK1	8
UAP1	6
DDR2	6
HSD17B7	6
CCDC190	5
RGS4	4
NUF2	1
PBX1	5
LMX1A	1
RXRG	3
LRRC52	3
MGST3	2
ALDH9A1	8
TMCO1	8
UCK2	6
FAM78B	10
POGK	2
TADA1	2
ILDR2	10
MAEL	10
GPA33	7
LINC01363	3
POU2F1	2
CD247	10
CREG1	5
RCSD1	10
MPZL1	9
ADCY10	9
MPC2	1
DCAF6	6
GPR161	3
TIPRL	5
SFT2D2	3
TBX19	2
LINC00626	5
ATP1B1	1
NME7	5
BLZF1	6
CCDC181	1
SLC19A2	2
SELP	1
C1orf112	2
SELL	1
SELE	7
METTL18	5
SCYL3	6
KIFAP3	6
METTL11B	7
GORAB	5
PRRX1	8
MROH9	1
FMO3	7
FMO2	8
FMO1	10
FMO4	2
PRRC2C	9
MYOC	10
VAMP4	8
DNM3	4
DNM3OS	4
PIGC	1
C1orf105	4
SUCO	6
TNFSF18	8
TNFSF4	6
PRDX6	5
SLC9C2	10
KLHL20	6
CENPL	2
DARS2	5
GAS5-AS1	1
ZBTB37	3
SERPINC1	2
RC3H1	2
RABGAP1L	9
CACYBP	8
MRPS14	5
TNN	7
KIAA0040	9
TNR	1
PAPPA2	2
ASTN1	6
BRINP2	5
SEC16B	5
RASAL2-AS1	8
RASAL2	9
TEX35	3
C1orf220	9
RALGPS2	9
ANGPTL1	1
FAM20B	6
TOR3A	8
ABL2	9
SOAT1	9
AXDND1	3
NPHS2	3
TDRD5	3
FAM163A	7
TOR1AIP2	6
TOR1AIP1	9
CEP350	9
QSOX1	3
LHX4	1
ACBD6	6
OVAAL	8
XPR1	2
KIAA1614	7
STX6	7
MR1	3
IER5	8
CACNA1E	4
ZNF648	10
LINC01344	3
GLUL	8
RGSL1	7
RNASEL	2
RGS16	9
RGS8	4
NPL	3
DHX9	6
SHCBP1L	7
LAMC1	6
LAMC2	7
NMNAT2	4
SMG7	6
NCF2	7
ARPC5	5
RGL1	3
APOBEC4	1
COLGALT2	8
TSEN15	6
C1orf21	2
EDEM3	6
RNF2	6
TRMT1L	6
SWT1	6
IVNS1ABP	6
LINC01350	3
HMCN1	7
PRG4	2
TPR	6
PDC	1
PTGS2	4
PACERR	5
PLA2G4A	10
LINC01035	7
BRINP3	5
LINC01351	5
RGS18	10
RGS21	7
RGS1	9
RGS13	1
RGS2	1
UCHL5	8
GLRX2	5
CDC73	6
B3GALT2	4
LINC01031	7
KCNT2	4
CFH	10
CFHR5	3
ASPM	3
ZBTB41	6
CRB1	6
DENND1B	5
C1orf53	5
LHX9	2
NEK7	3
PTPRC	10
MIR181A1HG	1
LINC01222	4
LINC01221	3
NR5A2	7
LINC00862	10
ZNF281	8
KIF14	7
DDX59	9
CAMSAP2	6
KIF21B	6
CACNA1S	10
ASCL5	1
TMEM9	8
IGFN1	5
PKP1	4
TNNT2	4
LAD1	10
TNNI1	2
PHLDA3	8
CSRP1	4
NAV1	2
IPO9-AS1	1
IPO9	2
SHISA4	8
LMOD1	3
TIMM17A	5
RNPEP	2
ELF3	3
GPR37L1	8
ARL8A	8
PTPN7	5
LGR6	10
UBE2T	8
PPP1R12B	2
SYT2	1
KDM5B	3
PCAT6	5
RABIF	5
KLHL12	6
ADIPOR1	8
CYB5R1	5
TMEM183A	3
PPFIA4	8
ADORA1	6
CHI3L1	9
CHIT1	9
LINC01353	5
LINC01136	2
BTG2	9
FMOD	10
PRELP	8
OPTC	3
ATP2B4	6
LAX1	3
SNRPE	5
LINC00303	7
SOX13	7
ETNK2	3
REN	1
GOLT1A	3
PLEKHA6	10
PPP1R15B	6
PIK3C2B	10
MDM4	5
LRRN2	5
NFASC	1
CNTN2	4
TMEM81	8
RBBP5	2
DSTYK	3
TMCC2	9
NUAK2	9
KLHDC8A	6
LEMD1-AS1	7
LEMD1	7
CDK18	3
ELK4	6
SLC45A3	3
NUCKS1	6
RAB29	5
SLC41A1	3
PM20D1	10
SLC26A9	3
RAB7B	10
CTSE	3
FAM72A	10
SRGAP2	10
IKBKE	7
C1orf147	2
RASSF5	7
EIF2D	2
DYRK3	6
MAPKAPK2	9
IL10	10
IL19	7
FCMR	7
PIGR	10
PFKFB2	10
YOD1	5
C4BPB	7
C4BPA	7
CD55	4
CR2	7
CR1	7
CR1L	7
CD46	5
CD34	10
PLXNA2	3
CAMK1G	4
LAMB3	2
G0S2	8
HSD11B1	1
TRAF3IP3	10
C1orf74	4
IRF6	7
SYT14	1
SERTAD4-AS1	8
SERTAD4	5
HHAT	3
KCNH1	4
RCOR3	6
TRAF5	2
LINC00467	5
RD3	7
SLC30A1	8
NEK2	1
LPGAT1	3
INTS7	6
DTL	7
PPP2R5A	5
NENF	8
ATF3	4
BATF3	10
NSL1	9
TATDN3	3
SPATA45	7
FLVCR1	6
VASH2	8
ANGEL2	6
RPS6KC1	6
PROX1	4
SMYD2	5
PTPN14	7
CENPF	7
KCNK2	10
KCTD3	9
USH2A	7
ESRRG	5
GPATCH2	6
SPATA17	2
LINC00210	10
RRP15	9
TGFB2-AS1	5
TGFB2	9
LYPLAL1	5
SLC30A10	5
BPNT1	3
IARS2	9
RAB3GAP2	6
MARK1	3
C1orf115	4
HLX-AS1	3
HLX	5
DUSP10	4
HHIPL2	10
TAF1A	6
TAF1A-AS1	5
MIA3	6
AIDA	9
BROX	8
FAM177B	10
DISP1	5
TLR5	10
SUSD4	4
CAPN8	9
CAPN2	2
TP53BP2	6
FBXO28	3
DEGS1	5
NVL	3
CNIH4	8
WDR26	6
CNIH3	2
DNAH14	1
LBR	9
ENAH	6
SRP9	8
EPHX1	4
TMEM63A	10
LEFTY1	5
LEFTY2	4
SDE2	6
ACBD3	2
LIN9	3
PARP1	9
ITPKB	9
ITPKB-AS1	1
PSEN2	3
CDC42BPA	6
ZNF678	9
SNAP47	2
JMJD4	8
PRSS38	10
WNT9A	9
WNT3A	7
ARF1	8
C1orf35	5
MRPL55	5
GUK1	8
GJC2	4
IBA57	7
OBSCN	4
TRIM11	10
TRIM17	1
RNF187	8
RHOU	3
TMEM78	3
RAB4A	2
CCSAP	4
ACTA1	5
NUP133	2
ABCB10	3
TAF5L	6
URB2	2
GALNT2	9
PGBD5	10
COG2	5
AGT	8
CAPN9	3
C1orf198	9
TTC13	6
ARV1	5
FAM89A	9
TRIM67	10
C1orf131	5
GNPAT	6
EXOC8	8
SPRTN	5
EGLN1	6
LINC00582	7
DISC1	10
SIPA1L2	3
MAP10	3
NTPCR	2
KCNK1	4
SLC35F3	4
COA6	1
TARBP1	5
LINC01354	8
IRF2BP2	8
LINC00184	10
LINC01132	2
LINC01348	2
TOMM20	8
RBM34	5
ARID4B	9
GGPS1	4
B3GALNT2	2
GNG4	7
LYST	9
NID1	5
GPR137B	5
ERO1B	2
EDARADD	7
LGALS8	6
HEATR1	9
ACTN2	7
MTR	3
RYR2	4
CHRM3	4
FMN2	9
GREM2	7
RGS7	1
FH	5
KMO	7
OPN3	4
WDR64	1
EXO1	10
MAP1LC3C	7
PLD5	4
CEP170	9
SDCCAG8	6
AKT3	3
ZBTB18	8
C1orf100	7
DESI2	2
COX20	5
HNRNPU	6
EFCAB2	6
KIF26B	10
SMYD3	5
TFB2M	3
CNST	3
SCCPDH	5
AHCTF1	9
ZNF670-ZNF695	4
ZNF669	2
ZNF124	10
ZNF496	2
NLRP3	10
GCSAML	7
TRIM58	10
OR2L13	4
SH3BP5L	4
ZNF672	6
ZNF692	8
PGBD2	5
FAM110C	6
SH3YL1	6
ACP1	5
TMEM18	5
SNTG2	4
TPO	7
AC144450.1	7
PXDN	9
MYT1L	4
MYT1L-AS1	4
LINC01250	4
TRAPPC12	2
TRAPPC12-AS1	5
ADI1	5
RNASEH1	9
RNASEH1-AS1	5
RPS7	5
COLEC11	3
ALLC	4
DCDC2C	7
LINC01304	3
LINC01249	7
AC107057.1	4
SOX11	1
LINC00487	10
NRIR	6
CMPK2	3
RSAD2	3
RNF144A	3
LINC00298	10
LINC00299	5
ID2-AS1	2
ID2	1
KIDINS220	6
MBOAT2	2
ASAP2	7
ITGB1BP1	6
CPSF3	2
IAH1	5
ADAM17	6
YWHAQ	8
TAF1B	5
GRHL1	3
KLF11	7
CYS1	7
RRM2	1
HPCAL1	10
ODC1	2
NOL10	9
RN7SL832P	2
ATP6V1C2	3
PDIA6	8
KCNF1	8
AC062028.1	4
C2orf50	3
ROCK2	6
LINC00570	5
E2F6	6
GREB1	3
NTSR2	8
LPIN1	2
MIR3681HG	3
TRIB2	9
LINC00276	9
AC016730.1	9
NBAS	9
AC008278.2	3
DDX1	5
MYCNUT	7
MYCNOS	10
MYCN	4
GACAT3	7
AC010745.2	10
AC010880.1	3
RAD51AP2	4
VSNL1	4
SMC6	6
GEN1	6
KCNS3	7
RDH14	1
LINC01376	3
OSR1	10
AC010096.1	5
LINC00954	7
TTC32	8
WDR35	2
MATN3	3
LAPTM4A	5
AC098828.2	4
SDC1	4
PUM2	6
RHOB	1
HS1BP3	7
GDF7	4
LDAH	2
APOB	9
AC012506.4	1
KLHL29	4
AC011239.1	4
ATAD2B	9
UBXN2A	3
MFSD2B	3
FKBP1B	1
SF3B6	1
FAM228B	9
TP53I3	5
PFN4	2
FAM228A	6
ITSN2	9
AC009228.1	5
NCOA1	9
PTRHD1	1
CENPO	9
ADCY3	3
DNAJC27	6
DNAJC27-AS1	3
EFR3B	2
POMC	1
LINC01381	10
DNMT3A	10
DTNB	3
ASXL2	5
KIF3C	7
RAB10	3
GAREM2	5
HADHA	5
HADHB	2
ADGRF3	2
DRC1	10
OTOF	3
CIB4	7
KCNK3	4
CENPA	6
DPYSL5	4
MAPRE3	4
TMEM214	8
AGBL5	5
AGBL5-AS1	8
OST4	5
EMILIN1	8
KHK	1
CGREF1	1
ABHD1	5
PREB	8
TCF23	3
SLC5A6	8
ATRAID	1
CAD	2
SLC30A3	4
DNAJC5G	4
TRIM54	4
UCN	8
MPV17	2
GTF3C2	3
GTF3C2-AS1	10
EIF2B4	5
SNX17	8
ZNF513	5
PPM1G	6
NRBP1	8
KRTCAP3	5
IFT172	6
FNDC4	5
GCKR	9
C2orf16	9
ZNF512	7
CCDC121	6
GPN1	9
SUPT7L	5
SLC4A1AP	2
LINC01460	7
MRPL33	5
RBKS	2
AC093690.1	1
FOSL2	9
PLB1	7
PPP1CB	9
SPDYA	6
TRMT61B	2
WDR43	3
CLIP4	3
ALK	10
YPEL5	8
LBH	7
LCLAT1	6
CAPN13	7
GALNT14	4
CAPN14	7
EHD3	4
XDH	7
SRD5A2	2
MEMO1	5
DPY30	5
SPAST	9
SLC30A6	3
NLRC4	7
YIPF4	2
BIRC6	6
BIRC6-AS1	1
TTC27	9
LTBP1	6
RASGRP3	7
FAM98A	8
LINC01320	1
AC012593.1	5
CRIM1	9
FEZ2	5
VIT	7
STRN	6
HEATR5B	2
GPATCH11	5
EIF2AK2	2
SULT6B1	7
CEBPZOS	6
CEBPZ	2
NDUFAF7	2
PRKD3	5
QPCT	8
CDC42EP3	4
AC006369.2	5
LINC00211	7
RMDN2	2
RMDN2-AS1	1
CYP1B1	10
CYP1B1-AS1	9
ATL2	5
HNRNPLL	6
GALM	10
SRSF7	5
GEMIN6	4
DHX57	3
MORN2	1
ARHGEF33	6
SOS1	9
CDKL4	7
MAP4K3	6
TMEM178A	8
THUMPD2	6
SLC8A1-AS1	1
SLC8A1	5
C2orf91	2
PKDCC	8
EML4	2
COX7A2L	5
KCNG3	3
MTA3	2
OXER1	4
HAAO	1
AC016735.1	3
ZFP36L2	1
THADA	9
PLEKHH2	2
C1GALT1C1L	5
DYNC2LI1	5
ABCG5	3
ABCG8	3
LRPPRC	6
PPM1B	8
SLC3A1	1
PREPL	3
CAMKMT	6
SRBD1	3
PRKCE	10
EPAS1	6
ATP6V1E2	2
RHOQ	6
PIGF	5
CRIPT	5
LINC01119	2
MCFD2	5
TTC7A	7
AC093732.1	4
CALM2	4
EPCAM	3
MSH2	3
KCNK12	4
MSH6	9
FBXO11	9
FOXN2	6
PPP1R21	2
FSHR	3
NRXN1	5
ASB3	5
CHAC2	1
ERLEC1	1
PSME4	3
ACYP2	2
TSPYL6	4
C2orf73	3
SPTBN1	10
[truncated: 15,146 more rows]

## Sheet: 6c
genes	cluster
FAM87B	10
FAM41C	6
SAMD11	6
NOC2L	10
KLHL17	7
PLEKHN1	1
PERM1	10
HES4	2
ISG15	10
AGRN	6
C1orf159	4
TTLL10-AS1	6
TTLL10	9
TNFRSF18	3
TNFRSF4	7
SDF4	7
B3GALT6	7
UBE2J2	4
SCNN1D	10
ACAP3	10
PUSL1	7
CPTP	7
TAS1R3	10
DVL1	10
MXRA8	7
AURKAIP1	7
CCNL2	9
MRPL20	7
ANKRD65	7
VWA1	7
ATAD3C	5
ATAD3B	5
ATAD3A	10
TMEM240	2
SSU72	7
MIB2	10
MMP23B	6
CDK11B	6
SLC35E2B	5
CDK11A	4
NADK	6
GNB1	4
CALML6	4
TMEM52	10
CFAP74	6
GABRD	10
PRKCZ	5
FAAP20	7
SKI	5
MORN1	9
RER1	7
PEX10	2
PLCH2	2
PANK4	7
HES5	7
TNFRSF14	10
MMEL1	6
TTC34	5
PRDM16	5
ARHGEF16	2
MEGF6	6
TPRG1L	10
WRAP73	2
TP73	9
CCDC27	9
SMIM1	2
LRRC47	7
CEP104	4
DFFB	2
C1orf174	2
LINC01134	1
AJAP1	9
NPHP4	4
KCNAB2	10
CHD5	10
RPL22	6
RNF207	4
ICMT	7
LINC00337	6
GPR153	10
ACOT7	2
HES2	9
ESPN	9
TNFRSF25	10
PLEKHG5	6
NOL9	4
TAS1R1	9
ZBTB48	4
KLHL21	7
PHF13	7
THAP3	1
DNAJC11	9
CAMTA1	9
VAMP3	7
PER3	4
UTS2	2
TNFRSF9	5
PARK7	8
ERRFI1	8
SLC45A1	7
RERE	4
ENO1	7
ENO1-AS1	7
CA6	5
SLC2A7	9
SLC2A5	5
GPR157	5
MIR34AHG	9
H6PD	4
SPSB1	5
SLC25A33	4
TMEM201	7
PIK3CD	5
PIK3CD-AS2	5
CLSTN1	10
CTNNBIP1	4
LZIC	8
NMNAT1	9
RBP7	2
UBE4B	4
KIF1B	4
PGD	7
DFFA	6
PEX14	4
CASZ1	5
C1orf127	9
TARDBP	7
MASP2	2
SRM	7
EXOSC10	4
MTOR	4
MTOR-AS1	8
ANGPTL7	3
UBIAD1	4
FBXO2	7
FBXO44	7
FBXO6	1
MAD2L2	7
DRAXIN	9
AGTRAP	8
C1orf167	9
MTHFR	1
CLCN6	2
NPPA	2
KIAA2013	7
PLOD1	6
MFN2	10
MIIP	10
TNFRSF8	9
TNFRSF1B	5
VPS13D	4
DHRS3	1
AADACL4	5
AADACL3	3
C1orf158	1
PRAMEF20	9
LRRC38	5
PDPN	5
PRDM2	2
KAZN	5
TMEM51-AS1	5
TMEM51	1
C1orf195	5
FHAD1	5
EFHD2	10
CTRC	6
CELA2A	6
CELA2B	3
CASP9	4
DNAJC16	2
AGMAT	4
DDI2	6
PLEKHM2	4
SLC25A34	7
TMEM82	9
FBLIM1	9
UQCRHL	6
SPEN	9
ZBTB17	8
HSPB7	10
CLCNKA	10
CLCNKB	1
FAM131C	8
EPHA2	6
ARHGEF19	10
FBXO42	4
SZRD1	10
SPATA21	3
NECAP2	8
NBPF1	5
CROCC	5
ATP13A2	7
SDHB	4
PADI2	4
PADI1	5
PADI3	9
PADI4	5
PADI6	9
RCC2	7
ARHGEF10L	5
ACTL8	5
IGSF21	5
KLHDC7A	10
PAX7	9
IFFO2	4
UBR4	6
EMC1	7
MRTO4	2
AKR7A3	10
AKR7A2	8
CAPZB	5
NBL1	10
HTR6	3
TMCO4	5
OTUD3	8
PLA2G5	5
PLA2G2D	6
PLA2G2C	9
UBXN10	10
VWA5B1	5
LINC01141	1
CAMK2N1	8
MUL1	7
FAM43B	10
CDA	9
PINK1	7
DDOST	2
KIF17	10
SH2D5	10
HP1BP3	7
EIF4G3	2
ECE1	5
NBPF3	8
ALPL	5
RAP1GAP	7
USP48	8
LDLRAD2	9
HSPG2	5
CELA3B	9
CDC42	7
WNT4	4
ZBTB40	8
EPHA8	6
C1QA	6
C1QC	6
C1QB	6
EPHB2	2
LACTBL1	5
KDM1A	8
LUZP1	9
LINC01355	8
HNRNPR	7
ZNF436	7
ZNF436-AS1	2
TCEA3	9
ASAP3	9
E2F2	5
ID3	2
MDS2	4
RPL11	2
PITHD1	7
LYPLA2	10
GALE	10
HMGCL	4
FUCA1	2
CNR2	5
PNRC2	8
SRSF10	2
MYOM3	9
IL22RA1	2
IFNLR1	9
GRHL3	5
STPG1	2
NIPAL3	2
RCAN3	2
NCMAP	9
SRRM1	8
CLIC4	2
RUNX3	6
SYF2	8
RSRP1	2
RHD	3
TMEM50A	8
RHCE	9
LDLRAP1	7
MAN1C1	5
MTFR1L	7
AUNIP	3
PAQR7	8
STMN1	8
PAFAH2	4
EXTL1	10
SLC30A2	4
TRIM63	5
PDIK1L	8
FAM110D	9
ZNF593	7
CNKSR1	10
CATSPER4	5
CEP85	3
SH3BGRL3	7
UBXN11	7
CD52	6
ZNF683	1
LIN28A	5
DHDDS	2
HMGN2	10
RPS6KA1	1
ARID1A	4
PIGV	8
ZDHHC18	7
GPN2	9
GPATCH3	4
NUDC	10
KDF1	5
TRNP1	10
SLC9A1	9
WDTC1	10
TMEM222	7
SYTL1	6
MAP3K6	6
FCN3	5
GPR3	10
WASF2	4
AHDC1	5
FGR	5
IFI6	10
FAM76A	2
STX12	8
PPP1R8	8
THEMIS2	8
RPA2	4
SMPDL3B	9
XKR8	8
EYA3	2
PTAFR	2
DNAJC8	8
SESN2	5
MED18	10
PHACTR4	4
RCC1	6
TRNAU1AP	1
SNHG12	8
TAF12	4
RAB42	1
GMEB1	9
YTHDF2	8
OPRD1	6
EPB41	5
TMEM200B	6
SRSF4	4
MECR	4
PTPRU	6
MATN1	3
MATN1-AS1	5
LAPTM5	1
SDC3	10
PUM1	7
NKAIN1	8
SNRNP40	2
ZCCHC17	2
FABP3	7
SERINC2	9
TINAGL1	6
HCRTR1	3
PEF1	7
COL16A1	8
ADGRB2	10
SPOCD1	2
PTP4A2	8
KHDRBS1	7
TMEM39B	8
KPNA6	6
TXLNA	10
CCDC28B	7
IQCC	8
DCDC2B	3
TMEM234	2
EIF3I	7
FAM167B	7
LCK	5
HDAC1	4
MARCKSL1	8
TSSK3	9
FAM229A	10
BSDC1	9
ZBTB8A	2
ZBTB8OS	4
RBBP4	7
SYNC	3
KIAA1522	6
S100PBP	2
FNDC5	10
HPCA	7
TMEM54	7
RNF19B	1
AK2	8
AZIN2	8
TRIM62	4
ZNF362	9
A3GALT2	6
PHC2	2
ZSCAN20	1
CSMD2	9
C1orf94	9
SMIM12	5
GJB5	10
GJB3	3
GJA4	1
DLGAP3	10
ZMYM6	2
ZMYM1	2
SFPQ	8
ZMYM4	2
ZMYM4-AS1	2
KIAA0319L	2
NCDN	10
TFAP2E	5
PSMB2	7
C1orf216	8
CLSPN	5
AGO4	2
AGO1	2
AGO3	2
TEKT2	7
COL8A2	1
TRAPPC3	8
MAP7D1	7
THRAP3	7
SH3D21	2
STK40	5
LSM10	8
OSCP1	4
MRPS15	8
CSF3R	1
GRIK3	6
LINC01137	2
ZC3H12A	2
MEAF6	8
SNIP1	7
DNALI1	2
GNL2	4
RSPO1	5
C1orf109	2
CDCA8	6
EPHA10	10
MANEAL	7
YRDC	8
C1orf122	8
MTF1	8
INPP5B	4
SF3A3	7
FHL3	5
POU3F1	3
RRAGC	7
RHBDL2	2
AKIRIN1	8
NDUFS5	7
MACF1	9
BMP8A	4
PABPC4	7
HEYL	3
NT5C1A	5
HPCAL4	10
PPIE	7
BMP8B	9
TRIT1	2
MYCL	9
MFSD2A	8
CAP1	7
PPT1	8
RLF	8
TMCO2	9
ZMPSTE24	8
COL9A2	2
SMAP2	1
ZFP69B	4
ZFP69	2
EXO5	2
ZNF684	2
RIMS3	10
NFYC-AS1	4
NFYC	4
KCNQ4	2
CITED4	7
CTPS1	8
SLFNL1-AS1	4
SLFNL1	1
SCMH1	4
FOXO6	6
HIVEP3	2
FOXJ3	8
RIMKLA	7
ZMYND12	4
PPCS	2
CCDC30	7
PPIH	2
YBX1	7
CLDN19	4
P3H1	4
SVBP	2
ERMAP	2
ZNF691	8
SLC2A1	7
SLC2A1-AS1	9
FAM183A	3
EBNA1BP2	8
CFAP57	5
TMEM125	8
TIE1	3
MPL	2
CDC20	8
ELOVL1	7
MED8	8
SZT2	9
SZT2-AS1	3
HYI	7
PTPRF	2
KDM4A-AS1	2
ST3GAL3	2
ARTN	4
IPO13	7
DPH2	8
ATP6V0B	7
B4GALT2	7
CCDC24	10
SLC6A9	10
KLF17	1
DMAP1	10
ERI3	5
RNF220	4
TMEM53	3
KIF2C	9
RPS8	7
BEST4	3
PLK3	1
BTBD19	5
PTCH2	6
EIF2B3	4
HECTD3	10
UROD	7
ZSWIM5	4
LINC01144	7
HPDL	2
MUTYH	6
TOE1	2
TESK2	6
MMACHC	2
PRDX1	8
AKR1A1	2
NASP	8
CCDC17	7
GPBP1L1	8
TMEM69	8
IPP	9
MAST2	4
PIK3R3	7
TSPAN1	8
POMGNT1	8
LURAP1	2
RAD54L	8
LRRC41	4
UQCRH	8
NSUN4	4
FAAH	8
MKNK1-AS1	1
MKNK1	1
ATPAF1	2
TEX38	3
EFCAB14-AS1	3
EFCAB14	7
CYP4B1	9
CYP4X1	7
CYP4Z1	10
CYP4A22-AS1	9
LINC00853	6
TAL1	1
STIL	1
CMPK1	8
LINC01389	2
TRABD2B	1
SLC5A9	3
SPATA6	8
AGBL4	6
ELAVL4	10
DMRTA2	2
FAF1	2
CDKN2C	7
C1orf185	1
LINC01562	9
RNF11	7
TTC39A	9
TTC39A-AS1	9
EPS15	8
OSBPL9	8
NRDC	2
RAB3B	10
TXNDC12	2
BTF3L4	8
ZFYVE9	4
CC2D1B	10
ORC1	9
PRPF38A	7
GPX7	4
COA7	8
ZYG11B	8
ZYG11A	5
ECHDC2	1
SCP2	2
PODN	1
SLC1A7	9
CPT2	4
MAGOH	8
LRP8	6
DMRTB1	5
GLIS1	6
NDC1	2
YIPF1	8
DIO1	3
HSPB11	2
LRRC42	2
LDLRAD1	3
TMEM59	2
TCEANC2	1
MRPL37	7
SSBP3	7
ACOT11	9
FAM151A	1
MROH7-TTC4	10
TTC4	6
PARS2	5
TTC22	3
LEXM	3
DHCR24	7
TMEM61	3
PCSK9	6
USP24	8
PLPP3	4
PRKAA2	2
C8A	9
C8B	9
DAB1	6
DAB1-AS1	3
MYSM1	8
JUN	9
LINC01135	4
LINC01358	9
FGGY	9
HOOK1	10
CYP2J2	8
C1orf87	9
NFIA	4
NFIA-AS2	4
TM2D1	2
L1TD1	9
KANK4	3
USP1	7
DOCK7	1
ATG4C	8
ALG6	2
ITGB3BP	7
EFCAB7	7
PGM1	2
ROR1	10
ROR1-AS1	7
UBE2U	5
CACHD1	9
RAVER2	9
JAK1	2
AK4	6
DNAJC6	8
LEPR	1
PDE4B	2
SGIP1	8
INSL5	2
MIER1	8
SLC35D1	8
C1orf141	5
IL23R	5
IL12RB2	3
SERBP1	7
GADD45A	7
GNG12	9
GNG12-AS1	9
DIRAS3	4
WLS	9
RPE65	5
DEPDC1	1
DEPDC1-AS1	5
LRRC7	8
LRRC40	8
SRSF11	8
ANKRD13C	2
HHLA3	4
CTH	1
PTGER3	3
ZRANB2-AS1	3
ZRANB2	2
NEGR1	8
LINC01360	3
LRRIQ3	2
TNNI3K	2
LRRC53	3
ERICH3	10
ERICH3-AS1	3
CRYZ	8
TYW3	8
SLC44A5	10
ACADM	8
RABGGTB	8
MSH4	8
ASB17	6
ST6GALNAC3	8
ST6GALNAC5	3
PIGK	8
AK5	2
USP33	8
NEXN-AS1	2
NEXN	7
FUBP1	7
DNAJB4	10
GIPC2	7
PTGFR	5
IFI44L	1
IFI44	8
ADGRL4	1
ADGRL2	10
LINC01362	3
LINC01361	1
TTLL7	7
PRKACB	7
SAMD13	2
DNASE2B	1
RPF1	8
GNG5	7
CTBS	7
LINC01555	9
SSX2IP	7
LPAR3	9
MCOLN2	9
MCOLN3	3
SYDE2	10
C1orf52	8
BCL10	8
DDAH1	6
ZNHIT6	2
COL24A1	3
ODF2L	8
CLCA2	7
CLCA1	9
CLCA4	7
SH3GLB1	7
HS2ST1	2
LMO4	10
LINC01364	3
PKN2-AS1	9
PKN2	8
GTF2B	2
GBP3	5
GBP1	1
GBP2	1
GBP7	6
GBP4	6
GBP5	1
GBP6	5
LRRC8B	2
LRRC8D	7
ZNF326	8
ZNF644	8
HFM1	10
CDC7	10
TGFBR3	5
BRDT	9
EPHX4	7
SETSIP	6
BTBD8	7
C1orf146	4
GLMN	2
RPAP2	4
GFI1	1
EVI5	2
RPL5	2
MTF2	8
TMED5	8
CCDC18	2
DR1	7
FNBP1L	1
BCAR3	9
DNTTIP2	7
GCLM	2
ABCA4	6
ARHGAP29	1
ABCD3	8
SLC44A3	9
CNN3	7
ALG14	2
PTBP2	8
DPYD	2
DPYD-AS1	3
MIR137HG	10
SNX7	4
PLPPR5	6
PLPPR4	3
PALMD	3
FRRS1	5
AGL	8
SLC35A3	10
MFSD14A	2
SASS6	8
TRMT13	8
LRRC39	2
DBT	10
RTCA-AS1	2
RTCA	2
CDC14A	9
GPR88	10
LINC01349	6
EXTL2	8
SLC30A7	8
DPH5	8
S1PR1	1
LINC01307	5
OLFM3	10
COL11A1	10
RNPC3	2
AMY2B	6
AMY2A	10
PRMT6	8
NTNG1	10
VAV3	9
VAV3-AS1	5
SLC25A24	2
FAM102B	1
HENMT1	3
PRPF38B	4
FNDC7	2
STXBP3	8
AKNAD1	2
GPSM2	2
WDR47	7
TAF13	7
TMEM167B	7
C1orf194	2
CELSR2	7
PSRC1	8
MYBPHL	6
SORT1	7
PSMA5	2
SYPL2	5
ATXN7L2	7
CYB561D1	8
AMIGO1	10
GPR61	7
GNAI3	8
GNAT2	3
AMPD2	7
GSTM4	6
GSTM2	5
GSTM5	9
GSTM3	3
EPS8L3	5
CSF1	8
AHCYL1	4
STRIP1	4
ALX3	3
LINC01397	9
SLC6A17	10
KCNC4	10
RBM15	10
SLC16A4	7
LAMTOR5	8
PROK1	4
KCNA2	10
KCNA3	10
CD53	1
LRIF1	8
DRAM2	8
CEPT1	8
DENND2D	1
CHI3L2	6
CHIA	6
PIFO	3
OVGP1	9
WDR77	6
C1orf162	10
TMIGD3	5
RAP1A	2
DDX20	7
KCND3	9
CTTNBP2NL	1
WNT2B	1
ST7L	2
CAPZA1	2
MOV10	9
RHOC	7
LINC01356	5
SLC16A1	3
SLC16A1-AS1	4
LRIG2	2
MAGI3	9
PHTF1	2
RSBN1	7
PTPN22	9
AP4B1-AS1	3
BCL2L15	2
AP4B1	2
DCLRE1B	10
HIPK1-AS1	4
HIPK1	7
OLFML3	5
SYT6	1
TRIM33	2
BCAS2	2
DENND2C	9
AMPD1	10
NRAS	7
CSDE1	7
SIKE1	8
SYCP1	5
TSPAN2	4
NGF	1
VANGL1	5
CASQ2	9
NHLH2	2
SLC22A15	2
MAB21L3	2
ATP1A1	7
CD58	5
IGSF3	10
CD2	1
PTGFRN	10
CD101	10
TTF2	9
TRIM45	2
VTCN1	5
LINC01525	9
MAN1A2	8
GDAP2	8
WDR3	8
SPAG17	3
TBX15	5
WARS2	4
WARS2-IT1	4
HAO2	1
ZNF697	10
PHGDH	7
HMGCS2	5
NOTCH2	9
SEC22B	10
NBPF26	9
LINC00623	9
FCGR1B	1
FAM72B	5
SRGAP2C	6
SRGAP2-AS1	3
NBPF15	9
SRGAP2B	6
NBPF20	7
GPR89A	2
PDZK1	3
CD160	3
RNF115	4
POLR3C	4
NUDT17	1
PIAS3	7
ANKRD35	6
ITGA10	1
PEX11B	2
RBM8A	7
LIX1L	7
ANKRD34A	10
POLR3GL	8
TXNIP	10
NBPF10	3
NBPF12	2
PRKAB2	8
FMO5	3
CHD1L	8
LINC00624	3
BCL9	8
ACP6	1
GJA5	5
GPR89B	10
NBPF11	2
NBPF14	6
PDE4DIP	6
NBPF9	6
FCGR1A	5
BOLA1	8
SV2A	10
SF3B4	7
MTMR11	7
OTUD7B	2
VPS45	8
PLEKHO1	6
ANP32E	10
CA14	2
APH1A	7
C1orf54	9
CIART	2
MRPS21	8
PRPF3	4
RPRD2	2
TARS2	9
ECM1	7
FALEC	4
ADAMTSL4	6
MCL1	7
ENSA	9
GOLPH3L	8
HORMAD1	5
CTSS	1
CTSK	8
ARNT	2
SETDB1	4
CERS2	8
ANXA9	3
BNIPL	5
C1orf56	2
CDC42SE1	2
MLLT11	7
GABPB2	4
SEMA6C	10
SCNM1	8
LYSMD1	7
VPS72	7
PIP5K1A	4
PSMD4	7
ZNF687	10
PI4KB	7
RFX5	8
SELENBP1	8
PSMB4	7
POGZ	4
CGN	1
TUFT1	9
SNX27	7
CELF3	10
RIIAD1	3
MRPL9	8
OAZ3	7
TDRKH	8
RORC	3
THEM4	7
S100A10	3
S100A11	10
TCHH	1
FLG-AS1	4
HRNR	3
FLG	3
FLG2	3
LINC01527	10
S100A9	6
S100A12	5
S100A8	6
S100A6	7
S100A4	6
S100A2	10
S100A16	7
S100A14	3
S100A13	8
S100A1	2
CHTOP	8
SNAPIN	2
ILF2	8
NPR1	5
INTS3	4
SLC27A3	7
GATAD2B	4
DENND4B	7
CRTC2	7
SLC39A1	8
CREB3L4	10
JTB	8
RPS27	2
NUP210L	3
TPM3	2
C1orf189	5
C1orf43	2
UBAP2L	7
HAX1	8
AQP10	7
ATP8B2	9
IL6R	5
SHE	9
TDRD10	9
UBE2Q1	7
CHRNB2	10
ADAR	7
KCNN3	9
PMVK	7
PBXIP1	6
PYGO2	10
SHC1	9
CKS1B	7
FLAD1	2
ZBTB7B	7
DCST2	3
DCST1	4
ADAM15	7
EFNA3	7
EFNA1	7
SLC50A1	2
DPM3	7
KRTCAP2	7
TRIM46	8
THBS3	2
MTX1	10
GBA	10
FAM189B	8
SCAMP3	7
CLK2	6
HCN3	7
PKLR	5
FDPS	8
RUSC1-AS1	2
RUSC1	7
ASH1L	4
ASH1L-AS1	2
MSTO1	5
YY1AP1	6
DAP3	2
GON4L	9
SYT11	7
RIT1	8
ARHGEF2	2
SSR2	7
UBQLN4	10
LAMTOR2	8
RAB25	5
MEX3A	5
LMNA	6
SEMA4A	9
SLC25A44	8
PAQR6	2
SMG5	1
TMEM79	7
GLMP	8
CCT3	7
TSACC	3
RHBG	5
MEF2D	9
IQGAP3	5
TTC24	10
GPATCH4	3
HAPLN2	7
BCAN	10
NES	6
CRABP2	10
ISG20L2	7
RRNAD1	8
MRPL24	7
HDGF	7
PRCC	4
SH2D2A	1
NTRK1	4
INSRR	9
LRRC71	3
ARHGEF11	4
ETV3L	3
ETV3	7
FCRL5	9
FCRL4	6
FCRL3	5
FCRL2	9
FCRL1	5
CD5L	5
CD1D	9
SPTA1	5
MNDA	1
PYHIN1	6
IFI16	6
AIM2	6
CADM3	10
CADM3-AS1	10
ACKR1	10
FCER1A	1
DUSP23	8
SLAMF8	5
CFAP45	9
TAGLN2	10
IGSF9	4
LINC01133	2
KCNJ10	7
KCNJ9	6
IGSF8	8
ATP1A2	9
ATP1A4	9
CASQ1	6
PEA15	7
DCAF8	8
PEX19	7
COPA	8
NCSTN	7
NHLH1	7
VANGL2	2
SLAMF6	1
CD84	1
SLAMF1	6
CD48	1
SLAMF7	5
LY9	5
CD244	5
F11R	10
USF1	7
ARHGAP30	3
KLHDC9	2
PFDN2	8
NIT1	8
DEDD	8
UFC1	8
USP21	7
PPOX	8
B4GALT3	7
ADAMTS4	2
NDUFS2	7
FCER1G	6
TOMM40L	6
NR1I3	3
PCP4L1	10
MPZ	4
SDHC	6
CFAP126	3
FCGR2A	1
FCGR3A	6
FCGR2B	1
FCRLB	7
DUSP12	8
ATF6	8
OLFML2B	8
NOS1AP	8
C1orf226	8
SH2D1B	1
UHMK1	10
UAP1	8
DDR2	2
HSD17B7	8
CCDC190	1
RGS4	10
NUF2	3
PBX1	2
LMX1A	9
RXRG	8
LRRC52	1
MGST3	2
ALDH9A1	7
TMCO1	8
UCK2	2
FAM78B	6
POGK	2
TADA1	2
ILDR2	8
MAEL	4
GPA33	9
LINC01363	1
POU2F1	2
CD247	5
CREG1	2
RCSD1	1
MPZL1	6
ADCY10	1
MPC2	8
DCAF6	8
GPR161	9
TIPRL	8
SFT2D2	7
TBX19	6
LINC00626	2
ATP1B1	8
NME7	2
BLZF1	8
CCDC181	7
SLC19A2	9
SELP	3
C1orf112	1
SELL	10
SELE	3
METTL18	2
SCYL3	2
KIFAP3	8
METTL11B	10
GORAB	2
PRRX1	6
MROH9	3
FMO3	9
FMO2	5
FMO1	5
FMO4	2
PRRC2C	6
MYOC	5
VAMP4	8
DNM3	8
DNM3OS	3
PIGC	3
C1orf105	6
SUCO	8
TNFSF18	8
TNFSF4	8
PRDX6	7
SLC9C2	9
KLHL20	2
CENPL	2
DARS2	8
GAS5-AS1	3
ZBTB37	1
SERPINC1	7
RC3H1	2
RABGAP1L	2
CACYBP	7
MRPS14	2
TNN	9
KIAA0040	5
TNR	3
PAPPA2	1
ASTN1	7
BRINP2	2
SEC16B	7
RASAL2-AS1	8
RASAL2	8
TEX35	9
C1orf220	5
RALGPS2	6
ANGPTL1	2
FAM20B	8
TOR3A	2
ABL2	4
SOAT1	1
AXDND1	9
NPHS2	5
TDRD5	6
FAM163A	5
TOR1AIP2	8
TOR1AIP1	8
CEP350	7
QSOX1	4
LHX4	3
ACBD6	2
OVAAL	2
XPR1	10
KIAA1614	9
STX6	3
MR1	1
IER5	10
CACNA1E	10
ZNF648	5
LINC01344	9
GLUL	8
RGSL1	9
RNASEL	2
RGS16	5
RGS8	2
NPL	1
DHX9	8
SHCBP1L	9
LAMC1	9
LAMC2	5
NMNAT2	10
SMG7	8
NCF2	5
ARPC5	8
RGL1	4
APOBEC4	3
COLGALT2	4
TSEN15	8
C1orf21	9
EDEM3	8
RNF2	2
TRMT1L	7
SWT1	8
IVNS1ABP	7
LINC01350	3
HMCN1	5
PRG4	3
TPR	7
PDC	3
PTGS2	10
PACERR	7
PLA2G4A	1
LINC01035	9
BRINP3	9
LINC01351	8
RGS18	1
RGS21	5
RGS1	6
RGS13	5
RGS2	10
UCHL5	7
GLRX2	8
CDC73	8
B3GALT2	8
LINC01031	5
KCNT2	3
CFH	5
CFHR5	9
ASPM	9
ZBTB41	8
CRB1	2
DENND1B	6
C1orf53	2
LHX9	6
NEK7	8
PTPRC	1
MIR181A1HG	2
LINC01222	4
LINC01221	3
NR5A2	5
LINC00862	5
ZNF281	7
KIF14	5
DDX59	4
CAMSAP2	8
KIF21B	1
CACNA1S	5
ASCL5	7
TMEM9	7
IGFN1	4
PKP1	10
TNNT2	10
LAD1	9
TNNI1	9
PHLDA3	7
CSRP1	7
NAV1	5
IPO9-AS1	3
IPO9	2
SHISA4	7
LMOD1	9
TIMM17A	2
RNPEP	4
ELF3	9
GPR37L1	7
ARL8A	7
PTPN7	2
LGR6	5
UBE2T	7
PPP1R12B	2
SYT2	8
KDM5B	8
PCAT6	2
RABIF	8
KLHL12	8
ADIPOR1	7
CYB5R1	7
TMEM183A	10
PPFIA4	10
ADORA1	6
CHI3L1	1
CHIT1	5
LINC01353	2
LINC01136	9
BTG2	5
FMOD	6
PRELP	6
OPTC	9
ATP2B4	7
LAX1	9
SNRPE	2
LINC00303	5
SOX13	1
ETNK2	6
REN	9
GOLT1A	6
PLEKHA6	8
PPP1R15B	8
PIK3C2B	4
MDM4	8
LRRN2	10
NFASC	5
CNTN2	7
TMEM81	10
RBBP5	8
DSTYK	8
TMCC2	1
NUAK2	1
KLHDC8A	10
LEMD1-AS1	5
LEMD1	6
CDK18	1
ELK4	7
SLC45A3	2
NUCKS1	10
RAB29	1
SLC41A1	9
PM20D1	3
SLC26A9	7
RAB7B	2
CTSE	1
FAM72A	6
SRGAP2	8
IKBKE	5
C1orf147	9
RASSF5	6
EIF2D	4
DYRK3	5
MAPKAPK2	7
IL10	5
IL19	9
FCMR	5
PIGR	9
PFKFB2	1
YOD1	7
C4BPB	9
C4BPA	3
CD55	7
CR2	1
CR1	5
CR1L	6
CD46	8
CD34	5
PLXNA2	6
CAMK1G	10
LAMB3	8
G0S2	7
HSD11B1	8
TRAF3IP3	1
C1orf74	8
IRF6	6
SYT14	2
SERTAD4-AS1	8
SERTAD4	8
HHAT	4
KCNH1	7
RCOR3	8
TRAF5	3
LINC00467	2
RD3	5
SLC30A1	10
NEK2	7
LPGAT1	2
INTS7	8
DTL	5
PPP2R5A	8
NENF	8
ATF3	10
BATF3	5
NSL1	8
TATDN3	4
SPATA45	4
FLVCR1	8
VASH2	1
ANGEL2	8
RPS6KC1	8
PROX1	8
SMYD2	8
PTPN14	5
CENPF	5
KCNK2	1
KCTD3	8
USH2A	9
ESRRG	1
GPATCH2	2
SPATA17	9
LINC00210	1
RRP15	7
TGFB2-AS1	2
TGFB2	9
LYPLAL1	8
SLC30A10	5
BPNT1	2
IARS2	8
RAB3GAP2	8
MARK1	4
C1orf115	10
HLX-AS1	9
HLX	1
DUSP10	4
HHIPL2	6
TAF1A	8
TAF1A-AS1	2
MIA3	7
AIDA	6
BROX	7
FAM177B	6
DISP1	2
TLR5	1
SUSD4	3
CAPN8	1
CAPN2	9
TP53BP2	8
FBXO28	4
DEGS1	2
NVL	4
CNIH4	8
WDR26	8
CNIH3	4
DNAH14	3
LBR	7
ENAH	8
SRP9	8
EPHX1	7
TMEM63A	4
LEFTY1	2
LEFTY2	9
SDE2	7
ACBD3	2
LIN9	6
PARP1	7
ITPKB	10
ITPKB-AS1	2
PSEN2	7
CDC42BPA	4
ZNF678	2
SNAP47	7
JMJD4	10
PRSS38	5
WNT9A	4
WNT3A	5
ARF1	7
C1orf35	4
MRPL55	8
GUK1	8
GJC2	7
IBA57	5
OBSCN	6
TRIM11	6
TRIM17	3
RNF187	7
RHOU	4
TMEM78	1
RAB4A	2
CCSAP	7
ACTA1	2
NUP133	2
ABCB10	4
TAF5L	2
URB2	2
GALNT2	5
PGBD5	1
COG2	7
AGT	1
CAPN9	9
C1orf198	7
TTC13	2
ARV1	8
FAM89A	1
TRIM67	9
C1orf131	2
GNPAT	8
EXOC8	7
SPRTN	2
EGLN1	7
LINC00582	9
DISC1	4
SIPA1L2	5
MAP10	2
NTPCR	8
KCNK1	2
SLC35F3	8
COA6	8
TARBP1	2
LINC01354	6
IRF2BP2	7
LINC00184	9
LINC01132	5
LINC01348	3
TOMM20	7
RBM34	2
ARID4B	8
GGPS1	10
B3GALNT2	4
GNG4	9
LYST	7
NID1	9
GPR137B	2
ERO1B	8
EDARADD	9
LGALS8	8
HEATR1	7
ACTN2	2
MTR	2
RYR2	3
CHRM3	10
FMN2	9
GREM2	6
RGS7	3
FH	8
KMO	1
OPN3	7
WDR64	3
EXO1	5
MAP1LC3C	5
PLD5	8
CEP170	8
SDCCAG8	2
AKT3	7
ZBTB18	10
C1orf100	5
DESI2	8
COX20	8
HNRNPU	10
EFCAB2	2
KIF26B	1
SMYD3	1
TFB2M	4
CNST	4
SCCPDH	2
AHCTF1	10
ZNF670-ZNF695	10
ZNF669	2
ZNF124	2
ZNF496	4
NLRP3	1
GCSAML	5
TRIM58	5
OR2L13	8
SH3BP5L	10
ZNF672	7
ZNF692	7
PGBD2	2
FAM110C	10
SH3YL1	8
ACP1	2
TMEM18	2
SNTG2	6
TPO	6
AC144450.1	6
PXDN	5
MYT1L	10
MYT1L-AS1	3
LINC01250	10
TRAPPC12	4
TRAPPC12-AS1	2
ADI1	8
RNASEH1	6
RNASEH1-AS1	2
RPS7	8
COLEC11	6
ALLC	9
DCDC2C	9
LINC01304	5
LINC01249	9
AC107057.1	3
SOX11	1
LINC00487	9
NRIR	5
CMPK2	6
RSAD2	9
RNF144A	8
LINC00298	1
LINC00299	9
ID2-AS1	9
ID2	1
KIDINS220	8
MBOAT2	8
ASAP2	1
ITGB1BP1	2
CPSF3	2
IAH1	2
ADAM17	2
YWHAQ	8
TAF1B	2
GRHL1	9
KLF11	9
CYS1	9
RRM2	3
HPCAL1	6
ODC1	9
NOL10	2
RN7SL832P	4
ATP6V1C2	9
PDIA6	8
KCNF1	10
AC062028.1	10
C2orf50	3
ROCK2	7
LINC00570	8
E2F6	8
GREB1	4
NTSR2	6
LPIN1	4
MIR3681HG	9
TRIB2	7
LINC00276	9
AC016730.1	3
NBAS	8
AC008278.2	9
DDX1	8
MYCNUT	5
MYCNOS	9
MYCN	4
GACAT3	3
AC010745.2	1
AC010880.1	5
RAD51AP2	1
VSNL1	7
SMC6	8
GEN1	2
KCNS3	9
RDH14	2
LINC01376	4
OSR1	10
AC010096.1	3
LINC00954	4
TTC32	8
WDR35	2
MATN3	1
LAPTM4A	8
AC098828.2	6
SDC1	10
PUM2	7
RHOB	7
HS1BP3	5
GDF7	10
LDAH	2
APOB	9
AC012506.4	10
KLHL29	6
AC011239.1	10
ATAD2B	2
UBXN2A	4
MFSD2B	9
FKBP1B	3
SF3B6	8
FAM228B	4
TP53I3	3
PFN4	2
FAM228A	8
ITSN2	2
AC009228.1	2
NCOA1	8
PTRHD1	8
CENPO	3
ADCY3	6
DNAJC27	8
DNAJC27-AS1	9
EFR3B	2
POMC	3
LINC01381	3
DNMT3A	5
DTNB	2
ASXL2	2
KIF3C	6
RAB10	8
GAREM2	8
HADHA	8
HADHB	2
ADGRF3	1
DRC1	9
OTOF	3
CIB4	9
KCNK3	10
CENPA	6
DPYSL5	8
MAPRE3	10
TMEM214	7
AGBL5	3
AGBL5-AS1	8
OST4	8
EMILIN1	10
KHK	7
CGREF1	3
ABHD1	2
PREB	8
TCF23	10
SLC5A6	7
ATRAID	8
CAD	6
SLC30A3	10
DNAJC5G	10
TRIM54	10
UCN	7
MPV17	2
GTF3C2	9
GTF3C2-AS1	7
EIF2B4	7
SNX17	7
ZNF513	7
PPM1G	7
NRBP1	10
KRTCAP3	7
IFT172	8
FNDC4	7
GCKR	9
C2orf16	9
ZNF512	6
CCDC121	8
GPN1	7
SUPT7L	8
SLC4A1AP	8
LINC01460	3
MRPL33	2
RBKS	2
AC093690.1	2
FOSL2	10
PLB1	5
PPP1CB	7
SPDYA	8
TRMT61B	2
WDR43	2
CLIP4	8
ALK	1
YPEL5	7
LBH	6
LCLAT1	2
CAPN13	9
GALNT14	1
CAPN14	9
EHD3	10
XDH	4
SRD5A2	5
MEMO1	2
DPY30	8
SPAST	8
SLC30A6	2
NLRC4	5
YIPF4	2
BIRC6	8
BIRC6-AS1	3
TTC27	2
LTBP1	9
RASGRP3	8
FAM98A	8
LINC01320	3
AC012593.1	2
CRIM1	6
FEZ2	8
VIT	5
STRN	2
HEATR5B	2
GPATCH11	8
EIF2AK2	7
SULT6B1	9
CEBPZOS	8
CEBPZ	2
NDUFAF7	8
PRKD3	7
QPCT	7
CDC42EP3	10
AC006369.2	3
LINC00211	9
RMDN2	4
RMDN2-AS1	3
CYP1B1	1
CYP1B1-AS1	6
ATL2	7
HNRNPLL	7
GALM	1
SRSF7	8
GEMIN6	7
DHX57	4
MORN2	3
ARHGEF33	8
SOS1	8
CDKL4	9
MAP4K3	2
TMEM178A	8
THUMPD2	2
SLC8A1-AS1	3
SLC8A1	6
C2orf91	9
PKDCC	10
EML4	4
COX7A2L	8
KCNG3	6
MTA3	2
OXER1	5
HAAO	5
AC016735.1	5
ZFP36L2	1
THADA	2
PLEKHH2	1
C1GALT1C1L	2
DYNC2LI1	8
ABCG5	4
ABCG8	9
LRPPRC	8
PPM1B	4
SLC3A1	7
PREPL	7
CAMKMT	8
SRBD1	2
PRKCE	7
EPAS1	5
ATP6V1E2	4
RHOQ	1
PIGF	2
CRIPT	8
LINC01119	3
MCFD2	2
TTC7A	4
AC093732.1	3
CALM2	10
EPCAM	9
MSH2	4
KCNK12	3
MSH6	8
FBXO11	4
FOXN2	8
PPP1R21	2
FSHR	9
NRXN1	2
ASB3	2
CHAC2	2
ERLEC1	8
PSME4	8
ACYP2	2
TSPYL6	2
C2orf73	9
SPTBN1	8
[truncated: 15,146 more rows]
