# Supplementary material for: Identifying Tipping Points during Healthy Brain Aging through Single‐Nucleus Transcriptomic Analysis
Source: Adv Sci (Weinh). 2025 Aug 19;12(41):e05779. doi: 10.1002/advs.202505779 (PMC12591157; doi:10.1002/advs.202505779)
Supplement: Supplementary file 8 — Supporting Information [file ADVS-12-e05779-s003.xlsx]

## Sheet: Inventory
Supplementary Table 7: Classification of molecules in the hdWGCNA module.
7a	Microglia
7b	Astrocytes
7c	Oligodendrocytes

## Sheet: 7a
gene_name	module	color	kME_grey	kME_Micro-M1	kME_Micro-M2	kME_Micro-M3	kME_Micro-M4	kME_Micro-M5	kME_Micro-M6	kME_Micro-M7	kME_Micro-M8	kME_Micro-M9
C1orf159	grey	grey	0.0467137	0.0302156	0.042737	0.0380302	0.0245911	0.0272591	0.0292424	0.00922915	-0.00698659	0.00128892
UBE2J2	grey	grey	0.0484341	0.029747	0.036902	0.0328304	0.0351111	0.00561048	0.0194421	0.00389209	0.0184852	0.015744
CCNL2	grey	grey	0.0662769	0.0344863	0.0600579	0.0470153	0.0292837	0.00194677	0.02273	0.0111476	0.0210679	0.0355916
MRPL20	grey	grey	0.0562379	0.0151515	0.0238456	0.00426114	0.0472265	-0.00721654	0.0102355	0.01895	0.0659893	0.0319875
SSU72	grey	grey	0.0829725	-0.00114371	0.0468374	-0.00104422	0.046852	-0.0196594	0.0120076	0.0282054	0.082455	0.0580444
CDK11B	grey	grey	0.0219716	0.0539724	0.0111372	0.026376	0.0448373	0.0151087	0.0160455	-0.0127961	-0.0188786	-0.0274528
GNB1	Micro-M1	green	0.1152	0.169884	0.0778979	0.0885391	0.136002	0.0191163	0.0570045	-0.0281173	-0.0033251	-0.00918976
CFAP74	Micro-M2	turquoise	0.0533923	0.077933	0.120386	0.129671	-0.0217436	0.0184274	-0.0285133	-0.0147906	-0.0118804	0.0477234
SKI	Micro-M1	green	0.0154088	0.313107	0.0632095	0.194828	0.0757584	0.0196347	-0.0548653	-0.0798548	-0.0886099	-0.0680698
RER1	grey	grey	0.0887503	0.00248014	0.0625869	0.0166224	0.0363768	-0.0254296	0.0188615	0.0182281	0.0730867	0.0779546
CEP104	grey	grey	0.0646953	0.02157	0.0690275	0.0479729	0.0115287	0.018015	0.0453922	0.00939003	0.00693317	0.0277092
NPHP4	grey	grey	0.0616687	0.0477734	0.0695513	0.0613705	0.0249917	0.0158708	0.0313243	0.000998021	-0.00346412	0.0182197
TNFRSF25	grey	grey	0.0811185	-0.00609449	0.0624001	0.0213505	0.0186481	0.0114497	0.0708929	0.0472132	0.0541238	0.0732857
PLEKHG5	grey	grey	0.036614	0.059448	0.0390863	0.0704794	0.0216764	0.0492421	0.0984917	-0.00319901	-0.0277706	-0.00256015
NOL9	grey	grey	0.0625307	0.0304469	0.0512521	0.0370615	0.0280452	0.00600412	0.0250868	0.00584606	0.0102321	0.0178422
DNAJC11	grey	grey	0.0757317	0.051647	0.0579672	0.0420215	0.0563074	0.00697876	0.0256057	0.00150183	0.00884746	0.0115793
CAMTA1	grey	grey	0.111344	0.0456922	0.0884898	0.056376	0.0631208	0.0532362	0.0459593	0.0571415	0.025282	0.0315019
PER3	Micro-M3	black	0.0375132	0.0535711	0.126046	0.207128	-0.0861923	0.0809761	0.105464	-0.0388236	-0.0605583	0.0276909
PARK7	grey	grey	0.0753754	-0.0281387	0.0307397	-0.0252744	0.0378548	-0.0236114	0.00148837	0.0461085	0.117407	0.0667319
RERE	Micro-M3	black	0.138414	0.127424	0.230729	0.294504	-0.013254	0.0336378	0.092986	-0.041565	-0.0266862	0.0721738
ENO1	Micro-M4	blue	0.103368	-0.00691626	-0.000918375	-0.0616231	0.164472	-0.0404699	0.00148312	0.043955	0.110805	0.0364664
SLC2A5	Micro-M4	blue	0.0735855	0.146888	-0.000243019	0.0225526	0.23471	-0.0768843	-0.111578	-0.0207467	0.0616748	0.00441066
MIR34AHG	grey	grey	0.0462017	0.0936063	0.0795378	0.113545	0.01852	0.0283105	0.0503125	-0.0495589	-0.0401851	-0.0255124
H6PD	grey	grey	0.0651143	0.0353545	0.0587496	0.0383925	0.0354387	-0.00738863	0.0177297	-0.00376619	0.0250618	0.0320083
SLC25A33	grey	grey	0.0474616	0.0393397	0.0410573	0.0363285	0.0412087	0.011499	0.0104047	-0.0152272	-0.00443034	0.00113596
PIK3CD	Micro-M3	black	0.0837931	0.0897386	0.121956	0.165766	0.00980945	0.0152727	0.0463901	-0.0485505	-0.0240445	0.0163932
CLSTN1	grey	grey	0.0883604	0.0195562	0.0895246	0.0525912	0.00951799	0.01115	-0.00881272	0.0585712	0.0465404	0.0699088
CTNNBIP1	grey	grey	0.0430267	0.0337233	0.0537934	0.0501414	0.00507341	0.0206192	0.0402911	0.00266939	-0.000336086	0.0106841
UBE4B	grey	grey	0.112551	0.055581	0.101174	0.0704176	0.0574558	0.0246461	0.0742292	0.0147056	0.0141823	0.0289227
KIF1B	Micro-M5	pink	0.0417459	0.0291236	0.0210791	0.0246648	0.026584	0.151463	0.0984649	0.067922	-0.020026	-0.0279838
PEX14	grey	grey	0.0981776	0.0427877	0.0743461	0.0425895	0.0719269	-0.000111962	0.0389329	-0.0056763	0.0204673	0.0292913
EXOSC10	grey	grey	0.0613602	0.0456372	0.0515246	0.0381015	0.0479645	0.0128795	0.0219314	-0.00081111	0.0026522	0.00702313
MTOR	grey	grey	0.0959264	0.0517635	0.083962	0.057473	0.0606777	0.00611051	0.0319428	-0.0111248	0.00739406	0.0216439
MTHFR	grey	grey	0.0441942	0.0686889	0.0413407	0.0584358	0.0560923	0.0159651	0.047305	-0.0227965	-0.0211529	-0.0112295
CLCN6	grey	grey	0.0932661	0.0253983	0.0728516	0.0333321	0.0542522	-0.0121515	0.0481473	0.00702446	0.0308405	0.0407623
MFN2	grey	grey	0.0358106	0.0262621	0.0263416	0.0255227	0.0248184	0.0133222	0.0154174	0.00563808	0.00126125	0.00767401
TNFRSF1B	Micro-M4	blue	0.0444798	0.155544	-0.075707	-0.0065126	0.305426	-0.0260659	0.0614036	-0.054585	0.00142073	-0.082841
VPS13D	grey	grey	0.151066	0.066826	0.130657	0.0739144	0.101907	-0.00573997	0.0597687	-0.00382576	0.0255619	0.0535021
DHRS3	Micro-M2	turquoise	0.0776185	0.0663445	0.121599	0.108848	0.00306089	0.0236795	0.0610851	-0.019984	-0.00177162	0.0208284
PDPN	Micro-M4	blue	0.06731	0.0305484	0.0189413	-0.0167321	0.11557	-0.035435	-0.0220532	-0.0162006	0.0414687	-0.00309237
PRDM2	grey	grey	0.148862	0.0428346	0.131954	0.0713832	0.0693036	-0.0133628	0.0560145	0.0019444	0.0379475	0.0731859
KAZN	Micro-M1	green	-0.0581938	0.0905955	-0.0804301	0.015211	0.00147524	0.208523	0.0342732	0.153395	-0.0692885	-0.088303
TMEM51	grey	grey	0.102516	0.0547792	0.0773465	0.0551967	0.0920663	-0.000969471	0.0712675	-0.0186368	0.0222419	0.0146025
EFHD2	grey	grey	0.105706	0.0117953	0.0498151	-0.00148787	0.0863965	-0.0357851	-0.00415368	0.0152348	0.0903563	0.0633902
DNAJC16	grey	grey	0.0941543	0.0256115	0.0870954	0.0413274	0.035185	-0.00807535	0.0182822	0.00622256	0.0339584	0.0564861
DDI2	Micro-M4	blue	0.084707	0.0668165	0.0569681	0.0402017	0.102036	-0.00257875	0.0228619	-0.00879983	0.0058961	-0.00568847
PLEKHM2	grey	grey	0.0741199	0.0545396	0.0651265	0.0613399	0.050165	0.0102084	0.0679765	-0.0088658	0.00298582	0.0154086
SPEN	grey	grey	0.113211	0.0501793	0.0979853	0.0596034	0.066186	-0.00486987	0.036599	-0.0144297	0.0148514	0.0444002
FBXO42	grey	grey	0.111866	0.0582457	0.0870459	0.056972	0.0828998	0.0096684	0.0599736	-0.000790557	0.0128995	0.0187773
SZRD1	grey	grey	0.0575571	0.0245734	0.0334975	0.0152829	0.0491475	-0.00680018	0.00982984	0.000226752	0.0284713	0.0179539
NBPF1	Micro-M6	yellow	0.084216	0.0502194	0.0757434	0.0466645	0.0637537	0.0171629	0.122092	-0.0191314	-0.0115237	-0.0436803
CROCC	grey	grey	0.0416208	0.064969	0.0805483	0.0961248	-0.0071752	-0.00233173	-0.0195668	-0.0137643	-0.0123568	0.0243817
ATP13A2	grey	grey	0.0488043	0.0193138	0.0281329	0.0184233	0.0267673	0.0100747	0.0238025	0.0414341	0.0302699	0.0277364
SDHB	grey	grey	0.0854019	0.0275698	0.0579108	0.0286147	0.058155	-0.00803871	0.029838	0.00571363	0.0388989	0.0380783
PADI2	Micro-M4	blue	-0.000316404	0.15315	-0.0334051	0.0319503	0.194357	-0.0440158	-0.0600423	-0.0472391	-0.023875	-0.102635
RCC2	grey	grey	0.105088	0.0853337	0.0862212	0.0737734	0.0905585	-0.018181	0.0121198	-0.0210325	0.0267433	0.0365222
ARHGEF10L	Micro-M4	blue	0.0695201	0.0727185	0.0133792	0.0278234	0.126459	0.00535288	0.0818736	-0.0228025	-0.000207085	-0.0226298
IGSF21	Micro-M1	green	-0.0311388	0.356955	0.0860415	0.252431	0.040683	0.0411788	-0.125918	-0.103001	-0.145874	-0.102591
UBR4	grey	grey	0.0861719	0.0647671	0.053865	0.042687	0.0973385	0.0111803	0.0401367	-0.00671859	-0.000245023	0.00906779
CAPZB	Micro-M3	black	0.129989	0.168791	0.201137	0.305869	0.0318132	0.0220075	0.043489	-0.0718855	-0.0162076	0.0695147
TMCO4	grey	grey	0.0604542	0.0468619	0.0703208	0.0692387	0.0199462	0.0162571	0.0613306	-0.0171329	-0.00591999	0.00822609
LINC01141	Micro-M2	turquoise	0.164055	0.058911	0.306183	0.221509	-0.0771083	-0.0300782	-0.0358727	-0.0447597	0.0296846	0.172139
CAMK2N1	Micro-M7	red	0.0198981	-0.102901	-0.0320504	-0.0950022	-0.0211111	0.0255969	-0.00730154	0.201035	0.0888528	0.0613342
HP1BP3	grey	grey	0.201567	-0.0160052	0.174173	0.0491613	0.0505079	-0.062943	0.0419251	0.0324259	0.128036	0.164123
EIF4G3	Micro-M4	blue	0.200838	0.108592	0.17682	0.100348	0.159034	-0.0341917	0.0212734	-0.0147592	0.0379337	0.0744801
USP48	grey	grey	0.119174	0.0417822	0.10383	0.0602927	0.0569832	0.012654	0.0623929	0.00711022	0.0173904	0.0403597
CDC42	grey	grey	0.168536	-0.00577912	0.105666	-0.000499135	0.10046	-0.0558228	0.0157138	0.0373898	0.134985	0.117022
ZBTB40	grey	grey	0.097668	0.0153583	0.0809346	0.0334149	0.0450105	-0.0139966	0.0425844	-0.00408598	0.0327658	0.0448818
C1QA	Micro-M8	brown	0.234844	-0.127416	0.105466	-0.11165	0.110669	-0.155027	0.00726068	0.0908545	0.414306	0.268156
C1QC	Micro-M8	brown	0.321887	-0.159689	0.179582	-0.102933	0.114357	-0.207529	0.000784074	0.0760762	0.495482	0.4007
C1QB	Micro-M8	brown	0.284265	-0.116292	0.132387	-0.115165	0.161801	-0.186059	-0.0155217	0.0911662	0.444323	0.297355
EPHB2	grey	grey	0.068487	0.0757914	0.115126	0.126958	-0.00358153	0.0151078	0.0211807	-0.0294253	-0.0213014	0.0198714
KDM1A	grey	grey	0.100765	0.0244038	0.0782891	0.0328187	0.0528647	-0.00345188	0.0341472	0.0173608	0.034246	0.0478455
LUZP1	grey	grey	0.101285	0.0655043	0.0929843	0.0770833	0.0625519	-0.0063171	0.0227281	-0.0115903	0.0133487	0.0474724
HNRNPR	grey	grey	0.150758	0.0106646	0.100543	0.0142199	0.091098	-0.0289321	0.036485	0.0207814	0.072534	0.0751153
RPL11	Micro-M8	brown	0.200703	-0.120986	0.0935314	-0.0867022	0.0681146	-0.121337	-0.0131681	0.0764447	0.561621	0.284052
HMGCL	grey	grey	0.0622852	0.0311917	0.0668451	0.0508445	0.0156271	0.0040473	0.032701	-0.00667996	0.0111426	0.0316852
SRSF10	grey	grey	0.144085	0.00182582	0.093134	0.0114722	0.0781931	-0.0455666	0.0222864	0.0265475	0.0985852	0.105467
NIPAL3	grey	grey	0.0411702	0.0495207	0.0652899	0.0639581	0.00148407	0.0114683	0.00513427	0.00240163	-0.00295542	0.0104517
SRRM1	grey	grey	0.12806	0.0301691	0.106258	0.0477983	0.0590572	-0.020044	0.0240467	0.0184412	0.0596648	0.0885336
RSRP1	Micro-M2	turquoise	0.211326	0.00270168	0.252296	0.123476	-0.00672538	-0.029739	0.070802	0.0191111	0.105941	0.213656
TMEM50A	grey	grey	0.0996838	-0.0293709	0.0641319	-0.0091868	0.0368751	-0.0361849	0.00897805	0.0341598	0.0992584	0.0925242
MAN1C1	grey	grey	0.102872	0.0623034	0.104813	0.0870064	0.0455046	0.00557547	0.0515684	-0.00568247	0.0113211	0.0340338
DHDDS	grey	grey	0.0684097	0.0307666	0.0486987	0.0336509	0.0421246	0.00781489	0.0455111	0.00445769	0.0152437	0.0203523
RPS6KA1	Micro-M1	green	0.0695241	0.154249	0.0683583	0.0898829	0.0823863	-0.0164456	-0.0228264	-0.0410161	0.00303869	0.0020696
ARID1A	grey	grey	0.148383	0.111361	0.159221	0.135284	0.075291	-0.00320538	0.0320536	-0.0378337	-8.09222e-05	0.0411081
NUDC	grey	grey	0.0700913	-0.011533	0.0299976	-0.0143135	0.0463204	-0.00896723	0.0153897	0.0329185	0.0643781	0.0353922
WDTC1	grey	grey	0.078304	0.0269313	0.0855136	0.0556557	0.0163328	0.00994037	0.041992	0.00655349	0.0223196	0.0414455
WASF2	grey	grey	0.159726	0.112362	0.16542	0.126199	0.0802474	-0.0508937	0.0142248	-0.0304893	0.0429456	0.0923229
AHDC1	Micro-M1	green	0.0178354	0.103043	0.0148698	0.0495903	0.0461037	0.0163736	-0.00487721	-0.00075413	-0.0234936	-0.0162347
STX12	Micro-M4	blue	0.129018	0.0298075	0.0664136	0.00644555	0.141833	-0.0298406	0.0458206	0.0103831	0.0538214	0.0462436
THEMIS2	Micro-M4	blue	0.0274284	0.0935347	-0.0654191	-0.0250478	0.217508	-0.0375929	0.0455858	-0.0260258	0.0219704	-0.0362973
RPA2	grey	grey	0.0563059	0.0281478	0.0358572	0.0200966	0.0531063	-0.00783182	0.0158332	-0.00106782	0.0208244	0.0156432
EYA3	grey	grey	0.159861	0.0382457	0.134599	0.058534	0.083419	-0.0291919	0.0316939	0.00378563	0.0506314	0.0727722
PTAFR	Micro-M2	turquoise	0.151774	0.0288029	0.18014	0.0994024	0.0117297	-0.052944	-0.00752605	-0.0114929	0.0849506	0.141259
DNAJC8	grey	grey	0.0888835	-0.00743173	0.0557233	0.0013082	0.0470175	-0.0177447	0.0184774	0.0257795	0.0679111	0.0630769
PHACTR4	Micro-M2	turquoise	0.151714	0.0422775	0.150478	0.0794359	0.0596285	-0.00145411	0.0567559	-0.00195029	0.0351832	0.0858512
TRNAU1AP	grey	grey	0.0515231	0.0267444	0.032109	0.0189874	0.0457	0.00891	0.0281197	0.0169893	0.0251346	0.0126705
GMEB1	grey	grey	0.0519321	0.0373055	0.0410055	0.0324229	0.0421782	-0.00578634	0.00957545	-0.00141866	0.00419761	0.0168114
YTHDF2	grey	grey	0.105838	0.0240147	0.0718816	0.0234783	0.0699999	-0.0132411	0.0249448	0.00172313	0.044125	0.049777
EPB41	Micro-M2	turquoise	0.113368	0.107117	0.146159	0.126031	0.0508596	-0.0255434	-0.0129548	-0.0224135	0.0106801	0.0532536
SRSF4	grey	grey	0.113652	0.0693769	0.08422	0.0608008	0.0962648	-0.00782728	0.0426413	-0.0154763	0.0198719	0.0369962
LAPTM5	grey	grey	0.224562	0.0164682	0.127945	-0.0052153	0.175374	-0.123607	-0.0332144	0.0175624	0.222428	0.176298
PUM1	grey	grey	0.192855	0.0655088	0.170242	0.0879831	0.107204	-0.0317223	0.0470516	-0.00283524	0.057283	0.0936507
SNRNP40	grey	grey	0.0806652	0.017517	0.0652463	0.027054	0.0425732	-0.0135858	0.015586	0.000494806	0.0307354	0.0418173
ZCCHC17	grey	grey	0.0844845	0.0135013	0.0679598	0.0251292	0.0370999	-0.00451494	0.0297708	0.0233308	0.0355218	0.0498241
PTP4A2	Micro-M4	blue	0.10492	0.0215806	0.0494311	0.00299608	0.12162	-0.0339915	0.024601	-0.00336357	0.0463608	0.0399935
KHDRBS1	Micro-M4	blue	0.118265	0.0270735	0.0721457	0.0171206	0.108917	-0.0231656	0.056463	0.00705222	0.0473317	0.0422079
TMEM39B	grey	grey	0.053291	0.0322061	0.0596432	0.0444332	0.0170224	-0.00124968	0.00743329	-0.00239385	0.010248	0.031728
KPNA6	Micro-M4	blue	0.0556874	0.0725403	0.040309	0.0465964	0.0796228	0.0124838	0.0240136	0.003211	-0.00883592	-0.0139152
TXLNA	Micro-M4	blue	0.0599822	0.0223937	0.0157267	-0.00207595	0.0831482	-0.0121743	0.0141281	0.00110669	0.0267546	0.008635
HDAC1	grey	grey	0.0632237	0.0411332	0.0619434	0.0480577	0.0335901	0.0037774	0.0156626	-0.00627323	0.0130891	0.0196571
BSDC1	grey	grey	0.068594	0.0338412	0.0690101	0.0466194	0.0231636	0.0074643	0.0354379	0.0146023	0.014241	0.030526
ZBTB8OS	grey	grey	0.0938035	0.028837	0.0826925	0.0426438	0.033147	0.0108717	0.0269492	0.022677	0.0290817	0.0435938
RBBP4	grey	grey	0.128513	0.00418297	0.09394	0.0207448	0.0580509	-0.0142199	0.0365615	0.0197932	0.0633368	0.0756189
S100PBP	Micro-M2	turquoise	0.114151	0.0411105	0.13382	0.0798723	0.0235564	-0.00691066	0.0365735	-0.0038018	0.0263915	0.0686276
RNF19B	Micro-M2	turquoise	0.080639	0.0485157	0.106456	0.0825976	0.0187744	-0.00342233	0.0225873	-0.0254091	0.00664415	0.0497727
AK2	grey	grey	0.100581	0.0344272	0.065823	0.0246218	0.083821	-0.0164393	0.0138115	-0.0031818	0.0461287	0.0370535
AZIN2	Micro-M2	turquoise	0.123661	0.0582308	0.219556	0.162444	-0.0521691	-0.0195005	-0.0296863	-0.0108203	0.026549	0.132374
ZNF362	Micro-M2	turquoise	0.0854804	0.0634338	0.121651	0.100118	0.00352953	0.00276076	0.016352	-0.0139399	0.0111558	0.0497402
PHC2	Micro-M4	blue	0.112064	0.15631	0.0287392	0.0354728	0.270111	-0.0730412	-0.0692635	-0.0305183	0.0283235	-0.0114899
ZMYM6	Micro-M9	magenta	0.220444	-0.100948	0.209107	0.0417248	-0.0333572	-0.118726	0.0126001	0.0238673	0.183631	0.422961
ZMYM1	grey	grey	0.0943354	0.0109619	0.0851772	0.0378689	0.0283732	-0.0127083	0.038343	-0.00205532	0.0362083	0.0551481
SFPQ	grey	grey	0.189192	0.0388221	0.149672	0.0558311	0.105498	-0.0298694	0.0447337	0.0229207	0.0710374	0.114678
ZMYM4	grey	grey	0.199166	0.018799	0.154076	0.0421072	0.105339	-0.037971	0.0530375	0.0193026	0.0915949	0.102622
KIAA0319L	Micro-M2	turquoise	0.133253	0.0513906	0.134657	0.0771246	0.0548105	-0.00319282	0.056692	-0.00649254	0.0280834	0.0637421
AGO4	grey	grey	0.174054	0.0362555	0.143003	0.0489906	0.102344	-0.0428701	0.0376369	0.00629547	0.0739664	0.102172
AGO1	grey	grey	0.0869997	0.0474343	0.0791461	0.0530446	0.0518796	-0.0045262	0.0233795	-0.000382765	0.0189652	0.0307645
AGO3	grey	grey	0.17879	0.036022	0.128977	0.0426927	0.112995	-0.0204274	0.0621724	0.00492153	0.0559824	0.0732476
MAP7D1	grey	grey	0.056648	0.0126927	0.0262735	0.00397801	0.0480742	-0.0038712	0.0137416	0.0266193	0.0378547	0.0254561
THRAP3	Micro-M4	blue	0.146031	0.0444954	0.0953532	0.0326047	0.125348	-0.0234455	0.0513288	0.00170227	0.057311	0.0643094
STK40	Micro-M4	blue	0.0569494	0.0527935	0.0244694	0.0331676	0.0875465	0.00339329	0.0433612	-0.0165259	0.00379063	-0.0125851
CSF3R	Micro-M2	turquoise	0.151884	0.0952444	0.190114	0.142142	0.0486228	-0.0493031	-0.0284878	-0.0335703	0.0530915	0.137838
MEAF6	grey	grey	0.0851681	-0.00404423	0.0677667	0.0218896	0.0163372	-0.0036606	0.0174284	0.0317197	0.0645662	0.0678276
MTF1	grey	grey	0.0747732	0.0235188	0.0529423	0.0232023	0.0513208	-0.0112858	0.0148119	-0.00418235	0.0181719	0.0274196
INPP5B	grey	grey	0.107859	0.0619655	0.0896152	0.0653026	0.076588	0.0118306	0.0331781	-0.00973476	0.0133463	0.0335457
SF3A3	Micro-M4	blue	0.0776533	0.0213256	0.0376541	0.00552725	0.0844862	-0.0246407	0.00630405	0.0041281	0.0395223	0.0329668
AKIRIN1	grey	grey	0.085393	0.0164372	0.0537016	0.0143252	0.0657983	-0.0181808	0.0124556	0.0113033	0.0425179	0.0460092
MACF1	Micro-M3	black	0.112104	0.102039	0.14077	0.190896	0.0483852	0.0818985	0.087172	-0.0260344	-0.0487397	0.00998283
PABPC4	grey	grey	0.135846	-0.0189932	0.104287	0.00337998	0.0570683	-0.0593004	-0.00108677	0.0132849	0.112155	0.107793
TRIT1	grey	grey	0.11763	0.0137425	0.0960723	0.0305208	0.0514797	-0.0303191	0.0104301	0.0133814	0.0544882	0.0777496
CAP1	grey	grey	0.159991	0.00753639	0.123006	0.0293382	0.0737293	-0.0490545	0.0249575	0.0101757	0.0990355	0.10656
PPT1	grey	grey	0.143411	-0.0362518	0.119683	0.00388983	0.0257855	-0.0549798	0.00407099	0.0379398	0.132304	0.144549
RLF	Micro-M4	blue	0.149487	0.0442775	0.0947316	0.0184086	0.159946	-0.0371967	0.0319698	0.0187329	0.0579977	0.0453458
ZMPSTE24	grey	grey	0.0792296	0.0191126	0.0576885	0.0210607	0.0465094	-0.0123222	0.0208227	0.00717664	0.034572	0.0396522
SMAP2	Micro-M1	green	0.076283	0.208598	0.132502	0.150808	0.0675992	-0.0578632	-0.0147078	-0.0478078	-0.00816566	0.049582
NFYC	grey	grey	0.128031	0.0338848	0.1196	0.061895	0.0483736	-0.0101172	0.0440289	-0.00424434	0.034982	0.0606796
SCMH1	grey	grey	0.116412	0.0284506	0.097488	0.0452564	0.0612249	-0.000526574	0.0408815	0.0261529	0.0384216	0.058933
HIVEP3	Micro-M4	blue	0.149917	0.146557	0.103037	0.0763155	0.21492	-0.0666459	-0.0932357	-0.0510485	0.026397	0.0268412
FOXJ3	grey	grey	0.166991	0.0341241	0.13186	0.046318	0.099596	-0.0221793	0.0510959	0.00908391	0.0534849	0.071588
CCDC30	grey	grey	0.0672992	0.00920534	0.0640679	0.0264875	0.0186019	0.0092037	0.0366258	0.0320267	0.0189248	0.0247939
YBX1	grey	grey	0.15099	-0.00700205	0.0593639	-0.0315757	0.121744	-0.052634	0.02873	0.018478	0.263055	0.0939931
ERMAP	Micro-M2	turquoise	0.104861	0.0458825	0.143008	0.0939843	0.00424462	-0.0200297	0.00502969	-0.0189204	0.0284437	0.0843105
SZT2	grey	grey	0.0433273	0.0677305	0.0531048	0.067733	0.0322089	0.0205167	0.0286569	-0.0191656	-0.0305384	-0.0141161
ST3GAL3	Micro-M9	magenta	0.225472	-0.0976445	0.208408	0.0428319	-0.0288425	-0.101229	0.0138242	0.0439319	0.173226	0.411752
ATP6V0B	Micro-M8	brown	0.145101	-0.0954982	0.0679336	-0.0726298	0.045622	-0.0732962	0.00386924	0.0930699	0.224106	0.187199
ERI3	grey	grey	0.0865872	0.0632815	0.0927868	0.0820554	0.0341621	0.023891	0.0513117	-0.00734913	-0.00909971	0.0156412
RNF220	grey	grey	0.0215809	0.00246792	0.00686694	0.00179033	-0.00602542	0.105567	0.0431445	0.103903	-0.00207865	-0.0155226
RPS8	Micro-M8	brown	0.166267	-0.0829078	0.0590396	-0.0809886	0.085961	-0.0892028	-0.0141181	0.062714	0.495318	0.214286
PLK3	Micro-M4	blue	0.0448711	0.0563155	-0.00123126	0.00206573	0.113132	-0.0330632	-0.0268864	-0.00362235	0.0262486	-0.000214804
EIF2B3	grey	grey	0.131037	0.0492224	0.0913167	0.0396889	0.0950895	-0.0105099	0.034179	-0.0106695	0.0282428	0.0313137
AKR1A1	grey	grey	0.130076	0.010808	0.0969293	0.0328361	0.0535117	-0.0409766	0.0428143	0.00011019	0.0836666	0.104644
NASP	Micro-M4	blue	0.102734	0.0510226	0.0532437	0.0191077	0.125223	-0.00844134	0.00878741	0.00103657	0.0338509	0.033007
GPBP1L1	grey	grey	0.155223	0.0562969	0.123391	0.0596395	0.110618	-0.0273011	0.0481447	-0.0116074	0.0482525	0.0574951
MAST2	grey	grey	0.121918	0.0312882	0.0983069	0.0424215	0.0686596	0.00040445	0.0517203	0.00375475	0.0332839	0.0386702
LRRC41	Micro-M4	blue	0.0472889	0.0369071	0.0259314	0.0204949	0.0569784	0.000347965	0.0192978	0.0054165	0.0134323	0.0108889
UQCRH	grey	grey	0.0809882	-0.0217886	0.0420945	-0.00970563	0.0297427	-0.0234958	0.00923982	0.0527186	0.128629	0.0912869
NSUN4	grey	grey	0.0651148	0.0310914	0.0509288	0.0307392	0.0449495	-0.0021903	0.0240852	-0.00105674	0.013134	0.0280941
MKNK1	Micro-M2	turquoise	0.229015	0.0873278	0.262154	0.164987	0.0900152	-0.054675	0.0258221	-0.0452019	0.0636913	0.177474
ATPAF1	grey	grey	0.0724144	0.0134851	0.0584212	0.0222812	0.039681	0.000808526	0.0185733	0.0193897	0.0257852	0.0365867
EFCAB14	grey	grey	0.135876	0.00838311	0.0980203	0.0205254	0.0728556	-0.0363071	0.0247816	0.00897735	0.0743286	0.0846256
TAL1	Micro-M2	turquoise	0.0952521	0.0770557	0.149659	0.129729	0.00810883	-0.0379288	-0.0425853	-0.0291188	0.0412074	0.0962266
CMPK1	grey	grey	0.104933	0.00723651	0.0699295	0.0118202	0.0612317	-0.0199642	0.0299932	0.017798	0.0640803	0.0562897
SPATA6	Micro-M4	blue	0.134011	0.118192	0.0240915	-0.0152163	0.266566	-0.0375656	-0.036433	-0.0299484	0.0487761	-0.0406134
AGBL4	grey	grey	0.0233538	-0.0205655	0.00201807	-0.0191396	-0.0160355	0.137786	0.0132651	0.239596	0.0196017	0.00324907
ELAVL4	Micro-M2	turquoise	0.0870966	-0.00211587	0.105892	0.0410734	-0.0020034	-0.00187239	-0.0327532	0.042519	0.0359749	0.0744306
FAF1	Micro-M2	turquoise	0.197956	0.055158	0.182173	0.074122	0.103732	-0.0102165	0.0776123	0.00795189	0.0457112	0.0750012
RNF11	grey	grey	0.0709117	-0.00835264	0.0364032	-0.00930981	0.040366	0.000442576	0.0202881	0.0517802	0.0449613	0.038804
EPS15	grey	grey	0.166535	0.0398494	0.0946914	0.0220984	0.133339	0.00545686	0.206747	-0.000531776	0.0478981	0.040769
OSBPL9	grey	grey	0.156856	0.0447971	0.136049	0.0683285	0.0793779	0.000493746	0.0936247	0.00518825	0.0434841	0.0599089
NRDC	grey	grey	0.153625	0.0571455	0.11075	0.0532727	0.113671	-0.0300208	0.0390057	0.000673125	0.0517724	0.0587664
TXNDC12	grey	grey	0.067579	0.0164877	0.0640923	0.0370582	0.0192972	-0.00487135	0.0149012	-0.00290092	0.0320488	0.0516881
BTF3L4	grey	grey	0.120005	0.0216186	0.0845859	0.0245162	0.067855	-0.0184722	0.0398059	0.0134642	0.0528015	0.0599894
ZFYVE9	grey	grey	0.0738277	0.0394185	0.0885015	0.0648505	0.0118871	0.0279959	0.000974125	0.0343502	0.0111755	0.0393534
ZYG11B	grey	grey	0.115869	0.016675	0.0921425	0.0332371	0.0539128	0.00127034	0.0419599	0.0319631	0.0437127	0.0537626
ECHDC2	grey	grey	0.0724995	0.0623761	0.0917824	0.0880196	0.0215461	0.0183138	0.0275625	-0.0106812	-0.00210602	0.0271314
SCP2	Micro-M2	turquoise	0.112353	0.0249813	0.114473	0.0541567	0.0317504	0.0013384	0.0509499	0.00961699	0.0354269	0.0574257
LRP8	grey	grey	0.0695736	0.0695306	0.0534707	0.0541675	0.0829863	0.0176914	-0.00474683	-0.0111757	-0.00663304	-0.0187938
NDC1	grey	grey	0.0906308	0.0174891	0.0673224	0.0285487	0.0478155	-0.00777936	0.0285153	-0.00196071	0.026173	0.0273201
YIPF1	grey	grey	0.0987042	0.02788	0.0809187	0.0366282	0.0572416	-0.0168513	0.0206946	-0.00506807	0.040672	0.0440373
HSPB11	Micro-M2	turquoise	0.112927	0.00481053	0.11704	0.0436426	0.0261502	-0.0291545	0.0267254	0.00364415	0.0572457	0.0950176
TMEM59	grey	grey	0.1151	-0.0358736	0.0814858	-0.00805827	0.0304629	-0.0376557	0.0240938	0.0457421	0.120666	0.113889
SSBP3	Micro-M2	turquoise	0.0800443	0.0249564	0.0874736	0.0558016	0.00970073	0.0296257	0.0496175	0.032088	0.0201431	0.0335849
USP24	Micro-M2	turquoise	0.192439	0.0468784	0.215542	0.107538	0.0537668	-0.0340972	0.0484942	0.00506929	0.0620889	0.130514
DAB1	grey	grey	0.046135	0.0173107	0.0430985	0.0206698	0.00540437	0.113456	0.0391471	0.186075	-0.00314803	-0.019727
MYSM1	grey	grey	0.149591	0.0118263	0.108348	0.0195858	0.0819496	-0.017987	0.0413037	0.0326685	0.0651127	0.0767185
JUN	grey	grey	-0.0122632	-0.0257559	0.00453982	0.00776502	-0.0385747	0.0027785	0.0603975	0.009637	0.020037	0.00581413
FGGY	Micro-M2	turquoise	0.0746659	0.0459012	0.0950953	0.0632746	0.0258635	0.0131811	0.0690941	-0.00282514	0.00150873	0.0177454
NFIA	Micro-M2	turquoise	0.11997	0.0602378	0.190125	0.148798	-0.0298941	0.072945	0.142348	-0.0122611	-0.0176023	0.0605697
TM2D1	grey	grey	0.146968	-0.0019	0.118852	0.0290508	0.0563077	-0.0379259	0.0262367	0.0135103	0.0794353	0.10254
DOCK7	Micro-M6	yellow	0.129041	0.0106093	0.103905	0.0405914	0.0607538	0.0366895	0.14581	0.00802307	0.0318479	0.0417874
ATG4C	Micro-M2	turquoise	0.190635	-0.00682866	0.210504	0.0751634	0.0239192	-0.0338154	0.0851202	0.0149212	0.0824912	0.138682
ITGB3BP	grey	grey	0.135852	-0.0148236	0.0848053	-0.0129418	0.073071	-0.0296997	0.0284173	0.0175937	0.0733392	0.0687372
JAK1	grey	grey	0.182415	-0.00378339	0.161914	0.0636841	0.0488342	-0.0510193	0.0594762	0.01803	0.0992674	0.166718
LEPR	grey	grey	0.088892	0.0191337	0.0866906	0.0336063	0.0407805	-0.0113143	0.031786	-3.34605e-05	0.0287419	0.0204525
PDE4B	grey	grey	0.19487	-0.0168835	0.0892556	-0.0391658	0.180693	-0.0717805	0.035699	0.0742779	0.109041	0.162901
MIER1	grey	grey	0.160995	0.0177324	0.111906	0.0206364	0.098345	-0.0346301	0.0381055	0.0163246	0.0729901	0.0850335
SLC35D1	grey	grey	0.0824878	0.00469842	0.074637	0.0252767	0.0289222	-0.00642165	0.0267622	0.00810852	0.0228665	0.043734
SERBP1	grey	grey	0.123788	-0.0047516	0.0680317	-0.00708262	0.0824621	-0.0344712	0.0194905	0.0288415	0.0958695	0.0701218
WLS	Micro-M2	turquoise	0.108617	-0.000781141	0.151705	0.103104	-0.0498041	0.0432985	0.171709	0.00114335	0.00713009	0.0982608
LRRC7	Micro-M7	red	0.0572937	-0.0995863	-0.00590941	-0.0966256	-0.0234761	0.13229	0.0160812	0.439364	0.0902508	0.0722655
LRRC40	grey	grey	0.094813	0.0101721	0.0667731	0.013403	0.0573977	-0.0112371	0.0281866	0.0196688	0.0423118	0.0488103
SRSF11	grey	grey	0.188779	0.00203108	0.165198	0.0496477	0.0487466	-0.0250303	0.0486208	0.0544867	0.0979348	0.166121
ANKRD13C	grey	grey	0.139648	0.0130008	0.105411	0.0225584	0.07151	-0.0108514	0.0331689	0.0346656	0.0601179	0.0711697
ZRANB2	grey	grey	0.181507	0.0113743	0.139624	0.0370323	0.074382	-0.0246591	0.0593852	0.0297444	0.081946	0.11329
NEGR1	Micro-M7	red	0.0463305	-0.0824127	-0.00900195	-0.0735664	-0.0296046	0.163375	0.0267986	0.404685	0.0750933	0.0612027
ACADM	Micro-M2	turquoise	0.112584	0.00512689	0.111657	0.0415913	0.0265072	-0.0131369	0.0364826	0.0120137	0.0445441	0.0802369
RABGGTB	grey	grey	0.13253	-0.015329	0.0745852	-0.0161752	0.0862985	-0.0496161	0.0103233	0.0198343	0.104973	0.0935895
ST6GALNAC3	Micro-M2	turquoise	0.0606263	0.214097	0.257126	0.287693	-0.04527	-0.0779769	-0.289529	-0.0807852	-0.0803075	0.0959447
PIGK	grey	grey	0.113375	0.00636564	0.0959984	0.0244342	0.0462481	-0.00966188	0.0296694	0.0270098	0.0495696	0.0586342
USP33	Micro-M2	turquoise	0.165655	0.0213902	0.152237	0.0528911	0.0663049	-0.019459	0.0540423	0.0307756	0.0667531	0.100941
FUBP1	grey	grey	0.173102	0.0178174	0.124205	0.0264521	0.110114	-0.0413996	0.0389326	0.013449	0.0722922	0.0908882
IFI44L	grey	grey	0.0717925	0.00848678	0.0310654	-0.000167556	0.0675808	-0.0152208	0.13625	-0.0199731	0.00829704	0.00151424
IFI44	grey	grey	0.103186	0.00208762	0.0571958	0.000341753	0.0762696	-0.0168486	0.105997	-0.00193158	0.0417175	0.0363525
TTLL7	Micro-M7	red	0.0101225	-0.0347939	-0.00672731	-0.0260502	-0.0396137	0.143551	0.0306427	0.24645	0.00950981	0.0042331
PRKACB	grey	grey	0.116655	-0.0258082	0.0914265	0.00618319	0.0174233	0.0447258	0.065017	0.120866	0.0655955	0.0707337
CTBS	grey	grey	0.120679	-0.0158254	0.11512	0.0333729	0.0209117	-0.044574	0.0235462	0.0124884	0.0740578	0.112098
C1orf52	grey	grey	0.0916318	0.000110055	0.0736815	0.0169059	0.033856	-0.0186449	0.0200946	0.0181748	0.0540929	0.065679
ZNHIT6	grey	grey	0.109239	0.0213327	0.0826139	0.0257299	0.0625553	-0.00791814	0.0358828	0.00111466	0.0246596	0.0308602
ODF2L	grey	grey	0.0942707	0.00637773	0.0593997	0.014496	0.0595913	0.00610687	0.0358247	0.0455429	0.0422059	0.055284
SH3GLB1	grey	grey	0.122276	0.000380151	0.0555304	-0.0204856	0.114011	-0.024976	0.0345195	0.0193232	0.066964	0.0481148
HS2ST1	grey	grey	0.128867	-0.00380443	0.0757159	0.00442522	0.0791648	-0.0145151	0.0656171	0.0118944	0.0498397	0.0754601
LMO4	grey	grey	0.0869844	-0.0323705	0.0582969	-0.00780017	0.0181003	0.000476311	0.0109859	0.0794639	0.0708957	0.0669187
PKN2	Micro-M2	turquoise	0.242597	0.0249265	0.301249	0.138559	0.0240561	-0.0526331	0.0386979	-0.0103376	0.0882436	0.178614
GTF2B	grey	grey	0.105485	0.0288691	0.0780242	0.030107	0.0784748	-0.030965	0.020509	-0.00221288	0.0475452	0.0626225
LRRC8B	grey	grey	0.0791484	0.0249791	0.0346606	0.00252163	0.0752762	0.0113337	0.0162511	0.0548963	0.030598	0.0138619
ZNF326	grey	grey	0.116858	0.0162764	0.0978042	0.0328124	0.0525459	-0.015395	0.0289665	0.0152345	0.0446535	0.0672221
ZNF644	Micro-M2	turquoise	0.194055	0.0284539	0.185803	0.0685077	0.0815849	-0.0314568	0.0602183	0.00489588	0.0693312	0.112092
BTBD8	Micro-M2	turquoise	0.0462479	0.00429305	0.0641217	0.0366294	-0.0217081	0.0416781	0.0329641	0.0557894	0.0185028	0.0366791
GLMN	grey	grey	0.104849	0.018284	0.0845581	0.0318721	0.0509767	-0.0056525	0.02719	0.0235034	0.0439727	0.0578496
RPAP2	grey	grey	0.126499	0.0349943	0.110802	0.0536763	0.0583603	0.00320884	0.0389814	0.0165904	0.0240052	0.0475002
EVI5	Micro-M2	turquoise	0.207959	0.0507146	0.209202	0.0973076	0.0789798	-0.0323295	0.0773984	-0.00459097	0.06035	0.117718
RPL5	Micro-M8	brown	0.188983	-0.0695099	0.109363	-0.0365502	0.0742566	-0.0955461	-0.00213547	0.0547906	0.364544	0.221728
MTF2	grey	grey	0.156655	0.015905	0.129497	0.0447177	0.0720128	-0.0252285	0.0397793	0.0116569	0.0704843	0.0996775
TMED5	grey	grey	0.133287	-0.00651539	0.0696892	-0.0126516	0.0929899	-0.0439227	0.0349741	0.013499	0.0859525	0.0729213
CCDC18	grey	grey	0.115914	-0.0113429	0.0855594	0.00419651	0.0480707	-0.0334511	0.0454083	0.0129258	0.0709677	0.0745341
DR1	grey	grey	0.137179	-0.0025999	0.111467	0.0201996	0.0558915	-0.0454041	0.00639803	0.00549966	0.0741904	0.0895832
FNBP1L	Micro-M2	turquoise	0.178858	0.0211837	0.189249	0.076501	0.0580168	-0.0517905	0.00849699	0.000156911	0.0671199	0.123133
BCAR3	grey	grey	0.106027	0.0712266	0.138058	0.122675	0.0173399	0.0151539	0.0563069	-0.0352955	-0.0210759	0.0362026
ABCD3	grey	grey	0.106998	0.0144453	0.0939829	0.0330736	0.0402506	-0.0109704	0.0317493	0.00971679	0.0376566	0.0559392
PTBP2	grey	grey	0.179265	0.0220647	0.141502	0.0427708	0.0953907	-0.0150363	0.0485282	0.0314973	0.0625237	0.088983
DPYD	Micro-M4	blue	0.0955923	-0.0367991	-0.0966943	-0.164075	0.22588	0.0356351	0.279667	0.100844	0.0594529	-0.0696928
SNX7	grey	grey	0.0865937	0.026463	0.0602795	0.016755	0.0713308	-0.0207193	0.0029493	0.00124507	0.0361837	0.0322738
AGL	Micro-M2	turquoise	0.0890099	0.00949496	0.100116	0.0471853	0.0130566	-0.000721896	0.0232365	0.0111813	0.0349038	0.0686194
TRMT13	grey	grey	0.157192	-0.0179237	0.117432	0.00732989	0.0610616	-0.046134	0.0294558	0.0232467	0.0936795	0.109964
DBT	grey	grey	0.0784988	0.0109274	0.070546	0.0287064	0.0241714	-0.00262937	0.0235317	0.0104107	0.0282692	0.0438829
RTCA	grey	grey	0.114241	0.0101801	0.0934217	0.0309356	0.0406055	-0.0252657	0.0241355	0.0129653	0.0564122	0.0798693
CDC14A	grey	grey	0.122443	0.0384822	0.121419	0.0710651	0.050616	-0.00240243	0.0546243	-0.0167159	0.0246486	0.0543418
SLC30A7	grey	grey	0.146733	0.0135543	0.0906335	0.00901381	0.105775	-0.032201	0.0403926	0.00912057	0.0612784	0.0630573
RNPC3	Micro-M2	turquoise	0.144468	-0.00354049	0.140227	0.0478188	0.0269765	-0.0187447	0.050132	0.0299468	0.0710424	0.127221
SLC25A24	grey	grey	0.0849366	-0.00226971	0.053938	0.00678858	0.0492624	-0.00571937	0.0726876	0.00838182	0.0334557	0.0300076
FAM102B	Micro-M4	blue	0.130175	0.0819155	0.10907	0.0694174	0.147807	-0.0458428	0.00459963	-0.0309109	0.0267958	0.0620148
PRPF38B	grey	grey	0.108223	0.0480017	0.119802	0.0685787	0.0328607	-0.0417147	-0.0196211	-0.0117661	0.0301931	0.102607
STXBP3	grey	grey	0.161774	0.00207641	0.12998	0.0328912	0.0770098	-0.045793	0.0277581	0.0153483	0.0876402	0.110154
WDR47	grey	grey	0.0577179	0.00906036	0.0410979	0.0139526	0.0302621	0.01411	0.0214201	0.0305644	0.0200877	0.0237305
SORT1	Micro-M4	blue	0.0828536	0.102296	0.0772702	0.0668962	0.106994	-0.0221625	-0.0289876	0.0179007	0.0109494	0.0281699
PSMA5	grey	grey	0.0764335	0.0209248	0.0340377	0.00582766	0.0701312	-0.0119768	0.0245554	0.00943562	0.037175	0.0324824
GNAI3	Micro-M4	blue	0.124371	0.0671245	0.064625	0.0218131	0.170936	-0.0341041	0.0331168	-0.00913598	0.0451161	0.0382476
AHCYL1	grey	grey	0.0816435	0.0311271	0.0744164	0.0414911	0.0351899	0.0159413	0.0106786	0.00595534	0.0233058	0.0435157
STRIP1	grey	grey	0.0509536	0.0313798	0.0433476	0.0337899	0.0328996	0.00223879	0.0244051	0.00126633	0.0152406	0.0171539
CD53	grey	grey	0.254712	-0.00851967	0.222918	0.0489505	0.0993117	-0.113934	-0.000306215	-0.00428953	0.153935	0.205927
DRAM2	grey	grey	0.16057	0.00491935	0.128046	0.0237498	0.0769034	-0.0508189	0.076128	0.00318362	0.0810591	0.0893919
CEPT1	grey	grey	0.195233	-0.00821916	0.130284	0.00232545	0.10859	-0.0600965	0.0696416	0.011572	0.104437	0.111312
C1orf162	Micro-M4	blue	0.0969022	0.00862641	0.0120245	-0.0506864	0.148905	-0.0515026	0.0161753	0.014472	0.11002	0.0203671
TMIGD3	grey	grey	0.143879	0.043124	0.1303	0.064192	0.0624602	-0.0916098	-0.0538684	0.00860255	0.155844	0.132633
RAP1A	Micro-M4	blue	0.221942	0.0726962	0.169066	0.0528567	0.191081	-0.0929876	0.0044275	-0.00799907	0.0903435	0.114274
CTTNBP2NL	Micro-M2	turquoise	0.151724	0.072674	0.2263	0.148493	0.0184595	-0.050112	-0.0170001	-0.0411007	0.0286606	0.118163
WNT2B	Micro-M2	turquoise	0.0852334	0.0475766	0.139226	0.0955103	-0.00421023	-0.0345582	-0.0174737	-0.0230033	0.00651472	0.069561
ST7L	grey	grey	0.112142	0.0267656	0.0958361	0.0388088	0.0486816	-0.00280511	0.0356622	0.0121809	0.0360274	0.0531422
CAPZA1	grey	grey	0.206802	0.027784	0.133643	0.0192976	0.147789	-0.0631212	0.0329727	0.0116681	0.119726	0.121158
SLC16A1-AS1	grey	grey	0.0835003	0.0349781	0.0641635	0.0373427	0.0424935	0.0380575	0.0720945	0.0213817	-0.00125663	0.00166477
LRIG2	grey	grey	0.115736	0.0231416	0.0947249	0.0360345	0.0522273	-0.0158076	0.0314591	0.0127305	0.0406466	0.0591722
MAGI3	grey	grey	0.0870857	0.0406018	0.0821403	0.0511405	0.0496626	0.0173158	0.0271257	0.0109072	0.00651842	0.0200408
PHTF1	grey	grey	0.0766192	0.00973743	0.0587381	0.0225059	0.0308292	0.0165421	0.0337859	0.0426193	0.0304609	0.037293
RSBN1	grey	grey	0.105004	0.010403	0.080652	0.0221685	0.0516963	-0.0152638	0.0267844	0.0178684	0.0485081	0.0631814
HIPK1	grey	grey	0.126964	-0.00124549	0.0845811	0.00907895	0.0678402	-0.0271801	0.0382309	0.0196346	0.0709284	0.0797458
SYT6	Micro-M2	turquoise	0.0840751	0.0750635	0.173778	0.156308	-0.0310431	-0.00774248	-0.0212619	-0.0363438	-0.0199112	0.0617052
TRIM33	grey	grey	0.168358	0.0276569	0.130367	0.0473271	0.0934623	-0.0237457	0.0508822	0.0129341	0.0580999	0.0826305
CSDE1	grey	grey	0.155309	0.0118876	0.104454	0.0152579	0.0974522	-0.0271293	0.0465852	0.0308453	0.094876	0.0833891
ATP1A1	grey	grey	0.0902228	-0.0252972	0.00630487	-0.05447	0.0949307	-0.0158751	0.00289836	0.0864237	0.10108	0.0570096
CD58	Micro-M4	blue	0.0963037	0.0713747	0.0174533	-0.00302239	0.195579	-0.0364857	0.0076768	-0.0300957	0.0241609	-0.0100219
TTF2	grey	grey	0.061476	0.049394	0.0535007	0.0427572	0.0437455	0.00989064	0.0244494	-0.018429	-0.0058636	-0.00383124
MAN1A2	grey	grey	0.158361	0.00901877	0.111523	0.0162405	0.0886719	-0.00798963	0.0545928	0.0370761	0.0489709	0.0605688
GDAP2	grey	grey	0.152838	0.0150491	0.12348	0.0295032	0.081523	-0.0343079	0.0438201	0.0103983	0.0523816	0.0731303
NOTCH2	grey	grey	0.154349	-0.0140527	0.0751221	-0.0128594	0.116342	-0.0192366	0.14322	0.00434614	0.0746363	0.0671994
SEC22B	grey	grey	0.0905824	0.00619178	0.0577445	0.00403252	0.0593068	-0.011096	0.0284338	0.0152817	0.0402287	0.0290301
LINC00623	Micro-M1	green	-0.016573	0.15912	-0.0177635	0.0502357	0.0720293	0.0454108	0.0105085	-0.00348222	-0.0532708	-0.109695
FCGR1B	grey	grey	0.142867	-0.0188657	0.0651699	-0.0368044	0.119756	-0.0739759	-0.0150429	0.0160686	0.112296	0.0918509
SRGAP2C	Micro-M1	green	0.00577762	0.255753	0.00797369	0.0545822	0.181009	0.0209621	-0.0270086	-0.00861098	-0.0837356	-0.248025
SRGAP2-AS1	grey	grey	0.165959	-0.0171048	0.141523	0.0215493	0.0380411	-0.0875959	-0.0268392	0.0370817	0.14365	0.179082
NBPF15	grey	grey	0.0907903	0.017229	0.0704485	0.0213166	0.0485325	-0.00812695	0.0422226	0.00940127	0.0349474	0.0398716
SRGAP2B	grey	grey	0.161725	0.166249	0.15993	0.114795	0.154748	-0.0459072	-0.0598001	-0.00752917	0.0442798	0.0135767
RNF115	grey	grey	0.105284	0.0602406	0.104174	0.0781324	0.053408	0.0135039	0.0483807	0.00164582	0.00593797	0.0272745
POLR3C	grey	grey	0.0820632	0.0265214	0.0758154	0.0419594	0.0364106	-0.00901809	0.0195271	-0.0092209	0.0143057	0.0412493
TXNIP	grey	grey	0.144847	-0.0608668	0.0578655	-0.0636746	0.0879212	-0.0697236	0.084103	0.041876	0.153678	0.118023
NBPF12	grey	grey	0.129183	0.00732298	0.110753	0.0369975	0.0453904	-0.0288486	0.0332408	0.0126132	0.0643692	0.0838161
CHD1L	grey	grey	0.0632047	0.0294086	0.0968088	0.0961934	-0.0267957	-0.00457597	0.0229545	-0.0254442	0.00610416	0.092509
NBPF11	grey	grey	0.135884	-0.00363706	0.117148	0.0362057	0.03398	-0.0335095	0.0372195	0.013374	0.0729616	0.108371
PDE4DIP	Micro-M5	pink	-0.0583833	0.0381956	-0.0549264	0.0180039	-0.0011797	0.194503	0.081254	0.0852063	-0.0837333	-0.145912
FCGR1A	Micro-M4	blue	0.117087	-0.010825	-0.00272613	-0.099034	0.204907	-0.071946	-0.0275917	0.0284788	0.124368	-0.00162161
VPS45	Micro-M2	turquoise	0.151558	0.0207956	0.143623	0.0507938	0.0627188	-0.00936307	0.0460945	0.0113528	0.0449585	0.0786255
PLEKHO1	grey	grey	0.122625	0.0465033	0.123354	0.0660847	0.0454595	-0.0421248	-0.0066632	-0.0148644	0.0627545	0.0907145
C1orf54	grey	grey	0.0862699	0.0199516	0.0791689	0.0394588	0.030939	-0.0223194	-0.00733744	-0.00946662	0.0619805	0.0646092
MRPS21	grey	grey	0.103638	-0.0331479	0.0705602	-0.00424527	0.0259927	-0.0321412	0.00748047	0.038427	0.130639	0.113887
PRPF3	grey	grey	0.0748328	0.0234384	0.0520812	0.0232991	0.0461706	0.00695939	0.036631	0.00605949	0.0190709	0.0263833
RPRD2	Micro-M2	turquoise	0.124681	0.0488523	0.140526	0.087576	0.036613	0.0149472	0.0400216	0.0120556	0.0199292	0.0634458
MCL1	Micro-M4	blue	0.0729082	0.0368224	-0.0270662	-0.0498118	0.208234	-0.0565238	0.00868108	-0.000403602	0.0669619	0.0149327
ENSA	grey	grey	0.0752549	0.0325994	0.051999	0.0317964	0.0533946	0.00592676	0.0208572	0.0294532	0.0402222	0.0336149
GOLPH3L	Micro-M2	turquoise	0.106757	0.0118532	0.111054	0.0482923	0.0251807	-0.0136411	0.0296066	-0.00316238	0.0401814	0.0717726
CTSS	grey	grey	0.197355	-0.0272601	0.159458	0.0258481	0.0588381	-0.0613843	0.078655	0.0152571	0.138072	0.145325
ARNT	grey	grey	0.12981	0.025675	0.112321	0.0466929	0.0658116	-0.0260105	0.0447328	0.00294431	0.0460763	0.0734428
SETDB1	Micro-M2	turquoise	0.095387	0.0439005	0.101176	0.0651948	0.0336748	-0.00204202	0.0311537	-0.00932059	0.0157988	0.0437761
C1orf56	Micro-M9	magenta	0.196959	-0.102347	0.144229	-0.0269064	0.0199253	-0.108603	-0.0104449	0.033588	0.228499	0.315281
CDC42SE1	grey	grey	0.174137	0.00793528	0.115513	0.0198277	0.0972179	-0.0669072	-0.00144608	0.00630906	0.133927	0.150928
GABPB2	grey	grey	0.0426837	0.0355903	0.0554947	0.0519377	0.00446439	0.0306356	0.0315531	0.00351506	-0.0151779	0.00119955
SCNM1	grey	grey	0.103048	0.00543131	0.0863379	0.0238751	0.0359936	-0.0366784	0.00681875	0.00298681	0.0570925	0.0759882
PIP5K1A	grey	grey	0.0980349	0.0924207	0.0764072	0.0757435	0.0969599	0.00762277	0.0265486	-0.0177371	-0.00818569	-0.00160655
PSMD4	grey	grey	0.0747171	0.00504515	0.042927	0.00274901	0.0457501	-0.00854062	0.0123396	0.0278679	0.0640387	0.0426739
PI4KB	grey	grey	0.0742585	0.0438742	0.0754542	0.0624772	0.0333181	0.01185	0.0386893	-0.00586146	0.00711695	0.022126
POGZ	Micro-M2	turquoise	0.149944	0.0435622	0.158506	0.0909567	0.0466524	-0.0016021	0.0552623	0.0113352	0.0419367	0.0925164
SNX27	grey	grey	0.160462	0.0214128	0.130064	0.0386779	0.0825179	-0.0374416	0.0319689	0.0176548	0.0702704	0.084001
S100A11	Micro-M8	brown	0.177081	-0.0811744	0.0695266	-0.0858861	0.109603	-0.0980612	-0.00556157	0.0524509	0.353382	0.16969
FLG-AS1	grey	grey	0.090157	0.0220093	0.0736809	0.0313905	0.0516459	0.00267575	0.0244636	0.0036794	0.0196462	0.0267504
CHTOP	grey	grey	0.0867465	0.00477349	0.0658546	0.0177565	0.037639	-0.0228097	0.0193369	0.0127096	0.0519661	0.0611295
INTS3	grey	grey	0.077095	0.0297394	0.0833358	0.0605198	0.017243	0.00832808	0.0320019	0.00246827	0.0151617	0.0400097
GATAD2B	grey	grey	0.126328	0.0968604	0.133627	0.111934	0.0727935	0.00490252	0.0311565	-0.012288	0.00668852	0.0412718
DENND4B	grey	grey	0.0999547	0.0352208	0.0822697	0.0515465	0.0468199	-0.00090353	0.0716517	-0.00608993	0.0273014	0.0420653
RPS27	Micro-M8	brown	0.164187	-0.139735	0.103678	-0.0480848	-0.0230145	-0.100296	-0.00307096	0.0710537	0.538066	0.33732
TPM3	Micro-M4	blue	0.126262	0.0555075	0.0622343	0.0204984	0.142622	-0.0188946	0.0385161	0.000452098	0.0654862	0.0414647
C1orf43	grey	grey	0.0999764	0.0161865	0.0777587	0.0344541	0.0394851	-0.00638979	0.0367062	0.0127465	0.0618253	0.063603
UBAP2L	grey	grey	0.105221	0.0285198	0.0704014	0.024887	0.0740422	-0.0114757	0.0485992	0.00549114	0.0382969	0.0456351
IL6R	Micro-M2	turquoise	0.101721	0.0874793	0.155844	0.140885	0.00239149	0.00578581	0.0336926	-0.0429563	-0.00945062	0.050667
ADAR	grey	grey	0.119379	0.0360645	0.0725953	0.026444	0.0943922	-0.0136979	0.0530946	0.0112544	0.0487852	0.0452055
FDPS	grey	grey	0.0656733	0.0143732	0.0515164	0.0304251	0.0251091	0.000370402	0.0265396	0.0132618	0.0287626	0.0343605
ASH1L	Micro-M4	blue	0.155154	0.0858584	0.110057	0.0671017	0.171304	-0.0146677	0.0513697	-0.0232238	0.00948811	0.0383783
YY1AP1	grey	grey	0.0795075	0.0497877	0.062552	0.0397868	0.0709291	-0.00408173	0.0258626	-0.000264193	0.00879657	0.0173735
DAP3	grey	grey	0.140938	0.0438611	0.116813	0.0613858	0.0742518	-0.0143967	0.0363592	-0.00382468	0.0465686	0.0639746
GON4L	grey	grey	0.104477	0.0747241	0.0855168	0.0624667	0.0849039	0.011393	0.0330868	-0.00785782	0.000567324	0.00954184
SYT11	grey	grey	0.0383959	-0.0206853	0.0101484	-0.0222554	0.0104179	0.0320915	-0.000352019	0.0981757	0.0422626	0.036188
ARHGEF2	grey	grey	0.0790012	0.0641346	0.0807944	0.0831831	0.0379404	0.0125881	0.0584324	-0.019922	-0.00232874	0.0146278
SMG5	grey	grey	0.0548719	0.0255393	0.0306605	0.0183465	0.0528967	0.00104711	0.0307103	0.00191456	0.0144032	0.00724942
CCT3	grey	grey	0.123237	-0.0292381	0.0591878	-0.0295078	0.0739827	-0.047754	0.0148671	0.0372314	0.109707	0.0792911
MEF2D	Micro-M4	blue	0.0495968	0.0644274	0.0247356	0.0339055	0.0855117	0.00675571	0.0542139	0.00772782	0.0109012	-0.00361856
PRCC	grey	grey	0.0676616	0.0256085	0.0573146	0.0350346	0.0352713	0.00102543	0.0244485	0.00346369	0.0146392	0.0278833
ARHGEF11	Micro-M2	turquoise	0.12258	0.0403573	0.120846	0.0679408	0.0533047	0.00331698	0.0686595	0.00178189	0.0266751	0.050789
MNDA	grey	grey	0.178118	-0.0483641	0.164777	0.0230708	0.0279077	-0.0866812	0.0081389	0.00958243	0.146806	0.200008
IFI16	grey	grey	0.244725	-0.0128406	0.171109	-0.00551815	0.162283	-0.121192	0.0341393	-0.00426964	0.139181	0.156953
ATP1A2	Micro-M5	pink	-0.0553233	0.0261026	-0.0330412	0.024525	-0.0317921	0.169262	0.0371456	-0.0169953	-0.0750198	-0.0785288
PEA15	grey	grey	0.0910992	-0.0442579	0.0344837	-0.042369	0.0531126	-0.0323681	-0.0113339	0.0659462	0.121249	0.0753601
COPA	Micro-M4	blue	0.155172	0.0285287	0.0793892	0.00466627	0.164288	-0.0454563	0.0400226	0.0104029	0.0738141	0.069479
CD84	Micro-M2	turquoise	0.187412	0.0402431	0.203651	0.101362	0.0496921	-0.0498135	0.0651415	-0.0139934	0.0852952	0.147587
ARHGAP30	Micro-M4	blue	0.0687523	0.0750342	0.0401398	0.0406411	0.0975958	-0.00598807	0.0190268	-0.022641	-0.000779551	0.000535271
PFDN2	grey	grey	0.0832914	-0.0165549	0.0365141	-0.0196035	0.0598998	-0.0245069	0.00760091	0.0405367	0.0896333	0.0617125
NDUFS2	grey	grey	0.102635	-0.0199943	0.0656395	-0.00311478	0.0464884	-0.0309727	0.01186	0.0457102	0.0994386	0.089822
FCER1G	grey	grey	0.165132	-0.0424011	0.0507721	-0.062083	0.149064	-0.0870883	0.0343742	0.0167359	0.235957	0.136225
SDHC	grey	grey	0.0783374	0.0282435	0.0515283	0.0198812	0.0643902	0.00225282	0.024434	0.0137717	0.0309897	0.0125207
FCGR2A	Micro-M4	blue	0.0311116	0.0299621	-0.0861155	-0.065481	0.198596	-0.0176132	0.127803	0.0125077	0.0560093	-0.0466377
FCGR3A	Micro-M4	blue	0.159773	0.011671	0.0175359	-0.0985434	0.263096	-0.0851258	-0.0190873	0.0415572	0.174365	-0.0072224
ATF6	Micro-M4	blue	0.189908	0.0828009	0.114003	0.0270472	0.247184	-0.0790398	0.0327294	-0.014603	0.0641971	0.0734394
OLFML2B	grey	grey	0.0708712	0.044738	0.0571163	0.0376733	0.0697909	-0.0302315	0.015494	-0.0137957	0.0308358	0.0219802
NOS1AP	Micro-M2	turquoise	0.0486838	0.0151079	0.119992	0.0804642	-0.0499191	-0.0174563	-0.0390439	0.043309	0.00621046	0.0589703
UHMK1	grey	grey	0.119272	-0.0140373	0.0664856	-0.00759985	0.0738286	-0.0291078	0.0246594	0.0340182	0.0833802	0.0653778
PBX1	grey	grey	0.0125057	-0.0155353	0.0293825	0.0208104	-0.0569318	0.10233	-0.00398013	0.134083	-0.00561131	0.0223587
MGST3	grey	grey	0.0949129	-0.0151016	0.0809989	0.0235217	0.00811556	-0.0139129	0.0265946	0.0426556	0.0860515	0.103347
TMCO1	grey	grey	0.100158	-0.00516284	0.0742736	0.010257	0.0383535	-0.0225786	0.0157457	0.0239772	0.0729369	0.0738373
UCK2	grey	grey	0.0913034	0.0376427	0.0676271	0.0293525	0.0685258	-0.0203966	-0.0107615	-0.00228135	0.0234508	0.0291338
POGK	grey	grey	0.082773	0.0106356	0.0629708	0.0239758	0.0392336	-0.0205444	0.0174025	0.00531987	0.0377273	0.0522666
POU2F1	Micro-M2	turquoise	0.149603	0.0408332	0.157943	0.0824725	0.0510903	0.0119298	0.0727487	0.0116532	0.0302845	0.0818382
CREG1	grey	grey	0.168963	-0.0189617	0.125075	0.0222054	0.0626146	-0.0560744	0.0658581	0.0220767	0.132333	0.152694
RCSD1	Micro-M3	black	0.0708844	0.162612	0.12873	0.243489	0.0266597	0.00424726	0.0194213	-0.0902927	-0.0353084	0.00924007
MPZL1	grey	grey	0.135336	0.096912	0.122519	0.0764175	0.114229	-0.0606302	-0.0426442	-0.0280082	0.039919	0.052214
DCAF6	Micro-M4	blue	0.189062	0.0657543	0.123541	0.0244345	0.19628	-0.0602306	-0.00373729	0.00911709	0.0789049	0.0714153
TIPRL	grey	grey	0.0935747	-0.00759584	0.0677124	0.00943543	0.0365748	-0.00883374	0.0261131	0.0258166	0.0581496	0.0621669
SFT2D2	grey	grey	0.149925	0.0265332	0.115666	0.0340549	0.0899863	-0.040205	0.0314631	-0.000902183	0.0761601	0.0789794
ATP1B1	Micro-M7	red	0.0697169	-0.123372	0.00239187	-0.0896222	-0.0165163	0.0343827	0.0959482	0.218006	0.117478	0.105806
NME7	grey	grey	0.0893163	-0.000729095	0.0718083	0.0170578	0.026546	0.0253649	0.0402285	0.0504259	0.0252227	0.0438596
BLZF1	grey	grey	0.097298	0.00233566	0.0805019	0.0212597	0.0378912	-0.00578182	0.0397232	0.00809104	0.034867	0.0426939
C1orf112	Micro-M2	turquoise	0.149652	0.0115372	0.196397	0.101943	-0.00993033	-0.0298372	0.0194705	-0.00770738	0.0517773	0.144052
SCYL3	Micro-M2	turquoise	0.0992655	0.00283125	0.0983251	0.0317351	0.0200509	-0.0237745	0.0182381	0.00838375	0.0544265	0.0842904
KIFAP3	grey	grey	0.0893885	-0.0161475	0.0755277	0.0143311	0.00370298	0.0404359	0.0430153	0.0868598	0.046101	0.0625105
PRRC2C	Micro-M4	blue	0.134121	0.0611701	0.0868392	0.0276079	0.143893	-0.0187779	0.0325289	-0.000587682	0.0173283	0.0298237
DNM3	Micro-M2	turquoise	0.0466598	0.0193149	0.0950072	0.066733	-0.0369342	0.0935662	0.0149696	0.101559	-0.0157977	0.0114399
PIGC	grey	grey	0.0793396	0.00103297	0.0747487	0.025483	0.0108728	-0.00623637	0.0227732	0.0100362	0.0394217	0.0648343
SUCO	grey	grey	0.136894	0.0101377	0.0989292	0.0213339	0.0801189	-0.0204203	0.0570971	0.00462687	0.0515192	0.0622942
KLHL20	grey	grey	0.10915	0.0327213	0.0922484	0.03818	0.0606491	-0.0116578	0.0360303	0.00171779	0.0224113	0.045242
ZBTB37	grey	grey	0.102263	0.0142002	0.084826	0.0284589	0.0522843	-0.0185349	0.0331056	0.00180536	0.0350802	0.0469764
RC3H1	grey	grey	0.165694	0.0422916	0.137151	0.0607607	0.0915591	-0.0257115	0.0408065	0.00643784	0.0573138	0.0892846
RABGAP1L	Micro-M2	turquoise	0.210029	0.0376005	0.231623	0.103454	0.0567825	-0.0235853	0.0550707	0.00908866	0.0619166	0.12129
ASTN1	Micro-M2	turquoise	0.104363	-0.0156204	0.137491	0.0668068	-0.0494089	0.0328105	-0.00613036	0.100358	0.0519998	0.150508
BRINP2	Micro-M2	turquoise	0.0837742	-0.0149811	0.115743	0.0597243	-0.048547	0.0133251	-0.00605693	0.0608497	0.0445102	0.128444
RASAL2	Micro-M2	turquoise	0.21131	0.0249338	0.285668	0.146502	0.00396918	-0.0354635	-0.0100089	0.0255133	0.0731196	0.178499
RALGPS2	Micro-M4	blue	0.149638	0.0361062	0.0753091	-0.00703508	0.191697	-0.0439271	0.000841006	0.0191185	0.0725757	0.047251
FAM20B	grey	grey	0.076994	0.0138448	0.0538775	0.0122495	0.0468468	-0.0106256	0.0163317	0.00918976	0.0284351	0.034254
ABL2	Micro-M4	blue	0.113831	0.0487446	0.0161159	-0.0211269	0.216961	-0.0204932	0.0300754	0.00172398	0.027245	-7.63709e-05
SOAT1	Micro-M4	blue	0.135378	0.0537463	0.0814883	0.0244101	0.148733	-0.0383321	0.0568096	-0.00718783	0.0588382	0.0412591
TOR1AIP2	grey	grey	0.123187	0.00448114	0.0907127	0.0179828	0.0625018	-0.0298018	0.0189162	0.0189583	0.0610025	0.0726213
TOR1AIP1	grey	grey	0.0855725	0.0163319	0.0723667	0.0248051	0.0405633	-0.00751256	0.028552	0.00640527	0.035796	0.0371806
CEP350	Micro-M4	blue	0.134196	0.0721777	0.103976	0.0470983	0.131875	-0.0297815	0.0178873	0.00215558	0.03669	0.0435246
QSOX1	grey	grey	0.0556617	0.0447726	0.0366755	0.0292568	0.0591731	-0.0146987	-0.011468	-0.0044008	0.0210664	0.0180523
ACBD6	grey	grey	0.163263	0.0224721	0.126049	0.036795	0.0841384	-0.00633507	0.0855965	0.0175286	0.0528874	0.0568923
XPR1	grey	grey	0.140989	0.0414514	0.114106	0.0463669	0.088203	-0.0127544	0.0498688	0.0164141	0.0380197	0.049337
STX6	Micro-M4	blue	0.0943874	0.0643866	0.0479987	0.0195741	0.136159	-0.0264568	0.0140513	-0.00663284	0.0322556	0.0158449
MR1	grey	grey	0.0926841	0.0218876	0.0570346	0.0160234	0.0741655	-0.0285702	0.0318606	-0.00775683	0.0523584	0.0442882
GLUL	Micro-M4	blue	0.0469201	0.0309885	-0.0398387	-0.0412852	0.18639	-0.0124182	0.0139154	0.00316864	0.0651219	-0.00605065
NPL	grey	grey	0.163351	0.0572406	0.159448	0.104014	0.0809005	0.0012329	0.171038	-0.0600156	0.0143937	0.0690317
DHX9	grey	grey	0.160423	0.020138	0.111307	0.02604	0.103517	-0.0344424	0.0365036	0.0160514	0.0689042	0.0853872
SMG7	grey	grey	0.154591	0.00313551	0.0991166	0.0137482	0.0943895	-0.0223725	0.0536772	0.0186421	0.0683947	0.0765946
NCF2	grey	grey	0.0628527	0.0423358	0.0408533	0.0377642	0.0568478	0.0197262	0.0874236	-0.0224254	0.00238525	-0.00369402
ARPC5	grey	grey	0.131344	-0.023871	0.0642194	-0.0247964	0.0810555	-0.047342	0.050665	0.0347537	0.12259	0.0909291
RGL1	Micro-M4	blue	0.058626	-0.00198134	-0.0541364	-0.0565736	0.140382	0.0690339	0.309909	0.026811	-0.0192558	-0.0376513
TSEN15	grey	grey	0.108488	0.00537777	0.0855222	0.0156649	0.0510164	-0.0149138	0.02175	0.0124324	0.0353517	0.0463722
EDEM3	grey	grey	0.16031	-0.00816514	0.112465	0.00647905	0.0915431	-0.0441909	0.0369641	0.0207311	0.084234	0.0874559
RNF2	grey	grey	0.120324	0.0161889	0.0987798	0.0385879	0.05998	-0.0209866	0.0288144	0.00255296	0.0420391	0.0645117
TRMT1L	grey	grey	0.096652	-0.00625702	0.0881818	0.0209997	0.023881	-0.0210207	0.0241311	0.0154886	0.0473772	0.0703029
SWT1	Micro-M2	turquoise	0.0719429	0.00690832	0.0780088	0.0329178	0.0179272	0.00843423	0.0477463	0.00442287	0.0199131	0.0389524
IVNS1ABP	grey	grey	0.130796	-0.0134411	0.0744095	-0.0136597	0.0936892	-0.0495258	0.0639463	0.0217697	0.0865125	0.0827652
TPR	grey	grey	0.113176	0.0209645	0.0852427	0.0257764	0.0711633	-0.019044	0.0377097	0.00373211	0.0313551	0.0527263
PLA2G4A	grey	grey	0.215605	0.0503506	0.197264	0.0703417	0.140586	-0.105127	0.0015099	-0.0171027	0.100123	0.14338
RGS18	grey	grey	0.132349	-0.000860226	0.138584	0.046641	0.0172409	-0.0525036	-0.00561097	0.0119291	0.0794957	0.12815
RGS1	Micro-M4	blue	0.0520472	0.000325584	-0.101122	-0.155077	0.268276	-0.0857334	-0.049817	0.109995	0.137623	-0.0320021
UCHL5	grey	grey	0.135837	-0.0129647	0.0838274	-0.00805908	0.0784685	-0.0309016	0.0310913	0.0294988	0.0806782	0.0751103
CDC73	grey	grey	0.177052	0.0206743	0.113109	0.0120981	0.134389	-0.0413839	0.0326172	0.0120344	0.0706545	0.0687315
ZBTB41	grey	grey	0.0991602	-0.0103129	0.0778643	0.00934565	0.0354542	-0.011964	0.0195343	0.0301996	0.053967	0.0639754
DENND1B	grey	grey	0.110198	-0.00639111	0.0677527	-0.00165344	0.0658012	0.00621165	0.100213	0.0371601	0.0421063	0.0309172
NEK7	Micro-M2	turquoise	0.176633	0.0255366	0.172246	0.0638103	0.0723732	-0.0357997	0.0653324	0.000486288	0.0719949	0.105704
PTPRC	grey	grey	0.312528	-0.00843593	0.247111	0.0118977	0.185183	-0.156433	0.000228439	0.00868594	0.193723	0.21677
MIR181A1HG	Micro-M4	blue	0.104917	0.0353686	-0.0506757	-0.118093	0.308787	-0.0433205	0.0272577	0.0451751	0.0804396	-0.0505897
DDX59	grey	grey	0.0707415	0.0228287	0.0778361	0.0465736	0.01335	-0.0155161	0.00905224	-0.00496195	0.020388	0.0518513
CAMSAP2	grey	grey	0.149613	0.0250333	0.14177	0.0628651	0.0526901	-0.000305122	0.0356692	0.0362258	0.0508857	0.0815222
KIF21B	Micro-M4	blue	0.00733276	0.0775033	0.0133406	0.0573935	0.0542878	0.00486769	-0.0193794	-0.0223969	-0.0337923	-0.0158785
NAV1	Micro-M2	turquoise	0.0715273	0.0236453	0.0965503	0.0633793	-0.0151722	0.0400097	0.0319633	0.0459522	0.00973731	0.0537835
IPO9	grey	grey	0.112757	0.0405987	0.0856129	0.045224	0.0711148	0.00419846	0.0475861	0.00828302	0.0242008	0.0281379
RNPEP	grey	grey	0.103527	0.0234461	0.0898645	0.0424678	0.0406941	-0.0145155	0.0347164	-0.000225991	0.0470666	0.0658921
PPP1R12B	grey	grey	0.13055	0.0227835	0.11144	0.0450316	0.0573375	0.0275561	0.0707286	0.0350099	0.0289574	0.0384712
KDM5B	grey	grey	0.0714365	0.0110834	0.0525233	0.0147518	0.0476013	0.00233798	0.0307849	0.0276076	0.03332	0.0355921
KLHL12	grey	grey	0.0831192	0.00217921	0.0665727	0.0199008	0.0282996	-0.0058684	0.042032	0.0140542	0.0378422	0.050298
BTG2	grey	grey	0.0846723	0.00584827	0.0327873	-0.010395	0.105849	-0.0737613	-1.28974e-05	0.0156352	0.11286	0.0614259
ATP2B4	Micro-M4	blue	0.0920009	0.0502257	0.0191452	-0.0041632	0.158033	0.00360053	0.02008	0.0288993	0.0454261	-0.000685933
PIK3C2B	Micro-M2	turquoise	0.0628933	0.0615584	0.113634	0.115595	-0.016629	0.0328551	0.0315254	-0.0172208	-0.0221545	0.0219508
MDM4	grey	grey	0.227973	-0.00304599	0.194288	0.0521546	0.0690191	-0.0538885	0.0522724	0.0120249	0.117854	0.180707
DSTYK	grey	grey	0.0702211	0.031337	0.0763865	0.0518665	0.018595	0.0140441	0.0280943	0.0109548	0.0114915	0.0303072
CDK18	grey	grey	0.0400451	0.0162671	0.0511922	0.0427927	-0.00788688	0.0300219	0.0224418	0.0250922	0.00461003	0.0179889
ELK4	grey	grey	0.140146	0.00474976	0.103771	0.0185476	0.0748025	-0.0467675	0.0102298	0.0128113	0.0754996	0.085869
NUCKS1	grey	grey	0.124974	0.0156804	0.0782815	0.0116123	0.0800666	-0.00323305	0.0145279	0.050424	0.0708282	0.0646926
RAB29	grey	grey	0.0777275	0.0238264	0.0690913	0.0394533	0.0360973	-0.0254707	0.00401782	-0.0158766	0.0374156	0.0527042
SRGAP2	Micro-M2	turquoise	0.264918	0.130687	0.361904	0.225451	0.0574384	-0.165431	-0.125335	-0.0561389	0.129891	0.259612
IKBKE	Micro-M4	blue	0.0623297	0.063984	0.00480134	0.00193278	0.140618	-0.0366991	-0.0157776	-0.0247156	0.0284606	-0.014123
RASSF5	Micro-M4	blue	0.0509199	0.0568494	0.00680442	0.0103709	0.125647	-0.0331934	0.00104934	-0.0110406	0.027623	0.000659807
MAPKAPK2	Micro-M4	blue	0.0577342	0.0548065	0.0248389	0.0284376	0.101562	-0.00926591	0.0267053	-0.013807	0.00915447	-0.00211558
PFKFB2	Micro-M2	turquoise	0.0715679	0.0291775	0.0908038	0.0636658	0.010898	0.00939225	0.0248903	-0.0122748	0.0126949	0.0422327
CD55	Micro-M4	blue	0.0671746	0.0336307	-0.0124178	-0.0332638	0.161026	-0.030281	0.0222481	-0.00196687	0.0314314	0.00718729
CD46	grey	grey	0.134886	-0.0126808	0.110855	0.0275871	0.0335043	-0.0221022	0.0549996	0.0271664	0.0786763	0.107711
PLXNA2	grey	grey	0.0140906	0.106716	0.0467119	0.108338	0.0265322	0.0532429	-6.77056e-05	0.0100865	-0.0506631	-0.0165766
TRAF3IP3	Micro-M2	turquoise	0.150428	0.0223255	0.20778	0.111205	-0.00218429	-0.0528872	-0.0143026	-0.019012	0.0552726	0.125284
RCOR3	Micro-M2	turquoise	0.146311	0.0264039	0.150693	0.0663343	0.0414921	-0.00507286	0.0568188	0.0228363	0.0514001	0.0943314
LPGAT1	grey	grey	0.13164	0.0153216	0.102407	0.0317235	0.0622566	0.00124953	0.0410096	0.0355508	0.054791	0.0588144
INTS7	grey	grey	0.108495	0.00142572	0.0706768	0.00670566	0.0689453	-0.0174785	0.0314731	0.00908202	0.0380221	0.0389682
PPP2R5A	grey	grey	0.103501	0.0133857	0.0790674	0.0264904	0.0542917	-0.00803354	0.0467572	0.00056214	0.0361672	0.0405274
BATF3	grey	grey	0.0632063	0.01579	0.0418468	0.0148893	0.0547305	-0.0382909	-0.0103982	0.000623892	0.0503093	0.0452302
NSL1	grey	grey	0.16205	0.0225193	0.146747	0.0525633	0.0627746	-0.0385132	0.0253441	0.00529388	0.074526	0.10007
TATDN3	Micro-M2	turquoise	0.0895257	0.025903	0.110272	0.0637063	0.00782554	-0.00933062	0.0192444	-0.00176994	0.0260087	0.0660141
FLVCR1	grey	grey	0.0872294	0.00835215	0.0673356	0.016745	0.0426696	-0.0116998	0.01704	0.0142059	0.0295335	0.0442118
ANGEL2	grey	grey	0.1228	0.00883544	0.110909	0.0403849	0.0394849	-0.0202754	0.0252345	0.0148995	0.0624287	0.086699
RPS6KC1	grey	grey	0.183235	0.0148102	0.110216	0.00798682	0.132295	-0.0128258	0.0856324	0.0315899	0.0680934	0.0576599
SMYD2	grey	grey	0.0698769	0.0204825	0.0628199	0.0276739	0.0323632	-0.00640686	0.024408	0.0163904	0.024625	0.0376137
PTPN14	Micro-M2	turquoise	0.0928639	0.0473099	0.192771	0.144537	-0.0531002	-0.0372954	-0.0540752	-0.00706031	0.0191215	0.112843
KCTD3	grey	grey	0.0818403	0.00316591	0.0663565	0.0177016	0.02888	0.00921558	0.041487	0.0351489	0.0232396	0.0439073
ESRRG	Micro-M2	turquoise	0.0832977	-0.0240394	0.113126	0.0439845	-0.0408888	0.0446139	-0.000510015	0.0780617	0.0344531	0.10679
GPATCH2	Micro-M2	turquoise	0.159491	0.0290048	0.145165	0.0535672	0.075895	-0.0114969	0.0447341	0.00692757	0.0519833	0.0731531
RRP15	grey	grey	0.0833753	0.0048135	0.0436	-0.00746602	0.0616	-0.0182246	0.0205111	0.015075	0.0429902	0.0281599
LYPLAL1	Micro-M2	turquoise	0.14995	-0.00435042	0.143777	0.0385125	0.040165	-0.0234536	0.0825544	0.0107366	0.0646295	0.0905234
IARS2	grey	grey	0.0842757	0.0129588	0.0724794	0.0297503	0.0318098	-0.00702051	0.0293442	0.00957796	0.0356921	0.0482541
RAB3GAP2	grey	grey	0.148979	0.0271213	0.101243	0.0286358	0.101458	-0.0143835	0.0560412	0.0177669	0.0499849	0.0555852
MIA3	grey	grey	0.116972	0.00872422	0.0948636	0.0281355	0.0529504	-0.0263631	0.0212876	0.0170431	0.0573337	0.0747068
AIDA	grey	grey	0.105285	0.0544182	0.0872984	0.0429915	0.0874941	-0.0395293	0.000939219	-0.0123118	0.0424241	0.03857
BROX	grey	grey	0.158377	-0.0331098	0.131118	0.00770416	0.0348283	-0.0738669	0.00884877	0.043097	0.14579	0.170091
FAM177B	Micro-M8	brown	0.171159	-0.0747683	0.180694	0.0226903	-0.0260036	-0.10782	-0.0104824	0.0669763	0.22167	0.257336
DISP1	Micro-M9	magenta	0.342484	-0.17506	0.333903	0.0606936	-0.0606749	-0.205069	0.0203356	0.0331432	0.28473	0.656983
TLR5	Micro-M4	blue	0.0786621	0.0378542	0.0582821	0.0269499	0.0754436	-0.0320599	0.0394792	-0.0196467	0.0236828	0.0269518
TP53BP2	grey	grey	0.0720998	0.0174509	0.054979	0.0279409	0.0528423	-0.00988851	0.0080721	-0.00972122	0.0158032	0.0382
FBXO28	grey	grey	0.107553	0.0527434	0.0907635	0.0570532	0.0686113	-0.00852563	0.0384883	-0.00360993	0.018202	0.0388251
DEGS1	grey	grey	0.122119	-0.0254374	0.10697	0.0243601	0.0119744	-0.0458	0.00926018	0.022082	0.119465	0.147621
NVL	grey	grey	0.0962165	0.0502901	0.0928508	0.0628077	0.0419723	0.000379379	0.0392031	-0.00328805	0.0104339	0.0356427
WDR26	grey	grey	0.183567	0.0127592	0.140078	0.0366444	0.0958373	-0.03471	0.0877698	0.00868673	0.0730518	0.0983935
CNIH3	grey	grey	0.0661789	0.0205635	0.0694864	0.0407743	0.0123038	0.0189519	0.0366086	0.0256881	0.00741355	0.0299192
LBR	grey	grey	0.102183	0.0117223	0.0646982	0.0101841	0.0663563	-0.0293503	0.0309761	0.0126192	0.0553907	0.0568325
SRP9	grey	grey	0.100388	-0.0164966	0.0577735	-0.0143943	0.0501521	-0.0259508	0.00958024	0.0402926	0.0966086	0.0779491
TMEM63A	grey	grey	0.0478685	0.0592835	0.0469305	0.0559906	0.0393176	0.0207192	0.040739	-0.00893381	-0.0133219	-0.0126701
ACBD3	grey	grey	0.100273	0.0254195	0.0674989	0.0267723	0.0718602	-0.0108465	0.0345869	-0.000700126	0.0285379	0.0421896
PARP1	grey	grey	0.0640736	0.0339696	0.0492838	0.0361687	0.0399031	0.00332805	0.0250541	0.00153088	0.0162299	0.0211794
ITPKB	Micro-M2	turquoise	0.0870574	0.0550963	0.122982	0.103975	0.00208441	0.0255976	0.0496363	-0.0117147	-0.00357378	0.0348993
CDC42BPA	Micro-M5	pink	-0.0160512	-0.0142263	-0.0331044	-0.014515	-0.035137	0.238426	0.0840615	0.172218	-0.0295947	-0.04211
ZNF678	grey	grey	0.113111	0.0326029	0.102224	0.0473699	0.0527036	-0.0100445	0.0303442	-0.00594844	0.027199	0.0443575
ARF1	grey	grey	0.0949389	0.00522667	0.0245026	-0.0236693	0.100283	-0.0318592	0.018835	0.0438813	0.0920459	0.0513473
GUK1	Micro-M8	brown	0.0996616	-0.0865377	0.0223067	-0.0819624	0.0422547	-0.0455268	-0.00117033	0.11524	0.206413	0.12968
RAB4A	grey	grey	0.0823258	0.0159388	0.0706519	0.0310006	0.033115	-0.00513376	0.0161069	0.00428328	0.0398639	0.0533682
CCSAP	grey	grey	0.0727964	-0.00267342	0.0529772	0.00860666	0.0217272	0.018083	0.0346179	0.0529129	0.040108	0.0505097
NUP133	grey	grey	0.10555	0.0177155	0.0927357	0.038178	0.0370054	-0.00391002	0.0318868	0.019601	0.0407823	0.0622492
ABCB10	grey	grey	0.0790178	0.0209141	0.0653639	0.0329727	0.0373597	0.00045148	0.0379179	0.000323076	0.0210721	0.0294871
TAF5L	grey	grey	0.0733512	0.0247833	0.0636858	0.032167	0.0439608	-0.0084312	0.0217501	-0.00574809	0.0159477	0.0350851
GALNT2	grey	grey	0.112963	0.132889	0.188196	0.188455	0.0318857	-0.040995	-0.0374793	-0.0427951	0.0021164	0.068055
COG2	grey	grey	0.102466	-0.000606936	0.079243	0.0173222	0.0423331	-0.0244964	0.0239717	0.0125053	0.0509702	0.0587941
TTC13	Micro-M2	turquoise	0.148074	0.0287729	0.15047	0.0688205	0.047872	-0.0250199	0.0348326	0.00318983	0.0524026	0.0899894
FAM89A	Micro-M4	blue	0.0647188	0.022573	0.0330654	0.00462198	0.0716954	-0.033698	0.00180874	-0.0113628	0.0348982	0.0223326
GNPAT	grey	grey	0.100795	0.0160567	0.0824895	0.0302937	0.0491751	-0.0276311	0.0297864	-0.00227143	0.0439763	0.0580036
EGLN1	grey	grey	0.145644	0.032107	0.116556	0.0403427	0.0952815	-0.0286722	0.0161915	0.0125063	0.0577983	0.0587794
DISC1	Micro-M2	turquoise	0.216735	0.0713513	0.266252	0.153308	0.0468436	-0.0975735	0.0554211	-0.0593172	0.0714765	0.168923
SIPA1L2	grey	grey	0.199373	0.0675514	0.189703	0.096918	0.126948	-0.117291	-0.0866374	-0.0319425	0.0835329	0.198666
SLC35F3	grey	grey	0.0261962	-0.00547185	0.0461085	0.0291904	-0.0302854	0.110591	0.0691289	0.145493	-0.0224234	-0.0131197
TARBP1	Micro-M2	turquoise	0.0989081	0.0114012	0.0984128	0.0438534	0.0158071	0.0381598	0.0680776	0.0633529	0.0281934	0.0590294
IRF2BP2	grey	grey	0.127517	-0.0344896	0.0943969	0.00385358	0.0292582	-0.0457871	0.0404671	0.0308138	0.115641	0.13607
TOMM20	grey	grey	0.0810817	-0.0392287	0.0261087	-0.0393937	0.0360862	-0.0101597	0.0138612	0.079848	0.110815	0.069783
ARID4B	grey	grey	0.167791	0.0455135	0.12191	0.0471885	0.120894	-0.016554	0.0579185	0.0234707	0.0551518	0.0745588
B3GALNT2	grey	grey	0.0843706	0.0105586	0.0750219	0.0331073	0.0329801	-0.0119224	0.0193332	-0.0015286	0.0279937	0.0444349
LYST	Micro-M2	turquoise	0.209906	0.010371	0.248574	0.111153	0.0235684	-0.0417712	0.044538	-0.00184474	0.0602722	0.149716
GPR137B	grey	grey	0.089859	0.0203299	0.0674606	0.0362721	0.0601791	0.00379144	0.0554905	-0.00217802	0.0314788	0.0407956
ERO1B	grey	grey	0.118456	-0.00105348	0.102387	0.0367397	0.0338456	-0.0124825	0.0439149	0.0177127	0.0531617	0.0784491
LGALS8	grey	grey	0.116013	0.0165595	0.0776139	0.0131209	0.0933013	-0.0306224	0.0233692	0.0146325	0.0563344	0.0706709
HEATR1	grey	grey	0.119711	0.00984018	0.0706828	0.00146029	0.0876377	-0.0264841	0.0267536	0.00665035	0.0474927	0.0498392
MTR	grey	grey	0.138415	0.0321188	0.106103	0.0439017	0.0826669	-0.00625601	0.0603035	0.00614279	0.0371567	0.0634612
RYR2	Micro-M7	red	0.0373437	-0.0606107	-0.011128	-0.0656392	-0.0133657	0.131686	0.0155279	0.38617	0.0560494	0.0400455
FMN2	Micro-M5	pink	-0.0355734	0.0202813	-0.035579	0.0138184	-0.0299325	0.270306	0.0570698	0.116405	-0.0607738	-0.075006
RGS7	Micro-M7	red	0.0269047	-0.0551716	-0.0219903	-0.0626706	-0.0179609	0.183139	0.0268308	0.378304	0.0416203	0.0190096
CEP170	grey	grey	0.186886	0.08585	0.155697	0.0783616	0.150025	-0.0532509	0.0151028	-0.0022982	0.0522603	0.0708914
SDCCAG8	Micro-M2	turquoise	0.225077	0.0780879	0.260727	0.13949	0.0931872	-0.0883022	0.0116115	-0.0315839	0.0743016	0.14354
AKT3	Micro-M2	turquoise	0.161355	0.0641948	0.220712	0.134821	0.0243816	-0.0188329	-0.000600231	0.0410572	0.0511737	0.128205
DESI2	grey	grey	0.109456	0.0188627	0.0803927	0.0240507	0.0635429	-0.0197181	0.0312808	0.00440258	0.0455753	0.049443
COX20	grey	grey	0.137787	-0.0222001	0.0943094	-0.00125868	0.0598379	-0.0426659	0.0133346	0.0241279	0.147619	0.106017
HNRNPU	Micro-M4	blue	0.17386	0.0230607	0.103032	0.00980568	0.156324	-0.0436587	0.0534887	0.0293942	0.0832853	0.0816174
EFCAB2	grey	grey	0.0764368	0.0223018	0.0540697	0.0262162	0.0418851	0.0270938	0.0515907	0.025451	0.0185018	0.0244741
KIF26B	Micro-M2	turquoise	0.0795248	0.0446281	0.215615	0.183345	-0.114866	0.0310266	-0.0125625	-0.00812896	-0.0190098	0.0904523
SMYD3	Micro-M2	turquoise	0.165083	0.0639301	0.209094	0.136745	0.0264542	0.0514003	0.0831418	0.0182584	0.0181913	0.0706912
CNST	grey	grey	0.0857315	0.0251931	0.0678001	0.0331782	0.0438152	0.0100987	0.0485745	0.0118487	0.0199971	0.0271213
AHCTF1	grey	grey	0.114312	0.017024	0.0808352	0.0208645	0.069003	-0.00819216	0.0375689	0.0206549	0.0410606	0.0518752
ZNF124	grey	grey	0.123156	0.0527748	0.123794	0.0677828	0.0732955	-0.0393089	-0.0113711	-0.0193287	0.0384541	0.045294
ZNF496	grey	grey	0.0536474	0.0392247	0.0486912	0.0405331	0.0323493	0.0111826	0.0387513	-0.00353152	-0.00284306	0.0124807
NLRP3	grey	grey	0.0323845	0.0946552	0.0715881	0.101202	0.0239803	0.009865	0.00467111	-0.0463801	-0.0387764	0.00209693
SH3YL1	Micro-M2	turquoise	0.0950637	0.0101053	0.104429	0.0463956	0.0175014	0.0100952	0.0476774	0.0215113	0.0257014	0.0471596
TRAPPC12	grey	grey	0.129694	0.057498	0.120435	0.0756689	0.0689974	0.000176525	0.0448707	-0.00568764	0.0210683	0.0378158
RPS7	Micro-M8	brown	0.170477	-0.107824	0.0921341	-0.0628584	0.0349696	-0.0974931	-0.00332398	0.0781567	0.397841	0.252139
ID2	Micro-M4	blue	0.0666079	-0.00866614	-0.018181	-0.05619	0.133481	-0.00936188	0.00972504	0.0413056	0.0760998	0.00414228
KIDINS220	grey	grey	0.160883	0.00586086	0.113578	0.0140489	0.0946379	-0.012824	0.0593265	0.0376009	0.0662348	0.0801343
ITGB1BP1	grey	grey	0.0757398	0.00431844	0.0572639	0.0181898	0.0325163	-0.00567359	0.0209795	0.0314775	0.0440164	0.0433353
CPSF3	grey	grey	0.0724418	0.0251343	0.0668462	0.0337097	0.028545	-0.00741123	0.0175181	-0.00112183	0.0238776	0.0331534
IAH1	grey	grey	0.0972316	-0.0253603	0.069579	0.00197261	0.0255434	-0.0297867	0.0101368	0.0412006	0.0935514	0.0976986
ADAM17	grey	grey	0.151894	0.0407659	0.106616	0.0343785	0.11306	-0.0370287	0.0310021	0.0154509	0.0692927	0.0697658
YWHAQ	grey	grey	0.081837	-0.00150322	0.0447805	-0.00155393	0.0507405	0.00436272	0.0365749	0.042875	0.0475439	0.032287
TAF1B	grey	grey	0.109443	0.0116887	0.0760087	0.0170034	0.0659843	-0.0211524	0.0284821	0.00482885	0.0477713	0.0546434
HPCAL1	Micro-M6	yellow	0.0741393	0.0355187	0.0371105	0.0245898	0.0648933	0.023539	0.13673	-0.00239936	0.00877967	0.000470349
NOL10	grey	grey	0.12526	0.0316883	0.0740529	0.0192408	0.10129	-0.0136862	0.0359095	0.00871998	0.0394581	0.0448774
PDIA6	grey	grey	0.137648	-0.0257703	0.0611421	-0.0279775	0.0880282	-0.0411663	0.0313859	0.0260813	0.116558	0.0826153
ROCK2	Micro-M2	turquoise	0.170072	-0.000203205	0.158758	0.0537877	0.0522877	-0.00736411	0.0746856	0.0534859	0.0696992	0.117459
LPIN1	grey	grey	0.0403275	0.0202609	0.0246573	0.0150009	0.0308832	0.0328805	0.0258948	0.026154	0.00597495	-0.00052684
NBAS	grey	grey	0.19059	0.0475855	0.141314	0.0487735	0.124855	-0.0130731	0.0649187	0.0208988	0.0579437	0.067416
DDX1	grey	grey	0.118015	-0.0138551	0.0814997	0.00246443	0.0502622	-0.021641	0.0205036	0.0363312	0.0737547	0.0836088
SMC6	grey	grey	0.104067	-0.0121113	0.0810355	0.0107202	0.0329516	-0.00833354	0.0350704	0.0330468	0.0502412	0.0649723
LINC01376	Micro-M2	turquoise	0.0509771	0.0328305	0.0722736	0.0512092	0.00499381	0.0238554	0.043319	0.00115093	-0.00683163	0.0150607
LAPTM4A	grey	grey	0.117014	-0.0219134	0.0557889	-0.0221695	0.0778385	-0.0614927	0.0258914	0.0200131	0.13742	0.108969
PUM2	grey	grey	0.246951	0.0182081	0.194657	0.0524266	0.125116	-0.0636864	0.0581989	0.0159314	0.109744	0.14629
RHOB	grey	grey	0.0359527	-0.0259274	-0.00018718	-0.0282139	0.0441486	-0.0204411	0.018369	0.0304434	0.0729123	0.0507605
HS1BP3	grey	grey	0.0382212	0.0356385	0.0321669	0.0364624	0.0270616	0.0195158	0.0663023	-0.0106477	-0.00920465	-0.0138095
LDAH	grey	grey	0.106439	0.00471045	0.0857311	0.0265115	0.0427172	0.00512118	0.0700812	0.00435868	0.0324381	0.0396489
ATAD2B	Micro-M4	blue	0.18078	0.0539188	0.124695	0.0333518	0.165036	-0.0384588	0.0310693	-0.00661233	0.0584738	0.0629141
UBXN2A	grey	grey	0.0632343	0.0262313	0.0641135	0.0441389	0.0167064	0.0118294	0.0311766	0.00599243	0.00951681	0.0275035
FAM228B	grey	grey	0.071938	0.0478494	0.0617542	0.0405673	0.0544961	-0.0170069	0.00571533	-0.0110258	-0.00158552	0.0226424
ITSN2	grey	grey	0.183241	0.0464001	0.161106	0.0736144	0.0948911	-0.0378492	0.0815148	-0.00604019	0.0466721	0.0902596
NCOA1	grey	grey	0.183223	0.0118745	0.139365	0.039438	0.104586	-0.00242585	0.106843	0.0329079	0.0657326	0.0830922
DNMT3A	Micro-M3	black	0.0608204	0.130851	0.121541	0.235067	-0.00210445	0.05112	0.0617657	-0.0417177	-0.0615165	-0.0130447
DTNB	Micro-M4	blue	0.175601	0.0670341	0.120225	0.0452802	0.167238	-0.0355526	0.0292604	0.00907467	0.0497859	0.0583464
ASXL2	grey	grey	0.175642	0.0404886	0.132834	0.0522436	0.11563	-0.0380589	0.0393443	-0.00731566	0.0589741	0.0769853
KIF3C	grey	grey	0.0451203	0.0771215	0.083018	0.103142	-0.00369425	0.0285307	-0.0246796	0.0191832	-0.0161833	0.0130049
RAB10	grey	grey	0.179051	0.0703095	0.13538	0.0703579	0.125998	-0.019963	0.0751185	-0.00873462	0.0354661	0.0511875
HADHA	grey	grey	0.133077	0.0107026	0.0945146	0.0240597	0.0726077	-0.0223707	0.0336324	0.00566533	0.0727275	0.078171
HADHB	grey	grey	0.115747	0.0263595	0.0907054	0.0370389	0.0650033	-0.0165154	0.0453018	0.00468756	0.0480685	0.0646473
MPV17	grey	grey	0.0594987	0.0279287	0.0495728	0.0358256	0.0294397	0.0138772	0.0315605	0.00818818	0.0111185	0.0184567
GTF3C2	grey	grey	0.0730524	0.052762	0.0719067	0.0620842	0.0356322	0.00533022	0.0262755	-0.0119832	0.0029552	0.0244365
PPM1G	grey	grey	0.0724976	0.00717489	0.034302	-0.00220426	0.0577054	-0.00961429	0.0118076	0.0169484	0.0496634	0.0318857
NRBP1	grey	grey	0.0654927	0.0164812	0.0455235	0.0196362	0.0412186	-0.00567673	0.0193516	0.017552	0.0360841	0.0417882
IFT172	Micro-M2	turquoise	0.0678256	0.00108111	0.074487	0.0317721	0.00494615	0.0192149	0.0329915	0.0333861	0.0192842	0.0450008
ZNF512	grey	grey	-0.043647	0.0605137	-0.0218394	0.038418	0.00349206	0.0524899	0.0264224	0.00757996	-0.0630591	-0.100544
PLB1	grey	grey	0.104997	0.0545592	0.0998565	0.0609873	0.0661801	0.00321263	0.0501978	-0.016905	0.0128155	0.0293817
PPP1CB	Micro-M4	blue	0.0991076	0.0510374	0.0331591	0.000787237	0.172139	-0.0179806	0.0547533	-0.00714219	0.0242534	0.00417898
TRMT61B	grey	grey	0.0797315	0.0129075	0.0635138	0.0231114	0.0331176	0.00077154	0.0175617	0.0204766	0.0318376	0.045595
WDR43	grey	grey	0.141736	0.0218729	0.073619	0.00374486	0.120004	-0.0325221	0.0269382	0.00520136	0.0543122	0.0490369
YPEL5	grey	grey	0.0834421	-0.00704541	0.0626074	0.00745092	0.0385847	-0.0233077	0.0304181	0.0338826	0.0540552	0.0647022
LCLAT1	grey	grey	0.113918	0.0145268	0.0872984	0.0273558	0.05919	-0.00685026	0.0269135	0.0209276	0.0347175	0.044455
MEMO1	Micro-M9	magenta	0.344599	-0.147854	0.3216	0.0562564	-0.0286073	-0.17735	0.0168467	0.0395361	0.275319	0.589136
SPAST	Micro-M2	turquoise	0.112729	0.0261081	0.117296	0.0564994	0.0349903	0.000771988	0.0370902	0.00943846	0.0331471	0.0589796
SLC30A6	grey	grey	0.100916	0.00989153	0.0746005	0.0228397	0.0483279	-0.0113548	0.0333068	0.00832838	0.0451507	0.0562427
NLRC4	grey	grey	0.104703	0.0209411	0.0837663	0.0255963	0.05932	-0.0292901	0.00841132	-0.00493989	0.0519106	0.0505794
YIPF4	grey	grey	0.122845	0.0282497	0.116754	0.0551559	0.0363752	-0.0145374	0.0293954	0.0200575	0.0535083	0.0810604
BIRC6	grey	grey	0.223343	0.0516008	0.169672	0.0626232	0.14382	-0.0286105	0.0725259	0.0137356	0.0711827	0.103294
TTC27	grey	grey	0.148603	0.0158695	0.101259	0.0186984	0.0956074	-0.0310138	0.0448122	-0.00496174	0.0556583	0.0528313
RASGRP3	grey	grey	0.074088	0.0161389	0.040439	0.00827071	0.0664248	-0.0120925	0.0497831	0.0151751	0.0327534	0.0193376
FEZ2	Micro-M2	turquoise	0.162998	0.0385139	0.190299	0.0918024	0.0405725	-0.0413648	0.0300187	-0.00156112	0.0593241	0.118364
STRN	grey	grey	0.12794	0.0243727	0.0956634	0.0287324	0.0799731	-0.0151637	0.0455405	0.013945	0.0454889	0.0516804
HEATR5B	grey	grey	0.190436	0.0308421	0.195379	0.0796984	0.067331	-0.0712461	-0.00606043	0.00290035	0.0860413	0.136107
GPATCH11	grey	grey	0.103159	-0.00715256	0.0880449	0.0177239	0.0365364	-0.0444104	-0.00875536	0.0112129	0.074711	0.0876068
EIF2AK2	grey	grey	0.104328	0.0273352	0.0788571	0.0404056	0.0581104	-0.00435156	0.0879091	-0.00323617	0.0239183	0.0395744
CEBPZOS	grey	grey	0.0996437	-0.00552694	0.0823823	0.0173288	0.0281916	-0.0232526	0.0160626	0.0283575	0.0623287	0.0790759
CEBPZ	grey	grey	0.09113	0.00649767	0.0478326	0.000981722	0.0702108	-0.0255817	0.0214654	0.00926911	0.0490069	0.0546933
NDUFAF7	grey	grey	0.0815905	0.00602836	0.0604822	0.0148801	0.0380825	-0.00205577	0.0269698	0.0246241	0.0335806	0.0482004
PRKD3	Micro-M4	blue	0.150907	0.0767869	0.083395	0.0127993	0.197484	-0.077434	-0.0438723	-0.00321255	0.0731803	0.0636475
RMDN2	grey	grey	0.074183	0.0158973	0.0743517	0.0356355	0.0269188	-0.0119669	0.0225571	0.00388458	0.0193163	0.0365914
ATL2	grey	grey	0.137872	0.0219282	0.086178	0.0183595	0.104623	-0.0267508	0.0377158	0.0146515	0.0668856	0.0699562
HNRNPLL	grey	grey	0.136426	-0.00583568	0.0999026	0.0163071	0.0623569	-0.0197981	0.0508431	0.031233	0.0702734	0.0868497
GALM	Micro-M6	yellow	0.0788495	0.0198889	0.0798741	0.0541476	0.0185161	0.0116769	0.113578	-0.00841391	0.0195948	0.0300669
SRSF7	Micro-M8	brown	0.233574	-0.071914	0.172957	-0.00568825	0.0590317	-0.106686	0.0179185	0.0652572	0.225068	0.258007
DHX57	grey	grey	0.0738254	0.031234	0.0664011	0.0426252	0.0339183	0.00898071	0.0302633	0.00200146	0.00987343	0.0229518
SOS1	Micro-M2	turquoise	0.178366	0.0184399	0.18194	0.0760834	0.0539844	-0.0109468	0.0895094	0.0192061	0.0557192	0.0960679
MAP4K3	grey	grey	0.160601	0.0117946	0.123479	0.0283729	0.0960955	-0.017956	0.0537814	0.0395386	0.0590272	0.0781248
THUMPD2	Micro-M2	turquoise	0.136503	0.00023034	0.133579	0.0389349	0.040125	-0.0353242	0.0336129	0.00668106	0.0556742	0.10216
SLC8A1-AS1	Micro-M8	brown	0.156358	-0.0456645	0.120352	-0.0104451	0.0400733	-0.0660309	-0.00960275	0.0842734	0.183531	0.160118
SLC8A1	Micro-M2	turquoise	0.222442	0.0530189	0.335453	0.177333	0.0178251	-0.0869781	-0.0619363	-0.0303805	0.0634359	0.152145
EML4	Micro-M4	blue	0.18111	0.0747894	0.147276	0.0662105	0.160008	-0.062372	-0.0428383	-0.0288467	0.0480162	0.0906154
COX7A2L	grey	grey	0.0575378	-0.000827569	0.024918	-0.00703258	0.0336429	0.00678005	0.0226612	0.0530688	0.0549939	0.0341637
MTA3	Micro-M2	turquoise	0.109567	0.0434143	0.122946	0.0755331	0.0288863	0.00924199	0.0209599	0.0233898	0.0308987	0.0670025
HAAO	Micro-M2	turquoise	0.0800418	0.0146873	0.104872	0.0581459	-0.00320633	-0.0209161	0.0174307	-0.0034622	0.0354995	0.0755843
ZFP36L2	Micro-M2	turquoise	0.120382	0.00354964	0.271325	0.187761	-0.151059	-0.0520734	-0.0156389	-0.039914	0.0759407	0.182417
THADA	Micro-M2	turquoise	0.177286	0.0319348	0.171438	0.0710705	0.0706822	-0.0189994	0.0831612	-0.00263352	0.0431136	0.0838821
LRPPRC	grey	grey	0.16744	-0.00446791	0.0982421	-0.00227281	0.105378	-0.0217544	0.0524955	0.0361591	0.0838939	0.078069
PPM1B	Micro-M3	black	0.0698508	0.0466528	0.115505	0.162489	-0.0385421	0.0276452	0.0333387	-0.0198855	-0.00348247	0.105682
PREPL	grey	grey	0.0692697	-0.0444452	0.0227686	-0.0398316	0.0211436	0.030922	0.0177471	0.126494	0.0628336	0.0440208
CAMKMT	Micro-M2	turquoise	0.144039	0.0316839	0.125479	0.0427169	0.0848276	-0.0185722	0.0394619	-0.01149	0.0383409	0.0418613
SRBD1	grey	grey	0.134959	0.0406658	0.112893	0.0553179	0.0765528	-0.00375663	0.0895889	-0.0197355	0.0224735	0.0366725
PRKCE	Micro-M4	blue	0.0416995	0.0564383	-0.0336548	-0.0226644	0.130994	0.0359087	0.0545123	0.0796675	-0.00192633	-0.0516364
RHOQ	Micro-M2	turquoise	0.165764	0.0335835	0.154606	0.0707936	0.0860283	-0.0349542	0.0817059	-0.0208316	0.0594548	0.0816272
PIGF	grey	grey	0.144433	0.00802632	0.122743	0.0347358	0.0606546	-0.0399723	0.0280632	0.00169054	0.0737572	0.092085
TTC7A	Micro-M3	black	0.063828	0.218301	0.132461	0.291693	0.0673291	0.0184351	-0.0277375	-0.0823738	-0.0610908	-0.0327848
MSH2	grey	grey	0.0787293	0.0117165	0.0666177	0.0306888	0.0188889	0.0270669	0.0383354	0.0416607	0.0246212	0.0353342
MSH6	grey	grey	0.0735193	0.0166358	0.057149	0.0212702	0.0383659	-0.0116242	0.00995613	0.0107842	0.0309038	0.0406014
FBXO11	Micro-M2	turquoise	0.193448	0.0483785	0.213486	0.103597	0.0709773	-0.0265604	0.0780798	-0.00665826	0.0383962	0.0979514
FOXN2	grey	grey	0.161656	-0.00314284	0.128736	0.0269651	0.0656394	-0.0302114	0.0626173	0.00737357	0.0711148	0.0940606
PPP1R21	grey	grey	0.135465	0.017335	0.118565	0.0525162	0.0455749	-0.00334278	0.0916186	0.014007	0.04585	0.0701707
NRXN1	Micro-M5	pink	-0.063011	-0.00238119	-0.0439122	0.0142034	-0.101219	0.383307	0.0650099	0.210838	-0.0766502	-0.0763078
ASB3	Micro-M9	magenta	0.237638	-0.112769	0.219637	0.0405188	-0.0368573	-0.108417	0.0124926	0.0550171	0.198598	0.456432
ERLEC1	grey	grey	0.0827108	-0.0113458	0.0601745	0.00983364	0.024384	-0.00300543	0.0235284	0.0352398	0.0514584	0.0591825
PSME4	grey	grey	0.176013	0.0306683	0.134378	0.0473217	0.105705	-0.0293641	0.07046	0.00752477	0.0657121	0.100719
ACYP2	Micro-M2	turquoise	0.110236	0.047951	0.135999	0.0922806	0.0179531	0.028447	0.0862016	0.00721199	0.00931457	0.0492173
SPTBN1	grey	grey	-0.020559	-0.0265265	-0.0352712	-0.0244212	-0.0288346	0.136339	0.0336296	0.129788	-0.0166113	-0.0264784
RTN4	grey	grey	0.213449	-0.0243358	0.158206	0.00583391	0.11027	-0.0613177	0.01891	0.0711451	0.134359	0.144518
RPS27A	Micro-M8	brown	0.216176	-0.155821	0.109057	-0.0899243	0.0316337	-0.128796	-0.00257918	0.105793	0.592181	0.348195
MTIF2	grey	grey	0.0889128	0.00950129	0.0730125	0.021937	0.0358177	-0.0151578	0.0213459	0.00339941	0.0361499	0.0525916
CCDC88A	Micro-M2	turquoise	0.187886	0.00945644	0.178409	0.044921	0.0695689	-0.0035327	0.0512074	0.0458987	0.061906	0.105674
PPP4R3B	grey	grey	0.146061	0.0349543	0.113274	0.0401354	0.0842248	-0.019651	0.0370071	0.0123781	0.0487094	0.0655784
PNPT1	grey	grey	0.118169	0.00867405	0.0807216	0.015589	0.0657491	-0.0124201	0.0351562	0.020467	0.0516437	0.0616515
VRK2	grey	grey	0.168072	0.00723988	0.124521	0.0208286	0.0934658	-0.0501408	0.0339198	0.0116115	0.0914962	0.0928041
FANCL	grey	grey	0.0943841	0.00135675	0.0683229	0.013994	0.0451114	0.00736499	0.0478904	0.0284497	0.0359272	0.0410061
PAPOLG	Micro-M4	blue	0.0507925	0.0733023	-0.0376406	-0.0279748	0.224053	-0.0436078	-0.00554055	-0.013516	0.0183731	-0.00897982
REL	Micro-M4	blue	0.109728	0.06791	-0.0153086	-0.0403575	0.277917	-0.0773193	0.00901839	-0.00776621	0.0718966	0.0176759
PUS10	grey	grey	0.0952638	0.00966486	0.0703779	0.0165583	0.0492446	-0.0119127	0.0314464	0.0147221	0.0403925	0.046125
PEX13	grey	grey	0.0862996	0.0206002	0.0655458	0.0213377	0.0622089	-0.0250253	0.0192037	-0.00534936	0.0241654	0.0348181
KIAA1841	grey	grey	0.0430889	0.0166608	0.0460401	0.035028	0.00271784	0.0362592	0.0472309	0.0318656	0.000671811	0.0165225
USP34	grey	grey	0.213446	0.0517998	0.177994	0.0755284	0.125369	-0.0316862	0.0536385	0.0114234	0.0662163	0.106605
XPO1	grey	grey	0.164396	0.0298703	0.131238	0.0482072	0.0817124	-0.0132592	0.0553789	0.0160424	0.0665303	0.0651719
CCT4	grey	grey	0.1219	-0.0169835	0.0627021	-0.0144878	0.0812513	-0.0384412	0.0246836	0.031535	0.101863	0.0777216
COMMD1	grey	grey	0.137061	0.0418055	0.106591	0.0513966	0.0845029	-0.00572909	0.0523433	-0.00233193	0.0372848	0.0464659
EHBP1	Micro-M2	turquoise	0.120209	0.0240488	0.11739	0.0493755	0.0382899	0.0383967	0.0671346	0.0464038	0.0202012	0.0398065
WDPCP	Micro-M2	turquoise	0.134935	0.0218264	0.137034	0.0545138	0.033453	0.0270809	0.100671	0.0363502	0.0266052	0.0568258
MDH1	grey	grey	0.0888656	-0.0815133	0.0394706	-0.0494	0.00082684	-0.0218668	0.0124787	0.104681	0.128339	0.122599
UGP2	grey	grey	0.15781	-0.0105145	0.110013	0.00941525	0.0775445	-0.0359441	0.0426806	0.0292958	0.0979728	0.0992269
VPS54	grey	grey	0.155069	0.0283718	0.122013	0.0404124	0.0853465	-0.0248018	0.0620127	0.00469383	0.0536963	0.071221
PELI1	Micro-M4	blue	0.143968	0.0859514	0.0733613	0.026549	0.221375	-0.0868531	0.0262777	-0.0161618	0.0610253	0.0696853
AFTPH	grey	grey	0.203458	0.0033296	0.14113	0.01554	0.12484	-0.0592391	0.0389177	0.00978325	0.0947228	0.108495
SERTAD2	grey	grey	0.118692	0.0302002	0.108038	0.045951	0.0691308	-0.0328776	0.0223024	-0.0120226	0.0302462	0.0575928
SLC1A4	grey	grey	0.0957995	0.00690549	0.0784507	0.0219479	0.0425591	-0.0256275	0.002188	0.00985037	0.0478269	0.0571829
CEP68	Micro-M4	blue	0.0266797	0.0661584	0.0120401	0.0340978	0.0821242	0.00152847	0.0123075	-0.00630605	-0.0114986	-0.00139611
RAB1A	Micro-M4	blue	0.148556	0.0764039	0.0783721	0.0324673	0.201248	-0.0443885	0.0614203	-0.0200799	0.0404523	0.0390404
ACTR2	grey	grey	0.201749	0.0388092	0.156984	0.0562307	0.113792	-0.0608772	0.0196629	0.014802	0.112785	0.1294
SPRED2	grey	grey	0.109683	0.0496213	0.0918469	0.0575618	0.0674796	-0.000263722	0.0513768	-0.00216976	0.0213722	0.0329263
C1D	grey	grey	0.0761212	0.00382689	0.058556	0.0161728	0.026115	-0.00423948	0.0193308	0.0259471	0.0470839	0.0505698
PLEK	Micro-M2	turquoise	0.138109	0.00511322	0.113578	0.0320833	0.0645087	-0.0214835	0.0826118	-0.00532387	0.0683279	0.0722794
APLF	grey	grey	0.0825663	0.00451491	0.072574	0.0226241	0.0307457	-0.0114177	0.0435579	0.00367723	0.0302804	0.0387703
ARHGAP25	Micro-M4	blue	0.143474	0.0946511	0.15952	0.106023	0.119861	-0.0561194	4.55768e-05	-0.0517603	0.00752757	0.0453503
ANTXR1	grey	grey	0.0405247	0.0458605	0.0717046	0.0746434	-0.0141499	0.0366269	0.0169271	-0.00215346	-0.0184189	0.022582
GFPT1	grey	grey	0.0938981	0.0112848	0.0649808	0.0245429	0.0532513	0.00116935	0.043776	0.0145029	0.0331801	0.0451607
NFU1	grey	grey	0.0686989	0.0208888	0.0630537	0.0324514	0.0251521	0.00608107	0.0289669	0.0118367	0.0275659	0.0351738
AAK1	grey	grey	0.194652	0.0323128	0.159212	0.0718778	0.098673	-0.0139063	0.106313	0.0105717	0.0613765	0.106874
ANXA4	Micro-M2	turquoise	0.141164	0.0247814	0.194142	0.118318	-0.0165129	0.00161877	0.0872103	-0.0218529	0.0305662	0.118236
GMCL1	grey	grey	0.0671223	0.00125266	0.0593971	0.0234557	0.0108774	0.00908395	0.0255953	0.0336326	0.0299141	0.041855
PCBP1	Micro-M8	brown	0.141932	-0.0933499	0.0538553	-0.0831785	0.0714191	-0.0742379	0.00352371	0.0764677	0.251363	0.148677
TGFA	grey	grey	0.0660114	0.0121506	0.0336961	0.00878721	0.067197	-0.0126232	0.0460999	-0.000216353	0.0202216	0.0256625
NAGK	Micro-M2	turquoise	0.0826411	0.0279249	0.0936685	0.0628478	0.016287	0.0207405	0.0927452	-0.0164104	0.0167129	0.028656
MCEE	Micro-M2	turquoise	0.065789	0.0217296	0.0807875	0.049588	0.00669996	0.00646319	0.0299139	-0.000118094	0.00892139	0.0326646
MPHOSPH10	grey	grey	0.0645668	0.0171077	0.0473005	0.018731	0.0362543	-0.0112799	0.0077698	0.00586627	0.0247247	0.0299994
ZNF638	grey	grey	0.206672	0.0359195	0.186142	0.0790674	0.0915457	-0.0217202	0.0726756	0.0230415	0.0645101	0.111814
EXOC6B	Micro-M2	turquoise	0.170429	0.0208546	0.160138	0.0591241	0.0654907	0.0188248	0.103678	0.0413606	0.0417276	0.0707693
SFXN5	grey	grey	0.0608456	0.0571725	0.0701941	0.0721709	0.0225569	0.0466867	0.0346089	-0.0068156	-0.00820634	0.00228043
ALMS1	grey	grey	0.108592	0.0370644	0.0950167	0.0473086	0.0579719	0.00359282	0.0286717	0.0112018	0.020736	0.0358039
STAMBP	grey	grey	0.0884566	0.0217426	0.0861007	0.0486232	0.0290776	-0.0130226	0.0269752	-0.00620466	0.0290208	0.0499737
DGUOK	grey	grey	0.083806	0.031645	0.0671834	0.0367486	0.0514555	-0.00825865	0.0151615	0.00306906	0.0297674	0.043238
TET3	Micro-M3	black	0.103376	0.0948419	0.146941	0.197298	0.0190672	0.0289711	0.0913045	-0.0287159	-0.0268206	0.028881
MOB1A	grey	grey	0.195103	-0.00406515	0.126601	-0.00560114	0.12488	-0.0802114	0.00577979	0.016223	0.13677	0.120637
MTHFD2	Micro-M4	blue	0.147085	0.0215373	0.042202	-0.0365633	0.201778	-0.0730174	-0.0135672	-0.0115545	0.101968	0.0423192
AUP1	grey	grey	0.128186	-0.0558779	0.076509	-0.0250124	0.045799	-0.0596046	0.00946124	0.0434587	0.137253	0.13816
LOXL3	Micro-M2	turquoise	0.0842653	0.0679686	0.130851	0.113765	0.00268115	0.0120927	0.0593357	-0.0360894	-0.0060834	0.0397457
HK2	grey	grey	0.108814	0.0803696	0.122585	0.084587	0.0721624	-0.0477813	-0.0536841	-0.0164313	0.0334977	0.0471416
MRPL19	grey	grey	0.10338	-0.0277559	0.0739931	-0.0086484	0.0257939	-0.0252093	0.0138054	0.0457411	0.0874934	0.0944562
GCFC2	Micro-M2	turquoise	0.103084	-0.00436166	0.0942332	0.026812	0.0237445	-0.00632454	0.0371132	0.0223196	0.0413451	0.0672908
LRRTM4	Micro-M7	red	0.0632122	-0.0810241	0.0156076	-0.0632139	-0.0352394	0.167034	0.0395159	0.413416	0.0827057	0.0898222
CTNNA2	Micro-M5	pink	-0.0838552	0.0423475	-0.0629446	0.0373385	-0.0712551	0.408966	0.0757966	0.131688	-0.114688	-0.134784
SUCLG1	grey	grey	0.0877384	-0.00507095	0.0577627	0.00632469	0.0418938	-0.00408428	0.0336935	0.0322368	0.0542997	0.0546624
TMSB10	Micro-M8	brown	0.196176	-0.149181	0.0630767	-0.132962	0.0886381	-0.125882	-0.0237579	0.120983	0.538128	0.264921
KCMF1	grey	grey	0.148266	0.0405111	0.105524	0.0425206	0.102848	-0.0310838	0.0383542	-0.00219288	0.0571177	0.0648745
TGOLN2	grey	grey	0.111938	0.0178038	0.0705555	0.0182537	0.074828	-0.0444301	0.0110118	0.00215068	0.0756407	0.0750569
ELMOD3	grey	grey	0.106789	0.0222053	0.0998792	0.0517232	0.0357844	-0.0120542	0.0260907	0.00432106	0.0502307	0.0720454
CAPG	grey	grey	0.0788107	0.0154595	0.0551578	0.0236908	0.0406288	-0.022528	0.00974468	-0.00132527	0.0795856	0.060193
MAT2A	Micro-M4	blue	0.121714	0.000942135	0.0139833	-0.0589637	0.18627	-0.0413183	0.0508898	0.0296121	0.0936898	0.0407253
USP39	grey	grey	0.151013	-0.0169355	0.113655	0.0132439	0.0538355	-0.050703	0.0104208	0.02288	0.122855	0.137484
ST3GAL5	Micro-M2	turquoise	0.110227	0.0259279	0.0964947	0.048188	0.0510576	0.00827403	0.0931319	0.00635602	0.0319463	0.0503064
POLR1A	grey	grey	0.0861609	0.0353433	0.0490815	0.0198143	0.0706787	-0.00769834	0.0198931	-0.00629248	0.0233683	0.0202996
PTCD3	grey	grey	0.117274	0.0199067	0.0914346	0.0333148	0.0565704	-0.00970814	0.0351635	0.022579	0.0474841	0.0604996
IMMT	grey	grey	0.126861	0.027575	0.0819407	0.0262582	0.0901939	-0.0155089	0.0341604	0.00762042	0.0496013	0.0516044
KDM3A	grey	grey	0.106246	0.0322158	0.0787714	0.0301534	0.0823742	-0.0103087	0.0547794	0.010091	0.0365994	0.0259407
CHMP3	Micro-M9	magenta	0.169309	-0.0674161	0.147831	0.0210506	-0.00517718	-0.0803477	0.0208823	0.0313977	0.151091	0.302169
RMND5A	grey	grey	0.0386652	0.0330028	0.0531302	0.0458464	0.00198174	0.0250766	0.0351663	0.014009	-0.00542183	-0.0101351
KRCC1	Micro-M2	turquoise	0.136719	0.0317522	0.165963	0.0845558	0.0184572	-0.0236365	0.0255363	-0.0161274	0.032397	0.0938206
EIF2AK3	grey	grey	0.0991612	0.0131542	0.0479032	0.00229117	0.0924279	-0.0130562	0.0329481	0.00482488	0.0318142	0.0317586
MRPS5	grey	grey	0.104985	0.00915816	0.0725447	0.0194385	0.0493815	-0.00640571	0.0410826	0.0231283	0.0509262	0.0591489
ANKRD36C	Micro-M2	turquoise	0.101969	0.0176732	0.0994543	0.0424078	0.0288867	0.0335324	0.0644181	0.0532698	0.0157601	0.047017
STARD7	grey	grey	0.0976623	0.00334088	0.0629749	0.00578255	0.0567688	-0.0188374	0.0158191	0.0248876	0.0594637	0.0569368
CIAO1	grey	grey	0.0942018	0.0021358	0.0742219	0.0264248	0.0298609	-0.0260915	0.00990394	0.0171583	0.0610435	0.0882825
SNRNP200	grey	grey	0.0632062	0.0345077	0.0531504	0.0387479	0.0385561	0.00698797	0.0293276	0.00416804	0.018768	0.027634
ARID5A	Micro-M4	blue	0.0602688	0.0312675	0.0119053	-0.00575929	0.122475	-0.041984	-0.00905251	-0.00281792	0.0387352	0.0156107
KANSL3	grey	grey	0.0933648	0.0357003	0.0751547	0.0429922	0.0536828	0.0078863	0.0496993	0.00372775	0.0168799	0.0339192
SEMA4C	grey	grey	0.0646967	0.0378362	0.0724815	0.054355	0.0109521	-0.00521633	-0.00316786	0.00723269	0.0321996	0.0573019
ANKRD36	Micro-M2	turquoise	0.159867	-0.0139987	0.149562	0.0351558	0.0341508	-0.0101326	0.0560198	0.0723404	0.0767198	0.123514
TMEM131	grey	grey	0.201217	0.0363711	0.160353	0.0527112	0.117264	-0.0318957	0.0725851	0.00644147	0.0666101	0.087811
INPP4A	Micro-M4	blue	0.10604	0.0994899	0.0647619	0.0607951	0.172492	-0.00154156	0.0556733	-0.0265814	-0.00458397	0.000851889
MGAT4A	grey	grey	0.237354	0.0766624	0.232866	0.116004	0.126847	-0.0810886	0.0391256	-0.0407572	0.0842831	0.128354
TSGA10	grey	grey	0.0827262	0.000369597	0.0723039	0.0289151	0.0264569	0.0123876	0.0342306	0.031741	0.0251713	0.0424077
MITD1	grey	grey	0.128481	-0.0108569	0.099445	0.0153667	0.0456042	-0.0375261	0.0292701	0.0177979	0.0794438	0.0962783
EIF5B	Micro-M4	blue	0.100712	0.0103485	0.0441608	-0.0131073	0.0974252	-0.0167127	0.0169155	0.0174506	0.0500613	0.0407171
REV1	grey	grey	0.159643	0.0265928	0.127345	0.0495755	0.0792808	-0.0169721	0.0617068	0.0120332	0.0550743	0.085245
AFF3	Micro-M6	yellow	0.0751412	-0.0591043	0.0572639	0.0190761	-0.0524552	0.125599	0.379391	0.130217	0.0102139	0.0665778
RPL31	grey	grey	0.15532	-0.0159509	0.0838329	-0.0170647	0.0960148	-0.0469276	0.0138126	0.0356167	0.231706	0.113466
TBC1D8	Micro-M4	blue	0.0663376	0.0771664	-0.080197	-0.0807224	0.274377	-0.0577418	-0.0181677	-0.0214306	0.030698	-0.0700862
CNOT11	grey	grey	0.0829336	0.018657	0.0642505	0.0240787	0.0443955	-0.0194243	0.0177946	0.00373985	0.0411165	0.0509802
RNF149	Micro-M4	blue	0.127734	0.125586	-0.0293024	-0.0357685	0.355878	-0.0648081	0.0344952	-0.0314919	0.050397	-0.00900621
MAP4K4	Micro-M2	turquoise	0.201629	0.0474279	0.335772	0.221437	-0.0719182	-0.0386076	-0.0248508	-0.0355529	0.0510958	0.200154
MRPS9	Micro-M2	turquoise	0.100835	-0.00348335	0.0939526	0.0235633	0.0250782	-0.0124236	0.0299074	0.0193171	0.0520803	0.0701767
TGFBRAP1	grey	grey	0.0867206	0.0248563	0.0744802	0.0394782	0.0415649	-0.0041936	0.0408342	-0.00126672	0.0232724	0.0345538
NCK2	Micro-M4	blue	0.11843	0.132218	0.0114332	-0.00722379	0.286083	-0.0902473	-0.0884166	-0.0179944	0.0429044	-0.0120885
UXS1	grey	grey	0.0951282	0.0165947	0.083419	0.0374431	0.0354918	-0.00902517	0.0234121	0.0155505	0.0349321	0.05118
GCC2	grey	grey	0.103891	0.0280498	0.103006	0.0476124	0.0428083	-0.0233351	0.0233584	0.0113972	0.026047	0.0632741
LIMS1	Micro-M4	blue	0.14532	0.0755759	0.109118	0.0537104	0.160531	-0.053235	-0.00954028	-0.0183206	0.049474	0.0570281
RANBP2	grey	grey	0.147695	-0.000722266	0.0618617	-0.0253159	0.143174	-0.0504181	0.0354607	0.0449694	0.0922474	0.0774573
SH3RF3	Micro-M4	blue	0.0444541	0.217265	-0.0284825	0.061622	0.280501	-0.0557411	-0.0851208	-0.0931942	-0.0630923	-0.105402
MIR4435-2HG	grey	grey	0.0485564	0.00135698	0.000378718	-0.0180691	0.0550201	0.0221774	0.0361515	0.0431339	0.0322836	-0.00855434
BCL2L11	grey	grey	0.0786534	0.0199339	0.0783809	0.0456835	0.0271621	-0.019187	0.0255599	-0.00128885	0.0327417	0.054278
ANAPC1	grey	grey	0.0740901	0.0540461	0.0666458	0.0501609	0.0490254	0.0204311	0.0290867	0.00499227	-0.00288048	-0.0132243
MERTK	Micro-M4	blue	0.127993	0.141484	0.105828	0.113751	0.151042	-0.0189488	0.0738041	-0.0450732	0.00682686	0.0661305
TMEM87B	grey	grey	0.117619	0.0176623	0.0814349	0.0203377	0.0794843	-0.0244722	0.0391068	0.006267	0.0475516	0.0514972
ZC3H8	grey	grey	0.103919	0.00751594	0.0717301	0.0125721	0.057963	-0.00673204	0.0234956	0.0234437	0.035833	0.0400861
ZC3H6	Micro-M2	turquoise	0.106281	0.00342764	0.143158	0.0647494	-0.0130182	-0.0100826	0.0293521	0.0252944	0.0409499	0.092352
TTL	Micro-M6	yellow	0.0791667	0.0210573	0.060802	0.0323683	0.0440157	0.0173448	0.129066	0.00865825	0.0116172	0.024697
SLC20A1	Micro-M4	blue	0.0877325	0.0203216	-0.00163662	-0.0407697	0.165309	-0.0307033	0.0188645	0.0101326	0.0470144	0.0173099
CBWD2	grey	grey	0.0972614	0.00963143	0.045978	-0.0221653	0.107912	-0.0351261	0.0124448	0.011123	0.047462	0.00520395
SLC35F5	grey	grey	0.152898	0.0042672	0.116074	0.0225578	0.0783135	-0.0230009	0.0519953	0.0231466	0.0637533	0.0780136
ACTR3	grey	grey	0.223071	0.00288618	0.167912	0.0294338	0.116958	-0.0614232	0.0313878	0.0177834	0.116902	0.127179
DPP10	Micro-M5	pink	-0.116868	0.0743816	-0.0171741	0.138913	-0.15101	0.514644	0.173278	0.0590946	-0.198309	-0.191174
DDX18	grey	grey	0.126197	-0.0161159	0.0845206	0.000510389	0.0485348	-0.0405676	0.0181804	0.0289074	0.103935	0.110213
CCDC93	grey	grey	0.119411	0.0230918	0.0916995	0.036492	0.0665675	-0.00266833	0.0760575	0.014226	0.0320263	0.0455001
INSIG2	grey	grey	0.129094	0.00736286	0.0914072	0.0179098	0.0885799	-0.0352279	0.0151199	0.012669	0.0631518	0.0787789
STEAP3	grey	grey	0.0699479	0.0322886	0.0245434	0.00732702	0.0862182	-0.0137343	0.0319689	-0.00279235	0.0409736	0.00776061
PTPN4	Micro-M2	turquoise	0.109423	0.00437968	0.112603	0.0410856	0.0177998	0.024393	0.036843	0.0541744	0.0324594	0.0666019
EPB41L5	grey	grey	0.078115	0.0172485	0.0735149	0.0332304	0.0309272	0.00681442	0.0254606	0.0164899	0.0220123	0.0343678
RALB	grey	grey	0.0780928	0.0275067	0.0664327	0.0417183	0.0410452	-0.000855541	0.043472	-0.00710238	0.0182266	0.0271241
CLASP1	Micro-M2	turquoise	0.174268	0.0548587	0.17085	0.0823522	0.0855282	0.00462969	0.0637559	0.0158641	0.0403323	0.0701055
NIFK-AS1	grey	grey	0.0534456	0.0102579	0.057957	0.0283107	0.0061909	0.00146884	0.0271983	0.00988255	0.0171922	0.0311267
GYPC	Micro-M6	yellow	0.0866151	0.00748348	0.0761938	0.0355816	0.0180168	0.00335921	0.167358	-0.0108196	0.055291	0.0450174
BIN1	grey	grey	0.0858491	0.082426	0.077164	0.0690108	0.08315	-0.0545947	-0.115887	-0.0151804	0.0449404	0.0373501
ERCC3	grey	grey	0.0652243	0.0569742	0.0749746	0.0682926	0.0297152	0.00233865	0.0107824	-0.0141255	-0.00495744	0.0237111
MAP3K2	grey	grey	0.182172	0.061738	0.146996	0.0634944	0.122058	-0.0476099	0.0473462	-0.00146467	0.0680617	0.079716
IWS1	grey	grey	0.105724	0.0513141	0.0860925	0.0475744	0.0768602	-0.0132561	0.0220872	-0.00961386	0.0116559	0.0243888
WDR33	grey	grey	0.171813	0.039534	0.140824	0.057397	0.0914473	-0.0187758	0.0488994	0.0113904	0.0531576	0.0786619
SAP130	grey	grey	0.0751829	0.0387632	0.0715903	0.0487325	0.0409922	0.00764356	0.0356921	-0.00463595	0.00412485	0.0226262
UGGT1	grey	grey	0.138698	0.0188458	0.0971539	0.0284	0.0825447	-0.0189207	0.0417963	0.00916968	0.0493656	0.0555592
HS6ST1	grey	grey	0.041098	0.0559781	0.0567667	0.0663976	0.00682982	0.0105898	0.0167899	0.00273943	-8.21408e-05	0.00779865
SMPD4	grey	grey	0.0082967	0.0445341	0.00679317	0.033425	0.0195497	0.0326592	0.0186165	0.00808567	-0.0173068	-0.0326036
PTPN18	grey	grey	0.125516	0.0551866	0.107857	0.0607405	0.0769933	-0.0423929	0.0102825	-0.0142688	0.0652849	0.0678456
FAM168B	grey	grey	0.0695965	0.0482028	0.0426372	0.0313184	0.0724993	0.00366262	0.0261896	0.00841181	0.0121671	0.0068711
PLEKHB2	Micro-M4	blue	0.0816745	0.0158554	0.0294974	-0.00657824	0.0947853	-0.0183823	0.0282416	0.0317017	0.0567563	0.0234544
NCKAP5	Micro-M2	turquoise	0.189516	0.0440774	0.227745	0.114102	0.0435894	-0.0204027	0.0221029	-0.00174958	0.050088	0.12487
MGAT5	Micro-M4	blue	0.154314	0.0746553	0.0694974	0.0372461	0.227007	-0.0285149	0.114574	-0.0328861	0.0221794	0.0294685
TMEM163	Micro-M4	blue	0.0756354	0.111101	-0.113903	-0.103457	0.354004	-0.0960377	-0.124063	-0.0500946	0.0421034	-0.0566435
CCNT2	grey	grey	0.17894	-0.00211195	0.131345	0.0245499	0.092762	-0.045271	0.0393362	0.0201261	0.0910611	0.114323
RAB3GAP1	grey	grey	0.206671	0.011106	0.162589	0.0432546	0.106404	-0.0514337	0.0508658	0.0209235	0.101004	0.125795
ZRANB3	grey	grey	0.100568	0.0210395	0.0810334	0.0322891	0.0432635	0.00988088	0.0277245	0.0364148	0.0413279	0.0447289
R3HDM1	Micro-M2	turquoise	0.167678	0.021084	0.153039	0.0555274	0.0607774	0.0167411	0.0396792	0.0733913	0.0602696	0.0881272
UBXN4	grey	grey	0.144777	0.0143449	0.100516	0.017352	0.0799142	-0.0259071	0.0361519	0.0312237	0.0722702	0.0876026
HNMT	Micro-M2	turquoise	0.14216	-0.00520002	0.15614	0.0525117	0.0169524	-0.0320994	0.105669	0.000291762	0.0651582	0.107367
SPOPL	grey	grey	0.160095	0.0215318	0.153136	0.0591421	0.0597964	-0.0372571	0.0246539	0.00570632	0.0674235	0.0912519
LRP1B	Micro-M5	pink	-0.0286506	0.00193999	-0.00953979	0.0217314	-0.0794641	0.320191	0.0400631	0.208195	-0.0526779	-0.0404206
KYNU	grey	grey	0.154569	0.0140204	0.109291	0.0150584	0.110035	-0.0356524	0.0943054	-0.0117248	0.0461036	0.0352906
ARHGAP15	Micro-M2	turquoise	0.204737	0.0437928	0.245628	0.098352	0.0853394	-0.0835253	0.056312	-0.0271751	0.0455642	0.0788387
GTDC1	grey	grey	0.165482	0.00583719	0.0894222	-0.00960399	0.127098	-0.00808303	0.112608	0.0357746	0.0555368	0.0467444
ZEB2	Micro-M2	turquoise	0.239911	-0.0498954	0.266725	0.0637443	0.0151223	-0.0302884	0.152499	0.0038871	0.0810906	0.15013
ACVR2A	grey	grey	0.102136	-0.00269751	0.0806964	0.0189049	0.0368837	0.00261339	0.0615677	0.0285398	0.0364828	0.0547292
ORC4	grey	grey	0.138647	-0.009736	0.107315	0.0177972	0.0515424	-0.0194011	0.0416373	0.0357231	0.0715499	0.0870653
MBD5	Micro-M2	turquoise	0.207586	0.018551	0.216156	0.0733934	0.0668681	-0.01721	0.0480977	0.0368093	0.0649693	0.109174
EPC2	Micro-M2	turquoise	0.169024	0.0268013	0.159701	0.056129	0.0724899	-0.0215047	0.0600683	0.00385819	0.0445708	0.0824832
NMI	grey	grey	0.089974	0.0103834	0.0689343	0.0198406	0.0506388	-0.0241753	0.0228669	-0.00943948	0.0349093	0.0401341
RIF1	grey	grey	0.108384	0.0241953	0.0739238	0.0220876	0.077479	-0.00953547	0.0353971	0.0155551	0.0331808	0.0421499
NEB	grey	grey	0.0334213	0.044155	0.0445289	0.0472173	0.0248635	-0.00599641	-0.00779587	-0.0148511	-0.00319704	0.013925
ARL5A	Micro-M9	magenta	0.247617	-0.030391	0.251544	0.079165	0.0271766	-0.0971564	0.018818	0.0163993	0.166229	0.310925
CACNB4	Micro-M2	turquoise	0.0594736	0.0298572	0.142187	0.118727	-0.0532292	0.0107016	-0.0152705	0.0135733	-0.0057633	0.0864973
STAM2	grey	grey	0.137982	0.0215602	0.122317	0.0473459	0.0607415	-0.018177	0.0337141	0.00818401	0.0511057	0.0713443
FMNL2	grey	grey	0.143001	0.0586216	0.0839882	0.0372638	0.147474	0.00495059	0.0817071	-0.00626318	0.0192037	0.0135545
PRPF40A	grey	grey	0.171513	0.00977277	0.121791	0.0212167	0.101878	-0.0437935	0.0356875	0.0173454	0.0830168	0.0987109
ARL6IP6	grey	grey	0.11609	-0.00329032	0.0969156	0.0220314	0.0378431	-0.0257421	0.0333016	0.0108115	0.0557895	0.0775761
GPD2	grey	grey	0.152034	0.0613775	0.0942012	0.0360757	0.143263	-0.0166193	0.0772532	-0.0069271	0.0503921	0.0326874
CYTIP	grey	grey	0.0876627	-0.00636469	0.0559764	-0.00084192	0.057657	-0.0296597	0.0145251	0.00156326	0.0482986	0.0520826
ACVR1	grey	grey	0.0987418	0.0223582	0.0949873	0.045544	0.0337256	-0.0069746	0.0348207	0.00952511	0.0268179	0.047529
PKP4	grey	grey	0.0845323	-0.0196971	0.0450173	-0.0133761	0.0321849	0.052234	0.05484	0.114882	0.0349126	0.0315043
TANC1	Micro-M2	turquoise	0.0943131	0.0828685	0.223046	0.196994	-0.0616315	-0.0193755	-0.0860964	-0.0393469	-0.0114066	0.0904698
WDSUB1	grey	grey	0.12902	0.00779847	0.109939	0.0404578	0.0425524	-0.0142497	0.0533227	0.0155643	0.0638687	0.0822863
BAZ2B	Micro-M2	turquoise	0.199499	0.0612438	0.243727	0.133018	0.0497854	-0.0162498	0.0676608	-0.014955	0.0401182	0.119664
CD302	Micro-M9	magenta	0.226065	-0.088257	0.193091	0.0186287	0.00317108	-0.115382	0.0176777	0.0410585	0.225632	0.377746
RBMS1	grey	grey	0.185701	0.0140268	0.0965047	-0.000459785	0.1571	-0.0371557	0.123971	-0.00446007	0.0672737	0.0593027
TANK	grey	grey	0.16592	0.0401082	0.115066	0.0293512	0.131683	-0.0317481	0.0764323	-0.00623399	0.0475704	0.0485503
PSMD14	grey	grey	0.154115	0.00239084	0.0832639	-0.00951999	0.114824	-0.0259401	0.0332093	0.022856	0.0754391	0.0540927
IFIH1	grey	grey	0.0788423	0.00406957	0.0466283	0.00382197	0.0609305	-0.0137676	0.0654636	-0.00617119	0.0282643	0.0226474
GCA	Micro-M4	blue	0.140928	0.0109278	0.0329305	-0.0521331	0.207016	-0.0612154	0.0144487	0.0125172	0.095878	0.0473859
TTC21B	grey	grey	0.113515	0.002842	0.0922697	0.0218667	0.0418574	0.00172672	0.0390021	0.0387737	0.0468571	0.0666511
CERS6	grey	grey	0.179473	-0.0077228	0.0766879	-0.0300987	0.141255	0.0119629	0.124669	0.0725328	0.0901567	0.0530587
DHRS9	Micro-M2	turquoise	0.119122	-0.065198	0.153972	0.0305346	-0.0472281	-0.0673797	-0.00188334	-0.000853107	0.109588	0.178709
FASTKD1	grey	grey	0.145292	-0.0113885	0.132133	0.0360517	0.0305221	-0.0362538	0.0326934	0.0231677	0.081106	0.117661
PPIG	grey	grey	0.140264	0.00423501	0.0968166	0.0116554	0.0844048	-0.0271525	0.0344549	0.0316201	0.0615699	0.0845815
SSB	grey	grey	0.119116	-0.0392657	0.067134	-0.0232754	0.0490781	-0.0436078	0.017802	0.0535962	0.122394	0.110554
UBR3	grey	grey	0.197602	0.0245086	0.152601	0.046272	0.0986206	-0.00605607	0.068001	0.0491382	0.075859	0.0986691
GORASP2	grey	grey	0.0907595	0.00688158	0.065862	0.0178496	0.0464448	-0.0180901	0.023122	0.003824	0.0413368	0.0498038
TLK1	grey	grey	0.166688	0.0333504	0.128995	0.0494129	0.0959003	-0.0108226	0.0610469	0.0131571	0.0566603	0.0686291
METTL8	grey	grey	0.105978	0.0225746	0.0746037	0.0230926	0.073702	-0.0197008	0.0334653	-0.00389187	0.0288462	0.0347485
DCAF17	Micro-M2	turquoise	0.0949067	0.00895327	0.0937726	0.0341411	0.0310685	-0.00975023	0.032361	0.000703757	0.0277177	0.0498611
CYBRD1	Micro-M2	turquoise	0.0901237	0.0365537	0.117445	0.0724403	0.00962056	0.00659887	0.0482083	-0.00227292	0.0171541	0.0439325
DYNC1I2	grey	grey	0.152409	-0.00915491	0.109056	0.00847473	0.0676821	-0.0210645	0.0246429	0.0643522	0.0962037	0.100138
SLC25A12	grey	grey	0.116882	0.00903625	0.0983424	0.0329543	0.0327769	0.0246337	0.0177011	0.0727	0.0527689	0.0687729
HAT1	grey	grey	0.0941465	0.00698607	0.0653903	0.0166351	0.0577571	-0.0227278	0.0207794	0.00816318	0.0493955	0.0556797
METAP1D	grey	grey	0.101927	-0.00444999	0.0783935	0.0189574	0.0343545	-0.00769103	0.0311204	0.0167969	0.0484662	0.0584554
ITGA6	grey	grey	0.0584736	-0.00564766	0.0583831	0.0298807	0.00189193	0.0220231	0.035539	0.00522244	0.0204486	0.0426026
PDK1	grey	grey	0.125384	0.0104605	0.0846908	0.0110406	0.100148	-0.0355692	0.0174266	0.0199705	0.0689597	0.0597815
RAPGEF4	grey	grey	0.075249	-0.0279152	0.0384412	-0.0244174	0.0289752	0.0574896	0.00537635	0.170115	0.0527005	0.0433011
SP3	grey	grey	0.176525	0.0345523	0.137988	0.0521463	0.104465	-0.0401632	0.0589792	-0.00173223	0.0694606	0.0929254
OLA1	grey	grey	0.177612	0.0103978	0.0982009	-0.00301966	0.139011	-0.031907	0.0437175	0.0226783	0.0766091	0.0554947
CIR1	Micro-M2	turquoise	0.105312	0.00955969	0.110819	0.0407325	0.0226795	-0.00950632	0.0352186	0.0170127	0.0499622	0.0738795
GPR155	grey	grey	0.118064	0.000569847	0.0709579	-0.00037745	0.0864164	-0.0197552	0.0872346	0.0388808	0.0653026	0.0561904
AC010894.3	grey	grey	0.0425238	0.0153308	-0.00862228	-0.0365967	0.084162	-0.00586845	0.0127382	0.063279	0.0667728	-0.0501426
WIPF1	Micro-M2	turquoise	0.191655	0.0543284	0.201657	0.101734	0.0750958	-0.0404638	0.0729581	-0.0238566	0.0534834	0.0989182
CHN1	Micro-M7	red	0.0208168	-0.122546	-0.0560499	-0.129836	-0.00588485	0.0546111	0.00079056	0.27453	0.107313	0.0371673
ATF2	grey	grey	0.168597	-0.000699931	0.121579	0.0174274	0.0838101	-0.0259107	0.0505905	0.0337099	0.0820188	0.092368
MTX2	grey	grey	0.146146	-0.00891639	0.117294	0.0221376	0.0454662	-0.0144277	0.0520805	0.0341311	0.0703876	0.089251
HNRNPA3	grey	grey	0.186716	0.0073826	0.119742	0.00870386	0.126835	-0.0521418	0.0427339	0.034875	0.105843	0.106867
NFE2L2	Micro-M4	blue	0.0929755	0.0794197	0.0551497	0.0481374	0.138237	0.00567165	0.100766	-0.0233183	0.00471532	-0.0107336
AGPS	grey	grey	0.177208	0.0110948	0.122829	0.0192387	0.104225	-0.0394595	0.0543139	0.00938613	0.0786348	0.0886734
RBM45	Micro-M2	turquoise	0.104946	0.000739191	0.108886	0.0367033	0.0208524	-0.0151799	0.0244982	0.00926255	0.0401031	0.0716222
OSBPL6	Micro-M2	turquoise	0.121723	0.0364255	0.206785	0.138088	-0.0418814	0.0190315	-0.0201231	0.0177845	0.0123434	0.10307
PRKRA	grey	grey	0.110435	-0.00257844	0.0717987	0.00183304	0.0671641	-0.0248184	0.0313079	0.0237069	0.0579912	0.0606102
PLEKHA3	grey	grey	0.0829851	0.0015432	0.0641939	0.0136634	0.0316495	-0.0149476	0.0211452	0.0209429	0.044944	0.0557719
TTN-AS1	grey	grey	0.111693	0.0233816	0.0791023	0.019643	0.0702481	0.00908497	0.0344066	0.0408259	0.031313	0.0278531
CWC22	grey	grey	0.123277	0.00283591	0.0988327	0.0278398	0.0465818	-0.0240036	0.032334	0.0159094	0.0573188	0.0808535
UBE2E3	grey	grey	0.145969	0.00461776	0.124846	0.0367842	0.0557815	-0.0180118	0.0393681	0.0314699	0.060939	0.0916956
DNAJC10	Micro-M2	turquoise	0.166914	0.00806143	0.171597	0.0591206	0.0352694	-0.0411786	0.0183979	0.0172684	0.0779158	0.133727
NCKAP1	grey	grey	0.00344588	-0.0259165	-0.00771792	-0.0156403	-0.0265726	0.103858	0.0277869	0.124836	-0.00240195	-0.0113355
ZNF804A	grey	grey	0.0983562	-0.0515545	-0.00188252	-0.084038	0.0861216	0.0461153	0.137414	0.149934	0.0726111	0.0244634
LINC01473	Micro-M9	magenta	0.21085	-0.0846101	0.2065	0.0485358	-0.0208886	-0.094979	0.0223198	0.0298997	0.146269	0.387843
ZC3H15	grey	grey	0.126496	-0.00582088	0.0631957	-0.0167597	0.0917489	-0.0373556	0.0207778	0.0315427	0.0873973	0.0671399
ITGAV	Micro-M4	blue	0.14536	0.04821	0.0381507	-0.0313112	0.2377	-0.0504462	0.0119427	0.0074008	0.0714498	0.026755
AC007319.1	Micro-M6	yellow	0.0639311	0.0236305	0.069449	0.0590522	0.00296606	0.0691746	0.174902	0.00808991	-0.00745583	0.0186409
WDR75	grey	grey	0.115428	-0.0035326	0.0817345	0.00813842	0.0524369	-0.0275359	0.0262199	0.0213502	0.0595099	0.0737182
SLC40A1	grey	grey	0.127619	-0.0298509	0.130532	0.041957	-0.0155614	-0.0336857	0.0864241	0.0134557	0.0876476	0.140382
ANKAR	Micro-M2	turquoise	0.13266	0.013697	0.154073	0.0689795	0.0095456	-0.0142309	0.0424815	0.0116956	0.0498735	0.0961251
ORMDL1	grey	grey	0.151916	-0.0322025	0.123748	0.0109689	0.0284644	-0.0564837	0.0222654	0.040274	0.133186	0.158719
PMS1	grey	grey	0.1663	0.0166721	0.132564	0.0258772	0.0771747	-0.0583258	0.0154292	0.0288176	0.0911279	0.102735
HIBCH	grey	grey	0.125256	0.0156254	0.109324	0.035301	0.0546506	-0.00386289	0.0503794	0.0191247	0.0355903	0.0463555
NAB1	grey	grey	0.107856	0.0134757	0.0744835	0.010617	0.0698013	-0.0180233	0.0438791	0.0132928	0.0435185	0.0498007
GLS	grey	grey	0.221269	-0.00197953	0.159391	0.0189489	0.135259	-0.0501955	0.0268883	0.0484675	0.109286	0.137274
STAT1	grey	grey	0.137192	-0.0352097	0.0867078	-0.00589803	0.055942	-0.0579308	0.0427669	0.0112008	0.101023	0.139255
NABP1	grey	grey	0.180044	0.0110307	0.107224	0.00273884	0.150764	-0.0666171	0.0382065	-0.00286253	0.0903653	0.104504
SLC39A10	Micro-M2	turquoise	0.144863	-0.0115972	0.200622	0.0950602	-0.0386107	-0.0218846	0.0184726	0.0198818	0.0636939	0.140925
STK17B	Micro-M4	blue	0.0614194	0.0290658	0.00425962	-0.00841637	0.116457	-0.00620206	0.0579026	-0.00474516	0.0184276	0.00854634
GTF3C3	grey	grey	0.112105	0.00176571	0.0896463	0.0241757	0.0464143	-0.0219396	0.031617	0.0079615	0.0486833	0.064879
ANKRD44	Micro-M2	turquoise	0.101608	0.158898	0.350018	0.323412	-0.143025	-0.0253229	-0.0947675	-0.0853361	-0.0586009	0.0659392
SF3B1	Micro-M2	turquoise	0.185545	0.0142664	0.18432	0.0707723	0.0542486	-0.0482734	0.0462696	0.0194406	0.0861384	0.152329
COQ10B	grey	grey	0.0784686	0.0120657	0.0627387	0.0262208	0.0383946	-0.0104986	0.0203976	0.00870021	0.039222	0.0526127
HSPD1	grey	grey	0.0953807	-0.0510428	-0.0140197	-0.0866921	0.120525	-0.0332345	0.0457319	0.0632379	0.119992	0.0308681
PLCL1	Micro-M2	turquoise	0.0535057	0.0225624	0.096209	0.0641856	-0.0198249	0.0554308	0.0197649	0.0684783	-0.0104305	0.0117959
FTCDNL1	Micro-M2	turquoise	0.116656	0.0286672	0.117545	0.0533546	0.0451872	0.00370685	0.050936	-0.0053572	0.0231819	0.0421363
SPATS2L	Micro-M6	yellow	0.103133	-0.010274	0.0539469	0.00702427	0.0507419	0.0790016	0.299081	0.0465425	0.0172772	0.00702602
CLK1	grey	grey	0.168161	-0.0245282	0.122636	0.00943972	0.0783989	-0.048092	0.0583411	0.0419902	0.122034	0.132629
ORC2	grey	grey	0.109141	0.025868	0.0988988	0.0509928	0.0422201	-4.85476e-05	0.0305073	0.013405	0.0272105	0.0522515
FAM126B	grey	grey	0.136817	0.0105373	0.0937956	0.0199514	0.0783294	-0.0108515	0.045219	0.0387242	0.0569298	0.0698062
CFLAR	grey	grey	0.111506	0.0680704	0.108803	0.0847065	0.0723767	-0.00110388	0.0963539	-0.0303692	0.00143647	0.0265949
CASP10	grey	grey	0.102342	0.0369502	0.102332	0.0601756	0.0515675	-0.0204432	0.0387501	-0.0100898	0.0267023	0.0695101
CASP8	grey	grey	0.087432	0.0261097	0.072067	0.0307627	0.0496278	-0.0214771	0.00952871	-0.00326316	0.0223545	0.0295902
TRAK2	grey	grey	0.0974825	0.000645232	0.0696163	0.0129214	0.0492075	0.00508466	0.0368695	0.0311279	0.0325004	0.0382019
ALS2	grey	grey	0.0869207	0.00214104	0.0757279	0.0281358	0.0251859	0.0143704	0.0472582	0.026663	0.029389	0.0425397
SUMO1	grey	grey	0.0772681	-0.00345417	0.0460765	0.000701107	0.041553	-0.00328109	0.0145857	0.0396633	0.0677628	0.044885
NOP58	Micro-M4	blue	0.111582	0.0174183	0.0377669	-0.0207172	0.131662	-0.0225852	0.0265376	0.0205759	0.0561131	0.0327693
BMPR2	grey	grey	0.132886	0.0665835	0.12218	0.0804256	0.081045	0.0050311	0.0394184	0.0131633	0.0229598	0.0473355
FAM117B	Micro-M2	turquoise	0.0697168	0.0361245	0.0921554	0.0609795	0.00840384	0.0104374	0.0195909	0.0158958	0.00707658	0.0355204
WDR12	grey	grey	0.0959587	-0.000326788	0.0671893	0.00861306	0.041646	-0.0111268	0.0197402	0.0269913	0.054936	0.0604212
CARF	Micro-M2	turquoise	0.0975377	0.0164162	0.120929	0.0628804	6.97622e-05	-0.00280047	0.0346385	0.00618153	0.0288803	0.0755218
NBEAL1	grey	grey	0.112354	0.0113979	0.0673526	0.00499981	0.078267	0.000265634	0.0430469	0.0313137	0.10243	0.0344654
CYP20A1	grey	grey	0.104899	0.0302717	0.0901271	0.0482207	0.0484631	-0.00493672	0.0601666	-0.0102718	0.0250401	0.0425787
ABI2	grey	grey	0.13974	-0.0108348	0.1053	0.0201754	0.0480972	0.00520497	0.0393873	0.0740675	0.077109	0.093818
RAPH1	Micro-M2	turquoise	0.195648	-0.00303895	0.187835	0.0608434	0.0574846	-0.0322802	0.116441	0.0148348	0.0842511	0.145086
PARD3B	Micro-M2	turquoise	0.0698856	0.0593651	0.111498	0.0944022	0.0136316	0.0634704	0.0588605	-0.020672	-0.0323034	-0.00187481
NRP2	Micro-M6	yellow	0.090461	-0.0041026	0.0489346	0.0140901	0.0655066	0.012907	0.201392	-0.00804131	0.0135546	0.021708
INO80D	grey	grey	0.154627	0.00976442	0.0943197	-0.0052766	0.114191	-0.0310011	0.0370639	0.0273287	0.0664326	0.046967
NDUFS1	grey	grey	0.116008	0.0186437	0.0877516	0.0324768	0.0573441	-0.0079324	0.0369934	0.0269211	0.0470179	0.0631305
EEF1B2	Micro-M8	brown	0.124341	-0.0725581	0.0494333	-0.0586753	0.0510485	-0.072873	-0.00416614	0.0560507	0.344231	0.167362
FASTKD2	grey	grey	0.107259	-0.00863608	0.0802302	0.0120581	0.0373226	-0.0182854	0.0238942	0.0226299	0.062902	0.083747
KLF7	grey	grey	0.0915047	0.0572804	0.0878462	0.068687	0.0508936	0.0109748	0.115211	0.0110532	0.00901788	0.0442775
CREB1	grey	grey	0.179001	0.00393289	0.16109	0.0551607	0.0528085	-0.0457164	0.0476899	0.0106585	0.0882681	0.130427
METTL21A	grey	grey	0.146206	-0.0189786	0.132864	0.0256231	0.0360357	-0.0493883	0.0460329	0.0126166	0.0761593	0.094891
CCNYL1	grey	grey	0.0786146	0.0138383	0.0506048	0.0149587	0.0545413	-0.00384843	0.0313969	0.00791468	0.0269851	0.0272944
PLEKHM3	Micro-M2	turquoise	0.0977198	0.0368382	0.119181	0.0736294	0.0169631	0.0153562	0.039964	0.0239707	0.0173856	0.0489574
IDH1	grey	grey	0.128938	-0.0168719	0.0938609	0.0111161	0.0522751	-0.0312455	0.061667	0.0105827	0.0752103	0.0828904
PIKFYVE	grey	grey	0.176123	0.0164978	0.136004	0.0370818	0.103132	-0.027329	0.0667361	0.00716083	0.0602664	0.0871868
MAP2	Micro-M7	red	0.0247526	-0.111072	-0.0450474	-0.116234	-0.00518455	0.103117	0.0120604	0.335393	0.0724638	0.0406532
RPE	grey	grey	0.146042	0.00881149	0.100896	0.0135934	0.0830635	-0.0262861	0.046795	0.0238306	0.0695414	0.0753093
KANSL1L	grey	grey	0.171432	-0.0208082	0.156587	0.0332974	0.0373433	-0.0282016	0.0672551	0.0424933	0.0911525	0.1192
LANCL1	grey	grey	0.0724467	-0.0188562	0.0601619	0.00643455	-0.000667299	0.0328462	0.0278875	0.0801807	0.0419185	0.0572064
ERBB4	Micro-M5	pink	-0.0667544	0.0316385	-0.043366	0.0353967	-0.0725113	0.333909	0.0495075	0.102037	-0.089626	-0.0959099
IKZF2	Micro-M4	blue	0.0799564	0.0259014	-0.00180065	-0.0507262	0.177574	-0.039006	-0.0214938	0.0212849	0.0407312	-0.00835725
SPAG16	Micro-M2	turquoise	0.0789858	0.0192628	0.0831058	0.0455494	0.0178442	0.0415377	0.0233284	0.0525795	0.0190985	0.0327258
BARD1	grey	grey	0.0985778	0.00809947	0.078672	0.0242104	0.0419227	-0.0166919	0.0198513	0.00493763	0.0417449	0.0528812
PECR	Micro-M2	turquoise	0.0641137	0.0308062	0.091374	0.0660156	-0.00268726	-0.00139137	0.00718851	-0.00427974	0.00808168	0.0415371
XRCC5	grey	grey	0.202281	0.035481	0.168305	0.0617987	0.101377	-0.049127	0.0307038	0.00499022	0.0815075	0.11817
SMARCAL1	Micro-M2	turquoise	0.0868876	0.0268752	0.0928093	0.0491545	0.0300402	-0.00377569	0.0303652	-0.00366729	0.0200239	0.03844
RPL37A	Micro-M8	brown	0.229096	-0.0933352	0.11787	-0.0627375	0.0945832	-0.104085	0.00621426	0.0741037	0.509352	0.268324
DIRC3	grey	grey	0.0381144	-0.0476472	-0.0630097	-0.0843889	0.0634282	0.0491283	0.313472	0.0613285	0.012043	-0.0356999
ARPC2	grey	grey	0.173112	0.0278707	0.128718	0.0441401	0.108883	-0.0537712	0.0346581	0.000833368	0.0987798	0.106996
PNKD	Micro-M4	blue	0.0756295	0.00421414	-0.00253739	-0.0396725	0.120546	-0.0331363	0.0133837	0.0344521	0.0812825	0.0338631
TMBIM1	Micro-M4	blue	0.0791441	0.0212363	0.0142451	-0.017544	0.1157	-0.0318257	0.0141073	0.00752177	0.0667716	0.0319396
SLC11A1	Micro-M4	blue	-0.0516752	0.24145	-0.279132	-0.118259	0.456915	-0.0547155	-0.117643	-0.0730562	-0.0266538	-0.212669
CTDSP1	Micro-M4	blue	0.0263591	0.0382054	0.00122855	0.0107044	0.0569613	-0.00946694	0.00416839	-0.0118252	0.0215711	0.00642451
USP37	grey	grey	0.127006	0.0147356	0.0904555	0.0258629	0.0808444	-0.0182367	0.0411022	0.00988113	0.0442161	0.0564368
TTLL4	grey	grey	0.0830611	0.021908	0.0706002	0.025514	0.0546556	-0.0281758	0.00826361	-0.0235482	0.024831	0.0285619
CYP27A1	grey	grey	0.0789907	0.0029528	0.0687693	0.00888672	0.0440661	-0.0334879	0.0281262	-0.0277578	0.0256759	0.0205093
FARSB	grey	grey	0.139968	0.00737782	0.0733729	-0.00976712	0.103055	-0.0276359	0.0271077	0.0164399	0.0608501	0.0492592
ACSL3	Micro-M4	blue	0.0930197	0.0448397	0.0494508	0.0222671	0.0945848	0.00306719	0.0238896	0.0162224	0.0371281	0.0358749
WDFY1	Micro-M3	black	0.0491153	0.0427161	0.090619	0.143088	-0.0338635	0.0278438	0.0458164	-0.0263134	-0.0135066	0.0609736
CUL3	grey	grey	0.168144	0.0274103	0.129595	0.0423058	0.098382	-0.0346843	0.0502382	0.0113651	0.0685954	0.090755
DOCK10	Micro-M2	turquoise	0.240563	0.0348284	0.331982	0.157612	0.000543693	-0.0766428	-0.0485321	0.00267021	0.0723058	0.164
RHBDD1	Micro-M2	turquoise	0.132581	0.0234993	0.132211	0.0500564	0.0560189	-0.0212146	0.0345223	-0.00256607	0.0379687	0.0612275
MFF	grey	grey	0.160921	-0.00709489	0.116722	0.016193	0.0764281	-0.0428837	0.0151441	0.0197138	0.103254	0.116099
AGFG1	grey	grey	0.168783	-0.0082208	0.0618253	-0.0306093	0.153327	-0.0130529	0.147973	0.0266806	0.0714974	0.0515778
PID1	Micro-M6	yellow	0.0647714	-0.0297267	0.0649732	0.0372077	-0.0308091	0.100937	0.40993	0.0224469	-0.0350517	0.0101825
TRIP12	grey	grey	0.204846	0.0510574	0.148128	0.0499894	0.142074	-0.0515891	0.0393336	0.00555611	0.0771479	0.101855
SP110	grey	grey	0.14687	0.0461595	0.125009	0.0539994	0.0926502	-0.0548307	0.0235586	-0.0302781	0.0520624	0.0718424
SP140	Micro-M2	turquoise	0.073583	0.0937306	0.12276	0.116523	0.0284034	-0.015451	-0.044214	-0.0416046	-0.0238454	0.0224247
SP140L	grey	grey	0.134148	0.0291767	0.105873	0.0364195	0.0733323	-0.0389386	0.0314301	-0.00715523	0.0522048	0.0666657
SP100	Micro-M4	blue	0.163476	0.115695	0.1094	0.0563669	0.202702	-0.0747585	-0.0113956	-0.0430778	0.0309169	0.0397831
CAB39	grey	grey	0.188994	0.0731519	0.141597	0.0672003	0.147423	-0.0378803	0.0622164	-0.0203797	0.0510032	0.0647109
ITM2C	Micro-M9	magenta	0.0936002	-0.0786268	0.0704259	-0.0230887	-0.0242069	-0.0449538	-0.020347	0.0773473	0.155926	0.206261
PSMD1	grey	grey	0.158188	0.0205654	0.100031	0.0203129	0.111238	-0.017374	0.0509723	0.0159067	0.0565672	0.0567078
ARMC9	grey	grey	0.0430121	-0.00819943	-0.000773859	-0.0275596	0.0432267	0.0414715	0.0425619	0.0873884	0.0860434	-0.00420737
NCL	grey	grey	0.0731702	0.0184851	0.0333034	0.00056657	0.0669488	-0.0176666	0.0127591	0.0151512	0.0480526	0.0276753
PTMA	Micro-M8	brown	0.133086	-0.069287	0.0140145	-0.09696	0.110329	-0.065405	-0.00173951	0.0831852	0.309498	0.121986
PDE6D	grey	grey	0.0816534	0.0163159	0.0707021	0.0302327	0.0335274	-0.00814164	0.0311082	0.000552682	0.0244895	0.0345805
COPS7B	grey	grey	0.0980653	0.003323	0.0865117	0.0379758	0.0226507	-0.0131949	0.0280482	0.0129486	0.055706	0.0735378
DIS3L2	grey	grey	0.134823	0.0633346	0.121473	0.073443	0.0771823	0.00873965	0.0542066	-0.00537508	0.00958642	0.0271633
EIF4E2	grey	grey	0.0874307	0.0158508	0.0702974	0.0275586	0.0413999	-0.0121011	0.0304855	0.00770465	0.04304	0.0459027
GIGYF2	grey	grey	0.175967	0.0434164	0.144329	0.0623498	0.0993408	-0.0191414	0.0597411	0.00654176	0.0513913	0.0817625
INPP5D	Micro-M3	black	0.0626147	0.273415	0.236653	0.431816	-0.0351103	-0.0153319	-0.0741505	-0.140615	-0.105584	0.00306685
ATG16L1	grey	grey	0.0599893	0.0360928	0.0400539	0.0290402	0.0563381	0.00422019	0.0146466	0.00661643	0.00899011	0.00719191
DGKD	Micro-M4	blue	0.0607281	0.0515115	0.0138366	0.0159239	0.105309	0.0143412	0.0692149	0.000109755	-0.00354375	-0.0193552
USP40	Micro-M2	turquoise	0.110651	0.0336552	0.120133	0.0639478	0.0421886	0.00587938	0.0562237	-0.00463492	0.0234578	0.0446258
AGAP1	Micro-M6	yellow	0.0606608	0.0252283	0.0445478	0.0417037	0.0144137	0.119226	0.174547	0.0952327	-0.0167093	-0.00834555
LRRFIP1	Micro-M4	blue	0.109634	0.084088	0.0379534	0.0287872	0.177573	-0.00672657	0.0836223	-0.0185604	0.00875682	-0.0245595
ILKAP	grey	grey	0.0843346	0.0441031	0.0609531	0.0402407	0.0645957	0.000963565	0.0339343	0.00517027	0.0203506	0.0298507
TRAF3IP1	grey	grey	0.0477826	0.0373206	0.0503486	0.0450021	0.0206812	0.0276143	0.0278329	0.0141601	-0.00718221	0.00767445
HDAC4	Micro-M4	blue	0.0512607	0.144616	-0.0280547	0.0290728	0.214319	-0.00165856	0.00390023	-0.033125	-0.0251744	-0.0765207
NDUFA10	grey	grey	0.0908554	0.0479996	0.0649679	0.0413081	0.0605909	0.0176196	0.037394	0.0290149	0.0289975	0.0259892
ANKMY1	grey	grey	0.106315	0.0574287	0.0996488	0.064355	0.0633606	-0.0198079	0.0171063	-0.0192178	0.00903152	0.0317132
MTERF4	Micro-M2	turquoise	0.0874256	0.0296131	0.102827	0.0621687	0.0118536	-0.00180233	0.0184776	0.00369013	0.025607	0.0602013
PPP1R7	grey	grey	0.0702174	0.00804895	0.0611683	0.0288969	0.0204382	0.00118627	0.0175396	0.0182209	0.0407872	0.0427847
HDLBP	grey	grey	0.118642	0.0435268	0.0812225	0.0450692	0.0883188	-0.0114192	0.0398526	-0.00766768	0.0408443	0.0442821
FARP2	grey	grey	0.105884	0.0615915	0.0967447	0.0678	0.0736589	-0.00725755	0.0277795	-0.0150715	0.00769241	0.0353111
STK25	grey	grey	0.0522793	0.000124534	0.0330745	0.00928394	0.0245664	0.00606173	0.0177503	0.0343111	0.0366159	0.0341621
ATG4B	grey	grey	0.0690109	0.0334976	0.0475185	0.0335164	0.0494714	0.00542247	0.0248671	0.0141115	0.0300543	0.0301313
ING5	grey	grey	0.0468102	0.0422093	0.0427955	0.0411296	0.0280128	0.0133238	0.0277904	0.000836652	-0.000481431	0.00704732
D2HGDH	grey	grey	0.060384	0.0429532	0.0687402	0.070388	0.0162419	0.00696786	0.058929	-0.0196918	0.00912105	0.0310401
LINC01266	Micro-M2	turquoise	0.0708165	0.0380901	0.121292	0.102717	-0.0186768	0.0494631	0.111889	-0.0186203	-0.0321704	0.0260161
TRNT1	grey	grey	0.111941	0.000492328	0.0764653	0.00693517	0.0623335	-0.0351454	0.010726	0.0101854	0.0657258	0.0723906
CRBN	grey	grey	0.125287	-0.0166021	0.111824	0.0294209	0.0234543	-0.0157054	0.0473288	0.036515	0.0742213	0.101977
SUMF1	Micro-M2	turquoise	0.160029	0.0743251	0.168722	0.0956163	0.0728997	0.0247841	0.127248	-0.010047	0.00732541	0.0376108
ITPR1	Micro-M2	turquoise	0.139858	0.0351564	0.152572	0.0587264	0.0579586	-0.0211499	-0.0173752	0.0361123	0.0497541	0.0533818
ARL8B	grey	grey	0.150226	0.00748549	0.07102	-0.00987869	0.126162	-0.0221941	0.0708306	0.0254776	0.0641035	0.0549126
EDEM1	Micro-M4	blue	0.117093	0.0146428	0.0332476	-0.0276266	0.158658	-0.033526	0.0281732	0.00843016	0.0558044	0.0262864
LMCD1-AS1	Micro-M2	turquoise	0.024291	0.041049	0.0539608	0.0513013	-0.00396684	0.056131	0.000754594	0.0150922	-0.0344887	-0.0280628
SRGAP3	Micro-M1	green	0.0577615	0.165176	0.0541388	0.0880268	0.0828138	0.0464384	0.0512198	0.0097145	-0.0155782	-0.0368319
THUMPD3-AS1	grey	grey	0.143994	-0.00370189	0.107288	0.0225137	0.0563386	-0.0505411	0.0185868	0.0117881	0.0899417	0.109568
SETD5	grey	grey	0.205879	0.0346875	0.159425	0.0506621	0.11371	-0.0346548	0.0534286	0.0195424	0.080178	0.109881
MTMR14	grey	grey	0.0882858	0.0806103	0.0760313	0.0742368	0.0758425	0.0059079	0.0532847	-0.0218425	-0.00118662	0.00510939
CRELD1	grey	grey	0.0760351	-0.0195158	0.0489346	-0.00520259	0.0269602	-0.0115044	0.0133324	0.0448417	0.0574691	0.0525577
EMC3	grey	grey	0.0719253	0.0214999	0.059839	0.0284825	0.0300196	-0.00532508	0.0121622	0.0132547	0.0426292	0.0439241
BRK1	grey	grey	0.118394	-0.0349614	0.0674425	-0.0212673	0.0524416	-0.0469966	-0.0026287	0.0452385	0.175783	0.111324
VHL	grey	grey	0.0986799	0.0157903	0.0838516	0.0357362	0.0433875	-0.0324438	0.0159786	0.000351618	0.0454413	0.0763747
IRAK2	grey	grey	0.0162136	0.0750334	0.0188746	0.0538239	0.0582018	0.0111023	0.00820078	-0.0149041	-0.0239488	-0.020355
SEC13	grey	grey	0.0848057	0.00892846	0.0579199	0.0171609	0.050237	-0.0217574	0.014004	0.0154465	0.0548603	0.0465126
HRH1	Micro-M6	yellow	0.0290806	-0.0560702	-0.0191489	-0.0276612	-0.0103849	0.101607	0.469731	0.00453095	-0.0301738	-0.0220515
ATG7	Micro-M6	yellow	0.131145	0.0329165	0.0771803	0.0366939	0.0973644	0.0372476	0.327724	-0.0158663	0.00252342	0.00453533
VGLL4	grey	grey	0.13344	0.0574799	0.106241	0.0545234	0.0875784	0.00965439	0.0403291	0.0236207	0.0404644	0.0315427
TAMM41	grey	grey	0.097542	0.0352033	0.0891734	0.0522877	0.0409264	0.00862998	0.0461026	0.00162725	0.0266306	0.039687
PPARG	grey	grey	0.0965713	-0.0208357	0.0112187	-0.0514442	0.113149	-0.0360811	0.0618459	0.0166444	0.0513166	0.0141463
TSEN2	grey	grey	0.0746679	0.0400615	0.070572	0.0479812	0.0324793	0.0152694	0.0284739	0.00269266	0.00492931	0.0158209
RAF1	grey	grey	0.141534	0.0500823	0.10751	0.0541653	0.094573	-0.0111136	0.0604396	0.00210498	0.0433671	0.048423
RPL32	Micro-M8	brown	0.181246	-0.135095	0.0817995	-0.0920871	0.0438278	-0.103268	-0.0133554	0.103527	0.570948	0.284813
IQSEC1	Micro-M4	blue	0.0524888	-0.00438224	-0.0337016	-0.0434296	0.0968437	0.0526128	0.135446	0.0733877	0.021891	-0.0125923
NUP210	grey	grey	0.0671166	0.0537071	0.0332577	0.0288682	0.0773216	0.00127399	-0.00870325	-0.010592	0.00893694	-0.0169976
XPC	grey	grey	0.0471953	0.0564163	0.060817	0.0645041	0.0190758	0.00849823	0.0193164	-0.0143807	-0.0104175	0.00563074
SLC6A6	grey	grey	0.0761008	0.0623366	0.0543135	0.0595849	0.0643292	0.00363272	0.0284209	-0.0045626	0.0159037	0.0102694
CCDC174	grey	grey	0.0651573	0.00735021	0.0507135	0.0124838	0.0320969	-0.00686664	0.0164658	0.00433718	0.0325527	0.0383291
FGD5-AS1	grey	grey	0.0904533	-0.0126256	0.0748257	0.0131009	0.0164307	-0.0163259	0.0149799	0.0303291	0.0770163	0.0868848
NR2C2	Micro-M2	turquoise	0.136795	0.0312909	0.141636	0.0644476	0.0450337	-0.0211709	0.0505759	0.0078453	0.0487115	0.0833279
MRPS25	grey	grey	0.0704876	0.0232131	0.0484959	0.0262242	0.0446897	0.00612325	0.0325731	0.00543254	0.0214109	0.0228845
RBSN	grey	grey	0.070925	0.0136332	0.0540035	0.0228031	0.0346883	0.00790687	0.0502601	0.0117813	0.0214926	0.030879
CAPN7	grey	grey	0.118387	0.0264834	0.0985913	0.0481908	0.0579478	-0.00356439	0.0725148	0.00711674	0.0312783	0.0573634
METTL6	grey	grey	0.0624583	0.0208054	0.0548935	0.0314684	0.0270424	0.014732	0.0260948	0.0210371	0.0148048	0.0192182
HACL1	Micro-M2	turquoise	0.0816008	0.00840283	0.0868687	0.0364342	0.0147989	0.00283505	0.0252707	0.0261411	0.0326617	0.0606898
ANKRD28	grey	grey	0.0566448	0.00680045	0.0441664	0.0175891	0.00816767	0.0728773	0.0586698	0.0791643	0.0104087	0.0174902
OXNAD1	grey	grey	0.0940808	0.0234273	0.0798236	0.0373681	0.0391083	-0.000823618	0.0354585	0.014595	0.0214041	0.0406486
RFTN1	Micro-M4	blue	0.0728344	0.0336931	0.0372137	0.0190718	0.0883622	0.00015776	0.037308	0.0120719	0.0130682	0.0190051
PLCL2	Micro-M2	turquoise	0.207423	0.0562128	0.28343	0.166772	0.00757964	-0.0398784	0.0357107	-0.0233184	0.0482562	0.157663
TBC1D5	Micro-M2	turquoise	0.246525	0.0188852	0.281799	0.1153	0.0419856	-0.0426464	0.124846	0.00116207	0.083379	0.138228
RAB5A	grey	grey	0.114152	0.0303317	0.0683673	0.017523	0.102268	-0.0210753	0.03	0.00621044	0.0506471	0.0512541
KAT2B	Micro-M2	turquoise	0.103973	0.0382535	0.122867	0.0764485	0.0228113	0.0205695	0.0676408	0.00564664	0.0183559	0.0450502
UBE2E2	grey	grey	0.236948	0.0529275	0.234574	0.0955143	0.120843	-0.095779	-0.026412	-0.00598626	0.0827596	0.142441
UBE2E1	Micro-M2	turquoise	0.174416	0.0546861	0.192086	0.109497	0.0649221	-0.0302133	0.0598342	-0.023537	0.0466709	0.10257
RPL15	Micro-M8	brown	0.174203	-0.118865	0.0568068	-0.112021	0.0729873	-0.090313	-0.00414784	0.133827	0.396601	0.206162
NR1D2	Micro-M2	turquoise	0.0665775	0.0251779	0.129253	0.111369	-0.0595852	0.0336374	0.0684223	-0.00426897	0.00161484	0.0693827
THRB	grey	grey	0.0908561	-0.0561809	-0.00974253	-0.0877926	0.0894009	0.0758682	0.223516	0.146153	0.0522827	-0.000865885
TOP2B	grey	grey	0.137086	0.015591	0.112622	0.0339619	0.0644979	-0.0110753	0.0371643	0.034783	0.0576572	0.0793243
NGLY1	grey	grey	0.148377	0.0112622	0.0971214	0.011132	0.104175	-0.0362536	0.0420686	0.0112606	0.0650554	0.0677207
NEK10	grey	grey	0.112113	-0.0179848	0.111734	0.0254464	0.0136094	-0.0220644	0.00536251	0.0664942	0.0665751	0.0933813
SLC4A7	Micro-M2	turquoise	0.23885	0.0326646	0.329468	0.174133	-0.0191877	-0.0601804	0.0461715	-0.0135096	0.0857566	0.227941
CMC1	grey	grey	0.153215	0.011345	0.141706	0.0488164	0.0511777	-0.030675	0.0488926	0.010278	0.0614426	0.0951058
TGFBR2	Micro-M2	turquoise	0.186767	0.0696477	0.249527	0.141027	0.0365681	-0.0755983	-0.0305279	-0.024474	0.0627401	0.132445
STT3B	grey	grey	0.18361	-0.00927755	0.114555	-0.0014253	0.113089	-0.0467742	0.0466297	0.0205846	0.0863901	0.0893464
GPD1L	Micro-M2	turquoise	0.088408	0.0207072	0.114649	0.0745295	-0.00512651	0.0079362	0.0294359	0.00779323	0.0233389	0.0768125
CMTM7	Micro-M4	blue	0.110456	0.103716	0.0936782	0.0971901	0.112783	-0.0287435	0.0722323	-0.0484043	0.0211719	0.0413953
CMTM6	grey	grey	0.175996	-0.0202556	0.0942239	-0.0297732	0.134305	-0.0926447	0.00174756	0.0218774	0.153497	0.138088
DYNC1LI1	grey	grey	0.116727	0.0176018	0.111338	0.050043	0.0361978	-0.0193116	0.0211522	0.0102099	0.051647	0.0817465
CNOT10	grey	grey	0.0912861	0.0520505	0.0759652	0.0494287	0.0627432	0.0103316	0.0310864	0.00431655	0.011956	0.0165221
GLB1	grey	grey	0.149373	0.0264907	0.116844	0.0415205	0.0845491	-0.0303275	0.043762	0.00769844	0.0578767	0.0685318
CRTAP	grey	grey	0.0877251	0.0165686	0.0752703	0.0293343	0.0341787	-0.012829	0.0352926	0.0137687	0.0519803	0.0489907
UBP1	grey	grey	0.124696	0.0264058	0.0926006	0.0310787	0.0725601	-0.0119051	0.0322845	0.0143646	0.0415346	0.0568865
CLASP2	Micro-M2	turquoise	0.154524	0.0177463	0.155189	0.0645103	0.0354512	0.0468933	0.0934446	0.0804047	0.048822	0.0835406
PDCD6IP	grey	grey	0.195116	0.000227414	0.141671	0.0183042	0.101841	-0.0504175	0.0589101	0.0197175	0.100865	0.118564
TRANK1	Micro-M2	turquoise	0.0761209	0.0618314	0.159231	0.133579	-0.0417884	-0.00331075	0.00218825	-0.0210879	-0.00613702	0.0540313
EPM2AIP1	grey	grey	0.127853	-0.0347747	0.0961171	-0.00378563	0.0366842	-0.0343785	0.0229195	0.0417474	0.0839962	0.103702
MLH1	grey	grey	0.0942583	0.0188569	0.0721081	0.0180192	0.0520867	-0.0137768	0.0179247	0.0133564	0.0425007	0.0427381
LRRFIP2	grey	grey	0.116781	0.0148642	0.0592867	0.00664006	0.0998749	0.0167566	0.0706772	0.0346403	0.0401823	0.0319527
GOLGA4	Micro-M4	blue	0.125207	0.0490741	-0.0156484	-0.0653156	0.296332	-0.0289147	0.0529835	-0.00878748	0.019514	-0.0220107
ITGA9	Micro-M4	blue	0.123943	0.0905428	0.0915659	0.06403	0.150611	-0.0131965	0.0387113	-0.00906005	0.00751838	0.0232235
CTDSPL	Micro-M6	yellow	0.0393997	-0.0066063	0.0331001	0.0263478	-0.0118083	0.0866377	0.190117	0.0551114	-0.0153638	0.00462015
ACAA1	grey	grey	0.103556	-0.01103	0.0662859	0.00292051	0.0461669	-0.0407052	0.00602932	0.0288234	0.0939919	0.0899548
OXSR1	grey	grey	0.137654	0.0213095	0.0860219	0.0139903	0.109111	-0.0260546	0.0448814	0.0107268	0.0491323	0.0455846
XYLB	grey	grey	0.0793211	0.0247025	0.0631064	0.0336769	0.041189	0.00831951	0.0542635	-0.00438792	0.0124791	0.012208
EXOG	grey	grey	0.0874201	0.0172836	0.0778685	0.0351835	0.028851	-0.0107928	0.0130494	0.00846713	0.036765	0.0567763
WDR48	grey	grey	0.0876261	0.0110796	0.0813248	0.0335825	0.0285207	-0.00867257	0.0388129	0.0168987	0.0381619	0.0604693
CX3CR1	Micro-M2	turquoise	0.215374	0.00798641	0.404717	0.248548	-0.176383	-0.0650408	-0.0911564	-0.043305	0.10373	0.296605
RPSA	Micro-M8	brown	0.169754	-0.0925083	0.081762	-0.0619771	0.0586038	-0.0878068	0.00674558	0.0696414	0.290411	0.203046
RPL14	Micro-M8	brown	0.163757	-0.109772	0.0678846	-0.0868304	0.0588944	-0.0915503	-0.00588037	0.0975874	0.464045	0.220194
ZNF621	grey	grey	0.0801282	0.0417586	0.0750601	0.0473207	0.045732	-0.0104653	0.0176585	-0.00917165	0.0118054	0.033209
CTNNB1	grey	grey	0.174328	0.0158028	0.0951541	0.00496514	0.152779	-0.0533398	0.0649465	0.0216818	0.0999046	0.0954081
ULK4	grey	grey	0.0984805	0.0848151	0.0939371	0.0868871	0.0639371	0.0296541	0.0416721	-0.0108623	-0.0104162	-0.00815769
TRAK1	grey	grey	0.154198	0.0997851	0.175102	0.145026	0.0705839	-0.00645541	0.050277	-0.0444847	0.00737243	0.0675961
NKTR	grey	grey	0.145064	0.037927	0.129329	0.051395	0.0766929	-0.0146762	0.0380602	0.00926467	0.0267987	0.0740916
SNRK	grey	grey	0.116903	0.0255388	0.0971124	0.042759	0.0583057	-0.0113643	0.0542436	0.0112335	0.0377348	0.0550341
ANO10	grey	grey	0.11372	0.0393464	0.0998922	0.0533038	0.0599946	0.00277401	0.0494556	0.000392478	0.0221603	0.0366108
TCAIM	grey	grey	0.107164	0.0350112	0.0771819	0.0311551	0.0841816	-0.0103137	0.0422445	-0.00481153	0.0286778	0.0363052
ZNF445	Micro-M4	blue	0.0402972	0.0609026	0.0184818	0.029416	0.0836401	0.0103501	0.0214415	-0.00278019	-0.00493731	-0.0098451
ZNF197	grey	grey	0.06917	0.0234704	0.06742	0.0388838	0.024932	-0.000724775	0.0220298	0.00131005	0.010388	0.0302241
ZDHHC3	grey	grey	0.0733779	0.0642756	0.070181	0.0618194	0.0545816	-0.0174232	0.00165175	-0.0145637	0.00825845	0.0253263
EXOSC7	grey	grey	0.0617747	0.0240782	0.0590713	0.0378855	0.0285593	-0.0112562	0.0143354	0.00118147	0.0116891	0.0345826
LARS2	grey	grey	0.102642	0.0376273	0.0767754	0.0358814	0.069865	-0.0074843	0.0389618	-0.0047758	0.022865	0.0297481
LIMD1	Micro-M4	blue	0.0902089	0.0388284	0.0211177	-0.000465089	0.126815	0.00145538	0.135612	-0.00419064	0.0221279	-0.000752185
SACM1L	grey	grey	0.160466	0.0168221	0.112478	0.0233851	0.0963052	-0.0395973	0.0269034	0.0142769	0.0833848	0.0872867
FYCO1	grey	grey	0.0669514	0.0304497	0.0481577	0.0227872	0.0537308	-0.00571456	0.0247907	-0.0120285	0.0148974	0.0147859
CCR1	grey	grey	0.146509	-0.0469817	0.0878377	-0.0281887	0.0746947	-0.0797636	0.0087192	0.00765567	0.124986	0.122987
CCDC12	grey	grey	0.0870766	0.0399686	0.072001	0.0513951	0.0455563	-0.00665706	0.0287686	-0.0101867	0.0308492	0.0348684
SETD2	Micro-M2	turquoise	0.170482	0.0680958	0.192261	0.115769	0.059849	-0.0147294	0.0557827	-0.0107119	0.0258563	0.0897224
KIF9-AS1	Micro-M2	turquoise	0.0804459	0.0414577	0.120484	0.0917486	-0.0105472	0.0221449	0.0153652	0.015112	0.00546492	0.0515835
KLHL18	Micro-M2	turquoise	0.104064	0.0709458	0.146009	0.118771	0.0103213	-0.00336812	0.0280219	-0.0294988	0.00168508	0.0608345
SCAP	grey	grey	0.0842194	0.0184035	0.0672004	0.0300371	0.0334872	-0.00315731	0.0243348	0.0115354	0.0363382	0.0457043
SMARCC1	grey	grey	0.149601	0.0586714	0.111439	0.0538789	0.111518	-0.011809	0.0580542	-0.00464954	0.0363712	0.0467651
DHX30	grey	grey	0.084925	0.0172093	0.0709973	0.0318781	0.0325441	0.00284228	0.0218859	0.0252567	0.0350269	0.0484542
MAP4	Micro-M4	blue	0.110616	0.0497332	0.0410558	0.00748357	0.149385	0.00482388	0.0465777	0.00226303	0.0183458	-0.00694287
TMA7	grey	grey	0.126975	-0.0692487	0.0660288	-0.0418599	0.0353246	-0.0539222	-0.00149458	0.0682625	0.23957	0.156403
IP6K2	grey	grey	0.0821025	0.0167723	0.0874228	0.0499316	0.0128144	-0.0128021	0.0202179	0.0074331	0.0376899	0.067777
PRKAR2A	grey	grey	0.10636	0.0460115	0.0944211	0.0558152	0.0614738	0.00467562	0.030116	0.00118159	0.021316	0.0380912
ARIH2	grey	grey	0.133633	0.050451	0.10585	0.0576921	0.0852869	-0.0116089	0.0406071	0.000762716	0.0366669	0.0527604
WDR6	grey	grey	0.0765189	-0.0203548	0.0482462	-0.00461478	0.0331163	-0.019193	0.0207975	0.0242169	0.0666397	0.0701423
QRICH1	grey	grey	0.0745674	0.0572733	0.0701855	0.0556439	0.0466026	0.0145109	0.0250562	0.000704043	0.000809378	0.0233679
USP4	Micro-M1	green	0.0659766	0.16276	0.0613835	0.087311	0.085486	0.00748567	0.0219671	-0.0349276	-0.0282516	-0.00798225
RHOA	grey	grey	0.112444	0.0319067	0.0682819	0.0218491	0.0900628	-0.0298612	0.0305538	-0.000643287	0.06874	0.048328
IP6K1	grey	grey	0.0957871	0.040452	0.0930238	0.0606578	0.0317382	0.00716411	0.0366743	0.00349386	0.017521	0.0446589
UBA7	Micro-M2	turquoise	0.0906892	0.0121848	0.106863	0.0542812	0.00602274	-0.041193	-0.000104806	-0.00450163	0.0602734	0.103346
RBM6	grey	grey	0.185315	0.0639367	0.165926	0.0954833	0.092387	-0.0068029	0.0757491	-0.00473354	0.046591	0.0879257
RBM5	Micro-M2	turquoise	0.184422	0.0160749	0.178912	0.0795842	0.057988	-0.0313191	0.0544339	0.019985	0.0813578	0.151571
GNAI2	grey	grey	0.108418	0.0522953	0.0689566	0.0385599	0.0922185	-0.0212725	0.0296905	-0.0106062	0.0744953	0.045711
RASSF1	grey	grey	0.0574139	0.043369	0.0522408	0.0519248	0.0266876	0.0143433	0.0708453	-0.0134271	0.00645133	0.0107746
MAPKAPK3	Micro-M4	blue	0.0548756	0.048506	0.032381	0.0281492	0.0666961	-0.00817801	0.00611894	-0.0152148	0.0188684	0.00859285
DOCK3	grey	grey	0.0745165	0.00488067	0.0282677	-0.0126878	0.0485854	0.0904459	0.0105054	0.175159	0.0408468	0.020578
RAD54L2	grey	grey	0.0697866	0.0549612	0.0614158	0.0490332	0.0517338	0.0133928	0.0245625	-0.00998477	-0.00701333	0.00669422
RPL29	Micro-M8	brown	0.16581	-0.137448	0.0581563	-0.112455	0.0553767	-0.103543	-0.00472347	0.103668	0.435936	0.222342
WDR82	grey	grey	0.087181	0.0204936	0.0431407	0.00363917	0.0755815	-0.0086298	0.0139654	0.0249722	0.0453233	0.0322755
DNAH1	grey	grey	0.0187032	0.0760968	0.0361644	0.0745376	0.0222142	0.0330751	0.0223139	-0.023136	-0.0392838	-0.0286318
NISCH	grey	grey	0.0685307	0.0082739	0.0434425	0.0207583	0.0287211	0.0175156	0.060523	0.0373621	0.0340581	0.0424894
STAB1	Micro-M4	blue	0.107834	-0.0134303	-0.00743633	-0.0515262	0.132268	-0.00603066	0.221439	-0.00016105	0.0736199	0.0403755
SMIM4	grey	grey	0.0875912	0.00376269	0.0531798	0.00697841	0.0479831	-0.0111563	0.0310112	0.0172683	0.0518109	0.044213
PBRM1	grey	grey	0.172976	0.056213	0.142989	0.0713592	0.105648	-0.0252783	0.0642119	-0.0133636	0.0392808	0.076617
GNL3	grey	grey	0.113564	-0.0157735	0.0530964	-0.0234184	0.0787443	-0.0450922	0.00708546	0.0249534	0.0951111	0.0785469
NEK4	Micro-M2	turquoise	0.0820598	0.0145765	0.0869149	0.0421442	0.0202303	0.00605278	0.0339283	0.0144594	0.0225784	0.0447065
SFMBT1	grey	grey	0.0813882	0.0356872	0.078437	0.0522045	0.0398868	-0.00991637	0.0128458	-0.00208662	0.0146669	0.046179
PRKCD	grey	grey	0.0915042	0.111332	0.123541	0.13942	0.0263337	-0.00805642	8.58307e-05	-0.0356185	0.00565658	0.0446456
TKT	grey	grey	0.0667717	0.0256226	0.0447417	0.0222694	0.0387241	0.0053593	0.0271895	0.0117123	0.0509362	0.0267318
DCP1A	grey	grey	0.107784	0.0331307	0.0865211	0.0449573	0.0651103	-0.00381095	0.0466965	-0.000559539	0.025488	0.0429357
CACNA1D	Micro-M2	turquoise	0.0723489	0.0825457	0.208477	0.201212	-0.0831116	0.0359352	-0.0240053	-0.0121738	-0.0406865	0.052244
CACNA2D3	grey	grey	-0.000274984	-0.0238192	-0.0361492	-0.0412966	-0.0151191	0.155994	0.0593078	0.22646	0.012783	-0.0213156
WNT5A	Micro-M4	blue	0.118035	0.0740856	0.0416268	-0.000342534	0.193232	-0.0509015	-0.0351624	-0.0046305	0.0606995	0.00751691
ERC2	Micro-M4	blue	0.140618	0.0173193	-0.0299738	-0.128848	0.280972	-0.0144528	-0.0530478	0.13106	0.107769	-0.0258631
CCDC66	Micro-M2	turquoise	0.13704	0.00125347	0.127076	0.0385306	0.0400121	-0.00555126	0.0444281	0.0224882	0.0628624	0.0820349
ARHGEF3	grey	grey	0.0377676	0.0304805	0.0149185	0.0212622	0.0498214	0.0570464	0.0289072	0.0554665	-0.00969821	-0.0261136
APPL1	grey	grey	0.166663	0.00655648	0.120653	0.0260565	0.0897785	-0.036247	0.0508023	0.0217766	0.0894538	0.105165
ARF4	grey	grey	0.101162	0.00784126	0.0538813	0.000695689	0.0758021	-0.0282736	0.0146791	0.0200826	0.062899	0.0533318
DENND6A	grey	grey	0.137475	0.0488505	0.105198	0.0427389	0.0973322	-0.0347081	0.0259547	0.000277922	0.0500393	0.0636817
SLMAP	grey	grey	0.160222	0.0285362	0.121303	0.04729	0.0936258	-0.0136931	0.0571853	0.00716507	0.0557466	0.0677844
ABHD6	grey	grey	0.0670142	0.0113912	0.0510366	0.0236753	0.026496	0.0207999	0.0366142	0.0304621	0.0244721	0.0290665
PXK	grey	grey	0.0917646	0.0124796	0.0378774	-0.00500554	0.0789344	0.0289012	0.0587755	0.0452033	0.0283748	0.00792956
FHIT	Micro-M6	yellow	0.131179	0.0616396	0.143021	0.0872412	0.0749907	-0.00342395	0.139408	-0.0217115	0.00309603	0.0227704
PTPRG	Micro-M4	blue	-0.00959799	0.0249342	-0.051134	-0.0205868	0.0416971	0.120947	0.0373122	0.134653	-0.0211449	-0.0538572
THOC7	grey	grey	0.0876194	-0.0102809	0.0692115	0.00835316	0.0303096	-0.022876	0.0155141	0.0207305	0.0556124	0.0614598
ATXN7	Micro-M9	magenta	0.203768	-0.0761053	0.211876	0.0667958	-0.0362154	-0.100685	0.0140385	0.026167	0.142535	0.387575
MAGI1	grey	grey	0.0424447	0.036605	0.0606379	0.0453516	0.00885402	0.05333	-0.00842996	0.0709032	-0.00157529	-0.0118814
SLC25A26	grey	grey	0.123416	0.0371756	0.105233	0.0487123	0.0711175	-0.00490444	0.045225	0.0100188	0.0345459	0.0439643
LRIG1	Micro-M2	turquoise	0.0715607	0.0518259	0.135844	0.111527	-0.0312842	0.0337385	-0.0203318	-0.0125762	-0.00640934	0.0534225
SUCLG2	grey	grey	0.189039	0.0739245	0.167404	0.084951	0.117353	-0.035076	0.0642729	-0.0266278	0.0463315	0.0630583
SUCLG2-AS1	Micro-M2	turquoise	0.0552255	0.0194692	0.101528	0.0749335	-0.0274634	0.00865182	0.0224417	-0.000839921	0.00547278	0.046119
TMF1	grey	grey	0.112654	0.008199	0.0931376	0.0283509	0.0513522	-0.029872	0.0202694	0.0101046	0.0574996	0.0710928
UBA3	grey	grey	0.1471	0.0153049	0.123481	0.0397612	0.0656715	-0.0399341	0.0230007	0.000889198	0.0689295	0.0988667
ARL6IP5	grey	grey	0.156277	-0.0400552	0.13243	0.0141656	0.0191654	-0.0578775	0.00458322	0.0437853	0.148272	0.160988
FRMD4B	Micro-M6	yellow	0.1671	0.0423189	0.0931538	0.0354753	0.131379	0.0533431	0.381046	-0.00442285	0.0277692	0.0352296
MITF	grey	grey	0.156092	-0.00690792	0.0643918	-0.0306532	0.135381	-0.0271987	0.158056	0.021733	0.0899341	0.0656604
FOXP1	Micro-M3	black	-0.0230476	0.0851815	0.027168	0.159721	-0.0474379	0.145646	0.219552	-0.0392058	-0.114259	-0.0575598
RYBP	grey	grey	0.13086	0.0055913	0.0918426	0.0155242	0.0763504	-0.0158493	0.0430143	0.0253682	0.0522014	0.0610621
SHQ1	grey	grey	0.0911216	0.0183225	0.0657696	0.0222002	0.0556012	-0.00892749	0.037925	-0.0059138	0.019554	0.0214892
PPP4R2	grey	grey	0.152971	0.0153195	0.103487	0.0201516	0.097796	-0.0322203	0.0384014	0.0150366	0.0693809	0.0799569
ZNF717	Micro-M2	turquoise	0.120941	0.00858308	0.119672	0.0418957	0.0383579	-0.0156531	0.0160137	0.0136573	0.0491921	0.0766539
ROBO2	Micro-M7	red	0.047339	-0.0760565	-0.00951654	-0.0774373	-0.0186616	0.147444	0.0164055	0.404569	0.0784373	0.0621293
ROBO1	grey	grey	0.0396808	-0.0396295	0.00124009	-0.0446899	0.00167099	0.11869	0.0318067	0.222287	0.0289396	0.00943259
GBE1	grey	grey	0.151681	0.00257442	0.101362	0.0101851	0.112697	-0.0300451	0.0619522	0.0191878	0.0569074	0.0697929
CADM2	Micro-M7	red	-0.0378111	-0.0454588	-0.0481096	-0.0407359	-0.0896482	0.261073	0.0317364	0.344895	-0.0187539	-0.0359239
CGGBP1	grey	grey	0.170972	-0.0482218	0.118378	-0.0106604	0.0553464	-0.0688817	0.021686	0.0535423	0.157648	0.156734
ZNF654	grey	grey	0.172903	0.0065625	0.116512	0.0150587	0.119007	-0.0469689	0.0418764	0.0254951	0.0843842	0.0855264
C3orf38	grey	grey	0.10709	-0.00854556	0.0852934	0.0154671	0.0377617	-0.0223679	0.0256731	0.0235788	0.0628774	0.0766219
PROS1	Micro-M4	blue	0.06408	0.0574517	-0.000871678	-0.0104491	0.161495	-0.0281093	-0.00747026	-0.0109122	0.0218478	-0.00199406
ARL13B	grey	grey	0.102626	0.0139207	0.0638837	0.00779211	0.0788486	-0.00874677	0.0225639	0.0202167	0.038727	0.0399459
NSUN3	Micro-M2	turquoise	0.144168	0.000692801	0.13147	0.0330244	0.0475976	-0.0332973	0.0329162	0.0111091	0.0729255	0.100143
MTRNR2L12	Micro-M1	green	-0.126336	0.111238	-0.172026	-0.0243266	0.0524469	0.074068	-0.0139459	-0.00610516	-0.0927651	-0.152463
CRYBG3	grey	grey	0.100474	0.0244324	0.0839069	0.0309278	0.0570044	-0.0106991	0.029079	-0.00237605	0.0275376	0.0422223
CLDND1	grey	grey	0.0880428	-0.0371366	0.0554008	-0.0227657	0.0281972	-0.0149576	0.00854348	0.0703529	0.0794772	0.0747828
ST3GAL6	Micro-M2	turquoise	0.169818	0.0381272	0.223697	0.127748	-0.00936334	-0.020856	0.0625438	-0.00857318	0.0544201	0.12525
DCBLD2	grey	grey	0.0787502	0.00882324	0.0700067	0.0284665	0.0229296	0.00558232	0.0451209	0.0175331	0.0230487	0.0444666
CMSS1	grey	grey	0.171903	0.0172673	0.119898	0.0187808	0.103165	-0.029029	0.0392327	0.0182475	0.0606927	0.064374
FILIP1L	grey	grey	0.105488	-0.0214509	0.064661	-0.0139755	0.0508668	-0.0382984	0.0018769	0.0571816	0.103979	0.0937285
TBC1D23	grey	grey	0.127967	0.0114388	0.105903	0.0369426	0.0518933	-0.0131601	0.0391831	0.0198507	0.0523166	0.0740201
TFG	grey	grey	0.134927	0.00796349	0.0827768	0.00815581	0.0938975	-0.0218568	0.0461258	0.0155195	0.0544958	0.0554776
SENP7	Micro-M2	turquoise	0.165914	0.027539	0.164245	0.0673566	0.0598206	-0.0139056	0.0624217	0.020515	0.0667578	0.101609
PCNP	grey	grey	0.124674	0.0076576	0.0868731	0.0155705	0.0662543	-0.0249878	0.02911	0.0282147	0.0768481	0.0779237
ZBTB11	grey	grey	0.0853967	0.0125908	0.0465605	0.00689326	0.0670536	-0.00939513	0.0257131	0.0155127	0.0373622	0.0350638
RPL24	Micro-M8	brown	0.163175	-0.110882	0.0941415	-0.0526382	0.0188629	-0.0992237	-0.00635112	0.0806674	0.420713	0.26322
NFKBIZ	grey	grey	0.113952	-0.0367642	0.0354965	-0.0549795	0.116904	-0.0434628	0.0219648	0.0127283	0.0733945	0.0514256
ALCAM	grey	grey	0.128261	-0.0181971	0.0754344	-0.0276289	0.0962572	-0.0207654	-0.00138494	0.0454959	0.0582023	0.0257324
CBLB	Micro-M2	turquoise	0.148321	-0.00883248	0.128913	0.0339853	0.0496605	0.000236883	0.108827	0.0163918	0.057052	0.0840375
BBX	grey	grey	0.184439	0.0266168	0.156223	0.0495877	0.10271	-0.0418202	0.055468	0.0119928	0.0692432	0.0923695
CD47	grey	grey	0.125367	-0.0292163	0.0667448	-0.0165287	0.0574704	0.014032	0.0733064	0.0838203	0.0874102	0.0864986
DZIP3	grey	grey	0.0709928	-0.00213238	0.0672302	0.0195028	0.00753793	0.0263809	0.0179388	0.0599126	0.0309123	0.0432167
MORC1	Micro-M2	turquoise	0.0752824	0.00626999	0.132532	0.0737213	-0.0334467	-0.0164658	-0.00398916	-0.0227234	0.0164124	0.0692565
ATG3	grey	grey	0.115811	-0.00420427	0.0581118	-0.010957	0.0879063	-0.0365	0.0370111	0.0116957	0.0769606	0.0594903
USF3	grey	grey	0.0917515	0.0171427	0.074506	0.0293506	0.0469761	-0.0156067	0.0306799	0.00327163	0.0305922	0.0470086
NAA50	grey	grey	0.122499	0.0112228	0.0698993	0.00682235	0.0943675	-0.0192279	0.0382661	0.0144504	0.0550311	0.0465376
ATP6V1A	grey	grey	0.120053	0.0125962	0.0731569	0.0123447	0.0762867	0.00546373	0.0663399	0.0354541	0.0436107	0.0480302
ZBTB20	Micro-M2	turquoise	0.15031	0.0379216	0.268455	0.170616	-0.0740546	0.0393471	0.0922131	0.0187247	0.00131642	0.12097
LSAMP	Micro-M5	pink	-0.0827439	0.0134629	-0.0801894	-0.00574302	-0.0725865	0.422977	0.0618186	0.215242	-0.0985224	-0.1295
B4GALT4	grey	grey	0.0795078	0.0231843	0.0669658	0.0250573	0.0478372	-0.025209	-0.00664352	0.00110588	0.0320736	0.0417793
ARHGAP31	grey	grey	0.159572	0.0712735	0.116971	0.0504321	0.146088	-0.0553265	-0.0121987	-0.0343905	0.0364591	0.0391202
TMEM39A	grey	grey	0.121671	0.0112581	0.0481342	-0.0173675	0.116434	-0.0399882	0.0257978	0.00516578	0.0607178	0.037494
POGLUT1	grey	grey	0.0960723	0.0072069	0.0700511	0.0166927	0.0524083	-0.0239482	0.0201566	0.0058289	0.0399858	0.0528154
TIMMDC1	grey	grey	0.0916682	0.00812449	0.0781636	0.0240009	0.0361841	-0.0194775	0.0213939	0.00856411	0.0432471	0.0570348
GSK3B	grey	grey	0.217141	0.0352149	0.181217	0.0640275	0.114095	-0.0309502	0.071463	0.0110694	0.0788571	0.09759
LRRC58	grey	grey	0.0986759	-0.00334369	0.0685449	0.00785955	0.0447408	-0.00918864	0.0430183	0.0193726	0.0524056	0.0534993
STXBP5L	Micro-M7	red	0.0439873	-0.0879728	-0.0262448	-0.104259	-0.00950992	0.153397	0.0241881	0.455973	0.0755413	0.0371355
HCLS1	Micro-M4	blue	0.143794	0.0976432	0.0894619	0.0383419	0.180425	-0.0765862	0.000780971	-0.0153765	0.0685527	0.0496439
GOLGB1	Micro-M1	green	0.0528856	0.123205	0.0658946	0.0782618	0.0568107	0.0180118	0.0238013	-0.0204406	-0.0354465	-0.00243276
IQCB1	grey	grey	0.150092	0.029504	0.119744	0.0378025	0.088847	-0.0258411	0.0360988	0.00364707	0.0482858	0.0631043
EAF2	grey	grey	0.115173	-1.09708e-05	0.0808706	0.00914548	0.0642294	-0.0195848	0.0813443	0.0036278	0.0448826	0.0522646
SLC15A2	Micro-M2	turquoise	0.129768	0.0441411	0.210184	0.132978	-0.0174831	-0.0390738	-0.00715674	-0.0195619	0.0401884	0.124318
CD86	grey	grey	0.167734	0.0498532	0.189693	0.0994308	0.0603314	-0.0780346	0.025507	-0.0229055	0.0823227	0.128854
FAM162A	grey	grey	0.0702123	-0.00114603	0.0287138	-0.0145752	0.0707403	-0.0131754	0.0117879	0.0262446	0.0575622	0.0330119
KPNA1	grey	grey	0.155395	0.0434706	0.114204	0.0443402	0.101735	-0.035309	0.0278249	0.0071802	0.064593	0.0780716
PARP9	Micro-M4	blue	0.105904	0.0524401	0.0311135	-0.00360934	0.162882	-0.048208	0.0331297	-0.0222826	0.0399297	-0.00221037
DTX3L	grey	grey	0.0804162	0.0127412	0.0335767	-0.0044257	0.0795706	-0.0322249	0.0203871	-0.0110154	0.0381297	0.0256755
PARP14	grey	grey	0.127819	0.0728568	0.0990331	0.0628735	0.11257	-0.0373975	0.0685537	-0.052985	0.00899016	0.035907
HSPBAP1	Micro-M2	turquoise	0.151683	0.0433366	0.192421	0.109692	0.0181245	-0.0310038	0.059249	-0.0207242	0.0419911	0.119435
SEC22A	grey	grey	0.145852	0.0242247	0.141531	0.0620631	0.047998	-0.0362156	0.0186318	-0.000305058	0.0516762	0.105421
HACD2	grey	grey	0.123009	0.00216768	0.0757264	0.00161482	0.0765964	-0.0192505	0.0396113	0.0297569	0.0661936	0.0613158
CCDC14	Micro-M2	turquoise	0.112775	0.000551997	0.106905	0.0335665	0.0264049	0.0184458	0.0790285	0.0216717	0.0369096	0.0709321
KALRN	Micro-M7	red	0.0234891	-0.0565332	-0.0258959	-0.0636087	-0.0231776	0.168177	0.0224242	0.367913	0.0473612	0.0254372
ITGB5	Micro-M2	turquoise	0.0964565	0.0876468	0.157812	0.147819	0.0154541	-0.00717703	0.0428157	-0.0503125	-0.00899332	0.0586529
HEG1	grey	grey	0.044766	0.0680488	0.0251389	0.0368217	0.0675099	0.00300033	-0.00775871	-0.0270468	-0.00425027	-0.0252286
ZNF148	Micro-M2	turquoise	0.208476	0.0476128	0.210145	0.0940671	0.0841784	-0.0351222	0.048271	-0.00101642	0.0611038	0.12228
SNX4	grey	grey	0.0991893	0.0322854	0.0789623	0.0382545	0.0569629	0.00150486	0.0342001	0.00958239	0.0252445	0.0369332
OSBPL11	Micro-M2	turquoise	0.162887	0.0367462	0.208351	0.118298	-0.00514	-0.0181811	0.0515458	-0.00744609	0.0510273	0.135519
ZXDC	grey	grey	0.103239	0.0729558	0.0920175	0.0771964	0.0686712	-0.0130785	0.0280589	-0.0195979	0.0184475	0.0311448
CHCHD6	grey	grey	0.0807986	0.0207233	0.0594905	0.0262551	0.0447114	0.013852	0.049367	0.0272793	0.027708	0.0179628
MGLL	Micro-M2	turquoise	0.0644827	0.0278564	0.127488	0.105368	-0.0622611	0.0414442	0.0823313	-0.00964572	-0.00557344	0.0484809
KBTBD12	Micro-M2	turquoise	0.110565	0.0512573	0.252535	0.174335	-0.088813	-0.0456757	-0.0747916	-0.0530584	-0.0174286	0.117606
SEC61A1	grey	grey	0.115387	-0.0107622	0.0642368	-0.00883299	0.0702137	-0.0350147	0.0191138	0.0175984	0.0785466	0.0721434
EEFSEC	grey	grey	0.11426	0.0641906	0.0868572	0.0589672	0.0889394	-5.12791e-05	0.0447921	-0.0260638	0.0158257	0.0172675
RPN1	grey	grey	0.101978	-0.00635296	0.0546425	-0.00793721	0.0635074	-0.0264054	0.0198927	0.0194156	0.0818248	0.0697861
RAB7A	grey	grey	0.179196	0.0436911	0.126124	0.0477904	0.126272	-0.0290314	0.0790376	-0.00113013	0.05566	0.0690264
ACAD9	grey	grey	0.0593457	0.0280134	0.0531125	0.0337424	0.0284882	0.00748026	0.0277479	0.00095163	0.0105538	0.0225254
CNBP	grey	grey	0.152546	-0.00903851	0.0894015	-0.00606749	0.0932234	-0.0558875	0.0257549	0.0231315	0.117626	0.109765
MBD4	grey	grey	0.122115	0.00437459	0.0725882	-0.000361927	0.0811682	-0.0575672	-0.00197319	0.0102069	0.0871537	0.0914397
IFT122	grey	grey	0.0544904	0.0262834	0.0397823	0.0236043	0.0343013	0.0123675	0.0277443	0.018802	0.0147169	0.0170686
PLXND1	grey	grey	0.0453041	0.0503545	-0.00339655	0.0164368	0.0741224	0.0298488	0.196255	-0.0243192	-0.0116057	-0.0294988
TMCC1	Micro-M6	yellow	0.161403	0.049132	0.148679	0.0812368	0.0686541	0.0132359	0.167331	0.00126396	0.0243637	0.0622097
PIK3R4	grey	grey	0.0827059	0.00608967	0.0660779	0.0188405	0.0389884	-0.0121192	0.0253832	0.00825919	0.0327658	0.0404769
ATP2C1	Micro-M2	turquoise	0.228878	0.0216711	0.282711	0.120382	0.0238988	-0.0718411	-0.0204697	0.0226592	0.111536	0.179613
NEK11	grey	grey	0.0730968	0.0202044	0.0536547	0.0179997	0.0431624	0.0232862	0.0262119	0.0422673	0.0323742	0.0175291
MRPL3	grey	grey	0.133463	0.0251697	0.0923322	0.0172671	0.0876115	-0.0389391	0.0125992	0.0123574	0.0618689	0.0675892
CPNE4	grey	grey	0.0346419	-0.00624149	0.0426828	0.014573	-0.0187129	0.0450938	0.0157759	0.105347	0.011688	0.0246436
DNAJC13	grey	grey	0.222401	-0.00328352	0.168624	0.0240933	0.125091	-0.0627545	0.0591322	0.00743128	0.0947935	0.127335
CDV3	grey	grey	0.0962793	0.0165176	0.0554638	0.0108263	0.0738669	-0.0297342	0.0217283	0.00532187	0.0661852	0.0504228
TOPBP1	grey	grey	0.114906	0.0174188	0.0896729	0.0277905	0.0609356	-0.0131091	0.0289516	0.00941438	0.0431614	0.0538969
RYK	grey	grey	0.161881	0.0106027	0.112712	0.0175959	0.0982119	-0.036813	0.036724	0.0260252	0.0806322	0.0842361
CEP63	Micro-M2	turquoise	0.143065	0.0124424	0.145841	0.0506862	0.0391308	-0.0300497	0.0225593	0.00842074	0.062795	0.10291
MSL2	grey	grey	0.133805	0.0382193	0.120259	0.0598079	0.0596491	-0.0128632	0.0370012	-0.00537712	0.0391405	0.0698798
PCCB	grey	grey	0.073086	0.034324	0.0683213	0.0416811	0.0351523	0.00758565	0.0186889	0.0058806	0.0142629	0.0245774
STAG1	grey	grey	0.217274	0.0587933	0.169742	0.0629644	0.141693	-0.0473138	0.0690115	7.42857e-05	0.0751738	0.0929308
SLC35G2	grey	grey	0.100296	-0.0131476	0.10619	0.0332285	-0.0111785	-0.0282128	0.00550926	0.0441244	0.0877403	0.112118
NCK1	Micro-M2	turquoise	0.166834	0.0234388	0.177239	0.0741982	0.0398011	-0.0458736	0.0374656	-0.00626234	0.0669389	0.11781
ARMC8	grey	grey	0.186229	0.00838819	0.141514	0.0304781	0.0923316	-0.0332888	0.0451647	0.0239207	0.0792756	0.106102
CEP70	grey	grey	0.0718341	0.00918753	0.0617734	0.0184909	0.0227767	0.000121014	0.0218016	0.0287427	0.028553	0.0450312
PIK3CB	grey	grey	0.136964	0.0315411	0.110292	0.0441714	0.0734669	-0.00438947	0.0454742	0.0149795	0.0347473	0.0534929
COPB2	grey	grey	0.10713	-0.00305384	0.0678649	0.00678469	0.0582866	-0.027977	0.0228401	0.0178284	0.066525	0.0737891
SLC25A36	grey	grey	0.131601	0.00213103	0.107602	0.0264934	0.0547215	-0.021152	0.032526	0.0335191	0.068121	0.0948775
ZBTB38	grey	grey	0.11117	0.0317235	0.107214	0.0579769	0.0352068	0.00383055	0.0485855	0.0209752	0.0337008	0.0621221
RASA2	Micro-M4	blue	0.160803	-0.00155001	0.0624906	-0.030628	0.172942	-0.0171216	0.140287	0.0274863	0.0593207	0.0392322
ATP1B3	Micro-M4	blue	0.0864611	0.0158653	-0.00400881	-0.033982	0.149933	-0.0052095	0.0904576	0.0303161	0.0588608	0.0217108
TFDP2	Micro-M2	turquoise	0.0666874	0.0204775	0.108736	0.0765044	-0.0303869	0.0486124	0.0487467	0.0364122	0.00685005	0.0407766
GK5	grey	grey	0.0796205	0.0116892	0.0659181	0.027093	0.0313976	0.0141515	0.0281235	0.0163492	0.0206252	0.0321887
XRN1	grey	grey	0.156055	0.0330297	0.127352	0.0452629	0.0932134	-0.0107475	0.0511917	0.0141863	0.0441439	0.0664273
ATR	grey	grey	0.169731	0.0242707	0.114825	0.0182385	0.116925	-0.0317648	0.0442727	0.00685611	0.062866	0.0669676
TRPC1	grey	grey	0.044242	0.017542	0.0532186	0.0333355	-0.00338852	0.0541698	0.0187916	0.066099	0.000971752	0.0130955
U2SURP	grey	grey	0.179227	-0.0068083	0.141119	0.0297506	0.0672696	-0.0419062	0.0382889	0.0341607	0.103838	0.135958
SLC9A9	Micro-M2	turquoise	0.228615	0.00665981	0.3129	0.151281	-0.0145648	-0.047584	0.200423	-0.0380769	0.0483119	0.165498
PLSCR1	Micro-M4	blue	0.177523	0.0347457	0.0175836	-0.081694	0.325522	-0.104259	0.0340718	0.00185008	0.112627	0.0339131
HLTF	Micro-M2	turquoise	0.11564	-0.00913504	0.115823	0.0301493	0.0153544	-0.00965907	0.0289975	0.02995	0.0593516	0.0923704
HPS3	Micro-M2	turquoise	0.158738	0.0200129	0.193194	0.085646	0.021066	-0.0405693	0.0285319	-0.00538416	0.0645494	0.11631
ANKUB1	Micro-M8	brown	0.149148	-0.0642122	0.0854905	-0.0473089	0.0480918	-0.0649793	0.0289902	0.109216	0.20144	0.154767
RNF13	grey	grey	0.238028	-0.00659653	0.199075	0.041549	0.0899175	-0.0463262	0.131037	0.0249874	0.125193	0.153201
TSC22D2	grey	grey	0.169938	0.0352904	0.149811	0.0571007	0.0982727	-0.0409926	0.0215972	-0.00466945	0.0552479	0.0813902
SERP1	grey	grey	0.14082	-0.0514923	0.0747465	-0.0350619	0.0601999	-0.053297	0.00975876	0.0594036	0.216376	0.129783
EIF2A	grey	grey	0.149523	-0.0100019	0.0848992	-0.00897205	0.0928739	-0.0414678	0.0294252	0.0123249	0.0950291	0.0871376
MED12L	Micro-M2	turquoise	0.165934	-0.0535321	0.197401	0.0539625	-0.0620933	-0.0356024	-0.0247435	0.0844253	0.156532	0.244853
P2RY13	Micro-M9	magenta	0.253859	-0.0808778	0.292567	0.0938941	-0.0684594	-0.128144	-0.0298961	0.0217214	0.225622	0.437155
P2RY12	Micro-M2	turquoise	0.226574	0.00705277	0.481293	0.285337	-0.236166	-0.0963786	-0.119251	-0.0449895	0.0917337	0.322958
IGSF10	Micro-M2	turquoise	0.0802906	-0.00410511	0.110213	0.0503132	-0.0180477	-0.0272362	-0.0293234	0.0141081	0.0404057	0.0982115
MBNL1	Micro-M2	turquoise	0.300777	-0.0443685	0.336251	0.0850596	0.0325754	-0.0792618	0.110126	0.0028767	0.129949	0.207096
DHX36	grey	grey	0.131362	0.0296028	0.0849224	0.0218056	0.0975958	-0.0253338	0.032818	0.0141939	0.0485478	0.0601239
GMPS	grey	grey	0.120662	0.0139725	0.0844503	0.0162693	0.0704022	-0.0213759	0.030217	0.0128789	0.0442455	0.0528363
SSR3	grey	grey	0.136713	-0.0268811	0.0741242	-0.0247366	0.0805805	-0.0519893	0.0167691	0.0264822	0.127578	0.0967843
LINC00886	Micro-M2	turquoise	0.0607168	0.0213174	0.0761321	0.0471841	0.00353835	0.00729398	0.0468595	-0.017149	0.00417416	0.0311199
CCNL1	grey	grey	0.164922	0.00184015	0.0618649	-0.0385814	0.178334	-0.0670531	0.0294085	0.0263342	0.0999447	0.0803001
RSRC1	Micro-M2	turquoise	0.204846	0.0381324	0.179714	0.0550878	0.113491	-0.0321231	0.0757441	0.00805073	0.0685553	0.0826771
GFM1	grey	grey	0.117039	0.00800292	0.0736579	0.0067986	0.0739867	-0.0266116	0.020781	0.0201916	0.0591942	0.0690402
MFSD1	grey	grey	0.17991	0.00502829	0.102656	-0.00694411	0.137216	-0.0625052	0.0905796	0.0197011	0.109358	0.0961264
KPNA4	grey	grey	0.152213	0.0163315	0.10365	0.0178372	0.102904	-0.033451	0.0410843	0.0059564	0.0657538	0.0709564
PPM1L	grey	grey	0.11312	-0.00954769	0.0850356	0.0171689	0.040278	0.0230761	0.0913843	0.0457298	0.0393858	0.0460723
NMD3	grey	grey	0.0808088	0.0174703	0.0569123	0.0194799	0.0434188	0.0241574	0.0614088	0.0248518	0.0218904	0.0262778
PDCD10	grey	grey	0.130784	0.000475168	0.0824772	0.00116531	0.0817112	-0.0315601	0.0335443	0.022213	0.0722653	0.0673357
GOLIM4	grey	grey	0.114123	0.00432305	0.071208	0.00896293	0.0667231	0.00510207	0.0984588	-0.00226705	0.0356083	0.035977
SEC62	grey	grey	0.128257	-0.0352962	0.0815343	-0.0131776	0.0450273	-0.0351206	0.0180012	0.0555258	0.122584	0.12373
GPR160	grey	grey	0.0825148	0.0365455	0.0842881	0.0532349	0.0458815	-0.0158365	-0.00297593	-0.0107999	0.0240037	0.0375117
PHC3	grey	grey	0.202993	0.0322338	0.170756	0.0597986	0.0903014	-0.0263297	0.0676952	0.0149299	0.0816147	0.108024
PRKCI	grey	grey	0.081939	0.00302778	0.0622001	0.0189055	0.0350563	0.0140587	0.0237153	0.041277	0.0305432	0.0432828
SKIL	grey	grey	0.179407	0.0540754	0.123406	0.0296811	0.149902	-0.100902	-0.0422007	0.0155041	0.121257	0.124977
TNIK	Micro-M5	pink	-0.00217507	0.0363672	0.0129676	0.0505318	-0.0232272	0.210718	0.0237078	0.0609879	-0.0497293	-0.0427444
PLD1	Micro-M2	turquoise	0.189402	0.00886016	0.272973	0.140375	-0.0229821	-0.0264805	0.0430122	-0.0157216	0.0411858	0.163012
FNDC3B	grey	grey	0.171464	0.0098741	0.062492	-0.0259431	0.179845	-0.0219621	0.142863	0.000269316	0.0462862	0.0102963
TNFSF10	grey	grey	0.108374	-0.00770137	0.101488	0.0272073	0.0243196	-0.0470923	-0.00858292	-0.00288411	0.0729704	0.102307
NCEH1	grey	grey	0.0916499	0.0176972	0.0571106	0.0125645	0.05467	0.0125048	0.0634552	0.0296747	0.0354181	0.0230226
NLGN1	Micro-M7	red	0.0393424	-0.0842485	-0.00937238	-0.0778393	-0.0403238	0.185939	0.0285825	0.427364	0.0580633	0.0450838
NAALADL2	Micro-M2	turquoise	0.106257	0.0446571	0.192948	0.137862	-0.0508666	0.0541756	0.0877676	-0.0064569	-0.0267742	0.0546926
TBL1XR1	grey	grey	0.211686	0.0690694	0.168083	0.060219	0.15127	-0.0470518	0.0301336	0.023506	0.0840172	0.0943154
LINC00578	grey	grey	-0.0120532	0.0859714	0.0179826	0.0593139	0.0195342	-0.0118303	-0.0647676	-0.0239512	-0.0269997	-0.0290633
KCNMB2-AS1	Micro-M2	turquoise	0.0614259	0.0694007	0.125509	0.115813	-0.0056657	0.00639561	-0.0317736	-0.0200831	-0.0225521	0.0316729
ZMAT3	grey	grey	0.202286	-0.0160663	0.178832	0.0355487	0.0749796	-0.0811374	-0.0153853	0.0132369	0.111348	0.15119
PIK3CA	grey	grey	0.170332	0.00318435	0.152242	0.039696	0.0622572	-0.0330741	0.0544139	0.0322654	0.0767999	0.104808
MFN1	grey	grey	0.113812	-0.00784161	0.0859105	0.013991	0.0458191	-0.00487472	0.0300241	0.0349205	0.0574953	0.0770471
GNB4	Micro-M4	blue	0.182409	0.0629849	0.1535	0.0612343	0.171184	-0.101764	-0.00980427	-0.026869	0.0830545	0.135025
USP13	grey	grey	0.0671981	0.0149858	0.0669312	0.0392133	0.0163224	0.0123015	0.0316272	0.015152	0.0137668	0.0314833
PEX5L	Micro-M7	red	0.0307115	-0.0607852	-0.0145828	-0.0604766	-0.0202763	0.13302	0.0167982	0.322168	0.0501579	0.0302814
TTC14	grey	grey	0.200711	-0.0371986	0.178036	0.0191246	0.047574	-0.0583505	0.0388481	0.052029	0.102688	0.157551
FXR1	grey	grey	0.181178	-0.0209422	0.119701	-0.00939996	0.098103	-0.0490085	0.0453675	0.0426281	0.120232	0.104969
ATP11B	grey	grey	0.156399	0.0170879	0.112017	0.0211691	0.103311	-0.0311405	0.0408904	0.0218974	0.0648656	0.0697923
DCUN1D1	grey	grey	0.102899	0.0232092	0.0905753	0.044902	0.042599	0.00339914	0.0466499	0.000936923	0.0307409	0.0455867
MCCC1	Micro-M2	turquoise	0.140844	0.0465419	0.166381	0.0933515	0.0311022	-0.0143084	0.0250873	0.00098482	0.0360826	0.0896894
MCF2L2	Micro-M8	brown	0.149363	-0.0773088	0.117901	-0.0201699	0.0182141	-0.069157	-0.0429986	0.111925	0.203937	0.205622
B3GNT5	grey	grey	0.183759	0.000473912	0.193653	0.0704487	0.0658781	-0.104729	-0.0516533	-0.00450013	0.109686	0.181409
KLHL6	Micro-M4	blue	0.0248487	0.0884637	-0.0497805	-0.0159567	0.209042	-0.0420221	0.0128966	-0.0160607	0.00174763	-0.0433133
KLHL24	grey	grey	0.113218	0.0159814	0.119677	0.056951	0.0227284	0.000118511	0.072885	0.0388674	0.0539497	0.0848159
YEATS2	grey	grey	0.116796	0.0579707	0.0715718	0.0344576	0.120676	0.0015039	0.0469015	0.012969	0.0299731	0.0161483
ABCC5	Micro-M6	yellow	0.116608	0.00785989	0.108772	0.0576997	0.0190743	0.0441679	0.216221	0.0248301	0.0243893	0.0519428
VPS8	Micro-M2	turquoise	0.205085	0.00526339	0.184452	0.0510115	0.0798343	-0.0279857	0.117576	0.0181651	0.0805534	0.117312
C3orf70	grey	grey	0.0902756	0.026669	0.0805066	0.0367365	0.0481445	-0.0140104	-0.00944284	0.00359623	0.0326897	0.0435736
MAP3K13	grey	grey	0.117159	0.00731915	0.0896808	0.0115334	0.0573055	0.00384622	0.00883972	0.0528026	0.0638531	0.0611165
SENP2	grey	grey	0.103879	0.0133325	0.0903091	0.0352575	0.0370085	-0.00237182	0.0290618	0.0191471	0.0387322	0.0675933
TRA2B	grey	grey	0.164086	0.0203607	0.0946278	0.00716967	0.134268	-0.0580336	0.0455355	0.0124673	0.0872777	0.088252
ETV5	Micro-M2	turquoise	0.1995	0.0356871	0.241538	0.121743	0.0166436	-0.0266609	0.0588555	-0.0130404	0.0674141	0.142127
DGKG	grey	grey	0.038567	0.00210653	0.0154832	-0.00415975	0.0171914	0.0794933	0.0290831	0.079334	0.00256903	-0.00535754
EIF4A2	Micro-M8	brown	0.199253	-0.0657384	0.116258	-0.0346398	0.0832558	-0.0666971	0.0271735	0.0923425	0.201415	0.187052
ST6GAL1	Micro-M2	turquoise	0.0623193	0.187952	0.24861	0.275985	-0.0558692	-0.069819	-0.176079	-0.120433	-0.0591581	0.0532468
BCL6	Micro-M4	blue	0.0494157	0.0135011	-0.130692	-0.149061	0.297645	-0.0483935	-0.0212246	-0.000395234	0.0538479	-0.077277
LPP	grey	grey	0.218559	0.0473464	0.168367	0.0534649	0.1584	-0.0462338	0.125856	-0.0281806	0.0549635	0.0789752
TPRG1	grey	grey	0.0965439	-0.0133403	0.00904863	-0.0503868	0.119839	-0.0194204	0.0911919	0.00422494	0.0489813	0.00772497
P3H2	Micro-M2	turquoise	0.168643	0.0191387	0.276363	0.164388	-0.0593297	-0.028525	0.00247951	-0.0152748	0.0353942	0.17396
IL1RAP	Micro-M4	blue	0.13765	0.0653104	0.0428939	-0.0101363	0.260644	-0.0735113	-0.0389519	-0.00279244	0.0554445	0.0467094
CCDC50	Micro-M2	turquoise	0.198115	0.0208975	0.233849	0.101937	0.0324969	-0.0535084	0.0300946	-0.0041135	0.0772482	0.156733
FGF12	Micro-M7	red	0.0496148	-0.0734516	-0.0112243	-0.0719215	-0.009696	0.151241	0.0244092	0.38102	0.0694279	0.0517341
MB21D2	Micro-M4	blue	0.0182542	0.0672018	-0.0866427	-0.0521678	0.245259	-0.008482	0.0230914	-0.00962199	-0.00935342	-0.0641716
OPA1	grey	grey	0.160723	0.0136499	0.115935	0.0207067	0.093361	-0.0218087	0.0444011	0.0257939	0.0651389	0.0730906
ATP13A3	Micro-M4	blue	0.155141	0.0255784	0.0707046	-0.00976312	0.189735	-0.0493428	0.00051245	0.0212608	0.0734916	0.0650956
LSG1	grey	grey	0.0912441	0.0107492	0.0531773	0.00611657	0.0689694	-0.0228136	0.0137648	-0.00151444	0.030701	0.0397804
XXYLT1	grey	grey	0.0682276	0.0593313	0.0692696	0.0624276	0.0509864	0.000795442	0.00737902	-0.0165538	0.00143509	-0.000448911
ACAP2	Micro-M2	turquoise	0.225568	0.041568	0.209108	0.0889878	0.107085	-0.0391877	0.0896505	-0.00659681	0.0744238	0.129061
PPP1R2	grey	grey	0.101025	0.00365458	0.0795576	0.0228563	0.0474974	-0.0313353	0.0166626	0.0134661	0.0571489	0.0737251
TNK2	grey	grey	0.0513122	0.0772253	0.0668159	0.0886983	0.022382	0.0223931	0.032431	-0.00955798	-0.013025	0.00648837
TFRC	Micro-M4	blue	0.0134628	0.0504607	-0.106179	-0.0767706	0.250611	-0.0192553	0.0338836	-0.0210666	-0.00223162	-0.0500594
PCYT1A	grey	grey	0.0691834	0.0298718	0.0471338	0.0237623	0.0572822	-0.0104763	0.00946439	-0.00219314	0.0231702	0.0314056
UBXN7	grey	grey	0.114144	0.028203	0.110451	0.0574802	0.0421354	-0.014522	0.0329197	0.00476469	0.0400253	0.0680616
RNF168	grey	grey	0.0659799	0.0384968	0.0484114	0.0351498	0.0573805	0.00552376	0.0279992	-0.00525631	0.0065891	0.0172652
PIGX	grey	grey	0.0462969	0.0688658	0.0348181	0.0532698	0.0426907	0.0299684	0.0634346	-0.0122645	-0.0275322	-0.0113783
PAK2	grey	grey	0.150876	0.0487832	0.111162	0.0510632	0.103575	-0.0192655	0.0616116	-0.0126116	0.0443033	0.0502492
SENP5	grey	grey	0.0944907	0.0611279	0.0601271	0.0344505	0.0985111	-0.00636473	0.0375239	-0.0106107	0.00581199	0.00991783
DLG1	grey	grey	0.181732	0.0173656	0.147523	0.0456423	0.0849335	0.00158644	0.0670966	0.046727	0.0627686	0.0834298
BDH1	Micro-M2	turquoise	0.037416	0.0369052	0.0650235	0.0661863	-0.00882999	0.0279428	0.00246478	0.0162715	-0.0078233	0.0146112
RUBCN	grey	grey	0.0909982	0.0709589	0.0838886	0.0702491	0.0809911	-0.0029924	0.0403936	-0.014619	-0.001215	0.0265434
FYTTD1	grey	grey	0.0857881	0.0366726	0.0537592	0.0214153	0.0800281	-0.0176466	0.0164242	0.00630023	0.0368473	0.0325577
LRCH3	grey	grey	0.13504	0.0574887	0.12238	0.0742362	0.0780366	-0.00506648	0.0570571	-0.00700023	0.0205065	0.050001
IQCG	grey	grey	0.0876399	0.021372	0.0951905	0.052225	0.0169161	-0.0171803	0.0169131	0.00319854	0.0322884	0.0624525
RPL35A	Micro-M8	brown	0.165603	-0.10823	0.0930346	-0.0591489	0.0264963	-0.0863751	0.00749157	0.0866192	0.389318	0.250201
ZNF595	grey	grey	0.0947684	0.0330462	0.0803056	0.0380384	0.0551483	-0.00609001	0.022843	0.00713677	0.0214231	0.0281917
ZNF718	grey	grey	0.130425	0.0421751	0.121447	0.0677213	0.0558201	0.00960014	0.0434481	0.00725068	0.0356	0.0449578
ZNF141	grey	grey	0.107144	0.0327461	0.0819482	0.0336311	0.068177	-0.0113334	0.039101	0.0040634	0.0292245	0.0395161
ZNF721	Micro-M5	pink	-0.0123492	0.0870098	0.0206273	0.0734841	0.00510877	0.10023	0.0365998	0.0153477	-0.0735526	-0.0889676
PIGG	grey	grey	0.0671339	0.0397453	0.0733404	0.0575688	0.0228775	0.00706685	0.0345244	-0.00281015	0.00830795	0.0289278
PCGF3	grey	grey	0.0740417	0.0438968	0.0653457	0.0449643	0.0433491	-0.000392848	0.0321376	-0.00576187	0.0157686	0.0269301
GAK	Micro-M3	black	-0.00440343	0.153224	0.103931	0.268644	-0.047912	0.0359062	-0.0213592	-0.0724696	-0.0972662	-0.0358189
TMEM175	Micro-M2	turquoise	0.0698745	-0.00674781	0.0774333	0.0292809	-0.00612599	-0.00534953	0.0119361	0.0358852	0.0549272	0.0771568
CTBP1	grey	grey	0.0580289	0.0280095	0.0452487	0.0290815	0.0383001	0.00194912	0.0206501	0.00764012	0.0271339	0.0259654
MAEA	grey	grey	0.0394489	0.0486639	0.0326752	0.0422039	0.0494772	0.00591639	0.0396161	-0.0174174	-0.0106695	-0.00344954
UVSSA	grey	grey	0.0571713	0.0396798	0.0741089	0.0638614	0.00645956	0.0127403	0.046293	-0.00621895	-0.00226951	0.0245511
NELFA	grey	grey	0.0752203	0.0138907	0.0568496	0.0216237	0.0331495	0.012969	0.0307055	0.0398983	0.0309141	0.0365532
POLN	grey	grey	-0.0084403	0.0592555	0.0148446	0.0464175	0.0145989	0.0382496	0.00436023	-0.000584518	-0.0497362	-0.0797463
MXD4	Micro-M3	black	0.0433343	0.0628043	0.0957016	0.149163	-0.0267254	-0.00920073	0.0131069	-0.0255635	0.0179661	0.0471989
ZFYVE28	grey	grey	0.0368708	0.0148845	0.0244298	0.0175225	0.0154725	0.0497833	0.0250703	0.0691478	0.00344979	0.00873818
RNF4	grey	grey	0.053318	0.0654565	0.0380021	0.0455198	0.0661677	0.0124704	0.019177	-0.0159536	-0.0102693	-0.00166579
FAM193A	grey	grey	0.0908382	0.084956	0.0887648	0.082972	0.0682915	0.0240647	0.048673	-0.0146548	-0.0159642	-0.000750918
SH3BP2	Micro-M4	blue	0.0596443	0.0821687	0.0260158	0.0450646	0.10057	-0.0125037	0.0109682	-0.037172	0.008426	-0.0043421
ADD1	grey	grey	0.112954	0.0532093	0.104969	0.0733787	0.0522755	0.0143556	0.0494311	0.00786725	0.0218333	0.0411492
HTT	grey	grey	0.112972	0.0810421	0.0706157	0.0590562	0.114511	0.0330096	0.0872265	-0.00820884	-0.00136399	0.000268135
RGS12	Micro-M2	turquoise	0.119972	0.0971559	0.165949	0.147137	0.0256261	0.0132575	0.0358155	-0.0209527	0.00912193	0.042658
LRPAP1	grey	grey	0.0267609	0.0241489	0.0233585	0.0305392	0.00930358	0.0160312	0.0126993	0.013349	0.0319728	0.0188772
STX18	grey	grey	0.127302	0.0508882	0.0982036	0.0475788	0.0921336	-0.0140986	0.0390072	-0.00688123	0.0296296	0.0285832
STX18-AS1	Micro-M2	turquoise	0.0526902	0.0341184	0.0719033	0.0603435	-0.00322819	0.0320534	0.0205928	0.0218281	-0.00544502	0.0250473
CYTL1	Micro-M2	turquoise	0.0717994	0.00617278	0.0955957	0.0588065	-0.0218643	-0.0221504	0.00594616	-0.0148367	0.0645414	0.0939273
STK32B	grey	grey	0.0876113	0.0765438	0.110504	0.10076	0.0272553	0.0205927	0.0815697	-0.0241978	-0.0128503	0.00874049
MAN2B2	grey	grey	0.0624985	0.0244469	0.0516471	0.0304575	0.0317635	-0.00532341	0.0184757	0.00665467	0.0245301	0.0246066
KIAA0232	Micro-M4	blue	0.131909	0.0514217	0.0787872	0.030353	0.137484	-0.0234193	0.0234862	0.00966002	0.0385792	0.0393276
TBC1D14	Micro-M4	blue	0.0532162	0.174519	-0.114245	-0.0485814	0.370361	-0.0325918	0.0331369	-0.0578352	-0.0122448	-0.12515
AFAP1	grey	grey	0.0712228	0.0610034	0.0590889	0.0466212	0.0693736	0.00698108	-0.0103234	0.000688166	0.00860303	0.0228711
SH3TC1	Micro-M1	green	0.0122664	0.263807	-0.0324562	0.0729486	0.1888	-0.0181032	-0.0337047	-0.0623205	-0.0337099	-0.0619644
ACOX3	grey	grey	0.0527589	0.0459214	0.0425996	0.0403273	0.0447644	0.00551688	0.0188399	-0.00899083	0.00222198	0.00561665
SLC2A9	Micro-M6	yellow	0.0970641	0.0489006	0.0629436	0.0339474	0.0869298	0.012462	0.190498	-0.017517	0.00365782	-0.0146427
WDR1	grey	grey	0.0532365	0.0331091	0.0264508	0.0242475	0.0558607	-0.000159036	0.0191694	0.000660703	0.0290529	0.0118135
RAB28	grey	grey	0.14118	0.0177745	0.117715	0.0357341	0.0683796	-0.0103359	0.0369356	0.0221662	0.0423691	0.0627366
BOD1L1	Micro-M2	turquoise	0.0992596	0.068807	0.139381	0.0974558	0.0197671	-0.0178269	0.00296678	-0.010433	-0.00372633	0.0543361
CPEB2	Micro-M2	turquoise	0.106379	-0.00622638	0.101027	0.0288648	0.0262005	0.0217285	0.0670548	0.0357329	0.0323065	0.0542359
FBXL5	Micro-M4	blue	0.145481	0.00449267	0.0524524	-0.0285413	0.166458	-0.0333485	0.0473351	0.0172616	0.0690874	0.0481385
TAPT1	Micro-M2	turquoise	0.134583	0.0324242	0.148535	0.0787086	0.0394644	-0.0218214	0.0195364	-0.00826591	0.0462179	0.0991496
TAPT1-AS1	Micro-M2	turquoise	0.123088	0.00877519	0.179462	0.0977022	-0.0283311	-0.0105423	0.0172051	0.0132499	0.0447502	0.119338
QDPR	grey	grey	0.0529671	-0.018833	0.0369452	-0.00393773	0.00192252	0.0294617	0.0256134	0.0734093	0.0433368	0.0390439
LAP3	Micro-M4	blue	0.100856	0.0543995	-0.0373141	-0.0723268	0.264609	-0.0667478	-0.0128195	-0.011354	0.0677725	-0.0209069
MED28	grey	grey	0.100403	0.016132	0.0675184	0.0135377	0.0642725	-0.0194374	0.0325337	0.0177301	0.0546531	0.0554165
LCORL	Micro-M2	turquoise	0.187359	0.00841873	0.17885	0.0566488	0.0703153	-0.0317532	0.0930815	0.00481468	0.0660992	0.0995511
SLIT2	Micro-M2	turquoise	0.03862	-0.0339055	0.0509633	0.0155092	-0.0495067	0.0787308	0.0306181	0.121123	0.025382	0.0500237
PACRGL	Micro-M2	turquoise	0.102098	0.00402239	0.110079	0.0412222	0.0222058	-0.00353571	0.0348561	0.0128507	0.0278317	0.0599236
KCNIP4	Micro-M7	red	0.094683	-0.166606	-0.000291808	-0.160194	-0.0234588	0.1058	0.00655107	0.573075	0.178196	0.156372
DHX15	grey	grey	0.172034	0.0114916	0.100022	0.00745727	0.13024	-0.0436359	0.0409175	0.0189997	0.0800902	0.0797726
CCDC149	grey	grey	0.0659235	0.0302701	0.0374203	0.0205749	0.0665494	0.0178025	0.0880731	0.00555442	-0.00024562	0.000213959
SEPSECS	grey	grey	0.0962424	0.00684832	0.0889065	0.03197	0.0280486	-0.0241176	0.0221683	0.00631896	0.0499691	0.069451
ANAPC4	grey	grey	0.113372	0.0276618	0.0987086	0.0466373	0.0557664	-0.0119041	0.0360301	0.00601636	0.0346416	0.0524646
RBPJ	Micro-M4	blue	0.174535	0.0217708	0.0386357	-0.0534944	0.244391	-0.0369866	0.144523	0.00943291	0.0812926	0.0349197
TBC1D19	grey	grey	0.0812093	0.00583179	0.0732929	0.0281582	0.0194177	0.0269174	0.0353779	0.0469221	0.0326431	0.0354306
STIM2	grey	grey	0.130765	0.026535	0.116165	0.0480941	0.0667245	-0.0113777	0.0364868	0.00547329	0.044964	0.0590638
PCDH7	grey	grey	0.0222781	-0.0472331	-0.0114745	-0.0396396	-0.0296634	0.148111	0.0308905	0.247543	0.0339916	0.0292313
ARAP2	grey	grey	0.123694	0.0053671	0.0623811	-0.0071271	0.0934701	0.0566244	0.117621	0.0471149	0.0240752	0.00798888
C4orf19	Micro-M2	turquoise	0.123634	0.0358282	0.196372	0.130612	-0.0287638	-0.0246923	-0.026865	-0.0110664	0.0322791	0.130468
RELL1	grey	grey	0.0770232	0.0303334	0.0631768	0.037002	0.048308	0.00140767	0.0594522	-0.00656647	0.0204031	0.0267471
PGM2	Micro-M2	turquoise	0.0987646	0.00340788	0.105307	0.0386883	0.0199786	-0.0339586	0.00832302	0.00608784	0.0469334	0.076241
TBC1D1	Micro-M2	turquoise	0.156528	0.106164	0.18396	0.124458	0.0790351	-0.0387109	-0.0142903	-0.0231556	0.0287076	0.0633314
KLF3	grey	grey	0.153335	0.0265257	0.124951	0.0418507	0.0853011	-0.0463829	0.0352359	-0.00564873	0.073173	0.0965396
TLR10	grey	grey	0.188161	-0.00922696	0.174893	0.0445322	0.052019	-0.0835104	-0.0403523	-0.00397515	0.120467	0.166523
TLR1	grey	grey	0.224642	0.00929819	0.184483	0.0367751	0.111994	-0.100391	0.00814474	-0.00115915	0.128649	0.152966
FAM114A1	Micro-M4	blue	0.0972936	0.0483972	0.0671952	0.0343613	0.101824	-0.0326425	0.01013	-0.0192956	0.0255648	0.0319526
TMEM156	Micro-M2	turquoise	0.151631	0.120637	0.230921	0.163712	0.0363917	-0.0761071	-0.0829813	-0.0256171	0.0475718	0.128589
KLHL5	grey	grey	0.170033	0.106986	0.161239	0.0968838	0.127346	-0.0634108	-0.0363459	-0.0211592	0.0512546	0.0855163
RFC1	grey	grey	0.1257	0.0190711	0.0933885	0.0276285	0.0687108	-0.01905	0.0249543	0.0138287	0.0590594	0.0644578
RPL9	Micro-M9	magenta	0.173115	-0.102605	0.129591	-0.0150131	-0.00764134	-0.104363	0.0106647	0.0542698	0.299222	0.338898
UGDH-AS1	Micro-M2	turquoise	0.0740014	0.0124554	0.0750702	0.0333639	0.0167635	0.00284779	0.0254405	0.0100773	0.0260522	0.041683
SMIM14	Micro-M2	turquoise	0.100417	0.0222434	0.127101	0.0769932	-0.00552576	0.0038733	0.0334424	0.015523	0.0334281	0.080634
UBE2K	grey	grey	0.186995	0.0627845	0.170661	0.0870751	0.0906754	-0.029231	0.0404813	-0.00270816	0.0550991	0.0928649
PDS5A	Micro-M2	turquoise	0.199013	0.0372881	0.188754	0.0807603	0.0873585	-0.0299368	0.0540721	0.00948195	0.0699019	0.117069
N4BP2	grey	grey	0.0938903	0.0432844	0.0935017	0.056032	0.0398493	0.00109358	0.0246091	-0.0034696	0.0119498	0.0441902
RHOH	Micro-M4	blue	0.0609739	0.0642569	0.0513587	0.045174	0.0842187	-0.0282343	-0.0356442	-0.015943	0.0109999	0.0254532
RBM47	Micro-M4	blue	0.145669	0.0632077	0.0689964	0.0299669	0.190858	-0.00327273	0.205897	-0.0507407	0.0147471	0.00573395
UCHL1	Micro-M7	red	0.034926	-0.150754	-0.0539166	-0.157823	-0.0010743	-0.0160057	-0.0275519	0.272454	0.160648	0.0860999
LIMCH1	Micro-M7	red	0.0102229	-0.037017	-0.0246911	-0.0449773	-0.0147694	0.163436	0.0512474	0.273558	0.00649296	-0.0146606
TMEM33	grey	grey	0.117867	-0.0135848	0.0712255	-0.00535475	0.0651916	-0.0292889	0.0252062	0.0237421	0.0805995	0.0733453
SLC30A9	grey	grey	0.127045	0.0281059	0.104833	0.037401	0.064061	-0.00410141	0.0458266	0.014768	0.033814	0.051338
ATP8A1	grey	grey	0.0741963	-0.0293932	0.0544812	-0.00481061	-0.00844218	0.0706058	0.050919	0.140365	0.0364269	0.048072
GABRB1	Micro-M5	pink	-0.0255145	0.00590913	-0.0277786	0.00251738	-0.0369468	0.244801	0.0386447	0.143189	-0.0411484	-0.0543748
ATP10D	Micro-M2	turquoise	0.179349	0.01412	0.202199	0.0796766	0.0333016	-0.0530861	0.0264085	-0.00729763	0.0655064	0.126007
NFXL1	grey	grey	0.0901833	0.00233724	0.0727553	0.0188021	0.0357127	-0.00681207	0.0235611	0.0163669	0.0343796	0.0490177
TEC	Micro-M6	yellow	0.0678767	0.00526571	0.0339402	0.0089307	0.049894	0.0199495	0.173463	-0.000173435	0.0109006	0.00859951
SLAIN2	grey	grey	0.125557	0.0248721	0.105659	0.0425153	0.0650518	-0.0119531	0.0391075	-0.00194725	0.0404012	0.0537377
FRYL	Micro-M2	turquoise	0.191352	0.0302561	0.175312	0.063101	0.0860006	-0.0100325	0.0683963	0.0288441	0.0686042	0.100403
OCIAD1	grey	grey	0.14976	-0.0295359	0.112766	0.00876136	0.0424331	-0.0307853	0.0285035	0.0561091	0.115459	0.124292
DCUN1D4	grey	grey	0.0913861	0.0131656	0.0565414	0.0165004	0.0686992	0.00215555	0.0467248	0.0279381	0.0359815	0.0381655
USP46	grey	grey	0.0862384	0.0128426	0.0830396	0.0412239	0.0174084	-0.00579284	0.0174304	0.0112564	0.0376058	0.0603296
SCFD2	grey	grey	0.194876	0.0552848	0.12341	0.0243573	0.160086	-0.0327556	0.0395588	-0.0174239	0.0449559	0.0356753
CHIC2	grey	grey	0.125771	0.0340788	0.120433	0.0605801	0.0534997	-0.0117971	0.0456206	-0.0015697	0.0362803	0.0596902
TMEM165	Micro-M4	blue	0.153809	0.055412	0.0786181	0.0136647	0.175199	-0.0382999	0.0273388	0.00676454	0.0512804	0.0513852
CLOCK	grey	grey	0.148651	0.004794	0.118904	0.0328421	0.0649283	-0.0132563	0.060672	0.0268891	0.0602963	0.0743042
EXOC1	grey	grey	0.156192	-0.00296789	0.128882	0.0290864	0.0558789	-0.025758	0.0549787	0.0274159	0.0735417	0.099316
CEP135	grey	grey	0.100962	0.00321986	0.0784429	0.0159813	0.0510687	-0.0252012	0.0321804	-0.00659768	0.0415078	0.0540246
AASDH	grey	grey	0.11782	-0.00433398	0.10396	0.0268452	0.0298804	-0.0180774	0.0237878	0.0241865	0.0653332	0.0895419
SRP72	grey	grey	0.119399	-0.00631348	0.072681	-0.00213084	0.0752789	-0.0255533	0.0210507	0.0195979	0.0648321	0.0635479
REST	grey	grey	0.0824677	0.0113018	0.074355	0.0313519	0.0263833	-0.017558	0.0164117	-0.0036549	0.0372099	0.0567929
POLR2B	grey	grey	0.127245	0.0102132	0.087278	0.0147318	0.0718607	-0.026379	0.0253399	0.0277536	0.0611168	0.0753693
ADGRL3	Micro-M5	pink	-0.0239492	-0.0184372	-0.0376453	-0.0147538	-0.0507486	0.292219	0.0504755	0.220254	-0.0230746	-0.0426503
CENPC	grey	grey	0.1291	0.0140531	0.113677	0.0406484	0.0427582	-0.0131936	0.037581	0.031103	0.0549448	0.0928655
UBA6	grey	grey	0.166449	-0.00219445	0.0982825	-0.00275946	0.125638	-0.0377059	0.0396561	0.0244466	0.0856875	0.0788559
UBA6-AS1	Micro-M2	turquoise	0.0889734	0.0155803	0.0854825	0.0407732	0.0231566	0.0774805	0.0698971	0.0505268	0.0108385	0.0140474
YTHDC1	grey	grey	0.128099	0.0336757	0.109454	0.04674	0.0684163	-0.0158333	0.0399294	0.0095977	0.038895	0.0645587
RUFY3	grey	grey	0.154932	0.00484045	0.0959849	0.00751923	0.102558	0.00185806	0.0966305	0.0363282	0.0570788	0.0486289
GRSF1	grey	grey	0.0975642	-0.0154711	0.065755	0.00119301	0.0373421	-0.0200597	0.0174387	0.035658	0.0663821	0.0733649
MOB1B	Micro-M2	turquoise	0.199728	0.0209954	0.215438	0.0828607	0.0619175	-0.0614287	0.00824315	-0.00947016	0.0770394	0.13012
SLC4A4	Micro-M5	pink	-0.0719799	0.0367961	-0.0490627	0.0308237	-0.0442553	0.235936	0.0537482	-0.00691136	-0.101521	-0.109417
ANKRD17	grey	grey	0.259033	0.0271841	0.200073	0.0519538	0.146125	-0.0492312	0.0676607	0.0243327	0.0966698	0.132282
MTHFD2L	grey	grey	0.10531	-0.00118176	0.0801384	0.0117388	0.0449252	-0.0090606	0.0248108	0.027556	0.0485378	0.0560869
RCHY1	grey	grey	0.122852	-0.000685768	0.0812662	0.00606841	0.0741123	-0.0248114	0.0427523	0.012903	0.0591693	0.063266
G3BP2	grey	grey	0.103533	-0.00895262	0.0659228	9.892e-05	0.0539075	-0.0116692	0.0223467	0.0497277	0.0630731	0.0629581
USO1	grey	grey	0.176785	-0.00212917	0.122304	0.0163949	0.0912883	-0.0393633	0.0451911	0.0193059	0.0871668	0.104204
NAAA	grey	grey	0.0777288	0.0180459	0.0644766	0.0315097	0.0329664	-0.0108885	0.0259198	0.0121543	0.0346588	0.0431335
SDAD1	grey	grey	0.11481	0.00242991	0.0737346	0.00656862	0.0655185	-0.0237823	0.035132	0.00999958	0.0535454	0.0660617
NUP54	grey	grey	0.119498	0.0042771	0.0866001	0.0181492	0.0665922	-0.0218462	0.0337666	0.016319	0.0512469	0.0674226
SCARB2	grey	grey	0.139173	-0.00180233	0.088083	0.00538369	0.0762062	-0.0142881	0.0830522	0.0350094	0.0795031	0.064096
CCNI	grey	grey	0.170683	-0.0203878	0.111484	-0.00263386	0.0862367	-0.0483782	0.0340598	0.0390295	0.130175	0.120327
CCNG2	grey	grey	0.0745315	-0.00824246	0.0621636	0.0144925	0.0225539	-0.0248913	0.0202139	0.0270827	0.052541	0.063443
CNOT6L	grey	grey	0.173116	0.0113527	0.154825	0.0519595	0.0662044	-0.0359639	0.0427322	0.0226489	0.0803322	0.112722
MRPL1	grey	grey	0.13189	-0.00197445	0.101044	0.0173605	0.0556192	-0.0219532	0.0354841	0.00935598	0.0542799	0.0753131
LINC01094	grey	grey	0.150209	0.060599	0.115307	0.038653	0.13393	-0.0527743	0.00362004	-0.0250179	0.0476627	0.04222
BMP2K	Micro-M4	blue	0.195852	0.0838326	0.172965	0.0702104	0.179515	-0.0897577	0.0305807	-0.0348103	0.0736628	0.0962157
PAQR3	grey	grey	0.102269	-0.0347871	0.056893	-0.029813	0.0432218	-0.0416083	0.000358953	0.0790114	0.120714	0.101016
RASGEF1B	Micro-M7	red	0.0961217	-0.106345	-0.0139464	-0.180945	0.108542	0.0139755	0.0931869	0.240187	0.105608	-0.0355359
HNRNPD	grey	grey	0.183651	0.0259751	0.147417	0.0544548	0.0899127	-0.0420753	0.0568708	0.00634086	0.0840343	0.11935
HNRNPDL	Micro-M9	magenta	0.236626	-0.0553533	0.158647	-0.0139378	0.0931855	-0.0933159	0.0218987	0.0807054	0.20948	0.272227
SEC31A	grey	grey	0.16218	0.0295714	0.110833	0.0318995	0.106889	-0.0263866	0.0544366	0.00503932	0.0538381	0.0673874
LIN54	grey	grey	0.0881479	0.0344849	0.069604	0.0356845	0.053724	0.00968669	0.0310218	0.00501887	0.0168037	0.0186059
COPS4	grey	grey	0.0773786	0.00786246	0.0569935	0.0162934	0.0389975	-0.00444896	0.0115059	0.0181126	0.0349691	0.0488104
COQ2	grey	grey	0.110513	0.017485	0.089178	0.0268432	0.0572409	-0.0330551	0.0174817	-0.00738403	0.0484247	0.060664
HPSE	Micro-M2	turquoise	0.0920943	0.0172978	0.0978216	0.0556527	0.0242841	-0.0150898	0.0341311	-0.0105528	0.0434509	0.073618
HELQ	Micro-M2	turquoise	0.0966672	0.0152172	0.109312	0.0564588	0.00879407	-0.0127375	0.0316424	0.000877013	0.0382665	0.0798835
WDFY3	grey	grey	0.243362	0.0536541	0.178592	0.0520352	0.181615	-0.0395921	0.105207	-0.00141128	0.0734603	0.103724
ARHGAP24	Micro-M2	turquoise	0.197587	0.00551037	0.346431	0.168672	-0.0529847	-0.132387	0.0293119	-0.0615239	0.0554359	0.188592
MAPK10	grey	grey	-0.00506039	0.0215676	-0.0379137	-0.0168922	0.0220195	0.160216	0.0119529	0.169108	-0.00495462	-0.0472177
PTPN13	grey	grey	0.0300957	0.00053171	0.0416866	0.0271142	-0.0183006	0.0665016	0.0122413	0.0419058	-0.0126061	0.00319554
AFF1	grey	grey	0.16915	0.0548036	0.163647	0.0890915	0.100156	-0.0529556	0.0496334	-0.0362659	0.0457104	0.102197
KLHL8	grey	grey	0.138088	0.0294203	0.111841	0.0396927	0.0693463	-0.0367992	0.0166257	0.000391271	0.0599956	0.0725604
HSD17B11	grey	grey	0.104186	0.0423226	0.107851	0.053368	0.0491883	-0.0295282	-0.000498665	-0.00239079	0.044288	0.0523795
NUDT9	grey	grey	0.0819842	-0.0073627	0.0537297	-0.00231043	0.0386406	-0.0164086	0.0138043	0.0246688	0.0535114	0.0531368
SPARCL1	Micro-M5	pink	-0.0421716	-0.0275764	-0.0520226	-0.0317493	-0.0361629	0.164297	0.0078389	0.0676024	-0.0127282	-0.0244509
SPP1	grey	grey	0.164297	-0.0657245	-0.0413587	-0.231111	0.336374	-0.208974	-0.143743	0.110101	0.272773	0.0498651
PKD2	grey	grey	0.16616	0.063531	0.156459	0.0782005	0.100305	-0.0412207	-0.0120216	0.00677155	0.0502296	0.0802161
PPM1K	Micro-M2	turquoise	0.11244	0.00932744	0.128428	0.0579861	0.00662759	0.00183673	0.0344471	0.0282123	0.0498925	0.0921531
HERC3	Micro-M2	turquoise	0.204059	-0.0203276	0.204955	0.0694655	0.0295068	-0.0668038	0.0481254	0.0245107	0.10975	0.214915
FAM13A-AS1	grey	grey	0.0865067	0.0250288	0.0927454	0.0530368	0.0222783	-0.0173485	0.0247852	0.00175334	0.0266121	0.0538342
FAM13A	grey	grey	0.199151	0.0301724	0.172752	0.0566483	0.111276	-0.0510257	0.0936272	0.0226553	0.0887897	0.110701
GPRIN3	grey	grey	0.178239	0.0465506	0.126832	0.0266764	0.152536	-0.053823	0.0484372	-0.00718891	0.0718961	0.0629849
SNCA	grey	grey	0.147999	0.0279733	0.10297	0.0221144	0.106125	-0.0236235	0.0425746	0.0358644	0.0586299	0.0508529
MMRN1	grey	grey	0.0991775	0.0279836	0.105205	0.0503814	0.026564	-0.0350668	-0.031879	0.0100901	0.0469138	0.089235
CCSER1	Micro-M7	red	0.0656795	-0.0785421	-0.0158708	-0.0987586	0.0173329	0.126927	0.0594339	0.405512	0.0838847	0.0316985
GRID2	grey	grey	0.0588753	0.0594786	0.10229	0.0893197	0.0259193	-0.0199747	-0.0852651	0.013475	0.0043635	0.0730169
SMARCAD1	grey	grey	0.169235	-0.0038073	0.132253	0.0233099	0.0669302	-0.0306452	0.0380242	0.0240933	0.0803616	0.103427
HPGDS	Micro-M2	turquoise	0.165405	-0.0261662	0.198963	0.0638435	-0.00200935	-0.0455089	0.0502461	0.00320065	0.0831875	0.139824
PDLIM5	grey	grey	0.0955639	0.00368883	0.0610228	0.0132363	0.0555726	0.0183503	0.0924922	-0.00468654	0.0206486	0.0175533
UNC5C	Micro-M2	turquoise	0.0095267	0.0200593	0.0855059	0.0864145	-0.0625867	0.0941177	0.00590653	0.0785924	-0.0402955	-0.0161627
STPG2	grey	grey	0.0347772	0.048427	0.0619336	0.0580172	0.0247178	0.00360092	0.0222158	-0.0152155	-0.0249754	-0.0137478
RAP1GDS1	grey	grey	0.183641	0.00596909	0.14667	0.029755	0.0873123	-0.0342363	0.0527172	0.0242855	0.0777945	0.0881951
TSPAN5	Micro-M2	turquoise	0.0557158	-0.0156834	0.0701621	0.0319008	-0.0330502	0.0594945	0.0187461	0.115084	0.0240813	0.0544868
EIF4E	grey	grey	0.131075	-0.0119296	0.0767565	-0.00537086	0.0811949	-0.0326325	0.0169671	0.0297324	0.0689045	0.0725233
METAP1	grey	grey	0.114487	-0.0109618	0.0750137	0.00331427	0.0596319	-0.0293998	0.0224195	0.0185928	0.0627112	0.0674299
DAPP1	grey	grey	0.132309	-0.0135497	0.107113	0.00883958	0.0579381	-0.0480585	0.0142053	-0.00171878	0.0646528	0.0770344
DNAJB14	grey	grey	0.16875	0.0046653	0.138188	0.0321507	0.0682217	-0.0361575	0.0374093	0.0243687	0.0678475	0.103105
PPP3CA	grey	grey	0.206069	-0.0204656	0.179568	0.0394672	0.054054	0.00212774	0.0918216	0.0989832	0.09499	0.130887
NFKB1	grey	grey	0.176467	-0.002326	0.0751747	-0.0351761	0.173839	-0.0564735	0.0442719	0.0104889	0.0869983	0.056291
MANBA	Micro-M2	turquoise	0.195634	0.0520892	0.228152	0.122615	0.0480234	-0.0455155	0.107299	-0.0153234	0.0640775	0.134352
UBE2D3	grey	grey	0.195638	0.0178252	0.0988475	-0.0117763	0.185109	-0.0591324	0.0545687	0.0261309	0.11058	0.0863861
TET2	Micro-M2	turquoise	0.223419	0.0227381	0.2107	0.062395	0.1206	-0.0632225	0.0522554	-0.012493	0.075544	0.123245
PPA2	grey	grey	0.190815	0.00443819	0.167683	0.0458427	0.0735877	-0.0331296	0.0545442	0.0265755	0.0816523	0.119956
INTS12	grey	grey	0.0851682	-0.000263078	0.067096	0.0149567	0.0314248	-0.0221099	0.0220877	0.0137918	0.0509871	0.0624908
GSTCD	grey	grey	0.113257	0.013943	0.0946825	0.0316852	0.0488954	-0.0111087	0.035524	0.00196475	0.0405971	0.0526904
TBCK	Micro-M2	turquoise	0.181113	0.0132268	0.195117	0.0705845	0.0448858	-0.0226263	0.060968	0.0151203	0.0555313	0.103316
AIMP1	grey	grey	0.114103	0.00486721	0.0897159	0.0233	0.0437037	-0.0252525	0.0276405	0.00968036	0.0650343	0.0801263
PAPSS1	grey	grey	0.0961186	-0.0164915	0.0656474	0.00118073	0.038773	0.00250245	0.0428876	0.0507801	0.0491005	0.0493325
HADH	Micro-M2	turquoise	0.0879622	-0.000527793	0.0911519	0.0313651	0.0104203	-0.00891381	0.030522	0.0150751	0.048948	0.0737447
RPL34	Micro-M9	magenta	0.192289	-0.131033	0.124744	-0.0493847	0.00288713	-0.1015	0.00277507	0.0836112	0.417712	0.36545
SEC24B	grey	grey	0.183787	0.0149231	0.127805	0.0213028	0.112574	-0.0402241	0.0513263	0.021321	0.081736	0.0947618
ELOVL6	grey	grey	0.076388	0.039282	0.0714606	0.0375184	0.0392719	0.00188834	-0.00427267	0.0158617	0.0149579	0.0266903
ALPK1	Micro-M4	blue	0.125453	0.104357	0.1014	0.0576838	0.156128	-0.0505189	-0.0115802	-0.0456292	0.0144037	0.000908301
LARP7	grey	grey	0.130609	-0.00223784	0.114951	0.0286468	0.0365247	-0.0423385	0.0104141	0.0139085	0.0815489	0.109505
ANK2	grey	grey	0.103508	0.00736379	0.00834024	-0.0461255	0.121033	0.142974	0.0723378	0.14577	0.0264988	-0.0364973
CAMK2D	grey	grey	0.210813	0.0480231	0.188939	0.0675805	0.123884	-0.0443409	0.00196223	0.00415545	0.0656264	0.0918098
METTL14	grey	grey	0.0816461	0.00630583	0.0666795	0.0193442	0.0347772	-0.015455	0.0237783	0.0121623	0.0355786	0.0502382
SEC24D	grey	grey	0.147986	0.013078	0.0669235	-0.0116532	0.147884	-0.0384218	0.0408396	-0.0057818	0.0518817	0.0318375
USP53	Micro-M2	turquoise	0.161392	0.0631865	0.264531	0.179868	-0.0257947	-0.0643745	-0.0423727	-0.0317263	0.0525261	0.189608
ANXA5	grey	grey	0.115597	-0.0117679	0.0635285	-0.00471414	0.0680211	-0.0350045	0.0531879	0.00935462	0.0840399	0.0783846
KIAA1109	Micro-M2	turquoise	0.186071	0.0149833	0.17237	0.0481728	0.08121	-0.0192543	0.0625585	0.0330072	0.0643284	0.0988516
SPATA5	Micro-M2	turquoise	0.194578	0.0266603	0.198892	0.0754835	0.0636386	-0.0448868	0.0510963	-0.00463675	0.066597	0.117252
LINC01091	grey	grey	0.108514	0.00378503	0.115232	0.0448819	0.0168478	-0.0896194	-0.0688809	0.0161535	0.0870541	0.181046
INTU	grey	grey	0.0419322	0.0189852	0.0483773	0.038234	-0.000292143	0.0518655	0.0360156	0.0262005	-0.00621567	0.0107128
MFSD8	grey	grey	0.114178	0.000829878	0.0964917	0.0252845	0.0411419	-0.0232327	0.0282717	0.0140824	0.0454904	0.0718168
ABHD18	grey	grey	0.131912	0.0369262	0.104351	0.0471087	0.0707596	-0.0144424	0.0427587	0.0123438	0.0448857	0.0663271
LARP1B	grey	grey	0.108178	-0.00487079	0.0675599	0.00273854	0.0538487	0.0126862	0.0435297	0.0515827	0.0419344	0.0394685
SCLT1	Micro-M2	turquoise	0.171329	0.0346952	0.167413	0.0666681	0.0735887	-0.0169386	0.0498959	-6.76834e-05	0.0417013	0.0774346
ELF2	grey	grey	0.171443	0.05291	0.118402	0.0414538	0.145583	-0.0395084	0.0399976	0.00518089	0.0635321	0.0665007
NAA15	grey	grey	0.158015	0.0288467	0.0910801	0.00886292	0.129659	-0.0392969	0.0261367	0.00728607	0.0605809	0.0576164
SETD7	Micro-M4	blue	0.0786782	0.0320408	0.0431927	0.0134966	0.0898832	-0.0104958	0.0211463	0.00469887	0.0234035	0.0180746
MGST2	grey	grey	0.150388	0.024028	0.131568	0.0514914	0.0624706	-0.048286	0.0236003	-0.00373476	0.0893302	0.103953
MAML3	Micro-M2	turquoise	0.165099	0.148108	0.299918	0.240887	-0.00586493	-0.0634052	-0.0137313	-0.0807443	0.00632296	0.117294
ELMOD2	grey	grey	0.111227	-0.00606525	0.0954115	0.0165738	0.0368698	-0.0327613	0.0180115	0.00752425	0.0610557	0.076109
TBC1D9	Micro-M2	turquoise	0.172107	0.0494889	0.221768	0.13362	0.0421892	-0.0355955	0.0670417	-0.0385361	0.0317942	0.134984
RNF150	Micro-M2	turquoise	0.206708	0.0184591	0.221163	0.0977618	0.0435252	0.0221712	0.191153	0.0220294	0.0504973	0.130374
ZNF330	grey	grey	0.11619	-0.0163363	0.0740399	-0.00154723	0.0568685	-0.035913	0.0510906	0.018496	0.0830696	0.0867652
INPP4B	grey	grey	0.0279235	-0.0132848	0.00842544	-0.0109749	-0.00452358	0.109194	0.0727733	0.134683	0.00106125	-0.0167468
GAB1	Micro-M2	turquoise	0.105887	0.0261271	0.129343	0.0690522	0.0174162	0.00648507	0.0751937	0.0322767	0.0279358	0.0567595
SMARCA5	grey	grey	0.0894533	0.0203627	0.0640244	0.0211695	0.0555625	-0.00902354	0.028349	0.0221847	0.0448493	0.0470995
ANAPC10	Micro-M3	black	-0.0544199	0.0776266	-0.00928053	0.112729	-0.0206402	0.08687	0.0376837	-0.0244549	-0.0978487	-0.0997604
ABCE1	grey	grey	0.122368	-0.00411315	0.0624745	-0.0143593	0.0951719	-0.0303708	0.0268907	0.0174308	0.0633521	0.0550109
OTUD4	grey	grey	0.126158	0.00947991	0.0767163	0.00559111	0.0876298	-0.031844	0.027355	0.0168909	0.0655155	0.0583852
SLC10A7	grey	grey	0.164324	0.022676	0.126146	0.0279333	0.0990878	-0.0300811	0.0460216	-0.00220824	0.0567888	0.0622373
TMEM184C	grey	grey	0.0821765	-0.00681624	0.0628636	0.0107801	0.0329169	-0.016816	0.0160361	0.0162567	0.044433	0.0537555
PRMT9	grey	grey	0.0758955	0.00991636	0.0648634	0.0252532	0.0309335	-0.0001101	0.034981	0.0141409	0.0361811	0.046216
NR3C2	Micro-M2	turquoise	0.0951652	0.00969741	0.159287	0.0987677	-0.0601848	0.0562123	0.0908809	0.0477446	0.00239062	0.0792609
DCLK2	Micro-M5	pink	-0.0109691	0.0190625	0.00382195	0.0361371	-0.0322351	0.224596	0.0596826	0.0634238	-0.0562078	-0.0591198
LRBA	Micro-M2	turquoise	0.202299	0.0405148	0.211388	0.0894108	0.0679456	-0.0150139	0.0793588	0.0146285	0.0613181	0.110336
RPS3A	Micro-M9	magenta	0.151098	-0.107968	0.104228	-0.0349013	-0.00982787	-0.0969849	-0.0056465	0.0606651	0.345506	0.313291
SH3D19	grey	grey	0.0280655	0.0236889	0.0178718	0.0104773	0.0193434	0.076799	0.0160245	0.0790719	0.00161173	-0.0297546
GATB	grey	grey	0.0651937	0.0104132	0.0612083	0.0296068	0.0202123	0.00587408	0.0368743	0.00691061	0.0154225	0.0291218
FBXW7	grey	grey	0.198937	0.00115337	0.131633	0.0159479	0.122171	-0.0230967	0.0662143	0.0448757	0.0836544	0.0908667
TMEM154	Micro-M2	turquoise	0.0728905	0.00789166	0.0986732	0.0501602	-0.0085818	-0.0166435	-0.00325101	-0.00685846	0.0342809	0.0669517
ARFIP1	Micro-M2	turquoise	0.167566	0.0246875	0.177445	0.0685388	0.0491134	-0.035917	0.0401071	-0.00188919	0.0542792	0.097233
TRIM2	grey	grey	0.0223986	-0.0195522	0.0222071	0.00278298	-0.0409515	0.117485	0.0216455	0.161969	0.00545933	0.00755451
TLR2	Micro-M4	blue	0.0723851	0.142923	-0.0439198	-0.022987	0.313577	-0.0711621	0.00600674	-0.0710677	-0.00342693	-0.0808116
PDGFC	Micro-M6	yellow	0.123307	-0.0166004	0.136582	0.0570482	-0.00911188	0.0220353	0.274424	0.00596455	0.019642	0.0770097
GRIA2	Micro-M7	red	0.0302119	-0.0800676	-0.0199844	-0.0726333	-0.0343792	0.13205	0.01515	0.347512	0.0670477	0.0495231
TMEM144	grey	grey	0.0640715	-0.0151757	0.0445798	-0.00540365	0.00764446	0.0562499	0.0834031	0.0703497	0.0220304	0.0214767
ETFDH	grey	grey	0.0593819	0.00662854	0.0443979	0.0143357	0.0247792	0.0148223	0.024723	0.0238233	0.0223837	0.0282766
PPID	grey	grey	0.0985339	-0.031318	0.052667	-0.022798	0.0568143	-0.0377974	0.016637	0.0348468	0.0863579	0.0695718
FNIP2	Micro-M4	blue	0.130285	0.00435988	0.0322101	-0.0342295	0.185367	-0.0320538	0.0900297	0.0239998	0.0491879	0.0270238
RAPGEF2	grey	grey	0.203875	-0.00694209	0.12687	-0.0043168	0.150288	-0.0430832	0.0276042	0.0517989	0.0920233	0.0936139
NAF1	grey	grey	0.109468	0.00731573	0.0813195	0.010028	0.0644342	-0.0283219	0.00386461	0.0315582	0.0522313	0.0552805
TMA16	grey	grey	0.101803	-0.000644609	0.070636	0.00825569	0.0465805	-0.0299231	0.0151538	0.00599645	0.0581451	0.0600281
TMEM192	grey	grey	0.0784691	0.0279603	0.0610649	0.031325	0.0420054	0.0043869	0.0337247	0.0101536	0.0202935	0.0275371
KLHL2	Micro-M4	blue	0.113625	0.0681263	-0.00375313	-0.0404489	0.230327	-0.0358344	-0.00959525	0.0180876	0.0441583	-0.0199234
CPE	grey	grey	-0.0256999	-0.0541665	-0.059186	-0.0642083	-0.0247127	0.104307	0.006839	0.129387	0.018066	-0.0160223
DDX60	grey	grey	0.0938591	0.0302023	0.0841645	0.0400882	0.0529528	-0.0157284	0.0432019	-0.0119545	0.0156794	0.0239238
DDX60L	grey	grey	0.147215	0.0190626	0.116962	0.0329992	0.0928734	-0.0345066	0.0562209	-0.0199713	0.0331553	0.0416588
CBR4	Micro-M2	turquoise	0.138877	0.0299904	0.165395	0.0822836	0.0214564	-0.014174	0.0364158	0.00881533	0.044454	0.0925931
SH3RF1	Micro-M6	yellow	0.0538171	0.0271164	0.0331151	0.016363	0.0458873	0.0427877	0.144633	0.0115387	-0.0118621	-0.0331011
NEK1	Micro-M2	turquoise	0.120343	0.0120816	0.118884	0.0449274	0.0372019	0.0118666	0.0486468	0.0237878	0.0304996	0.0526181
CLCN3	Micro-M2	turquoise	0.153904	-0.00999953	0.141733	0.027808	0.0419189	-0.0222785	0.0424927	0.0330148	0.0812383	0.108823
GALNT7	grey	grey	0.141739	0.0212011	0.117867	0.0397515	0.0684404	-0.0234642	0.0202496	0.0156216	0.0510641	0.0728155
CEP44	grey	grey	0.0880415	-0.00585948	0.0776207	0.0178481	0.0225626	-0.0119059	0.0339993	0.0177502	0.040599	0.0588943
GPM6A	Micro-M5	pink	-0.0846832	0.00804077	-0.0672781	0.013217	-0.0875394	0.354524	0.0498716	0.115586	-0.0828652	-0.105543
SPCS3	grey	grey	0.183346	-0.0407835	0.103275	-0.0331855	0.0980249	-0.0727175	0.016434	0.0358465	0.147525	0.128795
DCTD	grey	grey	0.080678	0.0150128	0.0625891	0.0260131	0.0412852	-0.0212523	0.0147471	0.00650523	0.0440952	0.0485545
WWC2	grey	grey	0.165928	0.0478357	0.129575	0.0463583	0.118034	-0.045219	0.0202237	-0.00479398	0.0518001	0.0703653
TRAPPC11	grey	grey	0.119745	0.0282755	0.1002	0.0422765	0.060486	-0.00922168	0.0374948	0.00909113	0.0359156	0.0610036
IRF2	Micro-M2	turquoise	0.128772	0.0618298	0.138614	0.0860936	0.05658	-0.0113827	0.0477871	-0.0219464	0.0264147	0.0526659
PRIMPOL	Micro-M2	turquoise	0.0985863	0.00620344	0.117066	0.053497	0.00136119	-0.0128935	0.0298881	0.0034831	0.0392263	0.0786435
ACSL1	Micro-M4	blue	0.0306234	0.0941409	-0.225911	-0.190914	0.457827	-0.0973166	0.0104463	-0.00281722	0.0509743	-0.122911
CFAP97	grey	grey	0.116557	0.00204257	0.0759702	0.00566694	0.063769	-0.0354776	0.0138137	0.0112233	0.0735117	0.0746789
SNX25	grey	grey	0.0947172	0.0389438	0.0777985	0.041509	0.0691179	-0.012032	0.0285683	0.0091301	0.0258529	0.032059
FAM149A	Micro-M2	turquoise	0.166547	0.102696	0.258573	0.171378	0.026819	-0.101093	-0.0999757	-0.0270401	0.0436311	0.143711
EXOC3	grey	grey	0.0756356	0.0535703	0.0743006	0.0599389	0.0463043	-0.00354475	0.0234774	-0.00817884	0.0162796	0.0243219
BRD9	grey	grey	0.0466129	0.0492775	0.0406047	0.0409516	0.0400951	0.00880206	0.0198903	-0.00613763	-0.00377711	0.00837019
SLC12A7	grey	grey	0.0571326	0.0272455	0.0350727	0.026407	0.052841	-0.0051934	0.0573775	-0.00633033	0.0242816	0.0217175
LPCAT1	Micro-M4	blue	0.0426916	0.0469876	-0.00159604	0.00694551	0.113954	-0.0134574	0.0238256	-0.0075132	0.0208511	-0.0020076
ICE1	grey	grey	0.111198	0.0251558	0.0749548	0.0215759	0.0791985	-0.00765696	0.0352203	0.0172642	0.0300488	0.0387096
NSUN2	grey	grey	0.110665	0.0319572	0.0733234	0.0315424	0.0757428	-0.0169573	0.0335881	-0.0047724	0.0407283	0.0542018
ADCY2	Micro-M5	pink	-0.0342778	0.0176704	-0.0415744	0.00527935	-0.0208045	0.242437	0.0412909	0.093278	-0.0489712	-0.0673899
CCT5	grey	grey	0.105268	-0.0228639	0.0504148	-0.0207892	0.0598708	-0.03885	0.0158899	0.0327953	0.0916457	0.0688771
DAP	Micro-M2	turquoise	0.114838	0.0668995	0.138503	0.0981922	0.0414088	-0.0147617	0.0214967	-0.0221061	0.014931	0.0556411
CTNND2	Micro-M5	pink	-0.0330467	0.00373966	-0.0383936	-0.0016727	-0.0435579	0.338506	0.0589173	0.186918	-0.054927	-0.0714549
TRIO	Micro-M2	turquoise	0.185385	0.0574269	0.198634	0.114233	0.0758534	-0.00331958	0.0709063	0.00359043	0.0311073	0.0884429
OTULIN	grey	grey	0.112169	0.0339327	0.0970318	0.0514857	0.0570674	-0.0149315	0.03769	-0.00768665	0.042386	0.0544794
ANKH	Micro-M6	yellow	0.118524	0.0279561	0.119337	0.0773588	0.021656	0.0394064	0.191209	0.0329246	0.0160284	0.0572635
FBXL7	Micro-M5	pink	-0.0537024	0.0289325	-0.0332577	0.0331386	-0.0419818	0.233018	0.0474001	0.0232529	-0.0823146	-0.0887048
MYO10	Micro-M4	blue	0.0143084	0.0488357	-0.0461045	-0.0181492	0.127788	0.0352088	0.0377316	-0.00932604	-0.0191696	-0.0623794
BASP1	grey	grey	0.125071	-0.0298027	0.0399668	-0.0525992	0.123732	-0.0222415	-0.00962052	0.0961871	0.106193	0.0652276
C5orf17	grey	grey	0.169874	-0.0362963	0.143309	0.0448288	0.0128646	-0.0415766	0.0532486	0.0376573	0.131274	0.206602
DROSHA	grey	grey	0.124886	0.0329995	0.102094	0.0397329	0.0694357	-0.0084804	0.0396262	0.00578351	0.0355574	0.0460558
GOLPH3	Micro-M4	blue	0.156257	0.0371806	0.0662737	-0.00982881	0.197052	-0.0628336	0.0135406	0.00171715	0.0856389	0.0575332
MTMR12	grey	grey	0.0879758	0.0133609	0.0700132	0.0295472	0.0365405	0.0141802	0.0372677	0.025342	0.0211899	0.0452117
ZFR	grey	grey	0.175403	0.0278579	0.132197	0.0445246	0.101203	-0.0182832	0.0459497	0.0260323	0.06496	0.0870388
SUB1	grey	grey	0.113156	-0.0433423	0.0600504	-0.0276469	0.0482871	-0.0352	0.0082091	0.0770746	0.127479	0.112097
DNAJC21	grey	grey	0.0774144	0.0029331	0.0609454	0.0153414	0.0315814	-0.0148306	0.0152948	0.0152789	0.0388231	0.050685
LMBRD2	grey	grey	0.10627	-0.0130038	0.073852	0.00194488	0.0419406	-0.00282637	0.0434299	0.0523523	0.058324	0.0586347
SKP2	Micro-M2	turquoise	0.104899	0.011703	0.116539	0.0551004	0.0138737	-0.000741826	0.0946855	-0.00234648	0.02258	0.0643716
NADK2	grey	grey	0.0610118	0.0181161	0.0515575	0.0256861	0.0316364	0.0163599	0.0439249	-0.000515697	0.0132301	0.0217442
SLC1A3	Micro-M4	blue	-0.00568978	0.143577	-0.10324	-0.0512084	0.276855	-0.055406	-0.0158956	-0.049656	-0.0273044	-0.113678
NIPBL	grey	grey	0.253678	0.0138548	0.227881	0.0658104	0.107903	-0.068181	0.0735904	0.0147656	0.105233	0.160811
NUP155	grey	grey	0.0790776	0.0173956	0.0594917	0.0213241	0.0437403	-0.00963612	0.0165462	0.00110996	0.0262898	0.0360256
WDR70	Micro-M2	turquoise	0.203375	0.0587914	0.226158	0.112616	0.0714064	-0.0256581	0.0649308	-0.00316734	0.0533722	0.108123
RICTOR	Micro-M2	turquoise	0.228067	0.0142305	0.241824	0.0863086	0.0592829	-0.0470938	0.0628782	0.0343534	0.104543	0.166279
TTC33	grey	grey	0.0768064	-0.00717458	0.0567415	0.00633791	0.0300758	-0.00331539	0.0276481	0.0255816	0.0378469	0.0414843
PRKAA1	grey	grey	0.107904	0.0186093	0.0787442	0.0224547	0.0666594	-0.0227603	0.0164928	0.00743089	0.0487424	0.0574839
RPL37	grey	grey	0.196157	-0.0768717	0.115571	-0.038074	0.060685	-0.0889464	0.00519641	0.0553393	0.421105	0.247363
PLCXD3	Micro-M9	magenta	0.161273	-0.0257449	0.179126	0.0631583	-0.00963912	-0.0506236	-0.0301763	0.0420055	0.10196	0.257096
OXCT1	Micro-M2	turquoise	0.0906796	0.0137599	0.0971394	0.0429544	0.0180548	-0.00311931	0.00186055	0.0344468	0.032843	0.0619081
ZNF131	grey	grey	0.106513	0.0540603	0.0994141	0.0671315	0.0550191	-0.00122533	0.0441069	-0.00158188	0.0117594	0.0388452
PAIP1	grey	grey	0.0976028	-0.00725261	0.0684379	0.00162929	0.0433642	-0.0202038	0.0229802	0.0226272	0.0591199	0.0642955
NNT	grey	grey	0.153526	0.0119759	0.123616	0.0367775	0.064378	-0.0114253	0.0469767	0.0296412	0.0631708	0.0832785
EMB	Micro-M2	turquoise	0.177981	0.00852151	0.186156	0.0764953	0.0333329	-0.0281184	0.0921056	0.00107785	0.0636864	0.135662
PARP8	Micro-M2	turquoise	0.217693	0.000165352	0.216685	0.0690913	0.0673746	-0.0281688	0.116468	0.0291366	0.0808423	0.13002
NDUFS4	grey	grey	0.153011	0.0141322	0.114903	0.0276599	0.0813052	-0.0250842	0.038545	0.0209136	0.071599	0.0812225
ARL15	Micro-M2	turquoise	0.184048	0.0517106	0.273925	0.176995	-0.0166739	-0.00225913	0.114509	-0.02216	0.00833928	0.108344
SNX18	Micro-M2	turquoise	0.1561	0.0191544	0.199335	0.103619	-0.00268023	-0.0371445	0.0366201	-0.0138378	0.0609532	0.135
DHX29	grey	grey	0.13055	-0.000890462	0.105402	0.0272849	0.0437135	-0.022612	0.0258768	0.0251967	0.0678981	0.0943834
PLPP1	Micro-M2	turquoise	0.11724	0.0331235	0.17282	0.109135	-0.0160727	-0.000541825	-0.0216087	-0.000574629	0.0296051	0.0942969
SLC38A9	Micro-M2	turquoise	0.159221	0.0285902	0.177995	0.0807166	0.0347265	-0.0326266	0.036082	0.00215875	0.0618166	0.110904
IL6ST	Micro-M9	magenta	0.272385	-0.017265	0.33968	0.1336	-0.0165212	-0.121564	-0.0448187	0.0201114	0.164022	0.339643
MAP3K1	grey	grey	0.164278	0.0319843	0.135472	0.0553165	0.0884326	-0.0279776	0.0932149	-0.0167046	0.0464611	0.0721647
GPBP1	grey	grey	0.195887	-0.00336222	0.138415	0.0197744	0.10724	-0.0546485	0.0406122	0.0363839	0.112617	0.134183
PDE4D	Micro-M2	turquoise	0.0734163	-0.0195883	0.125593	0.0646645	-0.0715551	0.0885796	0.0470082	0.155396	0.0224388	0.0821629
ERCC8	grey	grey	0.127584	0.0206624	0.0964265	0.0268507	0.071265	-0.0189262	0.0352905	0.00071815	0.0449277	0.0595305
NDUFAF2	grey	grey	0.13022	0.00485765	0.053631	-0.0254175	0.114996	-0.0172128	0.0594951	0.0160657	0.050434	0.0209758
ZSWIM6	grey	grey	0.182053	0.104742	0.211234	0.156506	0.100412	-0.0168501	0.0721796	-0.0542717	-0.00133154	0.0875572
KIF2A	Micro-M4	blue	0.0446863	0.0695758	0.0185254	0.0157716	0.109026	0.040588	0.018415	0.0118399	-0.0246531	-0.10451
IPO11	grey	grey	0.110063	0.0150482	0.0955087	0.0320022	0.0504243	-0.0178957	0.0182266	0.00801909	0.043007	0.0664972
SREK1IP1	grey	grey	0.0883521	0.00289604	0.0592301	0.010203	0.0492527	-0.0121542	0.0384429	0.0183752	0.0503067	0.0477578
CWC27	grey	grey	0.162715	0.0148222	0.122218	0.0245776	0.0917594	-0.0179819	0.0485227	0.0164186	0.0594384	0.0664087
PPWD1	grey	grey	0.109165	0.00582475	0.0949587	0.0332287	0.0290285	-0.0220544	0.00976037	0.0219645	0.0638564	0.0939445
TRIM23	grey	grey	0.0843102	-0.000727357	0.0701946	0.0227667	0.0175045	0.00291803	0.026656	0.0366806	0.0468209	0.0594839
TRAPPC13	grey	grey	0.110602	-0.000845341	0.0924063	0.0265526	0.0319991	-0.0199601	0.0159937	0.0255905	0.0583377	0.0792057
NLN	grey	grey	0.114775	0.0104079	0.0460197	-0.0105533	0.0997239	-0.00299329	0.0828133	0.00650256	0.0390255	0.0169513
SREK1	grey	grey	0.126384	0.0218685	0.0734559	0.00427324	0.0913369	-0.00654962	0.0426624	0.0278246	0.0544502	0.0593289
MAST4	grey	grey	0.00338117	0.00950293	-0.0297571	-0.0158231	0.0207806	0.143273	0.0268537	0.0925246	-0.0315337	-0.0563164
PIK3R1	Micro-M4	blue	0.188023	0.0434422	0.106177	0.00606341	0.212751	-0.0676213	0.045918	0.0227008	0.0812219	0.0766958
SLC30A5	grey	grey	0.0892752	0.0199011	0.0655771	0.0250871	0.0484389	-0.00431053	0.0210639	0.0116526	0.0347617	0.0451118
CCDC125	grey	grey	0.0874036	0.0505739	0.0997013	0.0689347	0.034209	-0.00690328	0.0174375	-0.0175618	0.0120376	0.0388436
NAIP	Micro-M1	green	-0.131681	0.237648	-0.0958941	0.0752703	0.047754	0.0889047	0.00459529	-0.0370624	-0.163041	-0.282923
BDP1	grey	grey	0.0746805	0.0690918	0.0568852	0.0487855	0.0679182	0.0284385	0.0351906	-0.00266751	-0.0236856	-0.00921949
MCCC2	grey	grey	0.0835666	0.0252637	0.0746119	0.0364287	0.0348297	0.00362616	0.0242375	0.00655797	0.0218785	0.0377934
MAP1B	Micro-M7	red	-0.0329387	-0.0998906	-0.0934602	-0.122637	-0.024674	0.110503	0.00141563	0.286125	0.0329123	-0.00398577
MRPS27	grey	grey	0.138955	0.0110365	0.0966809	0.0184509	0.0822047	-0.0229533	0.0308236	-0.000739356	0.0525892	0.0549813
TNPO1	grey	grey	0.165199	0.0311227	0.113712	0.024227	0.106667	-0.0284272	0.0397298	0.0399425	0.0782571	0.072293
FCHO2	Micro-M6	yellow	0.148299	-0.00624701	0.107968	0.0201217	0.0744977	-0.000448449	0.246204	0.0177499	0.0510177	0.0690732
ENC1	Micro-M7	red	0.041909	-0.0700977	-0.00473685	-0.0636699	-0.00963278	0.0333451	-0.0107844	0.220676	0.0816851	0.0649983
HEXB	grey	grey	0.0968229	0.00322495	0.0582657	0.00402008	0.0643267	-0.0246765	0.0368335	0.024904	0.0690244	0.059532
GFM2	grey	grey	0.100689	-0.00327898	0.078189	0.0156947	0.0415689	-0.0197496	0.0275345	0.0186482	0.0486276	0.0595128
NSA2	grey	grey	0.110458	-0.0228606	0.065136	-0.0167361	0.0537247	-0.0326457	0.0103304	0.0342644	0.162087	0.0870177
POLK	grey	grey	0.192201	0.0129762	0.168469	0.0481002	0.0800508	-0.0447214	0.0372831	0.00976283	0.082744	0.121045
POC5	grey	grey	0.112796	0.00118352	0.0966108	0.0246299	0.0369998	-0.0170009	0.0302012	0.0121797	0.0549701	0.0677091
IQGAP2	Micro-M6	yellow	0.0388796	-0.0639995	-0.0609846	-0.080876	0.0398219	0.0800412	0.544098	0.0147475	-0.0146957	-0.0487465
S100Z	Micro-M2	turquoise	0.0971249	0.0802599	0.163767	0.138563	-0.00401571	-0.0523043	-0.0440945	-0.0467106	0.00570891	0.0884969
WDR41	grey	grey	0.145761	0.0255746	0.113229	0.0338024	0.0846767	-0.020522	0.0554587	0.00407577	0.0493651	0.059356
TBCA	grey	grey	0.182887	-0.0141821	0.116266	-0.00253741	0.0952471	-0.0358052	0.0515168	0.0511548	0.134322	0.109311
AP3B1	grey	grey	0.20972	0.0556119	0.176277	0.0684902	0.125048	-0.0460731	0.0589068	-0.0221289	0.0615266	0.0857381
SCAMP1	grey	grey	0.111845	-0.00816962	0.0821526	0.0122547	0.0409889	-0.0110083	0.0469849	0.0561933	0.0710446	0.0709997
LHFPL2	Micro-M2	turquoise	0.109094	0.165675	0.218769	0.202657	0.0177527	-0.0656362	-0.128713	-0.06946	-0.0063297	0.0353137
ARSB	grey	grey	0.138967	0.0411371	0.121315	0.0527206	0.0723096	-0.0175102	0.063597	-0.0047689	0.0324599	0.0493169
JMY	Micro-M2	turquoise	0.0519452	-0.000641042	0.0693658	0.0356207	-0.0155168	0.0255599	0.0459167	0.0306852	0.0143098	0.0446085
SERINC5	Micro-M6	yellow	0.0563053	0.00918966	0.0187074	0.0118856	0.0521872	0.0572608	0.258128	0.00207018	-0.0135137	-0.00708321
ZFYVE16	grey	grey	0.149664	-0.00882332	0.126315	0.0338847	0.0451959	0.0037907	0.109058	0.0270152	0.058695	0.0897906
DHFR	Micro-M4	blue	-0.0592309	-0.00670288	-0.123308	-0.0797444	0.0502023	0.0410584	-0.00491953	0.0705025	-0.0134531	-0.100063
MSH3	grey	grey	0.14289	0.0535486	0.119988	0.0641647	0.0771285	0.00531591	0.0422922	0.00417143	0.0359121	0.0590529
CKMT2-AS1	Micro-M2	turquoise	0.0868806	0.0207845	0.0884606	0.0454064	0.0210943	0.00817569	0.0326461	0.0143194	0.0203893	0.0438477
SSBP2	Micro-M2	turquoise	0.241384	-0.0354633	0.314678	0.126928	-0.0260252	-0.0423423	0.0779464	0.0222994	0.10414	0.232193
ATG10	Micro-M2	turquoise	0.150838	0.0395555	0.161959	0.0755693	0.0570537	-0.0234206	0.0276632	-0.00362898	0.0492069	0.0743724
RPS23	Micro-M8	brown	0.156835	-0.122748	0.0613132	-0.0900906	0.0380938	-0.091003	-0.00260303	0.0987862	0.49803	0.240376
TMEM167A	grey	grey	0.118741	-0.0190744	0.0684613	-0.0126326	0.0683008	-0.0353685	0.014194	0.0295979	0.0845712	0.0809506
XRCC4	grey	grey	0.137809	0.0186103	0.0996186	0.0159631	0.0939075	-0.0263601	0.0366083	-0.00160863	0.0465211	0.0438213
EDIL3	Micro-M7	red	0.0045031	-0.0570088	-0.0236089	-0.0599859	-0.0377497	0.132972	0.0147608	0.289879	0.0173267	-0.00550315
COX7C	Micro-M8	brown	0.124576	-0.0877198	0.0638604	-0.0544726	0.0248135	-0.0628988	-0.00875788	0.0795743	0.312002	0.185214
RASA1	grey	grey	0.227543	-0.00585034	0.183241	0.0331702	0.0985038	-0.0424535	0.0973597	0.0332462	0.111828	0.136842
CCNH	grey	grey	0.194499	0.0131251	0.130024	0.000592989	0.162263	-0.0618491	0.0393871	0.0261271	0.0790734	0.0876703
TMEM161B	grey	grey	0.127811	0.00335592	0.0885398	0.00709438	0.0715681	-0.0194752	0.0385012	0.0136537	0.051645	0.0558397
TMEM161B-AS1	Micro-M2	turquoise	0.114836	0.00326827	0.113513	0.037982	0.0196408	0.0485676	0.0541813	0.0790775	0.0349453	0.05815
MEF2C	Micro-M2	turquoise	0.249803	0.0251397	0.397206	0.195015	-0.0535611	-0.115476	-0.0109775	-0.0376433	0.104418	0.252361
MEF2C-AS1	Micro-M2	turquoise	0.161458	0.0221327	0.227785	0.107613	-0.00507144	-0.0169816	0.0435395	0.0132879	0.0421411	0.105536
ADGRV1	Micro-M5	pink	-0.110942	0.0801188	-0.0457976	0.0949024	-0.0877624	0.360851	0.0913659	-0.044636	-0.166792	-0.173262
ARRDC3	Micro-M4	blue	0.0590274	-0.00647872	0.00508278	-0.0296945	0.0976006	-0.0245289	0.00843025	0.0200389	0.052409	0.0495046
FAM172A	Micro-M2	turquoise	0.218433	0.041854	0.2167	0.0818057	0.0952835	-0.0283362	0.064895	0.0105464	0.064784	0.105912
KIAA0825	Micro-M2	turquoise	0.0741005	0.0274216	0.0896417	0.0560766	0.00935872	0.0397261	0.0417628	0.0414674	0.00472898	0.0282745
SLF1	grey	grey	0.0860217	0.000199648	0.0665901	0.0202658	0.0239472	0.0160641	0.0353761	0.0470002	0.0428935	0.0549205
MCTP1	Micro-M6	yellow	0.0608235	-0.0867183	-0.0677415	-0.120996	0.0673951	0.113513	0.403494	0.170551	0.0269177	-0.0257269
TTC37	grey	grey	0.16711	-0.000300009	0.132197	0.0251113	0.0724246	-0.0273777	0.0499288	0.0347499	0.0770345	0.0955062
RHOBTB3	grey	grey	0.0430039	0.00895686	-0.0142767	-0.0248492	0.0609547	0.0389045	0.0949755	0.0246472	0.0143675	-0.0133479
GLRX	grey	grey	0.114867	0.00548337	0.0697863	-0.000114926	0.0792836	-0.0554269	-0.00859783	0.0156111	0.0974996	0.0780015
ELL2	Micro-M4	blue	0.08586	0.0849651	-0.0193803	-0.0479996	0.29402	-0.0814478	-0.0161414	0.00354785	0.0441187	-0.0161821
CAST	grey	grey	0.146943	0.0344923	0.106284	0.0329105	0.110949	-0.0365203	0.0492215	0.000144415	0.0560298	0.0580135
ERAP1	grey	grey	0.129877	-0.00573836	0.0916304	0.0106838	0.0636316	-0.0269202	0.0276839	0.010703	0.0609672	0.0606558
ERAP2	grey	grey	0.0991731	0.00916444	0.0900137	0.031277	0.0349951	-0.0237326	0.0274342	0.00243992	0.04599	0.0558483
LNPEP	grey	grey	0.193533	0.00122087	0.147677	0.0252944	0.0933046	-0.0526194	0.0245244	0.0162384	0.0952724	0.111986
CHD1	grey	grey	0.210053	0.0183372	0.1405	0.0149297	0.163677	-0.0859503	0.0235334	0.00613	0.104326	0.132627
ST8SIA4	Micro-M2	turquoise	0.215897	0.0381553	0.23778	0.0906036	0.0799523	-0.0604195	0.0447743	-0.0169223	0.0747807	0.116906
PAM	Micro-M4	blue	0.0506845	-0.0271184	-0.0281852	-0.0620852	0.0873135	0.0752498	0.0586261	0.123607	0.0266551	-0.0183164
PPIP5K2	grey	grey	0.183685	-0.0129221	0.133021	0.0102221	0.0799771	-0.0286635	0.0699723	0.0350272	0.087772	0.110233
FBXL17	Micro-M2	turquoise	0.183369	0.031471	0.188337	0.0765833	0.0655203	0.00894639	0.0832575	0.0322548	0.0447726	0.0861971
FER	Micro-M2	turquoise	0.224293	0.0252331	0.243516	0.0928255	0.0683964	-0.0407047	0.0814561	0.0217053	0.0784225	0.141338
PJA2	grey	grey	0.173381	-0.000603132	0.106415	-0.00470196	0.114949	-0.0446976	0.0328016	0.0496697	0.0997893	0.0940611
MAN2A1	Micro-M4	blue	0.15262	0.0205141	0.0887491	-0.00799729	0.18055	-0.040289	0.0242914	0.0464589	0.0729041	0.07015
TMEM232	grey	grey	0.0416083	-0.00204217	0.0424215	0.019558	-0.0113543	0.0840828	0.0280225	0.104304	0.00393122	0.0223558
SLC25A46	grey	grey	0.125688	0.00129955	0.0960367	0.0195681	0.0517275	-0.0165162	0.0440609	0.0356718	0.0642785	0.0810159
WDR36	grey	grey	0.124111	-0.0218728	0.076855	-0.00280181	0.0575997	-0.0224773	0.0968653	0.0138802	0.063493	0.0731159
APC	Micro-M2	turquoise	0.111171	0.0173914	0.114802	0.0550076	0.0300802	0.0462135	0.0722231	0.0120651	0.00881638	0.0430001
REEP5	grey	grey	0.123451	-0.0221163	0.0895967	0.00421977	0.0369041	-0.0248855	0.0137636	0.0522865	0.102483	0.105808
DCP2	grey	grey	0.179665	0.0247822	0.15063	0.0525438	0.0848175	-0.052104	0.0423916	0.00221529	0.0850865	0.112982
MCC	grey	grey	0.0341903	0.0187681	0.01878	0.0217977	0.0337723	0.0516639	0.0970523	0.0137825	-0.0175565	-0.0107622
YTHDC2	Micro-M2	turquoise	0.201082	0.0130435	0.188759	0.0593996	0.076782	-0.0433917	0.0496287	0.0217848	0.0895549	0.137464
TRIM36	Micro-M2	turquoise	0.11823	0.013398	0.135741	0.0566297	0.0276934	-0.0457196	-0.0238031	0.00658095	0.0651157	0.0982326
PGGT1B	grey	grey	0.171657	0.00584365	0.150884	0.0459782	0.06107	-0.0402327	0.0352695	0.00352553	0.0779658	0.110258
CCDC112	Micro-M2	turquoise	0.0943568	0.00967489	0.102502	0.0435895	0.0161807	-0.0176901	0.0417121	0.00356372	0.0311475	0.0636835
ATG12	grey	grey	0.109114	-0.00318352	0.0808368	0.00938044	0.0534919	-0.026493	0.0270498	0.0121339	0.0518343	0.0641418
AP3S1	grey	grey	0.112687	-0.0109681	0.0625446	-0.00956467	0.0705905	-0.00350323	0.0494568	0.0403511	0.0646079	0.0475053
COMMD10	grey	grey	0.181577	0.0700023	0.150342	0.0624112	0.131858	-0.0391422	0.0543728	-0.025929	0.0338806	0.0560178
SEMA6A-AS1	Micro-M2	turquoise	0.106828	0.0360612	0.109733	0.049258	0.0496881	-0.0170973	0.030891	-0.00804318	0.0240304	0.0459616
DTWD2	grey	grey	0.106297	0.0124388	0.0841841	0.0242813	0.0526319	-0.0037977	0.0459031	0.0252995	0.0431518	0.0498174
DMXL1	Micro-M2	turquoise	0.157782	0.000215325	0.132095	0.0308086	0.0679388	0.00452977	0.114163	0.0365472	0.0550549	0.0803357
TNFAIP8	grey	grey	0.109671	-0.00138695	0.0396342	-0.0142076	0.103941	-0.00702258	0.1349	-0.00534803	0.0410217	0.00316331
HSD17B4	grey	grey	0.144411	-0.013052	0.0941394	0.000956722	0.0808927	-0.0037634	0.0777409	0.0411065	0.0707902	0.0677402
SRFBP1	grey	grey	0.168191	-0.0104254	0.109117	-0.00303795	0.096632	-0.0555017	0.0296079	0.0143811	0.0917054	0.0914168
SNX2	grey	grey	0.236088	-0.0256768	0.19878	0.0410796	0.0662888	-0.0635494	0.0910257	0.0264228	0.133869	0.181663
SNX24	Micro-M6	yellow	0.142581	0.0311102	0.120813	0.0578745	0.0586512	0.0192957	0.176953	-0.00175096	0.0342098	0.041319
CEP120	Micro-M2	turquoise	0.10534	0.00115222	0.108787	0.0389797	0.024794	-0.0128422	0.038763	0.0112995	0.0427323	0.0670812
CSNK1G3	Micro-M2	turquoise	0.131114	0.0122939	0.120131	0.0351382	0.0497831	-0.0188084	0.0375579	0.0176691	0.0522918	0.0692054
ZNF608	Micro-M2	turquoise	0.0991843	0.0355475	0.127861	0.0757239	0.0186403	0.0175149	-0.0125045	0.0223641	0.0242998	0.064559
LINC01184	grey	grey	0.113528	0.0318385	0.102469	0.0432601	0.0488851	0.0175214	0.0274423	0.0293548	0.0220946	0.0375836
SLC12A2	grey	grey	0.0600506	-0.00927819	0.0361168	-0.00292703	0.0228906	0.0329699	0.0244574	0.0625709	0.0264862	0.0237227
CHSY3	grey	grey	0.15185	-0.0147772	0.0750192	-0.0313744	0.11592	-0.0154108	0.0622337	0.0956329	0.0904998	0.0659807
HINT1	grey	grey	0.0917628	-0.0824406	0.0328615	-0.0571965	0.0143754	-0.0425957	0.00466278	0.0957018	0.168278	0.136562
CDC42SE2	grey	grey	0.18213	0.0395855	0.138229	0.0452648	0.114836	-0.0379866	0.0616796	0.0106914	0.0724892	0.0866339
RAPGEF6	Micro-M9	magenta	0.367103	-0.174629	0.366355	0.0773009	-0.0719943	-0.207729	-0.0166185	0.044379	0.316545	0.683021
AFF4	Micro-M4	blue	0.0975598	0.0676153	0.0553601	0.0340923	0.130236	0.0108304	0.0575407	0.00759496	0.0159336	0.0171027
ZCCHC10	grey	grey	0.0679687	0.0217339	0.0414634	0.0161279	0.0523552	-0.0113041	0.0137721	0.00215418	0.0279217	0.0267107
HSPA4	grey	grey	0.102945	0.0019894	0.0462363	-0.00790807	0.0853039	-0.0244246	0.0227188	0.0312641	0.0684747	0.0454419
C5orf15	grey	grey	0.112604	0.0185715	0.0818464	0.0242709	0.0694213	-0.0421719	-0.00189248	-0.000896736	0.064472	0.0764386
VDAC1	grey	grey	0.113475	0.000278767	0.069079	0.00697496	0.0672296	-0.0463277	-0.0127285	0.0315895	0.100206	0.0962614
SKP1	grey	grey	0.100107	-0.0643803	0.0465843	-0.0473225	0.0256069	-0.0319291	0.00608042	0.0821407	0.139279	0.114657
UBE2B	grey	grey	0.120813	0.00780414	0.0775381	0.00507923	0.0776045	-0.0305757	0.0272364	0.0453868	0.0898238	0.0881966
JADE2	grey	grey	0.0260069	0.0587247	0.0534212	0.0738621	-0.00348148	0.0115036	0.0181227	-0.00659361	-0.0104605	-0.000541009
SAR1B	grey	grey	0.113639	-0.0158023	0.0786755	0.00484287	0.0463226	-0.0288242	0.026062	0.023628	0.0741915	0.0876554
SEC24A	grey	grey	0.0929167	0.0244644	0.0528433	0.0148659	0.0774182	-0.000490267	0.035071	0.0088379	0.0272947	0.020498
DDX46	grey	grey	0.113695	0.0428151	0.0911328	0.0503598	0.0624412	-0.00489746	0.0401664	0.00228473	0.0293437	0.0445101
TXNDC15	grey	grey	0.0654067	0.0150226	0.0417357	0.0106563	0.045745	-0.00822166	0.0106966	0.0101284	0.0290447	0.0362784
PCBD2	grey	grey	0.0680046	0.0608422	0.0657158	0.0609819	0.0413677	0.0122801	0.0353142	-0.0184488	-0.00518215	0.00942054
SMAD5	grey	grey	0.140604	-0.000782203	0.106769	0.0184866	0.0664401	-0.0288568	0.0385603	0.0180495	0.0677667	0.080885
FAM13B	grey	grey	0.187452	0.0314015	0.14679	0.0511416	0.103241	-0.0279999	0.0738799	0.0126314	0.074394	0.102525
KDM3B	grey	grey	0.129178	0.073171	0.134384	0.0940557	0.060318	-0.00292161	0.0388099	-0.00943661	0.0132978	0.0596889
ETF1	Micro-M4	blue	0.0839785	0.0265466	0.0199453	-0.0165528	0.129012	-0.0243082	0.0221509	0.00535197	0.0466466	0.0173034
HSPA9	grey	grey	0.111398	0.0123858	0.0372238	-0.0177555	0.116912	-0.0318517	0.0291021	0.0263162	0.0706484	0.0427642
CTNNA1	Micro-M4	blue	0.138145	0.0689164	0.0945441	0.0548248	0.149881	-0.0180153	0.0490985	-0.0124684	0.0338512	0.0426732
SIL1	grey	grey	0.123611	0.0510046	0.103336	0.0582168	0.0737637	0.0104169	0.0472967	0.00117202	0.0214854	0.0267303
PAIP2	grey	grey	0.0989044	0.0272461	0.0782595	0.0361076	0.0513693	-0.0054487	0.0339009	0.0257025	0.0554515	0.0568151
UBE2D2	grey	grey	0.116492	0.065613	0.0869287	0.0501003	0.101497	-0.017684	0.0220431	-0.0003848	0.0325245	0.0230164
PURA	grey	grey	0.100881	0.0188549	0.0959938	0.0445447	0.0234617	-0.016823	0.011315	0.0203131	0.0472346	0.0797074
CYSTM1	grey	grey	0.063406	-0.00774502	0.0196146	-0.013113	0.044659	0.00508037	0.0698188	0.0261633	0.0508936	0.0377401
PFDN1	grey	grey	0.123293	0.00130993	0.0853254	0.0162406	0.0553819	-0.0307734	0.0342301	0.0152281	0.0778986	0.0969126
SRA1	grey	grey	0.0659548	0.00467569	0.0219784	-0.0103004	0.0694655	-0.0222855	0.0119031	0.0137735	0.0523027	0.0348953
CD14	Micro-M8	brown	0.199048	-0.109997	0.0799798	-0.0932761	0.0982318	-0.110819	0.0739431	0.0719266	0.308054	0.222746
TAF7	grey	grey	0.0833345	-0.000695095	0.0553923	0.00522649	0.0334801	-0.0231087	0.00539647	0.0322024	0.0690725	0.0689984
DIAPH1	grey	grey	0.0956142	0.0287357	0.0571887	0.0240134	0.0773808	0.00297705	0.0232142	0.00828588	0.0250075	0.0190038
HDAC3	grey	grey	0.0943162	0.0247397	0.0793634	0.0385555	0.0458976	-0.0117739	0.021323	0.0073909	0.0386703	0.0474639
RNF14	grey	grey	0.0854211	0.0168779	0.084058	0.0424565	0.0230955	-0.00423071	0.0334773	0.00851688	0.0288125	0.0506454
NDFIP1	grey	grey	0.141139	-0.0114538	0.105822	0.0179302	0.0524812	-0.023206	0.0399923	0.0540554	0.0984702	0.113292
ARHGAP26	Micro-M4	blue	0.103861	0.195822	0.033941	0.0488797	0.298405	-0.0739136	-0.0941541	-0.0602904	-0.0150772	-0.0572713
NR3C1	Micro-M2	turquoise	0.21864	-0.0243968	0.213151	0.0598504	0.0501648	-0.0250874	0.122378	0.0157531	0.0907511	0.152509
PRELID2	Micro-M2	turquoise	0.0940859	0.016819	0.0929293	0.0304103	0.0448161	-0.00877915	0.044762	0.0105974	0.025177	0.0275286
TCERG1	grey	grey	0.164676	0.0169453	0.108184	0.00913793	0.106338	-0.0284979	0.0308041	0.0320599	0.0711656	0.0803248
PPP2R2B	Micro-M5	pink	-0.0413277	0.0152956	-0.0494392	0.00198247	-0.0459122	0.337656	0.0517771	0.182403	-0.0594551	-0.0776043
FBXO38	grey	grey	0.136084	0.00984686	0.101175	0.0189142	0.0752569	-0.030957	0.0310862	0.0146422	0.0602378	0.0688724
ADRB2	Micro-M2	turquoise	0.0993281	-0.0227345	0.135949	0.0568976	-0.0410471	-0.0527635	-0.00963342	-0.00616069	0.0839289	0.148474
CSNK1A1	grey	grey	0.174295	0.0174589	0.117456	0.0339599	0.12096	-0.0448442	0.0426879	0.0260613	0.0888353	0.118206
PPARGC1B	grey	grey	0.0628485	0.0729339	0.0686527	0.0793736	0.0294844	0.020424	0.0792196	-0.0246778	-0.0189006	-0.00928678
HMGXB3	Micro-M4	blue	0.0601503	0.047729	0.0289528	0.0308239	0.0821544	0.0186154	0.0525359	-0.0126492	-0.00309495	-0.00673139
CSF1R	Micro-M3	black	0.135302	0.150871	0.215829	0.280634	0.0137696	-0.0508668	-0.0348007	-0.0753719	0.0340628	0.115274
CD74	Micro-M8	brown	0.295693	-0.133562	0.214288	-0.0559297	0.0972982	-0.196842	-0.0032949	0.0852917	0.416796	0.346846
RPS14	Micro-M8	brown	0.190265	-0.12292	0.105663	-0.060906	0.0294311	-0.102774	0.0049044	0.0827643	0.457205	0.286786
DCTN4	grey	grey	0.158424	0.0273139	0.108505	0.0211683	0.118853	-0.0469599	0.0224111	0.00713527	0.0787031	0.0833132
TNIP1	grey	grey	0.0487874	0.0279435	0.0370553	0.0278773	0.034961	0.000508614	0.0318283	0.00598379	0.0217273	0.00948805
G3BP1	grey	grey	0.129051	0.0140966	0.0782207	0.0115998	0.0852539	-0.0201302	0.045058	0.00932663	0.0544633	0.051629
GALNT10	Micro-M2	turquoise	0.147589	0.0878612	0.173733	0.118715	0.0710747	-0.0343773	-0.0167972	-0.0224611	0.0322101	0.0654623
SAP30L-AS1	grey	grey	0.0887807	0.00939773	0.0799659	0.0270985	0.0290071	-0.0252747	0.0144142	0.00983575	0.0473122	0.0500965
LARP1	grey	grey	0.100874	0.0375853	0.0623329	0.0320752	0.0715531	0.0205433	0.0793654	0.0106004	0.0129065	0.0130855
CNOT8	grey	grey	0.0791663	0.0182184	0.068231	0.0333819	0.0346507	-0.0125239	0.0249653	0.00163518	0.0350973	0.0454543
HAVCR2	grey	grey	0.174081	0.0498797	0.143782	0.0662545	0.115079	-0.0666648	0.00273401	-0.0101883	0.0978787	0.116461
CLINT1	grey	grey	0.128507	0.0346888	0.0796023	0.0224891	0.104914	-0.016462	0.0377481	0.00593367	0.0393322	0.0434641
RNF145	grey	grey	0.188111	0.0176195	0.11718	0.011204	0.147305	-0.0629051	0.0283702	0.0281733	0.108392	0.125815
UBLCP1	grey	grey	0.104624	-0.0139343	0.0772199	0.00464225	0.044097	-0.0208446	0.0189158	0.025037	0.0609948	0.0724246
TTC1	grey	grey	0.107686	0.00424992	0.08497	0.0267145	0.038038	-0.00853207	0.0361941	0.0275371	0.0559378	0.0627077
PWWP2A	Micro-M2	turquoise	0.1153	0.00224641	0.108467	0.0366924	0.0279626	-0.00566421	0.0414731	0.0196308	0.0492417	0.0717839
TENM2	Micro-M7	red	0.0116	-0.042867	-0.0275283	-0.052433	-0.0276363	0.201324	0.0369244	0.353874	0.0226271	-0.00106445
PANK3	grey	grey	0.124163	0.00277784	0.086125	0.0118461	0.066942	-0.0229508	0.0348927	0.028791	0.0598975	0.0649687
DOCK2	grey	grey	0.205195	0.123571	0.215163	0.153147	0.113345	-0.0386896	0.103047	-0.0728918	0.00539099	0.054705
LCP2	Micro-M4	blue	0.106152	0.0791141	0.0159965	-0.00588496	0.211952	-0.025776	0.07485	-0.0177374	0.0106475	-0.0150365
KCNIP1	Micro-M3	black	0.00165668	0.17307	0.145314	0.275962	-0.0347092	0.000993004	-0.135871	-0.0463995	-0.0911882	-0.0423281
KCNMB1	grey	grey	0.122552	-0.0113103	0.118379	0.0352557	0.0103207	-0.065577	-0.0401366	0.0378437	0.12161	0.141196
NPM1	grey	grey	0.103361	-0.00893979	0.0456944	-0.016752	0.0726677	-0.0317534	0.0223406	0.0241456	0.134759	0.076811
FBXW11	grey	grey	0.155922	0.0369721	0.0978512	0.0224377	0.130258	-0.0308595	0.0538791	0.00710628	0.0556953	0.0585677
STK10	grey	grey	0.106774	0.0933241	0.0692584	0.074833	0.11172	0.00849072	0.0873524	-0.0363679	-0.009741	0.000990297
UBTD2	Micro-M4	blue	0.0623374	0.0227083	0.0130299	-0.00996703	0.102014	-0.00999999	0.0236994	0.00502168	0.0225592	0.00519656
SH3PXD2B	Micro-M4	blue	0.0233158	0.0664663	-0.103202	-0.0722283	0.231799	-0.0154561	0.00621409	-0.00911886	0.00421708	-0.0713954
DUSP1	grey	grey	0.0308444	-0.0488923	-0.0449445	-0.0837076	0.106399	-0.075123	0.0152013	0.0583984	0.137327	0.00871916
ERGIC1	Micro-M4	blue	0.0619399	0.0946698	0.000346486	0.0266867	0.16317	-0.00170507	0.0378053	-0.0147033	-0.000979392	-0.0391745
ATP6V0E1	grey	grey	0.11977	0.0311234	0.0784136	0.0261059	0.0920569	-0.0339392	0.0323038	-0.00259156	0.0812757	0.0661273
CREBRF	Micro-M2	turquoise	0.145866	0.000362493	0.160876	0.0607531	0.0182037	-0.0250645	0.0551612	0.0313154	0.0730014	0.122173
CPEB4	Micro-M4	blue	0.12592	0.0316569	-0.0276945	-0.088177	0.289348	-0.0281349	0.0534928	0.018901	0.0527397	-0.0163054
SFXN1	grey	grey	0.0893537	0.01316	0.0537665	0.00636824	0.0658951	-0.00116777	0.00907634	0.0346703	0.0390198	0.031493
HRH2	Micro-M4	blue	0.051034	0.0768948	-0.0223717	-0.00426929	0.170646	-0.0400844	-0.042902	-0.0248668	0.0112235	-0.0146629
THOC3	grey	grey	-0.0242274	0.0618591	-4.65512e-05	0.0475386	-0.00232252	0.0546146	0.020892	0.00800292	-0.0531055	-0.0788716
SIMC1	grey	grey	0.0329984	0.0708857	0.0586629	0.0780092	0.0151184	0.0354778	0.0321172	-0.011423	-0.0344444	-0.0344715
FAF2	grey	grey	0.103984	0.0366738	0.0766355	0.0362845	0.0693535	-0.00243557	0.0351142	0.00410482	0.0284486	0.0361297
RNF44	grey	grey	0.0919115	-0.00628047	0.0859794	0.0291397	0.00965292	-0.0198906	0.00921922	0.0244799	0.0659059	0.0872322
UIMC1	grey	grey	0.137308	0.0348679	0.0999733	0.0362725	0.0906105	-0.0175358	0.0412906	0.00181266	0.0426197	0.0586776
ZNF346	grey	grey	0.0592253	0.0410939	0.0575764	0.0473847	0.0253734	0.0213575	0.018751	0.00599003	0.00146884	0.0118938
NSD1	Micro-M2	turquoise	0.17957	0.0516119	0.172901	0.0862361	0.0772467	-0.0249345	0.0439283	-0.00698746	0.0554917	0.0931747
DOK3	Micro-M4	blue	0.0837908	0.0288823	0.0338897	0.00698158	0.097241	-0.0231023	0.0450569	-0.0117449	0.0336849	0.0222972
FAM193B	Micro-M2	turquoise	0.102385	0.0186347	0.102095	0.0496054	0.0330475	-0.00381569	0.0444077	0.0196653	0.0347337	0.0556997
TMED9	grey	grey	0.126328	-0.0443426	0.0637721	-0.0340529	0.0609091	-0.0631203	0.000899817	0.0405521	0.143315	0.120548
RMND5B	grey	grey	0.041932	0.0312171	0.0442312	0.0415591	0.0104625	0.0176832	0.0190001	0.00183121	0.00386874	0.0193508
PHYKPL	Micro-M4	blue	0.0942062	0.0766803	0.0462711	0.0431849	0.130755	-0.0247354	0.0298468	-0.0273669	0.0255043	0.0127611
CLK4	grey	grey	0.137682	-0.019466	0.122926	0.0274754	0.0250872	-0.0349374	0.0247871	0.0277326	0.0867098	0.134162
RUFY1	grey	grey	0.0743339	0.0552964	0.0537325	0.0438214	0.0646456	0.00954614	0.0482792	-0.000877808	0.00681429	0.00637142
HNRNPH1	grey	grey	0.25226	-0.0421247	0.188959	0.0185466	0.0885892	-0.102147	0.0361818	0.0349821	0.201185	0.262061
CANX	grey	grey	0.153512	-0.0232158	0.0673666	-0.035429	0.107187	-0.0311682	0.037496	0.0427362	0.121407	0.0803392
MAML1	grey	grey	0.0685736	0.0472108	0.0618099	0.0506759	0.039425	0.0122117	0.0257127	-0.00159928	0.0017029	0.0192482
SQSTM1	Micro-M6	yellow	0.0341313	0.00861543	-0.00333372	0.00318213	0.0439256	0.0262381	0.133592	0.00869473	0.0179354	-0.00701964
TBC1D9B	grey	grey	0.0705195	0.0490792	0.0617948	0.0521359	0.0438699	0.00884566	0.0431388	-0.0121492	0.00250765	0.00398846
RNF130	Micro-M2	turquoise	0.166132	0.0610096	0.19128	0.113302	0.0524176	-0.00510186	0.137082	-0.0230571	0.0303331	0.0645293
RASGEF1C	Micro-M2	turquoise	0.054999	0.16273	0.284993	0.30057	-0.136286	-0.0536711	-0.19891	-0.0871599	-0.0730239	0.0627692
MAPK9	grey	grey	0.0936749	0.0388358	0.0988982	0.0572925	0.0285784	-0.00315664	0.00807782	0.0132449	0.0270897	0.0469349
CNOT6	grey	grey	0.0916155	0.0339761	0.0732584	0.0380125	0.0567573	-0.00173704	0.0299642	-0.000469166	0.0238507	0.0271866
MGAT1	grey	grey	0.113933	-0.01494	0.0216926	-0.0429224	0.123586	-0.0342382	0.130511	0.0278525	0.0997657	0.0298496
DUSP22	Micro-M6	yellow	0.100602	0.0373577	0.090681	0.0564634	0.0543396	0.00729923	0.110044	-0.0109072	0.0277523	0.0329391
EXOC2	grey	grey	0.157285	0.0372217	0.124529	0.0449344	0.0993172	-0.0335832	0.0351554	0.00719316	0.0493474	0.0610444
GMDS	grey	grey	0.153328	0.0414602	0.113734	0.0424592	0.102624	-0.00481407	0.0520419	-0.0012959	0.0298468	0.0282441
WRNIP1	grey	grey	0.0736235	0.0167884	0.0536937	0.0216874	0.0450308	-0.00632519	0.022623	0.00811296	0.0230763	0.0279808
SERPINB1	Micro-M4	blue	0.0970773	0.0318275	0.0493683	0.00936822	0.11207	-0.0426633	0.00315184	-0.0159104	0.0691832	0.047838
SERPINB9P1	grey	grey	0.0394023	0.0739437	0.0756761	0.0875774	0.00945963	0.0120969	-0.00563863	-0.0126864	-0.0146952	0.00934701
SERPINB9	grey	grey	0.168849	0.0863826	0.15046	0.0861944	0.129432	-0.0949028	-0.0766207	-0.0202249	0.0908912	0.134881
SERPINB6	grey	grey	0.165649	0.0491704	0.134452	0.066245	0.0854	-0.0522877	0.0433533	-0.0164196	0.0787835	0.112011
NQO2	grey	grey	0.0693671	-0.00239125	0.0411799	0.00365651	0.0253502	0.0281355	0.0590227	0.0548222	0.0411488	0.0269654
RIPK1	grey	grey	0.0819036	0.0572902	0.0621056	0.0460335	0.070431	-0.00542011	0.0282787	-0.0147305	0.00872186	0.015738
PSMG4	grey	grey	0.0460997	0.0366151	0.0414284	0.0374472	0.0250664	0.0134497	0.023209	0.00281014	0.00520291	0.00789351
SLC22A23	Micro-M2	turquoise	0.095796	0.0556945	0.148262	0.121207	0.00696679	0.0153652	0.0669358	-0.00490941	0.00202369	0.075101
PXDC1	grey	grey	0.0472764	0.028614	0.0410416	0.0367597	0.0312928	0.0036143	0.0529747	-0.00915574	0.00446475	0.00857133
PRPF4B	grey	grey	0.148677	0.0212008	0.102231	0.0116999	0.0977236	-0.0487908	0.0139912	0.000513436	0.064958	0.0676715
CDYL	grey	grey	0.160325	0.0963809	0.153549	0.0999095	0.107019	-0.0346668	-0.00265414	-0.0224369	0.025408	0.0631435
LYRM4	grey	grey	0.126845	0.0266669	0.0730961	0.0113306	0.105698	-0.0233022	0.018785	-0.00302288	0.0398361	0.0321614
FARS2	Micro-M2	turquoise	0.183666	0.0664945	0.182938	0.0963549	0.0803139	-0.0110151	0.0573354	-0.00474531	0.0402476	0.0739431
F13A1	Micro-M6	yellow	0.031301	-0.113306	-0.101842	-0.138362	0.0508645	0.104997	0.639164	0.0136429	-0.0241613	-0.0659212
LY86-AS1	grey	grey	0.118573	-0.041381	0.0754292	-0.0225221	0.0342307	-0.0161831	0.00899819	0.122678	0.11291	0.109814
LY86	Micro-M2	turquoise	0.206912	0.0638545	0.287945	0.169367	0.00481375	-0.0789835	-0.00990233	-0.0449598	0.0693473	0.160768
RREB1	grey	grey	0.169641	0.0882421	0.157391	0.109625	0.107991	-0.0177163	0.0898511	-0.0486308	0.0235228	0.0586047
SSR1	grey	grey	0.153304	-0.0102316	0.102541	0.00249188	0.0774382	-0.0471998	0.0208943	0.0279936	0.111905	0.102579
RIOK1	grey	grey	0.081396	0.00805359	0.0508275	0.0109702	0.0556033	-0.0202057	0.0223853	0.00110864	0.0408309	0.037844
SNRNP48	grey	grey	0.105615	-0.00880264	0.0809373	0.00963091	0.0404717	-0.0369986	0.0218898	0.023274	0.0726707	0.0821851
SLC35B3	grey	grey	0.116475	-0.00296782	0.1028	0.0278219	0.0320156	-0.0271463	0.0200653	0.0174891	0.0597267	0.0890323
GCNT2	Micro-M2	turquoise	0.156192	0.0463465	0.210398	0.124171	-0.00248622	-0.0250751	0.0272287	-0.0353475	0.0310336	0.10567
NEDD9	Micro-M4	blue	0.112747	0.0243186	0.039477	-0.0127263	0.160209	-0.0297629	0.0709705	-0.00627321	0.0497679	0.0115886
TMEM170B	grey	grey	0.132583	0.00325474	0.108165	0.0265298	0.0568228	-0.0269972	0.039098	0.0146031	0.0574646	0.0811809
HIVEP1	Micro-M4	blue	0.059589	0.00919444	-0.049996	-0.066071	0.175804	0.0111588	0.0846831	0.012829	0.0265572	-0.0348976
PHACTR1	Micro-M2	turquoise	0.0979308	0.0139847	0.116676	0.0612716	0.00248143	0.0800333	0.102688	0.133896	0.00859001	0.0472912
NOL7	grey	grey	0.0626009	-0.00329391	0.028051	-0.00921884	0.0447865	-0.027261	-6.22701e-05	0.0186599	0.0680731	0.0552459
RANBP9	Micro-M4	blue	0.183419	0.0372659	0.119248	0.0181553	0.163701	-0.0626761	0.0120911	0.0210005	0.095804	0.106429
CD83	grey	grey	-0.0267282	-0.0299717	-0.0828317	-0.079474	0.0954738	-0.0494739	0.0370001	0.0197416	0.0455509	-0.0558659
JARID2	Micro-M6	yellow	0.124964	0.0426901	0.0900285	0.0554158	0.0986727	0.0270789	0.181741	-0.0120178	0.018327	0.0327455
DTNBP1	Micro-M4	blue	0.129541	0.0452708	0.0719267	0.0231086	0.15225	-0.0301856	0.0475945	-0.0120661	0.034968	0.0235794
MYLIP	grey	grey	0.0944169	-0.0112286	0.076148	0.0130168	0.0295834	-0.0371508	0.0206596	0.0232569	0.0611467	0.0929524
ATXN1	grey	grey	0.205749	0.0489992	0.124884	0.0445087	0.16603	0.0298627	0.156115	0.0306215	0.0633548	0.0737417
NUP153	grey	grey	0.128811	0.0208022	0.0791569	0.0178686	0.0956334	-0.0122706	0.0346747	0.0143617	0.0502434	0.0496831
KIF13A	Micro-M6	yellow	0.0985954	0.015181	0.0829322	0.0381272	0.0400062	0.055599	0.120467	0.0336278	0.0176422	0.0206659
TPMT	grey	grey	0.0976321	0.0174017	0.063915	0.0150304	0.0717438	-0.0222671	0.00776373	0.00266511	0.0604904	0.0482744
KDM1B	grey	grey	0.120597	0.053929	0.100323	0.0605441	0.0801722	-0.019262	0.00988856	-0.0154201	0.0323179	0.0401994
DEK	grey	grey	0.126382	0.0164727	0.0773955	0.00971319	0.103004	-0.0453488	0.017666	0.00610265	0.0794747	0.0683323
RNF144B	Micro-M4	blue	0.114972	0.0222815	0.00360533	-0.0496054	0.227081	-0.0365877	0.0858743	-0.00572974	0.0621399	0.00477003
E2F3	Micro-M4	blue	0.12291	0.0713421	0.0571071	0.0193914	0.163758	-0.0312424	0.037033	-0.012928	0.0244808	0.00716463
CDKAL1	Micro-M2	turquoise	0.220974	0.051481	0.203077	0.0762699	0.117591	-0.0229991	0.0842945	0.00566869	0.0573061	0.09157
CASC15	Micro-M2	turquoise	0.0380557	0.0306601	0.075826	0.0644532	-0.0186975	0.0366056	0.0056642	0.0253387	-0.0056612	0.0195832
TDP2	grey	grey	0.088514	-0.000301458	0.066031	0.0138794	0.0397769	-0.0167134	0.0238655	0.0112976	0.045188	0.0534185
C6orf62	Micro-M2	turquoise	0.224917	0.00878901	0.22154	0.0633693	0.0748617	-0.0663458	0.0338672	-0.00576811	0.10666	0.159008
TRIM38	grey	grey	0.158613	0.0569021	0.152212	0.0820031	0.0809383	-0.0480272	0.0199413	-0.0227025	0.0437518	0.0954746
BTN2A1	grey	grey	0.0824698	0.0222682	0.0814747	0.0497497	0.0228755	-0.00532373	0.0356401	-0.000835729	0.028214	0.0479413
ZNF322	grey	grey	0.0672192	0.0103799	0.0661613	0.0317829	0.0167684	-0.0169732	0.0150819	-0.000480041	0.0258809	0.0490877
TRIM27	grey	grey	0.140421	0.014831	0.0963026	0.0228305	0.0870846	-0.03729	0.0313805	6.10429e-05	0.0575565	0.0665108
HLA-A	Micro-M8	brown	0.157883	-0.0837835	0.0540148	-0.0868957	0.0984351	-0.0944539	0.0192603	0.0690448	0.265764	0.168567
TRIM26	grey	grey	0.0798459	0.024419	0.0540068	0.0245602	0.0557072	-0.00858147	0.0230243	0.00353636	0.0225407	0.0266913
HCG17	grey	grey	0.0517459	0.0370759	0.0369313	0.0224419	0.0497446	0.0200028	0.0155449	0.0209534	0.000230756	-0.0158008
HLA-E	grey	grey	0.178229	-0.024083	0.0968005	-0.0225395	0.115551	-0.0896814	0.0213121	0.0231354	0.185895	0.148278
PPP1R10	grey	grey	0.118957	0.0166133	0.102471	0.0426083	0.0474184	-0.0373838	0.0196723	0.00355965	0.0598566	0.0963126
PPP1R18	grey	grey	0.108816	0.015316	0.0781858	0.0271891	0.0595812	-0.0442835	0.00827409	-0.00311846	0.0826061	0.0824556
TUBB	grey	grey	0.12152	-0.0512502	0.0464813	-0.049811	0.0645625	-0.0517011	-0.00165024	0.0660405	0.180408	0.116089
FLOT1	Micro-M4	blue	0.0917092	0.0687233	0.0248133	0.00834369	0.155424	-0.0447872	-0.0133467	0.00456173	0.0638391	0.0343543
IER3	grey	grey	0.108346	-0.0479825	0.066998	-0.0159938	0.0332861	-0.0681617	0.0158283	0.0361863	0.141829	0.144356
HCG22	Micro-M2	turquoise	0.0946532	0.0478744	0.180784	0.155418	-0.0786995	0.00110483	-0.0355164	-0.0158608	0.0388765	0.152441
HLA-C	Micro-M8	brown	0.157905	-0.0927551	0.0709339	-0.0684644	0.0673437	-0.103481	0.00351626	0.0625331	0.27038	0.192724
HLA-B	Micro-M8	brown	0.207547	-0.102057	0.0871188	-0.0963815	0.125845	-0.129164	0.0167718	0.0657923	0.321569	0.206392
LST1	Micro-M2	turquoise	0.160529	-0.013037	0.162609	0.0549759	0.0107988	-0.0613134	-0.0095854	0.000553434	0.153203	0.173901
AIF1	Micro-M8	brown	0.197364	-0.0641779	0.118997	-0.0333703	0.0845641	-0.104126	-0.010994	0.0298085	0.437642	0.221337
PRRC2A	grey	grey	0.0722201	0.0407923	0.0470434	0.0310792	0.068614	-0.00587589	0.00603374	0.00705279	0.0243209	0.0276806
HSPA1A	Micro-M8	brown	0.229895	-0.225144	0.102816	-0.150907	0.0740084	-0.215595	-0.0206837	0.107828	0.398485	0.292065
HSPA1B	Micro-M8	brown	0.155066	-0.171296	0.0894295	-0.0777592	-0.00455608	-0.158778	-0.0267072	0.082631	0.319486	0.274382
ATF6B	grey	grey	0.0474819	0.040986	0.0363701	0.0311305	0.0390322	0.0152905	0.0100829	0.0247786	0.0186014	0.00247288
PBX2	grey	grey	0.0469924	0.0171945	0.0440214	0.032302	0.0163956	-0.000267233	0.0131927	0.00509526	0.0257508	0.0399497
HLA-DRA	Micro-M8	brown	0.262346	-0.158206	0.131885	-0.119779	0.110351	-0.181564	-0.00328429	0.0998569	0.484211	0.325223
HLA-DRB5	Micro-M8	brown	0.146768	-0.0669643	0.107814	-0.0141112	0.0302996	-0.0920889	0.0151435	0.025273	0.236891	0.218282
HLA-DRB1	Micro-M8	brown	0.185072	-0.088621	0.115975	-0.0422864	0.0693493	-0.128023	0.0163912	0.0315883	0.305552	0.258493
HLA-DQA1	grey	grey	0.074813	-0.0263784	0.0486089	-0.0097589	0.0303688	-0.0342926	0.0168738	0.0133284	0.103433	0.079895
HLA-DQB1	grey	grey	0.0933151	-0.0556392	0.0426087	-0.040513	0.0499719	-0.0571969	0.0199602	0.0235248	0.152039	0.107842
HLA-DMB	grey	grey	0.155707	-0.0116827	0.142166	0.0514272	0.0301033	-0.0623642	0.0474178	0.0144791	0.137597	0.160851
HLA-DMA	Micro-M9	magenta	0.174051	-0.0906348	0.153841	0.0199153	-0.0292826	-0.102466	0.0140003	0.00963231	0.200872	0.356625
BRD2	grey	grey	0.0850337	0.0352297	0.0525942	0.0222346	0.0741995	-0.016605	0.0184913	0.00215072	0.0326775	0.0366492
HLA-DPA1	Micro-M8	brown	0.215317	-0.129746	0.127522	-0.0775616	0.0627954	-0.14001	-0.0111252	0.063837	0.383254	0.281261
HLA-DPB1	grey	grey	0.100643	0.00450195	0.0535181	-0.000113412	0.0771883	-0.0564881	0.0260649	-0.00352686	0.187062	0.097777
RPS18	Micro-M8	brown	0.152561	-0.116005	0.0731612	-0.0666424	0.0203677	-0.0882414	0.00234679	0.0883617	0.472127	0.260991
RGL2	grey	grey	0.130936	-0.0105143	0.122598	0.0458551	0.0187412	-0.0421908	0.0327739	0.00654085	0.0885807	0.128017
TAPBP	grey	grey	0.144954	-0.0132905	0.0748351	-0.0172748	0.104089	-0.0435742	0.0225301	0.0296702	0.104777	0.0828926
LEMD2	grey	grey	0.0682471	0.0279526	0.0468917	0.0261508	0.0505694	-0.00876448	0.0250887	0.00930275	0.0270668	0.0256017
NUDT3	Micro-M9	magenta	0.378	-0.129322	0.368193	0.083143	-0.0297979	-0.188784	-0.017003	0.0509906	0.312798	0.62028
UHRF1BP1	grey	grey	0.125904	0.0344296	0.104643	0.0483009	0.0708994	-0.00829083	0.0646124	0.000358228	0.0333921	0.0460177
TAF11	grey	grey	0.0907495	0.0174921	0.0691674	0.0218188	0.0547063	-0.0239275	0.00798824	0.0102662	0.0472675	0.0655608
ANKS1A	Micro-M4	blue	0.133924	0.136923	0.0889192	0.080792	0.219257	-0.0235597	0.0654278	-0.0508871	-0.00753163	-0.00848852
ZNF76	grey	grey	0.0750221	0.0297885	0.0798361	0.0551299	0.0167077	-0.000256381	0.0274257	0.00453037	0.0221254	0.0480561
DEF6	grey	grey	0.126501	0.0684112	0.117082	0.0781545	0.0755548	-0.0403918	-0.0108886	-0.0243102	0.0460758	0.0683461
PPARD	Micro-M4	blue	0.0914019	0.155173	-0.0281749	0.00562464	0.339612	-0.0614161	-0.0225148	-0.0412455	0.0153084	-0.0475728
RPL10A	Micro-M8	brown	0.149415	-0.0849132	0.0629294	-0.0589309	0.0480218	-0.0777844	-0.00475794	0.0846043	0.388852	0.206659
FKBP5	Micro-M4	blue	-0.0104351	0.215247	-0.19045	-0.0969916	0.379853	-0.0882729	-0.0445025	0.00784969	-0.0052151	-0.161851
SRPK1	grey	grey	0.0879106	0.0065213	0.0549043	0.00994541	0.0504212	0.00171855	0.0294348	0.0325521	0.0386451	0.0360455
MAPK14	grey	grey	0.13279	0.0490146	0.0922095	0.0396647	0.100981	-0.00366125	0.0613273	0.000102069	0.0295267	0.0312551
KCTD20	Micro-M4	blue	0.0860965	0.0330576	0.0452517	0.0163602	0.100561	-0.00954019	0.0362453	-0.0142073	0.0225615	0.019265
STK38	grey	grey	0.103308	0.0201681	0.068086	0.0224694	0.0764481	-0.00856895	0.0471739	0.00562444	0.0371218	0.0398011
SRSF3	grey	grey	0.16026	-0.0321129	0.089382	-0.0235271	0.0961841	-0.0579684	0.018069	0.0407855	0.154749	0.131456
CDKN1A	Micro-M4	blue	0.0269045	-0.0183463	-0.057368	-0.0746621	0.157117	-0.0594148	-0.0182848	0.0181442	0.0711958	-0.0209263
C6orf89	grey	grey	0.114205	0.0154426	0.0987539	0.037093	0.0392932	-0.00848436	0.020678	0.0207755	0.0474276	0.0706919
MTCH1	grey	grey	0.122353	-0.0184732	0.0425092	-0.0306507	0.0995806	-0.0446927	0.0031565	0.066687	0.117175	0.104637
FGD2	grey	grey	0.153678	0.111203	0.163281	0.13683	0.0805932	-0.0495349	0.0149358	-0.0564358	0.0329596	0.0762025
PIM1	Micro-M4	blue	0.111171	0.00851578	-0.0241454	-0.0925419	0.225058	-0.0700754	-0.019027	0.0042505	0.103298	-0.00521135
TBC1D22B	grey	grey	0.0771385	0.0287612	0.0614373	0.0345197	0.0519211	-0.000996953	0.0304994	-0.000677581	0.0119786	0.0198391
CMTR1	grey	grey	0.055689	0.0293734	0.0517674	0.0349831	0.0240183	0.00489299	0.0324982	-0.000180652	0.00766258	0.0161794
ZFAND3	Micro-M4	blue	0.199523	0.0913858	0.124565	0.0528834	0.221593	-0.0493504	0.0677782	-0.0310241	0.0489526	0.0545373
BTBD9	grey	grey	0.127922	0.0740476	0.10209	0.0623013	0.102406	0.0204566	0.0505219	0.0201995	0.00554912	0.0202952
OARD1	grey	grey	0.0636725	0.0144965	0.0621143	0.0296314	0.0170248	-0.00650909	0.0226815	0.00715745	0.0305443	0.0451857
NFYA	grey	grey	0.0721526	0.0128893	0.0429446	0.00811887	0.0626728	-0.0179554	0.0199429	-0.00103846	0.0264885	0.0273832
TREM2	Micro-M8	brown	0.168853	-0.0649048	0.11719	-0.0207953	0.0451025	-0.0991238	-0.0116292	0.0334419	0.253279	0.209649
TFEB	grey	grey	0.0924382	0.0820193	0.0982451	0.0951332	0.0526999	-0.00103858	0.0138123	-0.024307	0.00639883	0.0232827
CCND3	Micro-M1	green	0.00477282	0.21444	0.0705494	0.145254	0.012718	0.0111736	0.00331357	-0.0154824	-0.0561756	-0.0496258
TAF8	grey	grey	0.0544274	0.0318088	0.0544479	0.0419178	0.0229662	0.00893173	0.0125217	-0.00797249	0.00576909	0.0196627
TRERF1	grey	grey	0.0543826	0.0645732	0.0684692	0.0653071	0.0358286	0.0160175	-0.00279796	-0.0141273	-0.0135283	-0.0242064
UBR2	grey	grey	0.176002	0.0203517	0.141842	0.048359	0.0886974	-0.0172527	0.0621957	0.0220897	0.0714313	0.0932181
[truncated: 3,581 more rows]

## Sheet: 7b
gene_name	module	color	kME_grey	kME_Astro-M1	kME_Astro-M2	kME_Astro-M3	kME_Astro-M4	kME_Astro-M5	kME_Astro-M6	kME_Astro-M7	kME_Astro-M8	kME_Astro-M9	kME_Astro-M10	kME_Astro-M11	kME_Astro-M12
NOC2L	grey	grey	0.0438289	0.0491963	0.00989325	0.00440805	0.0344222	0.032523	0.0307038	0.00998208	0.0142904	0.0190873	0.00206366	0.0157325	0.0239593
HES4	Astro-M1	red	0.156156	0.346402	-0.125066	-0.13614	0.332162	0.057435	0.155897	-0.0337742	0.0587248	0.154514	-0.0506594	0.0309924	-0.0319424
C1orf159	grey	grey	0.0587187	-0.0425288	0.103705	0.0813134	-0.0117284	-0.0538132	-0.0106457	0.0387367	-0.0138292	0.0241842	0.0361034	0.0526284	-0.000236839
SDF4	grey	grey	0.0621187	0.105903	-0.013618	-0.032229	0.0808425	0.0678369	0.0418746	-0.0143262	0.0233702	0.0539079	-0.00643755	0.0313856	0.0258857
UBE2J2	grey	grey	0.0642004	0.0335265	0.0541468	0.0260214	0.035819	-0.00458613	0.00809739	0.00389959	0.0138671	0.0387654	0.024755	0.0480183	-0.00411223
SCNN1D	grey	grey	0.0265829	0.0623009	-0.0158943	-0.0224619	0.0613603	0.0240541	0.0316641	-0.00503971	-0.000895214	0.0271732	-0.0226129	0.00677211	0.0153458
ACAP3	grey	grey	0.0100329	0.068893	-0.0198688	0.0274213	0.0598073	0.046919	0.083122	0.0665144	0.0110293	-0.0392378	-0.0303207	-0.0493913	0.0690746
DVL1	grey	grey	0.0608066	0.107877	-0.024282	-0.0337771	0.100348	0.0456972	0.0613409	0.000328982	0.0213903	0.0474706	-0.00349282	0.020379	0.0135345
MXRA8	grey	grey	0.069051	0.115963	-0.0361262	0.000593731	0.111471	0.021623	0.0909147	0.0507696	0.00546831	0.0287985	-0.00451872	-0.00699332	-0.00894184
AURKAIP1	grey	grey	0.0311805	0.161822	-0.0739211	-0.0521286	0.102667	0.0933498	0.0840861	0.00186525	0.0346927	0.00817583	-0.0349077	-0.0295279	0.0158927
CCNL2	grey	grey	0.144393	0.129565	0.0479046	0.0393222	0.130959	-0.00266535	0.0945245	0.0583364	0.0209348	0.077454	0.0348075	0.0645056	-0.0133757
MRPL20	grey	grey	0.0543086	0.113295	0.00295861	0.0233529	0.0609864	0.0443541	0.0832228	0.050782	0.0350641	-0.00206017	0.0137615	-0.00691536	0.00714682
VWA1	grey	grey	0.0694879	0.127887	-0.0525613	-0.0752189	0.0579907	0.112446	0.0447843	-0.0417622	0.0486855	0.069183	0.0410928	0.0329509	0.0280424
ATAD3B	grey	grey	0.0303381	0.036703	0.02617	0.014564	0.0356901	0.00679387	0.0266652	0.0134634	0.00776585	0.0129133	0.00716062	0.0156474	0.00883394
ATAD3A	grey	grey	0.029808	0.0347295	0.0153407	0.0010617	0.0289999	0.0142234	0.0167955	-0.00110531	0.00533179	0.0186504	0.00419682	0.0186398	0.00896818
SSU72	grey	grey	0.0521606	0.0817727	-0.00475173	-0.00597968	0.0462198	0.0593805	0.0437263	0.0081378	0.0313119	0.0251975	0.00940881	0.0130645	0.0275641
MIB2	grey	grey	0.0123394	0.0651146	-0.000409319	-0.00804871	0.0567089	0.0359435	0.0341663	-1.6844e-05	0.00240658	0.00547944	-0.0273058	-0.00389403	0.0249712
CDK11B	grey	grey	0.0337333	-0.029241	0.0779281	0.0508727	-0.0388551	-0.0210795	-0.0198652	0.0107429	0.0217777	0.00867895	0.0441311	0.0399879	-0.00194933
SLC35E2B	grey	grey	0.0640578	-0.00804679	0.0740776	0.0489721	-0.0182522	-0.0106168	-0.00299458	0.0156252	0.00644812	0.0374149	0.0355544	0.0537086	0.00119479
CDK11A	grey	grey	0.0600843	0.0666124	0.0303192	0.0146482	0.103532	-0.0179252	0.0246962	0.011246	-0.00650844	0.0360751	-0.0255193	0.0314074	-0.00673775
NADK	grey	grey	0.0263998	-0.0373792	0.0802493	0.0299557	-0.0768051	0.0125427	-0.0321769	-0.02541	0.0331883	0.0248594	0.052445	0.0561397	0.00158839
GNB1	Astro-M2	blue	0.107578	-0.0605441	0.185095	0.121861	-0.0478162	-0.022275	-0.0237451	0.0458869	0.0352761	0.0390776	0.114466	0.0996822	0.0161461
FAAP20	grey	grey	0.0544081	0.091938	-0.0103601	-0.0215789	0.0748513	0.0357412	0.0515739	0.000471242	0.0183516	0.0446962	-0.0122307	0.019968	0.0048802
SKI	Astro-M3	magenta	0.0117723	-0.135999	0.179881	0.244843	-0.131659	-0.0771847	-0.0419657	0.0946751	0.0159973	-0.0836902	0.0888836	0.0158819	-0.0108648
MORN1	grey	grey	0.0305644	-0.0217853	0.0804048	0.0667278	-0.00875847	-0.0372215	-0.0182203	0.0149321	-0.0194389	0.004848	0.0112796	0.0342616	-0.00360106
RER1	grey	grey	0.08861	0.124886	-0.00783221	-0.0202241	0.106669	0.0452993	0.0508839	0.00128782	0.0194756	0.0606348	-0.00238193	0.0343267	0.00830445
HES5	Astro-M4	black	0.146123	0.254138	-0.0670253	-0.13727	0.299907	-0.00519362	0.01526	-0.12305	-0.0287284	0.200057	-0.10097	0.109892	-0.0367209
PRDM16	Astro-M2	blue	0.12859	-0.157334	0.387435	0.0715995	-0.0910288	-0.160327	-0.212691	-0.178444	-0.00195959	0.23025	0.122118	0.338655	-0.107319
WRAP73	grey	grey	0.0673105	0.069792	0.0134168	-0.00222406	0.0790682	-0.000725546	0.0200633	-0.00255271	-0.000175714	0.0504214	-0.00570514	0.0376863	-0.0062826
LRRC47	grey	grey	0.0563497	0.0589745	0.0082859	0.000286163	0.0514345	0.0291708	0.0311126	0.00765417	0.0130357	0.0383808	0.00105028	0.0263438	0.0166439
CEP104	grey	grey	0.0939232	-0.000298957	0.0997055	0.0628133	0.0298771	-0.0355736	-0.00295004	0.0242753	-0.011232	0.057232	0.0356188	0.0790716	-0.0031938
NPHP4	grey	grey	0.073379	-0.0240742	0.101244	0.0987743	0.0032956	-0.0496848	0.00217794	0.0590164	0.0118531	0.0190759	0.0611131	0.0514219	-0.000327559
KCNAB2	grey	grey	0.0151359	-0.00699	0.0314412	0.0197092	-0.0217485	0.0695527	-0.000720723	0.00682375	0.0301274	-0.00559216	0.0147621	0.00739819	0.0811613
ACOT7	grey	grey	0.0258569	-0.0148024	0.0633656	0.0259103	-0.0274819	0.0340787	-0.019384	-0.0146349	0.0308367	0.0186426	0.0405203	0.0458472	0.0384943
NOL9	grey	grey	0.0736175	0.0016679	0.0742731	0.0389929	0.0171358	-0.0197351	-0.016321	0.00112185	-0.00964017	0.0521112	0.025669	0.0675384	0.00288422
ZBTB48	grey	grey	0.0475524	0.0430416	0.0381248	0.0177889	0.0519102	-0.0117142	0.0073855	0.000487915	-0.00948577	0.0329804	-0.010851	0.0352372	-0.00390258
KLHL21	grey	grey	0.0714841	0.0644973	0.0438113	0.0149452	0.0365321	0.0303545	0.0487023	0.0101728	0.0651416	0.0550753	0.0353311	0.0522821	-0.00748147
DNAJC11	grey	grey	0.0833873	-0.0161302	0.114701	0.0567991	0.00231061	-0.0371269	-0.0256586	0.0027493	-0.000740014	0.055297	0.0476424	0.0888846	-0.0039932
CAMTA1	Astro-M2	blue	0.166913	-0.0736078	0.284964	0.160402	-0.0115749	-0.146373	-0.0315635	0.0445363	0.032897	0.137486	0.140594	0.196472	-0.0735585
VAMP3	grey	grey	0.0852939	0.0741859	0.015955	-0.0063931	0.0563241	0.0231332	0.0329729	0.0024988	0.0191254	0.0640174	0.0290557	0.0512575	0.00123827
PER3	grey	grey	0.1815	0.00170748	0.2074	0.0804294	0.0713289	-0.124052	-0.0482949	-0.016627	-0.0145342	0.180124	0.0352171	0.201482	-0.066612
PARK7	Astro-M5	pink	0.055794	0.178752	-0.0462997	-0.0168329	0.0784833	0.130388	0.130484	0.0472697	0.0586763	0.00235233	0.00169572	-0.0266751	0.0218683
ERRFI1	grey	grey	0.100762	0.0325269	0.0727371	-0.0178146	0.0252232	0.00999934	0.002085	-0.0410624	0.0854418	0.11304	0.0950229	0.118215	-0.0199372
RERE	Astro-M2	blue	0.224375	-0.0445826	0.282135	0.17775	0.0293543	-0.130208	-0.0293882	0.0585994	0.00809652	0.15984	0.116208	0.215858	-0.027155
ENO1	Astro-M5	pink	0.118585	0.22072	-0.0349141	-0.0405115	0.122078	0.173845	0.134902	0.0266469	0.117426	0.0791422	0.0642982	0.0347052	0.00808579
H6PD	grey	grey	0.0901707	-0.0111732	0.101817	0.0553922	0.000353234	-0.0348682	-0.0109543	0.0136837	0.00862299	0.0603723	0.0819572	0.0922508	-0.0173733
SLC25A33	Astro-M2	blue	0.0721298	-0.0541685	0.21448	0.15081	0.00371021	-0.127727	-0.0682661	0.0173335	0.0015931	0.0614855	-0.00778559	0.113716	-0.061906
CLSTN1	grey	grey	0.115576	0.089948	0.0488079	-0.0149973	0.0348315	0.125257	0.0328422	-0.026398	0.0797874	0.10158	0.0798802	0.0985988	0.045376
CTNNBIP1	Astro-M2	blue	0.0762545	-0.0487202	0.184954	0.0803238	-0.0137887	-0.0782341	-0.0699381	-0.0306405	-0.0354941	0.0760643	0.00913072	0.125662	-0.0278229
LZIC	grey	grey	0.0776166	0.0495614	0.0302778	0.0110205	0.046324	0.01157	0.0294739	0.0153356	0.0119296	0.0496948	0.0287396	0.0453467	0.00167318
NMNAT1	grey	grey	0.0188142	-0.0492357	0.0840338	0.0516924	-0.0449777	-0.0246779	-0.0319566	0.00204355	-0.00251459	0.0101095	0.0205046	0.0395708	-0.00479247
UBE4B	Astro-M2	blue	0.134129	-0.0591761	0.201828	0.141334	-0.0152418	-0.0758269	-0.0157539	0.0622459	-0.0131455	0.0694845	0.0761355	0.120542	0.00591925
KIF1B	grey	grey	0.251249	0.0409624	0.225312	0.152381	0.14735	-0.139922	0.0257153	0.0720957	-0.0485592	0.203307	0.025586	0.206889	-0.0551175
PGD	grey	grey	0.0715441	0.00674582	0.0642333	0.0214138	-8.5446e-06	0.00475544	0.00299364	0.00138395	0.0321761	0.0474361	0.0733938	0.0662279	-0.00312625
DFFA	grey	grey	0.0495142	-0.00445795	0.0568055	0.0340943	-0.0054482	0.00426999	0.00391974	0.0146119	0.00808897	0.0261533	0.0405438	0.0430583	0.000588219
PEX14	grey	grey	0.122778	-0.0168648	0.127452	0.0729857	0.00330569	-0.0437063	-0.0141939	0.0199452	0.0056871	0.0858681	0.0814316	0.114249	-0.012053
SRM	grey	grey	0.0590113	0.0741495	-0.0033558	-0.00523427	0.0584542	0.0435481	0.0405788	0.010503	0.0184004	0.0291311	0.0134536	0.0189619	0.0194289
EXOSC10	grey	grey	0.104121	-0.0148499	0.134576	0.0853125	0.0159602	-0.0668665	-0.0219831	0.0140303	-0.0170334	0.0588644	0.0821952	0.102402	-0.0203089
MTOR	grey	grey	0.124783	-0.0186225	0.142459	0.0834359	0.0286361	-0.0641578	-0.0224233	0.0226271	-0.00935208	0.0900105	0.0516386	0.118097	-0.0156179
UBIAD1	grey	grey	0.0575418	0.0197311	0.0498519	0.0149696	0.0222201	-0.00963596	-0.00685023	-0.0092309	-0.00269275	0.0468677	0.013671	0.0539613	-0.00855412
FBXO2	Astro-M6	tan	0.0631401	0.269519	-0.10266	0.0259638	0.168814	0.125983	0.307454	0.143503	0.070566	-0.0489221	-0.0470797	-0.106956	0.00558016
FBXO44	grey	grey	0.0835116	0.165487	-0.0588795	-0.0489369	0.148219	0.0798282	0.0936686	0.0114452	0.0206183	0.0574635	-0.0321031	0.00428895	0.0461511
AGTRAP	grey	grey	0.0506124	0.0635774	0.00997749	0.0231927	0.0378874	0.0215718	0.0373056	0.0232846	0.0057661	0.0173656	0.0163897	0.0133627	-0.00739339
MTHFR	grey	grey	0.0361294	-0.0310805	0.0747422	0.0538782	-0.0211138	-0.0257281	-0.0141052	0.0194474	0.00375452	0.00737721	0.0248967	0.0339059	0.00525352
CLCN6	grey	grey	0.107799	0.0686784	0.0409615	0.034666	0.0819435	0.00831918	0.0552301	0.0431524	0.0227516	0.0621569	0.035553	0.0530685	-0.00547026
KIAA2013	grey	grey	0.0597949	0.0818129	0.00315972	0.00809616	0.0629002	0.0280946	0.0615667	0.0337804	0.0179295	0.0244048	-0.000669888	0.0114222	0.00772477
PLOD1	grey	grey	0.0215496	0.0164755	0.0242382	0.0274718	-0.015371	0.0347313	0.0336673	0.0253551	0.0303823	-0.00345165	0.0220163	0.00472709	0.00564416
MFN2	grey	grey	0.0594848	0.00662926	0.0777565	0.0279728	0.0120527	-0.0103479	-0.0160389	-0.0100142	0.0107036	0.0464625	0.0345117	0.0671511	-0.0026559
MIIP	grey	grey	0.0415118	0.0726663	-0.00580853	0.0138777	0.0646547	0.00642404	0.0543942	0.0308423	0.00593729	0.00350473	0.0116069	-0.002633	-0.00931746
VPS13D	grey	grey	0.180515	-0.0189453	0.17389	0.102898	0.0178184	-0.049915	0.00782987	0.0543897	0.0429595	0.115307	0.144842	0.157062	-0.00648891
DHRS3	Astro-M3	magenta	0.0133305	-0.0591601	0.128701	0.209182	-0.0682713	-0.0559467	0.0171549	0.106695	-0.00900975	-0.0651485	0.021729	-0.00611875	-0.0164533
PRDM2	grey	grey	0.144371	0.0280579	0.0799803	0.0451304	0.0505593	-0.00467906	0.0198151	0.0314075	0.0350799	0.0912548	0.066579	0.0934497	0.0270105
KAZN	Astro-M7	turquoise	-0.0993566	-0.116598	0.0484883	0.316009	-0.0969544	-0.0444373	0.174687	0.396636	0.0466584	-0.329787	0.0559822	-0.237056	0.109438
TMEM51-AS1	grey	grey	0.0372705	-0.0248237	0.0965532	0.0558656	-0.00524754	-0.0556491	-0.0193397	0.00531452	-0.0154547	0.0227855	0.015338	0.0542327	-0.029851
TMEM51	grey	grey	0.0996164	0.0117584	0.0929172	0.0315693	0.0472713	-0.0317577	-0.00226911	-0.00185909	0.00433101	0.0826558	0.0357025	0.0938694	-0.0236598
CASP9	grey	grey	0.0461168	0.00470795	0.0780903	0.0561691	0.00340592	-0.0244661	0.0131588	0.0235871	0.0573391	0.0271433	0.0372254	0.0456081	-0.0199458
DNAJC16	grey	grey	0.107787	0.0224915	0.0693437	0.0431285	0.0286473	-0.00605702	0.0208894	0.02822	0.0152228	0.0673487	0.0624857	0.0738227	0.00276591
DDI2	grey	grey	0.0676355	-0.0574462	0.106051	0.0676997	-0.0659642	-0.0237215	-0.0281002	0.0167436	0.0133742	0.0321805	0.0791462	0.0711168	0.00350814
PLEKHM2	grey	grey	0.068935	-0.00618587	0.101191	0.0448449	0.00712058	-0.0217107	-0.0194966	-0.00324219	0.0261051	0.0502668	0.0704321	0.084979	-0.0144713
SPEN	Astro-M2	blue	0.133252	-0.0347736	0.195001	0.0997388	0.00816272	-0.0833	-0.0377328	0.00644709	-0.00496423	0.0984262	0.0598599	0.146676	-0.0297163
ZBTB17	grey	grey	0.0423306	0.0288985	0.0278353	0.0106665	0.0233898	0.00952864	0.0130037	0.00469859	0.0103213	0.0257125	0.01329	0.0282564	0.00661368
FBXO42	Astro-M2	blue	0.113202	-0.0599997	0.182065	0.114263	-0.0407003	-0.0537658	-0.0188616	0.0416429	0.00732187	0.0631605	0.0944354	0.11276	-0.00734881
SZRD1	grey	grey	0.0655807	-0.00331858	0.071647	0.0240833	-0.00113711	-0.00615498	-0.0165607	-0.012397	0.00231545	0.0568691	0.0338847	0.0722128	-0.000638244
NECAP2	grey	grey	0.0723922	0.0558292	0.0282687	0.0226392	0.0480776	0.00600787	0.0364235	0.0234692	0.021502	0.0369576	0.0234258	0.0356275	-0.0016569
NBPF1	grey	grey	0.114347	-0.0674227	0.135772	0.0880428	-0.111986	-0.014338	-0.0130346	0.0386591	0.0313984	0.0672192	0.138055	0.107488	-0.0121003
CROCC	grey	grey	0.0306126	-0.0111541	0.0781929	0.0779501	-0.0273332	-0.00529577	0.028046	0.0449056	0.0339197	-0.00433798	0.0091603	0.0178108	0.0111856
ATP13A2	grey	grey	0.0520605	0.0533378	0.0168319	0.00304961	0.0284573	0.0603071	0.0391908	0.0106106	0.0292596	0.0241998	0.018626	0.0216633	0.0417067
SDHB	grey	grey	0.0853379	0.0268303	0.0826375	0.0348509	0.0414199	-0.0232415	-0.00230262	0.00317599	0.00978306	0.0602355	0.0341432	0.0761205	-0.0097584
PADI2	grey	grey	0.0151137	-0.0767985	0.147679	0.145175	-0.0832268	-0.0575357	-0.0113389	0.085002	0.0685638	-0.0535522	0.118934	0.0317829	-0.0299823
RCC2	grey	grey	0.0701522	0.035163	0.0442871	0.0250176	0.0416663	-0.00959853	0.0246616	0.0208736	0.0062391	0.035063	0.00442288	0.034868	-0.00118286
ARHGEF10L	grey	grey	0.0653241	-0.0430939	0.178362	0.12489	-0.0211636	-0.0785434	0.0185191	0.070234	0.0678001	0.0183363	0.111519	0.0840421	-0.0565662
IFFO2	Astro-M8	greenyellow	-0.0111296	-0.0216544	0.0483954	0.0660823	-0.024594	-0.010046	0.0458888	0.0704213	0.184523	-0.0444632	0.105565	-0.00720956	-0.0119969
UBR4	grey	grey	0.139458	0.021263	0.14646	0.0723578	0.066644	-0.0531239	-5.62338e-05	0.013536	0.0123841	0.110722	0.0635773	0.135002	-0.0251583
EMC1	grey	grey	0.0806612	0.0488034	0.0324366	0.00936665	0.0413388	0.0119486	0.0217184	0.00534828	0.0192892	0.0596738	0.0262539	0.0512484	0.00679405
MRTO4	grey	grey	0.0569392	0.0363133	0.0295966	0.015761	0.0451362	-0.00249819	0.0159691	0.0096367	0.00201754	0.0411728	0.00113347	0.037556	0.000547298
AKR7A2	grey	grey	0.0503857	0.1208	-0.0315123	0.00561902	0.0826319	0.0599467	0.105754	0.05631	0.0345575	0.0040495	-0.00622532	-0.0228583	-0.00172566
CAPZB	Astro-M2	blue	0.0934388	-0.0531791	0.194821	0.122429	-0.0474263	-0.0446598	-0.028015	0.0335566	0.0215615	0.0268477	0.0917005	0.0985463	-0.00475482
NBL1	grey	grey	0.038875	0.12839	-0.0689881	-0.0800625	0.0937334	0.11348	0.0512674	-0.0303502	0.0362439	0.0523737	-0.0275249	0.00227216	0.0414915
TMCO4	grey	grey	0.0614491	-0.0328187	0.0972585	0.0704969	-0.0119051	-0.046843	-0.0151888	0.0218252	-0.00722068	0.0310052	0.0416384	0.0610261	-0.0191225
OTUD3	grey	grey	0.0912372	0.0216292	0.0592032	0.026797	0.0291423	-0.00945055	0.00701157	0.00906766	0.00949877	0.0634324	0.0502777	0.0718519	0.00755071
PLA2G5	Astro-M9	brown	0.0802928	0.0273938	0.09158	-0.0178464	0.0562726	-0.0328692	-0.0701829	-0.0831396	-0.0132866	0.131482	6.36629e-05	0.131702	-0.0347298
CAMK2N1	Astro-M5	pink	0.0489108	0.147519	-0.105101	-0.0987699	0.0887688	0.233468	0.0854884	-0.0152646	0.0736089	0.0457262	-0.00499355	-0.0109191	0.123149
MUL1	grey	grey	0.0722003	0.0797007	0.00303376	-0.0288094	0.062384	0.0421124	0.0155684	-0.0242974	0.018532	0.0713239	0.0155104	0.0548337	0.00464048
PINK1	grey	grey	0.0498782	0.0413652	0.0355342	0.00761121	0.0196583	0.0440657	0.0125937	-0.00704669	0.0375409	0.0373698	0.0304854	0.0432533	0.0175532
DDOST	grey	grey	0.0988055	0.144714	-0.0166741	-0.0298402	0.135277	0.0411022	0.0459875	-0.00559927	0.00743254	0.0718362	-0.00503432	0.0439177	0.000676099
HP1BP3	grey	grey	0.217353	0.123484	0.0603206	0.00960039	0.129672	0.0217869	0.0690474	0.0250947	0.0253169	0.158644	0.0666021	0.130939	0.0056136
EIF4G3	grey	grey	0.249577	-0.00807988	0.21156	0.117489	0.0631063	-0.0886296	-0.0148046	0.0402604	-0.0125578	0.187326	0.0953545	0.209941	0.00572055
ECE1	Astro-M3	magenta	0.00967682	-0.0591421	0.124695	0.220666	-0.0792635	-0.0238834	0.0229227	0.129067	0.028353	-0.0768075	0.0815419	-0.00503866	-0.0181655
NBPF3	grey	grey	0.118716	0.045567	0.0525653	0.0277117	0.0734399	-0.0296573	0.0309312	0.0212585	-0.00982957	0.0932445	0.022811	0.0813477	-0.0164486
RAP1GAP	grey	grey	0.0291454	0.036489	-0.00632514	0.000888712	0.0266513	0.0859025	0.0276867	0.0156536	0.0282987	0.00160761	-8.93638e-05	-0.00487654	0.120335
USP48	grey	grey	0.140609	-0.0134504	0.128243	0.0862667	0.016159	-0.0454439	-0.000327235	0.0447033	0.0072619	0.0817516	0.0817328	0.108238	0.00645761
CDC42	grey	grey	0.102252	0.0893411	0.00779104	0.00913982	0.0527811	0.063225	0.0643992	0.0366869	0.0480707	0.04651	0.0480119	0.0326493	0.0422541
ZBTB40	grey	grey	0.087922	0.0234645	0.0550631	0.0314499	0.0341217	-0.00900571	0.0160188	0.021835	0.00687937	0.0585524	0.0256975	0.0590783	-0.000924917
EPHB2	grey	grey	0.0429152	-0.044929	0.103919	0.0472697	-0.0352365	-0.015013	-0.0508017	-0.0224893	0.00288882	0.0257957	0.0243049	0.0646213	0.0281972
KDM1A	grey	grey	0.142519	0.0395394	0.0824923	0.0299472	0.061666	-0.0209105	0.00718116	0.00555294	0.00571775	0.113999	0.0509367	0.112485	0.00245461
LUZP1	grey	grey	0.149508	-0.0360663	0.17583	0.0640961	0.0211988	-0.0756912	-0.0663905	-0.03158	0.0136971	0.143027	0.0703064	0.180199	-0.0335425
LINC01355	grey	grey	0.107297	0.0937459	-0.0118077	-0.00680479	0.110837	0.00755006	0.064797	0.0326862	0.0122702	0.0691243	0.0199519	0.0363243	0.00294667
HNRNPR	grey	grey	0.140046	0.0495789	0.0477984	0.0304911	0.0570783	0.00717237	0.0429371	0.0433675	0.0398388	0.0828099	0.0884626	0.076226	0.0183657
ZNF436-AS1	grey	grey	0.0749345	0.123265	-0.0254054	-0.0345016	0.107758	0.017537	0.039273	-0.0112034	0.00786185	0.0577911	-0.0130275	0.0285465	-0.00608279
TCEA3	grey	grey	0.0360442	-0.0312806	0.0634059	0.0352618	-0.0269563	-0.0171917	-0.00284098	0.0132735	0.01751	0.0206089	0.0505408	0.0416359	-0.00750937
ASAP3	Astro-M2	blue	0.0872221	-0.0734187	0.1787	0.0878411	-0.0758461	-0.0417865	-0.0305061	0.0144585	0.0552446	0.0467331	0.238092	0.132095	-0.0470014
ID3	Astro-M7	turquoise	0.00642973	0.246697	-0.146842	0.161622	0.165746	0.0615995	0.424227	0.377921	0.0775169	-0.236443	-0.0177425	-0.267306	-0.00484249
RPL11	Astro-M1	red	0.137439	0.409176	-0.117558	-0.0414579	0.296404	0.096637	0.250352	0.0990329	0.0344373	0.0291274	-0.0443789	-0.0445055	0.0018488
PITHD1	grey	grey	0.0316446	0.0747526	-0.0241098	-0.018266	0.0351354	0.0879999	0.0472464	0.010419	0.0386452	0.00873977	0.00490703	-0.00667118	0.0455376
HMGCL	grey	grey	0.0691521	0.00291801	0.0858041	0.0508581	0.0146475	-0.0293725	-0.00828297	0.0106435	-0.00852877	0.0443308	0.0299158	0.0674121	-0.0166223
PNRC2	grey	grey	0.0607903	0.0529469	0.0179801	-0.000871818	0.0251145	0.0307408	0.0253508	0.00207904	0.0344224	0.0391204	0.0343839	0.0375706	0.00389365
SRSF10	grey	grey	0.157009	0.120722	0.0353762	0.0102603	0.118682	0.0057744	0.0552257	0.0201383	0.0291643	0.100915	0.0468919	0.0835963	0.00290516
NIPAL3	grey	grey	0.0501475	-0.0221371	0.0791693	0.0585814	-0.0183659	-0.0110308	-0.00657268	0.0221388	-0.00928257	0.0137149	0.00922324	0.0394504	0.0314614
SRRM1	grey	grey	0.143947	0.072397	0.0716692	0.0369543	0.111728	-0.0373931	0.0284501	0.0309516	-0.00414224	0.0877944	0.0347604	0.0886342	-0.00271088
CLIC4	Astro-M10	green	0.0169962	-0.0605097	0.0310418	0.082851	-0.110292	0.0524105	0.099202	0.152414	0.245884	-0.0976125	0.434564	-0.0174723	0.00366032
SYF2	grey	grey	0.061035	0.0941709	-0.0144061	-0.0219632	0.0643936	0.0504606	0.0498077	0.00756452	0.0215001	0.0397874	0.00735034	0.0181366	0.0162174
RSRP1	Astro-M9	brown	0.272099	0.151836	0.123586	-0.0147793	0.200983	-0.0490009	-0.012839	-0.0630496	-0.0310125	0.263521	0.0522458	0.236886	-0.032534
TMEM50A	grey	grey	0.0968143	0.111737	-0.00241572	-0.0179821	0.0803617	0.0524943	0.0505776	0.00601488	0.0188363	0.0650766	0.0210564	0.0423365	0.0224213
MAN1C1	Astro-M7	turquoise	-0.00462874	-0.123105	0.0605179	0.270427	-0.140998	-0.0298506	0.101749	0.322322	0.0776311	-0.227557	0.282194	-0.127706	0.0246004
MTFR1L	grey	grey	0.0952048	0.115546	-0.00438472	-0.0268105	0.122509	0.0263442	0.0488584	-0.000455825	0.00819044	0.0795286	-0.00202509	0.0500681	0.00610724
PAQR7	grey	grey	0.0633909	0.0984967	-0.0273586	-0.0156299	0.131193	0.00142573	0.0473351	0.0178871	-0.014246	0.0375657	-0.026985	0.00966783	0.00346472
STMN1	Astro-M5	pink	0.00333639	0.148795	-0.101976	-0.0734128	0.0919886	0.179587	0.0539339	-0.0157462	0.0366089	-0.0149599	-0.0680297	-0.054674	0.114946
PAFAH2	grey	grey	0.0582233	-0.0239737	0.0914588	0.0537012	-0.0110319	-0.036648	-0.0217756	0.00636464	-0.00568586	0.0407445	0.0388556	0.067014	-0.0174046
UBXN11	grey	grey	0.02773	0.0352948	0.0184838	0.0328527	0.0388571	-0.00439345	0.0258519	0.0280055	-0.00333315	0.00136379	-0.00499546	0.00105654	0.000648981
DHDDS	grey	grey	0.0796776	0.00163559	0.0795734	0.0428879	0.0178058	-0.0258191	-0.00996375	0.00802594	-0.00334631	0.054395	0.0261106	0.0665801	-0.00273492
HMGN2	grey	grey	0.0478225	0.04692	0.0169128	0.0166088	-0.0487202	0.0696771	0.0496277	0.026561	0.0443482	0.016749	0.0517919	0.0136871	0.0221898
ARID1A	Astro-M2	blue	0.129771	-0.0809345	0.241449	0.177391	-0.0463611	-0.0998753	-0.0195422	0.0745845	-0.0123258	0.0570241	0.128295	0.135069	-0.0407479
ZDHHC18	Astro-M8	greenyellow	0.0563986	0.0227075	0.0206277	0.00611319	0.0059174	0.0302495	0.0269399	0.0181234	0.0690013	0.0257228	0.102734	0.0359788	0.0115582
GPN2	grey	grey	0.0442157	-0.00390402	0.0546446	0.0325793	0.0022542	-0.0100851	-0.00526461	0.00702064	0.00157228	0.0230447	0.0289815	0.0387279	0.00384853
NUDC	grey	grey	0.0340933	0.0598193	-0.00269941	0.00303604	0.0164241	0.0744477	0.0599168	0.0238865	0.111177	0.00548451	0.0374366	0.00110862	0.0281135
WDTC1	grey	grey	0.083604	-0.0223145	0.113729	0.0813917	-0.00473499	-0.0397775	-0.0151644	0.024488	-0.0179017	0.0472775	0.0350135	0.0787995	-0.00636531
TMEM222	grey	grey	0.0731013	0.088016	-0.0086767	-0.0243651	0.0754152	0.0536024	0.0398277	-0.00203797	0.013915	0.0588823	0.00591115	0.0356828	0.0248764
WASF2	Astro-M2	blue	0.147053	-0.0505328	0.211306	0.0986935	-0.038284	-0.0636096	-0.0500639	0.00154957	0.0249436	0.0996097	0.16037	0.169518	-0.0381874
AHDC1	Astro-M2	blue	0.0505857	-0.0697597	0.166489	0.111902	-0.0546744	-0.0570893	-0.0206665	0.0404824	0.00511107	0.00475015	0.102153	0.0727747	-0.0186288
FAM76A	grey	grey	0.0761438	0.044531	0.0342858	0.0310489	0.0594953	-0.0184612	0.0222444	0.0264068	-0.00591755	0.0423209	0.00819556	0.0358156	-0.000967177
STX12	grey	grey	0.109358	0.0264369	0.0716422	0.04127	0.025872	0.00869308	0.0236282	0.0290135	0.0430508	0.0610111	0.0845434	0.0755379	0.0143599
PPP1R8	grey	grey	0.0624132	0.0146148	0.0498571	0.0241545	0.0120428	0.0057291	0.00710806	0.00823865	0.00942619	0.0412451	0.0291067	0.0500911	0.00858451
RPA2	grey	grey	0.0467983	0.00917533	0.0483311	0.0439082	0.00557757	0.00255873	0.0120609	0.027539	0.00433734	0.0115578	0.0193134	0.0248721	0.00663825
EYA3	grey	grey	0.164026	0.0319052	0.100109	0.0670672	0.0725676	-0.042022	0.0219511	0.0411417	-0.0145548	0.109427	0.0525115	0.111857	-0.00238405
DNAJC8	grey	grey	0.0698967	0.0778803	0.00580856	0.000918334	0.0555866	0.0401195	0.0462103	0.0191396	0.0245964	0.0389245	0.0164422	0.0251407	0.0204749
PHACTR4	grey	grey	0.175993	0.00601566	0.131364	0.083395	0.0609159	-0.0572818	0.0136238	0.0523122	-0.0122104	0.111937	0.0930995	0.128207	-0.00372066
TRNAU1AP	grey	grey	0.0696705	-0.00810397	0.0886727	0.063129	-0.0106432	-0.0200067	0.0032781	0.0283612	0.0154377	0.0206633	0.0749322	0.0567168	-0.00384512
SNHG12	grey	grey	0.0837851	0.122007	-0.0280698	-0.0196702	0.113151	0.0234276	0.0792348	0.0276977	0.027295	0.04003	0.0215762	0.0151149	-0.00750405
TAF12	grey	grey	0.0553532	0.00583101	0.0593583	0.0278899	0.00441443	-0.0107756	-0.00585153	0.00232142	0.00634156	0.0347444	0.0290836	0.0489117	-0.00577831
GMEB1	grey	grey	0.0395321	-0.0302277	0.0673632	0.0635635	-0.0210605	-0.0227717	-0.00501881	0.0343074	-0.0023537	0.00299879	0.0396414	0.0284569	0.00122319
YTHDF2	grey	grey	0.0905615	0.0303205	0.0475698	0.0244437	0.0341689	0.0110237	0.028375	0.0247966	0.0219758	0.0523621	0.0638707	0.0551676	0.00503217
EPB41	Astro-M2	blue	0.0756983	-0.0947074	0.187018	0.0730802	-0.102874	-0.0460799	-0.0990811	-0.0408613	0.0157726	0.0481706	0.114077	0.128852	-0.00480408
SRSF4	grey	grey	0.147075	0.00534816	0.1333	0.0927332	0.050643	-0.0732124	0.00950479	0.0561875	0.0118218	0.0829184	0.0971821	0.111788	-0.0197125
MECR	grey	grey	0.0777222	-0.00807299	0.100177	0.0530522	0.00791161	-0.0345953	-0.0263076	-0.00297453	-0.00891155	0.0558621	0.0367205	0.083662	-0.0118242
SDC3	grey	grey	0.0689258	0.11584	-0.0216038	-0.0229	0.0885011	0.0915236	0.0939247	0.0282407	0.0489895	0.0597602	0.011701	0.0220449	0.0138989
PUM1	grey	grey	0.187471	-0.0165494	0.18611	0.116941	0.0103782	-0.0553538	-0.00724644	0.0438543	0.00414066	0.119636	0.112979	0.161882	-0.00895228
SNRNP40	grey	grey	0.0899489	0.0169862	0.0685076	0.0394168	0.0294964	-0.0248864	-0.0016522	0.0133337	1.35743e-05	0.0591329	0.0402986	0.0706027	-0.00385953
ZCCHC17	grey	grey	0.123305	0.0287249	0.0915582	0.0390442	0.0520444	-0.0229165	-0.00371701	0.00274406	0.00568813	0.0908464	0.0493012	0.103156	0.0049867
COL16A1	grey	grey	0.119963	0.191776	-0.00438634	0.0117154	0.201719	0.00413232	0.0955465	0.0321187	0.000727635	0.0829816	-0.0544774	0.0353082	-0.0113706
ADGRB2	grey	grey	0.0383611	0.0994787	-0.0326901	-0.0409106	0.075453	0.0975974	0.0513118	-0.00633404	0.0243933	0.0353761	-0.0234349	0.00616612	0.0595324
PTP4A2	grey	grey	0.0498769	-0.0118471	0.045364	0.0391698	-0.0134145	-0.00346684	0.00581249	0.0308302	0.0519515	0.00749428	0.0813001	0.0281236	0.00948804
KHDRBS1	Astro-M7	turquoise	0.092867	0.00541665	0.0768905	0.0602199	0.00541954	0.00803719	0.0348107	0.0598079	0.0565545	0.035702	0.104599	0.0576509	0.00679223
TMEM39B	grey	grey	0.0424565	-0.00116165	0.0410555	0.0302909	0.00435433	-0.00242943	0.00316585	0.0181714	0.00273044	0.0163272	0.0207101	0.0261597	0.0166783
KPNA6	grey	grey	0.0449395	-0.0479476	0.112182	0.0729435	-0.0700565	-0.00963561	-0.016722	0.0210384	0.0288263	0.0143215	0.064411	0.055429	0.00681848
TXLNA	grey	grey	0.0592112	0.0305965	0.0377263	0.00903346	0.0129624	0.0218274	0.0242306	0.00567618	0.0436044	0.0348377	0.061754	0.0442354	0.00380011
HDAC1	grey	grey	0.088302	0.0451631	0.0578718	0.0268783	0.0655357	-0.0217233	0.0257534	0.0178299	0.00171178	0.0645133	0.0251674	0.0655824	-0.0161143
MARCKSL1	Astro-M1	red	0.0859009	0.258639	-0.104368	-0.06284	0.156203	0.141742	0.159966	0.0362957	0.0668577	0.0373932	-0.0226468	-0.0267766	0.0338211
BSDC1	grey	grey	0.0514778	-0.00374103	0.0831147	0.0553305	-0.0072429	0.00273043	0.0125242	0.0325458	0.0253267	0.0145377	0.0373039	0.0406418	0.0120907
ZBTB8OS	grey	grey	0.100609	-0.0306309	0.129752	0.0898955	0.0037802	-0.0518976	-0.00773007	0.0407876	-0.0108419	0.0528623	0.0622429	0.0889661	-0.00639986
RBBP4	grey	grey	0.141561	0.0590932	0.0678296	0.0371487	0.0601132	0.00481635	0.033303	0.0306456	0.0130789	0.0933358	0.0523843	0.0880051	0.0102671
SYNC	grey	grey	0.100506	0.0852317	0.00286383	-0.0114065	0.0632551	0.0266383	0.0362652	0.00281537	0.0160395	0.0772226	0.0336715	0.058974	0.00515817
S100PBP	grey	grey	0.150613	0.0213353	0.0943305	0.0543658	0.0504405	-0.0345929	0.013952	0.0347405	-0.0046847	0.103045	0.0731462	0.106992	-0.00684589
RNF19B	grey	grey	0.0182933	-0.0151963	0.061916	0.0363633	-0.0740074	0.0186965	0.00617162	0.0106464	0.0507597	-0.011326	0.0840878	0.0262122	-0.00469891
AK2	grey	grey	0.080757	0.0242356	0.0569944	0.0369217	0.0280069	-0.0128425	0.0163176	0.0221327	0.014816	0.0432775	0.0514118	0.0545004	-0.00259909
AZIN2	Astro-M7	turquoise	0.0408278	0.0156417	0.0105952	0.0803693	0.020513	0.0174669	0.0935225	0.131433	0.0369507	-0.046911	0.0415872	-0.0407934	0.0360109
ZNF362	grey	grey	0.0794457	-0.0336791	0.127218	0.0792992	-0.0109287	-0.054077	-0.0328328	0.00688482	-0.0254654	0.0513291	0.0265808	0.0884078	-0.011109
PHC2	Astro-M10	green	0.0981247	-0.032259	0.112229	0.0451728	-0.0369364	-0.0028222	-0.0365181	-0.00438457	0.0580904	0.0496796	0.161978	0.104178	0.0170339
SMIM12	grey	grey	0.0941147	0.00061793	0.0809213	0.0508266	-0.00269224	-0.00999755	0.0147721	0.0324683	0.026771	0.044104	0.104785	0.0675306	0.00388195
ZMYM6	Astro-M4	black	0.182123	0.226476	-0.0577273	-0.0582759	0.381594	-0.0358752	0.102365	0.0214953	-0.0319747	0.144866	-0.0559992	0.0672126	-0.0207583
ZMYM1	grey	grey	0.106323	0.00146008	0.0756288	0.0529769	0.0206999	-0.0258916	0.00737404	0.0309786	-0.0102933	0.0685711	0.044661	0.0759157	-0.0021412
SFPQ	Astro-M9	brown	0.29563	0.120778	0.125264	0.0407683	0.206643	-0.0687548	0.0448711	0.0276498	0.00644798	0.251112	0.104133	0.22011	-0.027866
ZMYM4	grey	grey	0.210303	0.0418413	0.111967	0.0712293	0.0667871	-0.0262268	0.0375402	0.0534657	0.0115469	0.145639	0.0925653	0.137678	0.00607288
KIAA0319L	grey	grey	0.206432	0.00284624	0.202562	0.105705	0.0611808	-0.091143	-0.0385996	0.00386364	-0.0288418	0.165965	0.0750263	0.200005	-0.0345408
NCDN	Astro-M5	pink	-0.0151333	0.0847119	-0.108001	-0.0944139	-0.00581678	0.27342	0.0750509	-0.0151159	0.101233	-0.00316946	0.00105956	-0.0507081	0.139325
TFAP2E	grey	grey	0.022316	-0.017627	0.0719018	0.0612726	-0.0148751	-0.0278539	-0.00460608	0.0228702	-0.00471675	-0.00589795	0.00967679	0.0226448	-0.00891068
PSMB2	grey	grey	0.0812266	0.0524791	0.0248815	0.0120138	0.0289422	0.0353326	0.0332604	0.0177226	0.0183808	0.0475496	0.0418985	0.0423653	0.0239418
AGO4	grey	grey	0.15198	0.0211821	0.121834	0.099491	0.0640314	-0.0691022	0.0151128	0.0546924	-0.0295395	0.0799776	0.0353712	0.0970096	-0.0141294
AGO1	grey	grey	0.092374	0.00289951	0.0891448	0.0649323	0.0265508	-0.0370617	0.00637279	0.0352185	-0.00566978	0.0523872	0.0240286	0.064839	-0.00270047
AGO3	Astro-M7	turquoise	0.200609	0.0334528	0.128312	0.112592	0.0840425	-0.053191	0.0735316	0.115042	0.0156026	0.111279	0.0945221	0.11441	-0.0084695
TRAPPC3	grey	grey	0.0477475	0.0536212	0.0113936	0.0237637	0.0447137	0.0169157	0.0437108	0.0359441	0.0123052	0.0116286	0.00411025	0.00617797	0.0127826
MAP7D1	grey	grey	0.0327331	0.0386554	0.0131724	0.0076901	0.00683024	0.0640008	0.0307394	0.0142041	0.0431313	0.00727274	0.0242425	0.0131532	0.038503
THRAP3	grey	grey	0.133092	0.0134482	0.101202	0.064852	0.0368074	-0.0235066	0.00342975	0.0344633	0.0117168	0.0776239	0.0724852	0.0946424	0.00805737
STK40	Astro-M10	green	0.0139046	-0.0437519	0.0767282	0.0592121	-0.0685136	0.0194422	-7.54468e-05	0.0312865	0.120077	-0.0314702	0.180342	0.0267664	-0.00518388
OSCP1	grey	grey	0.0556815	0.0193419	0.040884	0.0314001	0.032601	-0.00985367	0.0137248	0.0208589	-0.00669232	0.0327947	0.0131331	0.0357784	0.00197753
MEAF6	grey	grey	0.133827	0.0987328	0.0238469	0.00443136	0.113611	0.00565388	0.0482216	0.0230062	0.0112799	0.0982095	0.0210959	0.0724292	0.000507107
DNALI1	grey	grey	0.074274	0.0550605	0.0186519	0.0370401	0.06321	-0.0077376	0.0525623	0.0478416	-0.00509947	0.036778	0.0109289	0.0252359	-0.00262877
C1orf122	Astro-M1	red	0.125864	0.259156	-0.0561482	-0.0835117	0.200258	0.0701273	0.0777533	-0.0430083	0.0178735	0.116071	-0.0439028	0.0556296	-0.00362276
MTF1	grey	grey	0.0825482	0.0110658	0.0648003	0.037155	0.0226496	-0.0114375	0.00659183	0.0181233	6.81565e-05	0.051427	0.0340792	0.0619736	0.000448008
INPP5B	Astro-M2	blue	0.103199	-0.0438605	0.181209	0.0991774	-0.0088688	-0.0790473	-0.0495146	0.00427032	-0.00939291	0.0660442	0.0684613	0.122068	-0.0225838
SF3A3	grey	grey	0.0820543	0.0480694	0.0314772	0.02255	0.0519733	0.00311544	0.0407619	0.0350694	0.0139874	0.0428818	0.0296288	0.0386947	0.0022219
RHBDL2	grey	grey	0.0997885	0.0941345	0.01093	-0.00117797	0.0842131	0.0186039	0.0436386	0.0138962	0.0265099	0.0619809	0.0270832	0.0447943	0.0193942
AKIRIN1	grey	grey	0.0924706	0.0438998	0.0493038	0.0157585	0.0273743	0.0299463	0.022307	0.00874365	0.0549612	0.0631753	0.0844942	0.0695249	0.00680964
NDUFS5	Astro-M5	pink	0.0371423	0.154395	-0.0668575	-0.0508949	0.0777914	0.131065	0.0801257	0.00104887	0.0425544	0.017564	-0.0138063	-0.0197062	0.0362054
MACF1	Astro-M2	blue	0.0576847	-0.264082	0.334903	0.106233	-0.178668	-0.16414	-0.205599	-0.0912945	0.0232889	0.114483	0.320961	0.272538	-0.132564
PABPC4	grey	grey	0.0752528	0.0595325	0.0013564	-0.0043802	0.0529307	0.0247688	0.0435714	0.0213063	0.026472	0.0395983	0.0514822	0.0294272	0.00360816
PPIE	grey	grey	0.0665107	0.015848	0.0741351	0.0943562	0.0346868	-0.0417327	0.043867	0.0807807	-0.0113127	0.00715676	0.0125126	0.022766	-0.0108781
TRIT1	grey	grey	0.111295	0.0428369	0.0428286	0.0308398	0.0629565	-0.00814458	0.0333534	0.038623	0.00415322	0.0673077	0.0375851	0.0588415	0.0138806
CAP1	grey	grey	0.0781489	0.0604456	0.018319	0.0166076	0.0401991	0.0417253	0.0485693	0.0332543	0.0342542	0.0296571	0.04017	0.0239887	0.013267
PPT1	grey	grey	0.0773835	0.135115	-0.0343341	-0.0291521	0.074268	0.0944129	0.0721571	0.00981195	0.0384064	0.0438044	0.000787124	0.0112053	0.0291673
RLF	grey	grey	0.143994	0.0153415	0.100791	0.0498395	0.0237178	-0.0123309	0.0287887	0.0404098	0.0522846	0.0928337	0.103986	0.106666	0.0113289
ZMPSTE24	grey	grey	0.0990527	0.0509647	0.0366695	0.0113215	0.0448524	0.0211354	0.0320661	0.0128377	0.00901981	0.0739633	0.0397854	0.0651764	0.00398652
COL9A2	grey	grey	0.081921	0.123787	-0.0264803	-0.0190751	0.152799	-0.00713019	0.0655195	0.0206904	-0.00717464	0.0563672	-0.0383169	0.0210772	0.00453028
SMAP2	grey	grey	0.0618949	-0.0820792	0.126702	0.0874118	-0.0788431	-0.0250547	-0.0650162	0.0124825	0.0191056	-0.0165077	0.0565076	0.0512712	0.0367507
ZNF684	grey	grey	0.110567	0.0577732	0.0413767	0.00408991	0.0758481	-0.0216045	0.00887887	-0.00650006	-0.00213627	0.0945784	0.0197497	0.0808555	-0.0177811
NFYC	grey	grey	0.151767	0.0169127	0.121438	0.0538663	0.0544148	-0.0517205	-0.00308122	0.00968785	-0.0181496	0.127723	0.039503	0.135546	-0.0225067
SCMH1	grey	grey	0.212734	0.018334	0.149866	0.0580092	0.0705425	-0.0576737	0.00521695	0.0207133	0.0248565	0.170308	0.15131	0.187914	-0.0226147
HIVEP3	Astro-M7	turquoise	0.118233	-0.0443008	0.119337	0.0905661	-0.0120772	-0.0140999	0.0144464	0.0826233	0.0675449	0.0461619	0.150885	0.0880972	0.0360921
FOXJ3	Astro-M10	green	0.184426	0.0193451	0.104942	0.0545861	0.0363133	-0.0161744	0.0265146	0.0470935	0.0638486	0.119198	0.204447	0.137729	0.00358403
PPCS	grey	grey	0.0748287	0.067694	0.00607552	-0.00567071	0.0684198	0.0114716	0.0273369	0.00250953	0.00508683	0.0545107	0.0109448	0.0387064	0.000384111
CCDC30	Astro-M7	turquoise	0.109441	-0.00843654	0.0881743	0.119613	0.0334569	-0.0420643	0.0519794	0.11736	-0.0231945	0.0353917	0.019522	0.0386661	0.0166354
PPIH	grey	grey	0.065716	0.0245218	0.0355665	0.031389	0.0422443	-0.0182075	0.0199204	0.0261388	-0.00796805	0.0341614	0.0137712	0.0340621	-0.000473754
YBX1	grey	grey	0.0883564	0.114225	0.00268097	0.00524897	0.0565158	0.0521416	0.0814109	0.0414696	0.0457389	0.0304169	0.0454641	0.0203822	0.0100171
P3H1	grey	grey	0.0518564	0.0250186	0.033639	0.0136772	0.0341521	-0.00654628	0.00674537	0.00347933	-0.00535724	0.0338513	0.0134434	0.0374586	-0.000742966
ERMAP	grey	grey	0.11124	0.0239073	0.0697181	0.0353329	0.0483895	-0.035967	0.00662778	0.0168009	-0.000141897	0.0757798	0.0502405	0.0808296	-0.0156554
SLC2A1	grey	grey	0.0544953	0.0867009	-0.00638786	-0.043159	0.0202537	0.0867893	0.0445955	-0.0226037	0.0602621	0.0563772	0.0301047	0.0368444	0.0163077
SLC2A1-AS1	grey	grey	0.0464121	0.00233305	0.0526401	0.0613883	0.0197979	-0.0306393	0.0341651	0.059895	-0.00800711	0.0040665	0.0221826	0.0157547	-0.00694367
ELOVL1	grey	grey	0.0648304	0.10318	-0.0317086	-0.039823	0.0809687	0.05766	0.0374014	-0.00977036	0.0103601	0.0556398	-0.00468468	0.0227571	0.0248625
SZT2	Astro-M2	blue	0.0613584	-0.0597867	0.143754	0.0976146	-0.0291838	-0.066627	-0.042533	0.0195177	-0.0212717	0.0332051	0.0353932	0.0770943	-0.0142829
PTPRF	grey	grey	0.106699	0.02524	0.116865	0.0861317	0.00681351	0.00785392	0.00981785	0.0232883	0.0100967	0.0624536	0.0779458	0.0979815	-0.00687543
ST3GAL3	Astro-M4	black	0.214527	0.267686	-0.0717429	-0.0414291	0.471151	-0.0372351	0.171583	0.0822379	-0.0322936	0.142517	-0.0596238	0.0528737	-0.0065972
IPO13	grey	grey	0.0572547	0.0807077	-0.0141281	-0.0138853	0.0783562	0.0375731	0.0564519	0.0158262	0.0135174	0.034367	-0.00210787	0.0142739	0.0302604
ATP6V0B	Astro-M1	red	0.0554717	0.204577	-0.0947765	-0.093449	0.113814	0.151219	0.0760747	-0.0302577	0.0481535	0.0445509	-0.0342469	-0.011999	0.069074
CCDC24	grey	grey	0.0687457	0.0603076	0.0398006	0.0117485	0.0760443	-0.0177273	0.00770629	-0.00660948	-0.00536154	0.0576932	-0.00630296	0.0522751	-0.00724128
DMAP1	grey	grey	0.0471246	0.0720539	-0.0121813	-0.0230061	0.0740278	0.029573	0.0372932	-0.000611704	0.00665776	0.0387837	-0.0148982	0.0180486	0.02622
ERI3	Astro-M2	blue	0.151361	-0.0678974	0.237933	0.174695	-0.0114009	-0.122918	-0.0291232	0.0660604	-0.0141639	0.0989719	0.104725	0.158271	-0.0520679
RNF220	grey	grey	0.0644434	-0.0832693	0.168212	0.165375	-0.0400471	-0.0812305	-0.106308	0.0223408	-0.061007	0.031821	-0.029466	0.0922144	0.0556234
TMEM53	grey	grey	0.044474	-0.015772	0.0777573	0.0504655	-0.0109486	-0.0298156	-0.0153018	0.0089896	-0.0046208	0.0236704	0.034522	0.0503244	-0.00894897
RPS8	grey	grey	0.07391	0.226556	-0.076027	-0.03338	0.162454	0.0771364	0.123615	0.0388289	0.0202954	0.00985466	-0.0286681	-0.0317935	0.0304707
PTCH2	Astro-M7	turquoise	0.0607708	0.0320482	0.05619	0.0795489	0.0417606	-0.0342603	0.0141791	0.0443582	-0.0214885	0.0189344	-0.0261212	0.0274677	-0.00588812
EIF2B3	grey	grey	0.111488	-0.0213323	0.112207	0.0759273	0.00697282	-0.0385641	-0.0100215	0.033805	-0.00488605	0.0616532	0.0637865	0.0893603	-0.00250354
ZSWIM5	grey	grey	0.195616	0.033466	0.140103	0.0584964	0.0781015	-0.0590313	0.00845442	0.0154953	-0.0144102	0.169662	0.0592751	0.170617	-0.0237897
MUTYH	grey	grey	0.0136091	-0.0448623	0.0675223	0.0508599	-0.100698	-0.00199239	-0.0146132	0.0119169	0.0147006	0.00128069	0.0409461	0.0249765	-0.00145719
TESK2	Astro-M2	blue	-0.0688539	-0.282877	0.251694	0.231775	-0.36525	-0.084409	-0.123166	0.0702282	-0.0217414	-0.0855466	0.0549892	0.023748	-0.015419
PRDX1	Astro-M1	red	0.0991072	0.397079	-0.150698	-0.0530517	0.197442	0.207476	0.275684	0.100153	0.0758391	0.00710178	-0.0348649	-0.0842567	0.0199778
AKR1A1	grey	grey	0.0641997	0.0611761	0.0184482	0.0147427	0.0640559	-0.00303485	0.0198778	0.0149423	-0.00471249	0.0233036	-0.00600366	0.0206099	0.00278882
NASP	grey	grey	0.168635	0.0554483	0.111487	0.051015	0.116205	-0.0572624	0.00655029	0.015134	-0.0283654	0.126422	0.0279377	0.130086	-0.00584726
GPBP1L1	Astro-M11	yellow	0.191041	0.0151279	0.155711	0.0352298	0.050546	-0.05324	-0.0387162	-0.0328127	-0.00725589	0.17832	0.0826877	0.207507	-0.0278098
IPP	grey	grey	0.0637553	-0.0283363	0.0897973	0.0622579	-0.0201822	-0.0337139	-0.0161934	0.0173363	-0.00776947	0.0374849	0.0422948	0.0626964	-0.00529946
MAST2	grey	grey	0.129493	-0.0219222	0.132795	0.068992	-0.00644627	-0.0353905	-0.0171738	0.0147816	0.0367565	0.0842055	0.123662	0.122209	-0.0110298
POMGNT1	grey	grey	0.0816936	0.103785	-0.00227962	-0.0139344	0.0809098	0.0358491	0.0528756	0.00783873	0.0183972	0.0529705	0.0141299	0.0320284	0.00890153
LRRC41	grey	grey	0.0700992	0.00968459	0.0751559	0.0389337	0.0132639	-0.00733759	0.00284828	0.0105508	0.0185013	0.0434825	0.0437469	0.0603681	0.00370272
UQCRH	grey	grey	0.0824644	0.15063	-0.00908785	-0.0275824	0.102574	0.0758587	0.0665344	0.00145302	0.0399126	0.0549313	0.00135548	0.0314435	0.0209273
NSUN4	grey	grey	0.0507015	-0.016454	0.0726919	0.0433253	-0.011097	-0.0150687	-0.00861406	0.0127643	0.0146576	0.0250895	0.0538003	0.0493484	-0.0045522
MKNK1	grey	grey	0.15801	0.0469422	0.106481	0.0569747	0.0927947	-0.0484213	0.0338878	0.0421985	0.00844734	0.0912039	0.0653738	0.107503	-0.0194073
ATPAF1	grey	grey	0.132237	0.0376162	0.0925953	0.0531495	0.0566096	-0.0238973	0.0271169	0.02854	-0.00212344	0.0944252	0.040239	0.0977024	-0.0031773
EFCAB14	grey	grey	0.128192	0.0798619	0.0368491	0.0152382	0.0787288	0.0185392	0.0539812	0.026363	0.0148965	0.0900193	0.0359751	0.0716553	0.00328604
CYP4A22-AS1	grey	grey	0.0713214	-0.00723808	0.0653475	0.0089225	0.0214934	-0.0276299	-0.0255253	-0.0248037	0.00748889	0.0789642	0.0323635	0.0830564	-0.00785422
CMPK1	grey	grey	0.0793645	0.0478181	0.0193708	0.0048301	0.036549	0.0377617	0.0295086	0.015079	0.0234692	0.0494201	0.0353617	0.0384748	0.0260789
SPATA6	grey	grey	0.254798	0.00666329	0.199011	0.0944225	0.0716832	-0.111173	-0.00647237	0.0261961	-0.036675	0.207166	0.0992552	0.226528	-0.0447823
AGBL4	grey	grey	0.145356	-0.109781	0.17388	0.16001	-0.0259313	-0.0904748	-0.0215151	0.0920253	-0.0231557	0.0957888	0.105945	0.129213	0.0670508
FAF1	grey	grey	0.244379	-0.00828341	0.192132	0.0958553	0.0507512	-0.073541	-0.00227547	0.0425251	-0.00209384	0.1912	0.128098	0.20971	-0.00549655
RNF11	Astro-M8	greenyellow	0.0661048	0.0282705	0.024929	0.0123786	0.00178583	0.0713292	0.0341219	0.0204029	0.0853947	0.0392443	0.0560727	0.0353112	0.0469684
EPS15	Astro-M11	yellow	0.269778	0.0522113	0.176434	0.0532552	0.090758	-0.0539448	-0.00180781	-0.0101986	0.0116959	0.247362	0.0992356	0.256318	-0.0298169
OSBPL9	Astro-M7	turquoise	0.156669	0.000128075	0.118311	0.100151	0.0181383	-0.0228089	0.0571121	0.0993336	0.0757897	0.0821755	0.157415	0.10473	-0.00236232
NRDC	grey	grey	0.20569	0.0574391	0.142235	0.0693565	0.0849345	-0.0545053	0.0111613	0.0268163	0.0180125	0.139433	0.100578	0.157002	-0.0201792
TXNDC12	grey	grey	0.0761508	0.0481607	0.0396629	0.0174958	0.0691885	-0.0192574	0.00676398	0.00480481	-0.00873052	0.050115	0.00414381	0.049316	-0.000250212
BTF3L4	grey	grey	0.0828636	0.0122804	0.0584688	0.0355774	0.0139569	-0.000671028	0.00627636	0.0208821	0.0106365	0.0429303	0.05732	0.0546473	0.0156809
ZFYVE9	grey	grey	0.153061	-0.00837513	0.146214	0.0775952	0.0311651	-0.0506263	-0.0125973	0.0199843	-0.0035536	0.119271	0.0651046	0.139219	0.0047566
CC2D1B	grey	grey	0.0393109	0.0123427	0.036031	0.0291	0.0188698	-0.0116434	0.0159213	0.0240604	0.00639238	0.0136197	0.0197243	0.0220144	-0.00159488
PRPF38A	grey	grey	0.0934849	0.0661709	0.0257378	0.00215776	0.0582624	0.0200179	0.0365639	0.0119782	0.030843	0.0718779	0.0387614	0.0584774	-0.00227014
ZYG11B	grey	grey	0.120458	0.0261831	0.0724948	0.0348238	0.0364835	0.0189905	0.0185805	0.0212722	0.0120707	0.0857627	0.0470584	0.0848312	0.0294808
ECHDC2	Astro-M2	blue	0.161262	0.0145866	0.239671	0.145568	0.068988	-0.13208	-0.0226926	0.0226562	-0.0593564	0.117293	0.0281798	0.168418	-0.0755782
SCP2	grey	grey	0.169135	0.0493458	0.103411	0.0653878	0.0726283	-0.0337733	0.0349734	0.0434644	-0.0152663	0.120045	0.0387267	0.115659	-0.0151384
MAGOH	grey	grey	0.0954477	0.0794901	0.0199956	0.00211867	0.077577	0.00174004	0.0350739	0.00881215	0.00716593	0.0671392	0.0181148	0.0524263	-0.00675072
LRP8	Astro-M9	brown	0.117537	0.0393302	0.0860769	-0.0260569	0.0716331	-0.004472	-0.0459245	-0.0785761	0.0119062	0.154555	0.0316284	0.15159	-0.00112605
NDC1	grey	grey	0.0689572	0.00223606	0.0561034	0.036275	0.0111246	-0.0167012	0.00432667	0.0190385	0.00143233	0.0401288	0.0289215	0.0508451	-0.000131124
YIPF1	grey	grey	0.0856004	0.0228285	0.0435106	0.00225569	0.0140274	0.0158018	0.0120237	-0.00420058	0.0539983	0.0662186	0.0991278	0.0761171	-0.00533515
HSPB11	grey	grey	0.117494	0.0589356	0.0434136	0.0170722	0.0769419	-0.0146397	0.0328478	0.0213372	0.0123265	0.0820965	0.0456379	0.0720393	-0.00586545
TMEM59	grey	grey	0.148179	0.223	-0.0330717	-0.0498732	0.160772	0.0886951	0.0874206	-0.00568468	0.0335264	0.107974	0.00537387	0.0565101	0.0147956
TCEANC2	grey	grey	0.0668718	-0.00146411	0.0609168	0.0401082	0.0148301	-0.0277485	0.00265351	0.0224637	-0.00695427	0.0391506	0.0287193	0.0509518	-0.0123859
SSBP3	Astro-M3	magenta	0.0625892	-0.0507775	0.14376	0.19056	-0.0603584	-0.0141313	0.0150543	0.0931697	0.0117388	-0.00299624	0.0470362	0.048192	0.0250267
ACOT11	Astro-M2	blue	0.104924	-0.110354	0.296531	0.172422	-0.018093	-0.172335	-0.0659171	0.034735	-0.0549893	0.101999	0.0327879	0.16943	-0.0904302
MROH7-TTC4	grey	grey	0.0595279	0.00522581	0.0836049	0.05464	0.0455413	-0.0571531	0.0149972	0.0328432	-0.00818288	0.0459506	0.011791	0.0528598	-0.0310836
USP24	Astro-M9	brown	0.262261	0.0610783	0.154935	-0.0131777	0.108413	-0.0392163	-0.0534334	-0.0881463	0.0214288	0.291833	0.111226	0.274849	-0.0220644
PLPP3	grey	grey	0.180596	-0.00615344	0.171147	0.0974122	0.0776112	-0.117195	-0.00613882	0.0355522	-0.0247558	0.171541	0.0824207	0.180237	-0.0671419
PRKAA2	grey	grey	0.133594	0.0545926	0.041078	0.0403826	0.0712711	0.00428719	0.0548187	0.0568074	0.0126073	0.0788065	0.0579773	0.0636341	0.0325136
DAB1	Astro-M12	purple	0.0500832	-0.0214693	0.0252997	0.01502	-0.0476399	0.096828	0.0277922	0.0344044	0.0420283	0.0289135	0.0292941	0.0190032	0.18061
MYSM1	grey	grey	0.184382	0.0562388	0.0745638	0.00699802	0.0735115	0.00216271	0.0160314	-0.000474036	0.0230751	0.155023	0.092081	0.141995	0.01956
JUN	Astro-M7	turquoise	-0.11155	0.0831148	-0.0977055	0.137164	-0.013449	0.0864005	0.321081	0.292735	0.302857	-0.276904	0.0975845	-0.249412	0.00521805
LINC01135	grey	grey	0.0887479	-0.0107339	0.0787272	0.0615507	0.00539574	-0.0286236	0.0100552	0.0351852	0.0170208	0.0592359	0.0470253	0.0701564	0.00411659
FGGY	Astro-M11	yellow	0.201076	-0.0268924	0.198803	0.0730735	0.0449365	-0.10112	-0.0639139	-0.0343247	-0.0252784	0.213017	0.088511	0.250979	-0.0393231
CYP2J2	Astro-M9	brown	0.187311	0.0841015	0.0772719	-0.0426051	0.127883	-0.0170639	-0.0357322	-0.0860794	-0.0192308	0.23327	0.0334695	0.200455	-0.0146826
NFIA	grey	grey	0.283388	0.0522862	0.153235	0.0678164	0.101583	-0.0727647	0.0865863	0.066301	-0.0122029	0.279079	0.14789	0.243256	-0.0829289
NFIA-AS2	grey	grey	0.0921985	0.128706	-0.0433533	0.0620042	0.180532	-0.0221235	0.161208	0.161874	-0.00593818	-0.0105025	-0.00449183	-0.044906	-0.0152703
TM2D1	Astro-M9	brown	0.194559	0.0934566	0.0741762	0.00563198	0.112775	-0.013447	0.0157651	-0.00958929	0.00477578	0.172719	0.0561033	0.143416	-0.00907013
DOCK7	grey	grey	0.324714	0.145631	0.0992358	0.0532524	0.184639	-0.0363362	0.148504	0.108847	0.0155392	0.253107	0.14414	0.198296	-0.0657088
ATG4C	grey	grey	0.194311	0.0646391	0.0752631	0.028886	0.0914648	-0.0217789	0.0469043	0.037933	-0.00238357	0.140527	0.0571227	0.119614	0.0148785
ALG6	grey	grey	0.102165	0.0215709	0.0669387	0.026225	0.0359337	-0.0316728	-0.0092607	-0.00350608	-0.0126591	0.0830504	0.0195415	0.0836132	-0.00560586
ITGB3BP	grey	grey	0.194905	0.0759051	0.0779608	0.00962047	0.0980992	-0.0157455	0.0294655	0.000506265	0.0215251	0.163289	0.077903	0.150037	-0.0114048
EFCAB7	grey	grey	0.133205	0.0845968	0.0200052	0.00827775	0.0920536	0.0104131	0.0491062	0.024951	0.00357246	0.0983804	0.0106408	0.0682546	0.0207717
PGM1	grey	grey	0.151189	0.0793646	0.0791931	-0.0168316	0.0882944	-0.0114774	0.00921786	-0.0349762	0.0164314	0.157573	0.0460477	0.143969	-0.0347789
ROR1	Astro-M11	yellow	0.163199	-0.000378452	0.147086	0.0481259	0.0539543	-0.0595845	-0.0570434	-0.0395715	-0.0153668	0.199028	0.027749	0.209583	-0.0297463
CACHD1	Astro-M9	brown	0.292638	0.102849	0.133793	0.0132943	0.162057	-0.024745	0.0971738	0.0256058	0.0520069	0.302897	0.222145	0.26091	-0.0788369
RAVER2	grey	grey	0.243231	0.139028	0.0494869	0.0459437	0.185181	-0.0160556	0.135401	0.0978041	-0.000839895	0.185505	0.0481388	0.124246	-0.021788
JAK1	Astro-M4	black	0.317196	0.232293	0.0557718	-0.0235612	0.430324	-0.0829695	0.0782464	0.00629576	-0.0142055	0.273757	0.0400045	0.215994	-0.0496402
AK4	Astro-M9	brown	0.179123	0.0730961	0.0928583	-0.0316213	0.0910694	0.00875013	-0.0124449	-0.0665481	0.0156119	0.21762	0.0570293	0.194356	-0.0173473
DNAJC6	grey	grey	0.161155	0.0261919	0.0676421	0.0279168	0.0578062	0.0376744	0.0350687	0.0303362	0.0178517	0.100545	0.0918871	0.110995	0.123607
LEPR	grey	grey	0.165357	0.0151286	0.11967	0.0153203	0.037959	-0.036178	-0.0278465	-0.0400391	-0.00116309	0.160728	0.0735877	0.170806	-0.0230939
PDE4B	Astro-M7	turquoise	0.231376	0.0527103	0.0515194	0.097489	0.101123	-0.00187571	0.158703	0.184533	0.0930241	0.143376	0.22874	0.104973	0.0190477
SGIP1	Astro-M9	brown	0.263901	0.110662	0.0921988	-0.0441243	0.174806	0.00557011	0.0713733	-0.0218955	0.0446865	0.321981	0.101234	0.245454	-0.00842498
MIER1	grey	grey	0.189891	0.0711012	0.0700787	0.0265165	0.090683	-0.01198	0.0418519	0.0303726	0.0214833	0.133635	0.0943731	0.122668	-6.1771e-05
SLC35D1	grey	grey	0.13321	0.0340737	0.066063	0.0286738	0.0489135	-0.0115307	0.028676	0.028119	0.0132731	0.0974726	0.0750193	0.0941934	-0.00690201
SERBP1	grey	grey	0.099323	0.0659233	0.0204235	0.000574245	0.0381455	0.0519091	0.0434445	0.0206689	0.0529405	0.0592562	0.0796865	0.0531221	0.022513
GNG12	Astro-M7	turquoise	0.11716	0.0597867	0.0295572	0.0447537	0.0585874	0.0358175	0.141307	0.116812	0.104054	0.0630212	0.130689	0.042749	-0.0204296
GNG12-AS1	grey	grey	0.159399	0.133765	0.00639449	-0.0213822	0.105064	0.0205625	0.0582997	0.000701553	0.0483357	0.130266	0.0539903	0.0925661	-0.00648863
WLS	Astro-M11	yellow	0.252627	0.0607112	0.139224	0.0239801	0.0578102	-0.00427643	0.0265184	-0.0108511	0.030885	0.23394	0.199657	0.255586	-0.0322437
LRRC7	grey	grey	0.0906449	0.208131	-0.161654	-0.133815	0.17227	0.188318	0.0913165	-0.0116262	0.0299949	0.0714426	-0.0958545	-0.0333071	0.260928
LRRC40	grey	grey	0.135199	0.0585261	0.040223	0.0148482	0.0702739	-0.00157584	0.0415521	0.0271064	0.00814504	0.0959265	0.0559751	0.0835628	0.0109726
SRSF11	grey	grey	0.213552	0.135847	0.0533191	0.00390944	0.176992	-0.00293336	0.0605662	0.0267793	-0.00342336	0.153634	0.0411985	0.125024	0.0316945
ANKRD13C	grey	grey	0.163514	0.0114192	0.109134	0.0580288	0.0253937	-0.0186718	0.0093035	0.0272431	0.0131178	0.114631	0.106739	0.128729	0.0166195
HHLA3	grey	grey	0.0702789	0.0214473	0.0488333	0.0374661	0.0289699	-0.0140991	0.0203892	0.025168	-0.00345399	0.044337	0.0329232	0.0491214	-0.0128957
CTH	grey	grey	0.111178	0.0447311	0.0733757	-0.00549196	0.0457587	-0.0126304	-0.0164811	-0.0484761	0.0478385	0.128361	0.0373443	0.124423	-0.0229545
ZRANB2	grey	grey	0.258119	0.142127	0.0721214	0.0356689	0.197072	-0.038948	0.0835614	0.0603052	0.001687	0.175014	0.0835109	0.150507	-0.00514631
NEGR1	grey	grey	0.160113	0.104256	-0.0283889	-0.00375054	0.149805	0.0790075	0.107459	0.0832637	0.0104699	0.120322	-0.0157251	0.047965	0.168009
TNNI3K	Astro-M4	black	0.189602	0.239324	-0.0636778	-0.0621184	0.402427	-0.0421652	0.108586	0.0234569	-0.0356681	0.152972	-0.0647322	0.0689727	-0.0246427
TYW3	grey	grey	0.100777	0.0467522	0.0359487	0.013522	0.0569874	0.00152025	0.0253944	0.0136339	0.0232252	0.071284	0.0388134	0.0647906	0.00390869
SLC44A5	Astro-M12	purple	0.023018	0.00467911	-0.00661596	-0.00187118	-0.00529881	0.0890921	0.0160807	0.0202505	0.0167108	0.00225677	-0.0115982	-0.00565043	0.214509
ACADM	grey	grey	0.165435	0.0741616	0.0684738	0.021667	0.10003	-0.0238574	0.013589	0.0063079	-0.0149499	0.131586	0.02829	0.117312	-0.00494511
RABGGTB	grey	grey	0.0806981	0.0934379	-0.016434	-0.01759	0.0824926	0.0316633	0.0488239	0.0140147	0.0152939	0.0482322	0.0179579	0.0232135	0.0122379
ST6GALNAC3	Astro-M7	turquoise	0.0167941	-0.0558332	0.020321	0.280807	-0.0340367	-0.0366574	0.245728	0.410967	-0.0260594	-0.203365	-0.0202526	-0.219994	0.0496674
ST6GALNAC5	grey	grey	0.0737004	0.0216925	0.0169136	-0.00405421	0.0454323	0.0681454	-0.00980403	-0.0159816	-0.0216727	0.0944816	-0.0474711	0.0590719	0.156122
PIGK	grey	grey	0.117697	0.0562117	0.0243285	0.00629594	0.0635949	0.0124916	0.0323688	0.0193521	0.00190051	0.0855678	0.0282674	0.0666235	0.0276367
AK5	Astro-M12	purple	-0.0223853	-0.00336401	-0.0438594	-0.015786	-0.041467	0.163842	0.0232364	0.0300447	0.043341	-0.0695437	-0.0477886	-0.0740047	0.351698
USP33	grey	grey	0.191188	0.0620835	0.0944624	0.0499479	0.0889614	-0.0170454	0.0376822	0.0401593	0.0141732	0.129485	0.0722474	0.125205	0.0157213
FUBP1	grey	grey	0.168865	0.0438864	0.0910597	0.0260273	0.0634871	-0.0160365	0.0163776	0.0101204	0.0365254	0.129735	0.108562	0.134786	-0.00655351
GIPC2	grey	grey	0.0473688	0.0186935	0.0290166	-0.0104146	0.00152104	0.0410101	0.000828143	-0.0188014	0.0406937	0.0463137	0.0221284	0.0493767	0.0345881
IFI44L	Astro-M7	turquoise	0.00908328	0.0664489	-0.0286233	0.101934	0.0272639	0.02594	0.189107	0.209343	0.0325015	-0.111098	0.0367884	-0.120009	-0.00682309
IFI44	Astro-M7	turquoise	0.0765358	0.0754283	0.0007666	0.0514904	0.0633097	-0.000799339	0.112955	0.109642	0.0110487	0.00481932	0.0293062	-0.0157537	-0.0128339
ADGRL2	Astro-M12	purple	0.0135774	0.0113083	-0.0217091	-0.0166033	-0.00708496	0.142188	0.0148109	0.0160159	0.0268126	-0.00790613	-0.0278139	-0.0222437	0.317172
TTLL7	Astro-M7	turquoise	0.010863	-0.0208228	-0.014893	0.0781122	-0.0264687	0.072319	0.0492489	0.121622	0.00436674	-0.0964133	-0.0294662	-0.087246	0.258361
PRKACB	grey	grey	0.20134	0.0709138	0.065603	0.0164953	0.0879693	0.0370314	0.0578957	0.0392142	0.021381	0.156838	0.065905	0.127572	0.0713946
GNG5	grey	grey	0.0919302	0.177609	-0.0311226	-0.0529327	0.149164	0.0325334	0.0690202	-0.0185152	0.0191441	0.0840229	-0.0229753	0.0411276	-0.0161596
CTBS	grey	grey	0.0993529	0.0625645	0.0254477	-0.0244026	0.0735784	0.00896879	-0.0011191	-0.0336181	0.0229218	0.10038	0.0340426	0.0855168	-0.00796338
SSX2IP	Astro-M9	brown	0.163053	0.0900819	0.0407758	-0.0817924	0.109977	0.0500899	-0.0390833	-0.103853	0.025737	0.22123	0.0355539	0.177213	0.0390188
LPAR3	Astro-M9	brown	0.0935017	0.02853	0.0429199	-0.0534498	0.0574752	-0.00462099	-0.0388044	-0.0812999	-0.0151232	0.151462	-0.00523812	0.116017	-0.0129129
SYDE2	grey	grey	0.0692327	0.0348229	0.0141062	0.0102153	0.0453113	0.00716202	0.0259369	0.0195313	0.00954993	0.0503829	0.0224277	0.0371161	0.00397115
C1orf52	grey	grey	0.174382	0.123471	0.02371	-0.0227435	0.13545	0.00933392	0.0462123	-0.00355893	0.023426	0.147383	0.0404515	0.111591	-0.00645628
DDAH1	Astro-M9	brown	0.281011	0.131613	0.087009	-0.0494494	0.176004	0.0115062	0.0735276	-0.020221	0.0288157	0.325193	0.120033	0.251399	-0.0430883
ZNHIT6	grey	grey	0.11008	0.00346758	0.0612287	0.0492248	0.0134363	-0.011305	0.029638	0.0540735	0.00962555	0.0568082	0.0677665	0.0635264	0.0134042
ODF2L	Astro-M7	turquoise	0.116685	0.0697756	0.00887885	0.0729462	0.103484	0.00264264	0.112672	0.132162	0.00690015	0.022662	0.0168835	-0.00213712	0.0601579
SH3GLB1	grey	grey	0.165315	0.0604086	0.0616452	0.00219292	0.0429219	0.0300338	0.0350189	0.00618871	0.0571791	0.129925	0.152255	0.129243	0.00314546
HS2ST1	Astro-M4	black	0.32314	0.187612	0.0763739	-0.0464269	0.322113	-0.050791	0.0422097	-0.0413218	0.00802805	0.326409	0.073459	0.259687	-0.0483776
LMO4	grey	grey	0.0727641	0.0737919	-0.0245339	-0.0515432	0.031454	0.133687	0.0564426	0.00211402	0.074372	0.0553966	0.0729458	0.0334642	0.0835384
PKN2-AS1	Astro-M11	yellow	0.109125	-0.0140247	0.127224	0.0481223	0.0150925	-0.0517945	-0.0368372	-0.0224274	-0.0152618	0.0987259	0.0424192	0.131568	-0.000593368
PKN2	grey	grey	0.244466	0.0658903	0.127968	0.0683663	0.0923542	-0.0390973	0.0375702	0.0475057	0.0133945	0.167472	0.105603	0.165678	-0.0140692
GTF2B	grey	grey	0.0779994	0.00433882	0.0677922	0.0334609	0.00393973	-0.0132151	-0.0041512	0.0066637	0.0309473	0.0525757	0.065226	0.0703276	-0.00478108
LRRC8B	grey	grey	0.06899	-0.0179757	0.066731	0.0175606	-0.0297713	0.0477475	-0.0311695	-0.0105531	0.0508575	0.0383766	0.0858988	0.0708913	0.0999657
ZNF326	grey	grey	0.179635	0.0770971	0.0696337	0.0260994	0.119682	-0.0320879	0.0292662	0.0223471	0.00215619	0.137412	0.0546759	0.122709	-0.00441438
ZNF644	grey	grey	0.223256	0.0330861	0.137923	0.0387269	0.0605968	-0.0341321	-0.00362458	-0.00258344	0.0642716	0.199513	0.13069	0.199833	-0.00982291
HFM1	grey	grey	0.16024	0.0428296	0.0742859	0.0527835	0.0862222	-0.0463452	0.0326305	0.0458267	-0.00926945	0.117233	0.0605506	0.105627	-0.016943
TGFBR3	Astro-M11	yellow	0.201903	0.0119481	0.157381	0.033743	0.0219434	-0.011938	-0.0104005	-0.0213764	0.0304877	0.210312	0.162683	0.246081	-0.0335339
BTBD8	grey	grey	0.18833	0.0264587	0.122377	0.0231229	0.0691814	-0.0215691	-0.0239013	-0.0286133	-0.0261073	0.185661	0.0417312	0.183337	0.020432
GLMN	grey	grey	0.160403	0.0587541	0.0758838	0.0265737	0.0952143	-0.0348575	0.00963794	0.00766999	-0.000367768	0.121211	0.0520003	0.115356	0.00064916
RPAP2	grey	grey	0.200611	0.00838326	0.152315	0.0692378	0.0659705	-0.0662138	-0.00579735	0.0205082	-0.00833322	0.159582	0.0909033	0.174065	-0.00813262
EVI5	Astro-M7	turquoise	0.200491	0.0345943	0.0988593	0.0997881	0.0834187	-0.0384662	0.0757806	0.121154	0.0194099	0.104995	0.104961	0.101061	0.0153244
RPL5	Astro-M4	black	0.130319	0.231981	-0.0526638	-0.0246744	0.216525	0.0586884	0.136899	0.0545741	0.0319755	0.0567259	0.00670951	0.0102551	0.00986316
MTF2	grey	grey	0.176798	0.0736074	0.0747503	0.0319493	0.111247	-0.0377844	0.0314811	0.0264746	0.00168954	0.127968	0.0546619	0.115118	-0.00436655
TMED5	grey	grey	0.128467	0.11928	-0.00756306	-0.0152962	0.0824111	0.0594115	0.0895326	0.0364354	0.0721903	0.0754733	0.0865217	0.049343	-0.00332603
CCDC18	grey	grey	0.0936744	0.0694013	0.00418395	0.0134986	0.0638458	0.00934819	0.062699	0.0478233	0.0417989	0.036058	0.0518799	0.0242257	-0.00151659
DR1	grey	grey	0.079172	0.0344356	0.0214678	0.00960939	0.0327476	0.015913	0.02979	0.022002	0.0214129	0.0490701	0.0387978	0.0401745	0.00904429
FNBP1L	Astro-M7	turquoise	0.153647	0.0773666	0.0298666	0.0876088	0.118	-0.0110579	0.1441	0.163601	0.0103853	0.051882	0.0472557	0.0219898	-0.00263634
BCAR3	Astro-M2	blue	0.143961	-0.0863169	0.263741	0.160511	-0.0459242	-0.110891	-0.0524431	0.0279191	-0.0542411	0.115875	0.057937	0.174474	-0.0430717
GCLM	Astro-M8	greenyellow	0.0791448	0.0383974	0.0219013	0.0117369	0.0154263	0.045425	0.0418685	0.0270664	0.114972	0.0435838	0.131305	0.0506907	0.0118325
ARHGAP29	Astro-M11	yellow	0.153363	0.00516823	0.12445	-0.0722826	0.00575122	-0.00423957	-0.140174	-0.178362	0.0547379	0.232594	0.164902	0.286005	-0.0338645
ABCD3	grey	grey	0.200905	0.100024	0.0524922	-0.00293938	0.11375	0.00949176	0.0518372	0.0106193	0.0307066	0.172799	0.0751046	0.137614	-0.00303071
SLC44A3	Astro-M10	green	0.092613	-0.0543427	0.102986	0.0628291	-0.079309	0.0287024	0.0260293	0.0402033	0.164901	0.0475552	0.321051	0.107687	-0.0253933
CNN3	Astro-M10	green	0.157421	0.0215772	0.0976412	0.0652969	-0.0309221	0.0420183	0.0901744	0.082672	0.188677	0.0851784	0.384442	0.125455	-0.0404244
ALG14	grey	grey	0.0922272	-0.0112817	0.0806857	0.041616	-0.0122385	0.00163527	0.0010175	0.0146826	0.070683	0.0617333	0.112825	0.0856758	0.00215149
PTBP2	grey	grey	0.231003	0.0587253	0.106086	0.0494734	0.094631	-0.0321679	0.0317616	0.0402213	0.015974	0.176601	0.0943529	0.16339	0.0238544
DPYD	Astro-M7	turquoise	0.0119619	-0.0718479	0.0239557	0.146325	-0.0872561	0.0354623	0.0768079	0.205231	0.0195568	-0.144954	0.0442742	-0.101214	0.20621
SNX7	Astro-M7	turquoise	0.109397	0.0625165	0.0170549	0.0764663	0.0861165	-0.0174447	0.123033	0.147116	0.00240666	0.0257143	0.0233423	0.00481384	0.00346875
AGL	grey	grey	0.257593	0.16581	0.043145	-0.0216611	0.220306	-0.00644194	0.0877312	0.0169833	-0.00058258	0.229077	0.0344507	0.163237	-0.0180146
TRMT13	grey	grey	0.175875	0.117278	0.0168146	0.00171582	0.136708	0.00158612	0.081266	0.0442735	0.00812412	0.120025	0.0335659	0.0818168	0.0067154
LRRC39	grey	grey	0.0803345	0.0574603	0.00906377	-0.00694735	0.0721685	0.000299393	0.0280751	0.0075239	0.0121572	0.0615596	0.0118097	0.0427829	0.00756737
DBT	grey	grey	0.136506	0.0288387	0.0990658	0.0350832	0.0434348	-0.0171486	-0.00106187	-0.00455987	-0.00721643	0.118108	0.0407584	0.121822	-0.00916194
RTCA-AS1	grey	grey	0.153813	0.140669	-0.0349987	-0.0317785	0.183303	0.0214834	0.102279	0.0396125	0.012866	0.118443	0.0233327	0.062218	-0.00302182
RTCA	grey	grey	0.108242	0.0496244	0.0472182	0.0245692	0.0637739	-0.0163234	0.014667	0.0124948	-0.00592851	0.0721398	0.0310331	0.0694	0.00363561
CDC14A	grey	grey	0.248146	0.0439221	0.162578	0.0856046	0.106544	-0.0841178	0.0133613	0.0164279	0.0067141	0.232547	0.0985594	0.221082	-0.061549
EXTL2	grey	grey	0.161438	0.0969087	0.0264269	-0.010298	0.133569	-0.00312926	0.0420652	0.0102672	-0.00041285	0.13875	0.0249235	0.103751	-0.00144078
SLC30A7	grey	grey	0.158126	0.0324014	0.0678113	0.0354694	0.0473005	-0.0121272	0.0265871	0.0347725	0.0173599	0.10603	0.0981973	0.103391	0.00185029
DPH5	grey	grey	0.130332	0.0446016	0.0506635	0.0130393	0.062089	-0.00868235	0.013841	0.00703356	0.000328063	0.103988	0.0465146	0.0933687	-0.0047582
S1PR1	grey	grey	0.146133	0.186275	-0.0361261	-0.0772372	0.154352	0.0870687	0.0752067	-0.0342443	0.0348847	0.157869	0.0105328	0.0916151	-0.0136549
COL11A1	Astro-M9	brown	0.163983	0.0973915	-0.00544563	-0.0866947	0.145436	0.00984744	0.0489267	-0.0383855	0.0171095	0.199752	0.0353097	0.123275	-0.00232369
RNPC3	grey	grey	0.252615	0.195343	0.0457979	-0.0687835	0.278918	-0.0592108	0.0239947	-0.0561384	-0.0323252	0.250914	0.0193682	0.200091	-0.0504033
AMY2B	grey	grey	0.122683	0.0269108	0.0794349	0.00587649	0.0239988	-0.0115191	-0.000799066	-0.0145471	0.00697937	0.122917	0.0446838	0.114212	-0.0061959
NTNG1	Astro-M7	turquoise	0.00809216	0.0607005	-0.0871782	0.149499	0.0961869	0.0100674	0.26709	0.354669	0.0305479	-0.15606	0.0147797	-0.177119	0.0444573
VAV3	Astro-M9	brown	0.247547	0.050293	0.169673	-0.167515	0.108662	-0.03904	-0.183822	-0.302229	0.0167078	0.452426	0.0610957	0.417679	-0.0602339
SLC25A24	grey	grey	0.0779249	-0.0177296	0.0525893	0.0304834	-0.00868182	-0.0150581	-0.000315923	0.018017	-0.0103491	0.0530049	0.0445795	0.0560775	0.00958879
FAM102B	grey	grey	0.061203	-0.0286396	0.0755104	0.0550271	-0.0123975	-0.0165723	-0.0258689	0.0160424	0.00271661	0.0102419	0.0285208	0.0428049	0.0319555
PRPF38B	grey	grey	0.102497	0.00616599	0.0802991	0.024359	0.0589138	-0.0391051	-0.0286756	-0.0117804	-0.0256198	0.0766964	0.0252141	0.0900475	0.00102811
STXBP3	grey	grey	0.206676	0.100668	0.0548544	0.013553	0.122856	-0.00185141	0.0596101	0.0299622	0.0165618	0.157016	0.0752008	0.127716	0.00497131
AKNAD1	Astro-M4	black	0.161995	0.193939	-0.0470821	-0.0482792	0.310107	-0.0302785	0.0820792	0.0143267	-0.0234644	0.131121	-0.0400093	0.0637418	-0.0234895
GPSM2	Astro-M9	brown	0.216563	0.0715646	0.107343	-0.0416482	0.110503	-0.0137661	-0.028004	-0.0785863	-0.00646464	0.264978	0.0667897	0.231898	-0.0192105
WDR47	grey	grey	0.128526	0.0357582	0.0783994	0.0186656	0.0622752	-0.00391764	-0.00995007	-0.0129192	-0.0098838	0.119641	0.0200145	0.113316	0.0133007
CELSR2	grey	grey	0.0353697	0.0791724	-0.032548	-0.0192493	0.0608556	0.0858276	0.0557068	0.0177125	0.0318314	0.0173184	-0.0130958	-0.00680282	0.0575177
PSRC1	grey	grey	0.0434625	0.0985051	-0.0391275	0.0295486	0.0701817	0.0482972	0.131563	0.103986	0.049331	-0.0394516	0.048337	-0.0478978	0.0366447
SORT1	grey	grey	0.103485	-0.0533368	0.150474	0.100063	-0.0656023	0.00320682	0.00483242	0.0518803	0.0654012	0.0443601	0.133887	0.100525	0.0426472
PSMA5	grey	grey	0.0702619	0.0408026	0.0336701	0.0243669	0.03748	0.00568114	0.0158481	0.0186396	0.0159764	0.0353526	0.0283948	0.0374423	0.0129682
GNAI3	grey	grey	0.115654	0.0256908	0.065005	0.0221342	0.0150749	0.0124133	0.00969523	0.00779627	0.0342405	0.0798408	0.0782393	0.0846536	0.0140259
AMPD2	grey	grey	0.0736718	0.103587	-0.0122743	-0.0402822	0.0956776	0.0475654	0.039377	-0.0177187	0.015266	0.0693148	-0.0179249	0.0399797	0.0199411
GSTM4	grey	grey	0.0761798	0.0809585	0.00988747	-0.0111618	0.0762967	0.00503443	0.0311501	-0.00337798	0.000530554	0.0636752	-0.000218288	0.0463829	-0.0153308
GSTM2	grey	grey	0.0581195	0.0687808	-0.00589961	0.00393026	0.0758743	0.0033789	0.0550187	0.0271086	-0.00156684	0.0298509	-0.00249949	0.0129677	-0.0115138
GSTM5	grey	grey	0.0732139	0.0869912	0.0119108	0.0392739	0.0584456	0.0186536	0.076508	0.0516194	-0.00391906	0.0378179	-0.0163763	0.0159982	-0.00215011
GSTM3	grey	grey	0.104446	0.15238	0.00164518	-0.00649949	0.126018	0.0353706	0.0583604	0.00384719	0.00743102	0.076607	-0.00811956	0.0501972	-0.0127467
CSF1	grey	grey	0.0337376	0.0396123	0.0196005	0.0423116	-0.00711352	0.0415475	0.0774194	0.0590386	0.0753002	-0.00703396	0.0710248	0.000691084	-0.0155817
AHCYL1	Astro-M10	green	0.206159	0.0564789	0.157423	0.10963	0.0027175	-0.000775215	0.0765057	0.0781808	0.0750851	0.124771	0.305658	0.173314	-0.0715409
STRIP1	grey	grey	0.0876057	0.0234193	0.0812412	0.0457192	0.0373373	-0.0232872	0.00656756	0.011563	0.00695663	0.0581216	0.0391305	0.0775288	-0.0122311
KCNC4	grey	grey	0.0452685	0.0356284	0.0161314	0.032602	0.0451241	0.00828931	0.0393944	0.0409756	0.00910518	0.0181329	0.00279413	0.0105759	0.0124857
LAMTOR5	grey	grey	0.066977	0.181761	-0.0583657	-0.039726	0.112969	0.0958683	0.106948	0.0200226	0.0429794	0.0310681	-0.0112746	-0.0101029	0.0141918
KCNA2	grey	grey	0.120425	0.10396	0.0427675	-0.0388225	0.114379	0.0253771	0.0145198	-0.0480643	0.00133449	0.145921	-0.0179269	0.119669	-0.00446638
LRIF1	grey	grey	0.098922	0.0438994	0.0272644	-0.0208182	0.0299612	0.0419546	0.00858315	-0.0253478	0.0789965	0.0939045	0.072157	0.0838163	0.00586343
DRAM2	grey	grey	0.119364	0.0345337	0.0593519	0.0360105	0.0354213	-0.0115445	0.0235968	0.0306751	0.00464303	0.0683798	0.0668461	0.072657	-0.0072278
CEPT1	grey	grey	0.161246	0.0735743	0.0348433	0.00291572	0.0857266	0.000496212	0.0318104	0.0157404	0.00872932	0.116612	0.0632347	0.0951566	0.0113433
RAP1A	grey	grey	0.124634	-0.0206388	0.101039	0.0766658	-0.0214686	-0.00914984	0.00640893	0.0526835	0.0443577	0.0392724	0.126834	0.0784036	0.0262971
KCND3	Astro-M11	yellow	0.141826	-0.0803922	0.186486	-0.0154891	-0.0838396	0.0090198	-0.11422	-0.128968	0.0565932	0.18723	0.244545	0.278781	0.016349
CTTNBP2NL	Astro-M10	green	0.0859112	-0.035927	0.0913765	0.0550195	-0.0352969	-0.0127148	-0.0110344	0.0249566	0.0433673	0.0274114	0.140984	0.0687711	0.00593842
ST7L	grey	grey	0.173535	0.0192409	0.109815	0.0444635	0.0487659	-0.0378905	0.000998053	0.0129305	-0.00845935	0.140898	0.0761343	0.141112	-0.0133323
CAPZA1	Astro-M9	brown	0.230143	0.101807	0.0966468	-0.000155499	0.118092	-0.0285819	0.00578184	-0.0271517	0.0184299	0.206001	0.109744	0.18747	-0.0296412
MOV10	grey	grey	0.103764	0.00238809	0.122421	0.0750912	0.0225431	-0.051453	-0.000507819	0.0168857	-0.0133257	0.0724099	0.0581337	0.102214	-0.0323573
RHOC	grey	grey	0.0640172	0.142988	-0.0462815	-0.0288672	0.0868693	0.0735894	0.102602	0.0248215	0.044873	0.0272862	0.0254133	-0.0012359	0.00551784
SLC16A1	Astro-M7	turquoise	0.0325258	0.0327873	0.00361761	0.0742156	0.0169023	0.0193198	0.0685728	0.104585	0.0259512	-0.0357699	0.0175071	-0.0327114	0.0149038
SLC16A1-AS1	Astro-M3	magenta	0.0387143	-0.0897006	0.132792	0.257867	-0.0539952	-0.0772464	0.0375657	0.181878	-0.0319039	-0.0750983	0.0341361	-0.0167877	0.0106481
LRIG2	grey	grey	0.13217	0.0271705	0.0790331	0.0510463	0.044534	-0.0210996	0.0200948	0.0350141	-0.00280283	0.0896965	0.0580633	0.0916196	0.00112919
MAGI3	grey	grey	0.2075	0.00358847	0.147852	0.0634631	0.0515702	-0.0505238	0.000155419	0.0179315	0.0430983	0.179741	0.140617	0.187635	-0.0185573
PHTF1	grey	grey	0.119037	0.0247705	0.0819476	0.0663936	0.0577333	-0.0315001	0.0205156	0.0438226	-0.00643641	0.0700629	0.0314159	0.0777167	0.0124214
RSBN1	grey	grey	0.114936	0.0470218	0.0405918	0.00194301	0.0389094	0.024943	0.0257807	0.00446873	0.0224161	0.0894429	0.0508451	0.0792973	0.0196109
HIPK1	grey	grey	0.113295	0.0361308	0.0514403	0.0182767	0.0307039	0.0229434	0.0225485	0.0130559	0.0398754	0.0771909	0.0818238	0.0808558	0.0167026
TRIM33	grey	grey	0.208487	0.0585573	0.111547	0.0431498	0.105786	-0.0414611	0.0213689	0.0214383	0.00408346	0.163921	0.0771015	0.157867	0.00108969
BCAS2	grey	grey	0.0535116	0.0495414	0.0194188	0.0167278	0.0343285	0.0254735	0.0512146	0.0274201	0.0747356	0.0234086	0.0276253	0.0209628	0.0103349
CSDE1	grey	grey	0.143764	0.0719671	0.0482882	0.0120117	0.0677339	0.0425786	0.0487237	0.0253162	0.0467033	0.102967	0.0737174	0.0905152	0.0282195
SIKE1	grey	grey	0.0918502	0.0795819	2.23075e-05	-0.0166261	0.0692131	0.0313625	0.0460354	0.00794347	0.0217062	0.0718061	0.0270945	0.0471821	0.00491482
SLC22A15	Astro-M7	turquoise	0.0702471	-0.0375202	0.061754	0.108015	-0.0221664	-0.00609156	0.0972491	0.16762	-0.0126432	-0.0270699	0.0701455	-0.00911551	0.0502929
ATP1A1	grey	grey	0.0178134	0.0828194	-0.0634309	-0.0209677	0.0330268	0.147159	0.0832196	0.0535548	0.0722737	-0.0362997	0.0103983	-0.0543145	0.132733
CD58	grey	grey	0.0577732	0.00293688	0.0381228	0.0391681	-0.0053497	-0.00462477	0.0259424	0.0446441	0.0293029	-0.00413063	0.0587865	0.0165593	-0.00530281
PTGFRN	grey	grey	0.104725	0.00868681	0.0743796	0.00444332	0.0296798	-0.00647141	-0.00719995	-0.0167139	0.00819808	0.109204	0.0624374	0.112356	-0.0106024
TTF2	Astro-M2	blue	0.0385185	-0.101611	0.16648	0.124406	-0.0879324	-0.0833297	-0.0682932	0.0214799	-0.0215831	-0.00164946	0.0613759	0.0673519	-0.0182124
MAN1A2	grey	grey	0.176394	0.0389058	0.0687204	0.021028	0.0675265	0.0162111	0.0350186	0.0309375	0.0199951	0.132303	0.0841362	0.119717	0.0502073
GDAP2	grey	grey	0.144052	0.0272258	0.0579987	0.0283998	0.048351	-0.00946243	0.0354452	0.0404933	0.0196196	0.0975124	0.0969571	0.0909268	0.00190776
WARS2	grey	grey	0.101263	0.00350677	0.0668109	0.0510835	0.0232236	-0.0221802	0.0183348	0.0418358	0.0162117	0.0631501	0.0746524	0.07259	-0.00556795
PHGDH	grey	grey	0.103306	0.151191	-0.00932839	0.0161866	0.129414	0.0396436	0.113391	0.0613496	0.00482546	0.0509637	-0.031906	0.0101462	-0.00784478
NOTCH2	grey	grey	0.245597	0.0969333	0.141373	0.0323597	0.0926497	-0.010384	0.0312522	-0.0088579	0.0423274	0.236466	0.118076	0.223617	-0.056102
SEC22B	grey	grey	0.110967	0.0178778	0.0584576	0.0227727	-0.0167913	0.0188735	0.0156828	0.0116695	0.0383468	0.0814676	0.0875327	0.0837172	0.00815994
NBPF26	grey	grey	0.151023	-0.00271288	0.139684	0.0649022	-0.0102378	-0.0339791	-0.0101133	0.00395225	0.00896024	0.133093	0.0972938	0.151746	-0.037118
LINC00623	grey	grey	-0.00271357	-0.107279	0.140174	0.126079	-0.194735	0.00922774	-0.0233531	0.0376221	0.0443481	-0.0387634	0.0759816	0.0273288	0.0198499
NBPF15	Astro-M7	turquoise	0.0725992	0.048475	0.012853	0.0859449	0.0512949	0.00057687	0.122966	0.145994	0.0138975	-0.024366	0.0303306	-0.0344187	0.013325
GPR89A	grey	grey	0.115288	0.0857068	0.0138812	-0.0102688	0.105299	0.0059712	0.0407919	0.00876411	0.0150709	0.0861915	0.0248981	0.0654815	0.00217033
RNF115	Astro-M7	turquoise	0.163625	0.00950323	0.132106	0.123374	0.0580687	-0.0630319	0.0522133	0.107233	0.00300169	0.0884375	0.0807562	0.0977597	-0.0141237
POLR3C	grey	grey	0.064877	-0.0106679	0.0685929	0.0464959	0.0114124	-0.0279166	0.0020707	0.0247361	0.00337248	0.0330106	0.0443341	0.0521884	-0.00787724
PIAS3	grey	grey	0.0749025	0.0554837	0.00966262	-0.000259983	0.0649953	-3.64478e-05	0.0393319	0.0173035	0.00232005	0.0530017	0.0227657	0.0370639	-0.00522027
PEX11B	grey	grey	0.0703863	0.0564949	0.0314053	0.0163673	0.0613773	-0.0107434	0.0148509	0.00747574	0.00161139	0.0449808	0.0101617	0.0419266	-0.00592774
LIX1L	grey	grey	0.0709571	0.0506757	0.0203108	0.0056137	0.0620715	0.00323682	0.0368375	0.0173295	0.00423307	0.04803	0.0149317	0.0392834	-0.00245301
TXNIP	Astro-M7	turquoise	0.049027	0.00368858	0.0423426	0.202197	-0.0633309	0.013484	0.136122	0.232188	0.00485283	-0.105994	0.0747379	-0.0742167	0.00100938
NBPF10	grey	grey	0.116249	0.062904	0.0199897	-0.0135724	0.0804752	0.0172068	0.0442857	0.0121469	0.0286753	0.102165	0.0643827	0.0809661	-0.00820453
NBPF12	grey	grey	0.174203	0.108107	0.042416	0.0261346	0.142647	-0.0225006	0.0812374	0.055852	0.00231362	0.113912	0.0512167	0.0864071	-0.0138301
PRKAB2	grey	grey	0.111301	0.0472486	0.0514575	0.00315337	0.057149	-0.00621939	0.00442252	-0.0111407	0.00196158	0.0952583	0.0406112	0.0922037	-0.00672979
FMO5	Astro-M9	brown	0.111765	0.0540851	0.0622131	-0.00876627	0.0639209	-0.0165444	-0.0336612	-0.0542804	-0.00801186	0.127587	0.00459028	0.117861	-0.0161521
CHD1L	grey	grey	0.148641	0.0915776	0.0797782	0.0409087	0.207031	-0.107209	0.0142838	0.0170484	-0.0489621	0.115533	-0.0421287	0.103585	-0.0306206
BCL9	grey	grey	0.169763	0.0308092	0.104551	0.0207961	0.0681632	-0.0359826	-0.0173858	-0.0210402	-0.00564065	0.168408	0.06881	0.164431	-0.0268628
ACP6	grey	grey	0.210108	0.0636249	0.14506	0.0284466	0.126578	-0.0824281	-0.0189014	-0.0314531	-0.0244844	0.20839	0.0429252	0.206706	-0.057862
GPR89B	grey	grey	0.0894222	0.0160829	0.0512695	0.0181325	0.00540327	0.012038	0.0119405	0.00626615	0.0378577	0.0674436	0.0635049	0.0676366	0.0126096
NBPF11	grey	grey	0.152552	0.126682	0.0105379	0.015749	0.142687	0.000609112	0.101112	0.0606144	0.0110198	0.088457	0.026695	0.0552786	-0.0118253
NBPF14	grey	grey	0.0804122	-0.0471413	0.126898	0.0611596	-0.0666279	-0.0272825	-0.0234929	-0.000438961	0.0382026	0.0758074	0.101338	0.108131	-0.0226239
PDE4DIP	Astro-M2	blue	-0.176952	-0.27167	0.221889	0.244552	-0.449864	0.00181524	-0.060492	0.096748	0.0840218	-0.182148	0.013304	-0.0686175	0.0130555
NBPF9	grey	grey	0.024389	-0.066265	0.0719099	0.0574381	-0.133785	0.0269829	-0.00784887	0.0265322	0.0358213	0.00070482	0.0872005	0.0313747	0.012348
OTUD7B	Astro-M2	blue	0.158186	-0.0795753	0.247796	0.108285	-0.0522734	-0.0843628	-0.0668698	-0.0187434	0.0201697	0.134116	0.197707	0.214678	-0.0397407
VPS45	grey	grey	0.194143	0.0323027	0.117399	0.0716568	0.0780128	-0.0476281	0.0245598	0.0442613	-0.00459578	0.146911	0.084804	0.144073	-0.0151867
PLEKHO1	grey	grey	0.0823996	0.0272058	0.0914743	0.0273445	0.0220845	-0.0207634	-0.0312584	-0.0417074	0.0251665	0.0772657	0.0476184	0.0988097	-0.0261771
ANP32E	grey	grey	0.0946435	0.0682347	0.0250267	-0.0171802	0.0601948	0.0137835	0.0114435	-0.0227062	0.0255013	0.0867585	0.0355518	0.0721464	-0.00685776
APH1A	grey	grey	0.0752455	0.124893	-0.0198875	-0.0467624	0.0968831	0.0617129	0.0322818	-0.0295371	0.0299388	0.0726626	0.00138478	0.0444808	0.00477651
C1orf54	Astro-M2	blue	0.109657	-0.00958596	0.206871	0.0769294	0.0155214	-0.0943784	-0.086341	-0.0649208	-0.0240352	0.107048	0.0360916	0.169792	-0.0564137
MRPS21	grey	grey	0.117461	0.175937	-0.00982551	-0.03047	0.143607	0.0320428	0.0658538	-0.00560309	0.0160001	0.0860987	-0.000737806	0.0524265	-0.00756794
PRPF3	grey	grey	0.111765	0.0170675	0.105103	0.0728226	0.0514242	-0.0549512	-0.00226685	0.0275154	-0.0113815	0.0645793	0.0402273	0.0842595	-0.0212605
RPRD2	Astro-M2	blue	0.155073	-0.0385288	0.193701	0.102788	0.0259783	-0.0903066	-0.0393848	0.0227596	-0.0302151	0.120499	0.0625204	0.152932	-0.00888492
TARS2	grey	grey	0.0436553	-0.0111473	0.0683758	0.0455097	-0.00903718	-0.0175457	-0.0138591	0.00795421	-0.00341988	0.0229929	0.0218608	0.043498	-0.00302753
MCL1	Astro-M10	green	0.0521792	0.025954	0.0420066	-0.00183657	-0.00489649	0.0358787	0.0244383	-0.0106557	0.121128	0.0397513	0.130881	0.059243	-0.0104875
ENSA	Astro-M2	blue	0.0341315	-0.0966738	0.198291	0.149523	-0.0587055	-0.0826762	-0.037536	0.0598825	-0.00481709	-0.0167744	0.067459	0.0636062	-0.027718
GOLPH3L	grey	grey	0.0879234	0.00142149	0.0678537	0.0503653	0.0170667	-0.0187974	0.00818464	0.0272801	-0.00858887	0.0537511	0.0312564	0.0621203	-0.000170897
ARNT	grey	grey	0.136406	0.0168891	0.0900707	0.0520087	0.037078	-0.0282142	0.013398	0.0283998	0.0133365	0.0931336	0.0773404	0.100921	-0.00680112
SETDB1	grey	grey	0.104014	0.000569516	0.0912631	0.0612288	0.0280948	-0.0443146	0.000722871	0.0312041	-0.0126976	0.0584473	0.0474634	0.0760459	-0.00920084
CERS2	grey	grey	0.0849467	0.0971268	-0.00707428	-0.0124653	0.0779658	0.0372233	0.0491473	0.00966894	0.0149445	0.0574549	0.0202752	0.0343314	0.0103196
C1orf56	Astro-M4	black	0.156856	0.243508	-0.0972532	-0.0993932	0.272558	0.00776336	0.0859154	-0.0265351	-0.00223327	0.134957	-0.0325228	0.0498239	-0.0257607
CDC42SE1	grey	grey	0.147349	0.122086	0.0198428	-0.0150222	0.141232	-0.0175958	0.0350011	-0.0102963	0.0141118	0.114273	0.0371811	0.0893168	-0.0208264
GABPB2	grey	grey	0.0597244	-0.0615006	0.111773	0.107323	-0.0230724	-0.0516986	-0.0111583	0.0561602	-0.016248	0.0176939	0.0520496	0.0515972	0.00402928
SCNM1	grey	grey	0.103256	0.129993	-0.0199168	-0.0336858	0.127689	0.0130859	0.0397116	-0.0123576	0.00149007	0.0776968	-0.0126202	0.042644	-0.00414459
PIP5K1A	Astro-M2	blue	0.114881	-0.0757296	0.209944	0.130409	-0.0364811	-0.0885461	-0.0568342	0.0276326	0.00321056	0.0634594	0.107339	0.128955	-0.0227516
PSMD4	grey	grey	0.0667445	0.0531401	0.0307084	0.0167071	0.0392719	0.0261964	0.0320179	0.0149467	0.0178094	0.0366509	0.0180434	0.0359883	0.0150461
PI4KB	grey	grey	0.0624331	0.00904458	0.0624382	0.040846	0.00513538	0.00722287	0.014671	0.028709	0.0223045	0.0280385	0.0508012	0.0450092	0.00717533
SELENBP1	Astro-M1	red	0.162711	0.277794	-0.0566548	-0.114155	0.27128	0.0252775	0.0507833	-0.0817727	-0.0114056	0.184879	-0.0651308	0.10182	-0.045228
PSMB4	grey	grey	0.0523476	0.110023	-0.0391051	-0.0314359	0.0920963	0.0623519	0.0722172	0.0162808	0.0275235	0.0297324	0.00142779	-0.000270758	0.0276075
POGZ	grey	grey	0.243645	0.0555415	0.187923	0.0921716	0.109058	-0.0814663	0.0146402	0.0259434	-0.00462587	0.188762	0.0874965	0.206147	-0.0340282
SNX27	grey	grey	0.131037	0.0453411	0.0481736	0.0288365	0.054427	0.0149921	0.0443028	0.0397869	0.013859	0.0821251	0.0504804	0.0709815	0.0239306
THEM4	grey	grey	0.118704	0.031968	0.0517046	0.0203181	0.0403761	-0.00896164	0.0193955	0.0193806	0.00449719	0.0839003	0.0658201	0.0805669	-0.00107335
FLG-AS1	Astro-M7	turquoise	0.126135	-0.0163491	0.0869329	0.0989317	0.00826705	-0.0345394	0.045334	0.0989662	-0.000884025	0.0646842	0.0919515	0.0710048	-0.00772981
S100A6	Astro-M6	tan	0.0409843	0.215873	-0.106649	-0.012112	0.108087	0.119852	0.274709	0.122415	0.0867934	-0.0646359	0.0320595	-0.0973701	0.0218492
S100A16	grey	grey	0.059498	0.119146	-0.021687	-0.0167992	0.0701416	0.0577582	0.0738931	0.0155721	0.048163	0.0299942	0.0378651	0.00907303	-0.00948328
S100A13	Astro-M1	red	0.132967	0.300823	-0.066503	-0.0652339	0.223705	0.0733762	0.153626	0.0180335	0.0398311	0.0929589	-0.00127012	0.0295619	-0.0207335
S100A1	Astro-M1	red	0.106918	0.396179	-0.14063	-0.114475	0.252703	0.12488	0.214668	0.0142081	0.0454048	0.0690643	-0.0481213	-0.0250214	-0.0210589
CHTOP	grey	grey	0.107336	0.0724305	0.031988	0.0201847	0.0855715	0.00214595	0.0460332	0.0281828	0.00924633	0.0724235	0.0254743	0.0569567	-0.000327593
SNAPIN	grey	grey	0.0913552	0.14711	-0.0402321	-0.0414137	0.138937	0.0280731	0.0664022	0.000940804	0.0103379	0.0687967	-0.00918631	0.0280661	-0.00644148
INTS3	grey	grey	0.140418	0.0570821	0.118727	0.0870811	0.0982791	-0.0657441	0.0248299	0.0411403	-0.0204353	0.0860279	0.0402692	0.103261	-0.0338871
SLC27A3	grey	grey	0.0563039	0.0671116	0.00931056	-0.00368408	0.0459422	0.0220571	0.0507217	0.010514	0.0281245	0.0280863	0.0577645	0.0276894	-0.00642049
GATAD2B	Astro-M2	blue	0.113298	-0.063843	0.173572	0.113368	-0.0322644	-0.0536755	-0.0246813	0.0478285	0.00765741	0.0540233	0.101738	0.10521	0.0118388
DENND4B	grey	grey	0.0632472	0.0429568	0.0319267	0.0216134	0.0346452	0.0130634	0.0332466	0.0224408	0.0214497	0.0242375	0.0261735	0.0294307	0.0119046
JTB	Astro-M4	black	0.0894696	0.170343	-0.0417886	-0.05098	0.213971	0.00873983	0.041063	-0.0223842	-0.0166581	0.0764804	-0.0527481	0.0327623	0.00159107
RPS27	Astro-M4	black	0.204495	0.482405	-0.134857	-0.0838771	0.512601	0.0188554	0.234867	0.0591326	-0.0214549	0.124907	-0.103542	0.0155686	-0.0335131
NUP210L	Astro-M7	turquoise	0.0401874	0.0244525	0.0407401	0.0621986	-0.0160005	0.0153065	0.0283534	0.0395147	0.0442871	-0.000585405	0.0145027	0.00906677	0.00655833
TPM3	grey	grey	0.0901392	0.0255054	0.0534713	0.0322185	0.0287933	0.0100198	0.0104784	0.0187498	0.0248638	0.0404627	0.0626924	0.0567641	0.0261134
C1orf43	grey	grey	0.0898201	0.0605196	0.0553725	0.0287251	0.0523288	0.00993782	0.0346019	0.020337	0.0243643	0.0533317	0.0332918	0.0578219	-0.00228453
UBAP2L	grey	grey	0.110579	0.00909955	0.094036	0.0579065	0.02166	-0.0213956	0.0115672	0.0280238	0.0319963	0.0712766	0.0728679	0.0871534	-0.00260163
HAX1	grey	grey	0.0670091	0.117926	-0.0254545	-0.0303282	0.0945322	0.0418787	0.0447147	-0.00535188	0.0177804	0.0476093	-0.00454399	0.0217808	0.0113726
ATP8B2	Astro-M2	blue	0.0655181	-0.0356046	0.148135	0.0594351	0.00500713	-0.0686232	-0.0562157	-0.0243842	-0.00716996	0.0711972	0.0328454	0.11138	-0.0266732
IL6R	Astro-M2	blue	0.0418751	-0.138103	0.22174	0.0590683	-0.131088	-0.0640624	-0.138097	-0.0778327	0.0586255	0.0594096	0.20269	0.175109	-0.0396305
ADAR	grey	grey	0.109705	0.0595488	0.0577173	0.0314831	0.0488501	0.0299881	0.0486006	0.034851	0.0423493	0.0614464	0.072588	0.0648231	0.012431
KCNN3	Astro-M7	turquoise	0.112888	0.0012207	0.17093	0.193107	0.0427922	-0.0967651	0.147335	0.193865	-0.0028959	0.00705661	0.0680176	0.0400433	-0.0487741
PMVK	Astro-M8	greenyellow	0.0289826	0.0517907	0.0308353	0.017016	0.0111666	0.0318628	0.0394426	0.0129727	0.0979635	0.0077773	0.0210083	0.0159996	-0.00439409
PBXIP1	grey	grey	0.089939	0.150505	0.050973	-0.00809791	0.0648308	0.0807719	0.0425929	-0.0451537	0.0376287	0.0874968	0.0147449	0.0870004	-0.0287271
FLAD1	grey	grey	0.0614223	0.0706053	0.000648408	-0.00648839	0.0705396	0.0135193	0.037407	0.00839275	0.00438808	0.0397011	0.00477196	0.0247195	0.00300798
ZBTB7B	grey	grey	0.050433	0.0601525	0.0118866	-0.0195129	0.0508891	0.0201088	0.0240444	-0.0150446	0.0236531	0.0452111	0.0208902	0.0383756	-0.00986177
ADAM15	grey	grey	0.0428468	0.0703518	-0.0179378	-0.0203615	0.0502907	0.042095	0.0432994	0.0062291	0.015893	0.0251068	0.00965966	0.00782811	0.0159365
THBS3	grey	grey	0.0503142	0.0420088	0.0145657	0.0068454	0.0328891	0.0112628	0.0274163	0.011525	0.0180752	0.0319581	0.0214352	0.0257916	0.0115866
FAM189B	grey	grey	0.0566493	0.0391481	0.0227534	-0.00290308	0.0403957	0.0109137	0.0097882	-0.00719933	0.00241836	0.0447373	0.0151579	0.041614	0.00806791
SCAMP3	grey	grey	0.0746378	0.0847986	0.000566489	-0.0233527	0.0641046	0.0355302	0.0332546	-0.00695778	0.0143599	0.0571425	0.0100076	0.0398593	0.0031341
CLK2	grey	grey	0.0694412	0.0259391	0.0496304	0.01571	0.0452939	-0.0167595	0.00212228	-0.00265485	-0.00553906	0.0537095	0.0189296	0.05771	-0.00573989
FDPS	grey	grey	0.063076	0.0723382	0.0237249	0.0131692	0.0753459	0.0262293	0.0309694	0.0120505	0.076335	0.0345621	0.0443025	0.0313542	-0.000658455
ASH1L	Astro-M2	blue	0.172346	-0.0761177	0.243118	0.125937	-0.0138604	-0.0954542	-0.0557057	0.0266833	0.000499193	0.121489	0.144473	0.187066	-0.019605
YY1AP1	grey	grey	0.0926827	-0.0423521	0.122361	0.0764923	-0.0590233	-0.0172018	-0.0134776	0.0240488	0.0516941	0.040139	0.15767	0.0894851	-0.000843442
DAP3	Astro-M10	green	0.110969	-0.0129814	0.106062	0.0641547	-0.0120581	-0.017909	0.00232488	0.035152	0.03527	0.0424039	0.177394	0.0885315	-0.0073522
GON4L	Astro-M2	blue	0.130929	-0.0367246	0.18104	0.106434	0.00980695	-0.0760761	-0.033435	0.0261304	-0.00949105	0.0840979	0.0838432	0.129013	-0.0186663
SYT11	Astro-M5	pink	0.157311	0.174161	-0.00384843	-0.0671897	0.124556	0.175824	0.0933738	-0.0117792	0.109267	0.155741	0.0771092	0.105173	0.0425882
RIT1	grey	grey	0.0858383	0.0572058	0.0214062	0.00112836	0.0516254	0.00520891	0.0271097	0.0075252	0.0228459	0.0617711	0.0414294	0.0515395	-0.00754414
ARHGEF2	grey	grey	0.0353771	-0.0429087	0.0787392	0.0659601	-0.0405835	-0.00902241	-0.0313862	0.01865	-0.00662857	-0.0127048	0.00501976	0.0279787	0.0596108
SSR2	grey	grey	0.0639755	0.1026	-0.0171498	-0.0189652	0.067905	0.050095	0.0484675	0.00543709	0.0213097	0.0383839	0.00345104	0.0176107	0.00847993
LMNA	Astro-M8	greenyellow	0.0256771	0.00130943	0.061578	0.0302137	-0.0312469	0.0145307	0.0253579	0.0155016	0.154921	0.00402271	0.122609	0.0391461	-0.011479
SEMA4A	Astro-M9	brown	0.0979762	0.0619811	0.0735715	-0.0283677	0.1113	-0.0277691	-0.0247762	-0.0753883	-0.0196993	0.150151	-0.0416676	0.128104	-0.0237817
PAQR6	Astro-M4	black	0.123033	0.208458	-0.0349681	-0.0728005	0.244609	0.0188667	0.0387482	-0.0521798	-0.0217747	0.137845	-0.0685639	0.077896	-0.0220774
SMG5	grey	grey	0.0748117	0.0237609	0.0774636	0.0350911	0.0249105	-0.0128938	-0.00624407	-0.000935	0.00676474	0.050806	0.0264611	0.066258	-0.00351017
CCT3	grey	grey	0.0869525	0.101292	0.00207093	-0.0262598	0.0529255	0.0750886	0.0498557	-0.00644211	0.0663884	0.0603332	0.0300399	0.0414058	0.0235285
MEF2D	grey	grey	0.0218714	-0.00675036	0.0721684	0.0513398	-0.0234613	0.0155917	0.014986	0.0245909	0.0799131	-0.00214463	0.0476184	0.0271198	0.0177299
BCAN	Astro-M1	red	0.174304	0.407087	-0.129408	-0.107229	0.329421	0.158203	0.257319	0.0412369	0.0690958	0.141803	-0.0761057	0.00628919	-0.0161626
RRNAD1	grey	grey	0.0560361	0.0545817	0.0214117	0.0153823	0.0489601	0.00539851	0.0340831	0.0190207	0.0134743	0.0292063	0.00963248	0.0229879	-0.000428329
HDGF	grey	grey	0.0462493	0.0540774	0.00958991	0.0090435	0.0367844	0.034025	0.0368232	0.0200015	0.0235842	0.0207785	0.0136112	0.0153781	0.0113492
PRCC	grey	grey	0.0746042	-0.0167176	0.0930444	0.0618549	-0.00149172	-0.0314634	-0.0101403	0.0231645	0.00394703	0.0405947	0.0545958	0.0682408	-0.00214367
ARHGEF11	Astro-M11	yellow	0.178049	-0.0204647	0.172157	0.0736708	0.0220607	-0.0618785	-0.024385	0.00866886	0.0286974	0.140819	0.167561	0.196236	-0.0272741
IFI16	Astro-M7	turquoise	0.000255664	-0.0274132	-0.0104255	0.100982	-0.0489638	0.030506	0.108723	0.180798	0.112024	-0.132091	0.177031	-0.0939239	0.0148903
CADM3	grey	grey	0.0835186	0.0961277	-0.0117147	-0.0496886	0.0551057	0.121053	0.0406737	-0.0320633	0.0397301	0.0927286	0.00920417	0.0581135	0.0595906
KCNJ10	grey	grey	0.165794	0.184555	0.0135305	-0.0878013	0.141542	0.0964878	0.0499789	-0.071906	0.0303832	0.203635	-0.00425715	0.14215	-0.0118149
IGSF8	grey	grey	0.093575	0.179936	-0.0622191	-0.0759198	0.167155	0.0902996	0.063635	-0.0240099	0.0140359	0.0856556	-0.0458297	0.0288782	0.0661172
ATP1A2	Astro-M9	brown	0.226592	0.20263	0.164346	-0.082551	0.170462	0.00480396	-0.0330578	-0.173942	0.00527919	0.3295	-0.0223087	0.295883	-0.112778
PEA15	Astro-M5	pink	0.0646244	0.201134	-0.0917579	-0.0400778	0.11652	0.191534	0.193141	0.0759423	0.103823	0.00569269	0.018633	-0.0466519	0.0551478
DCAF8	Astro-M4	black	0.165134	0.207792	-0.048084	-0.0484534	0.296633	0.0105927	0.104797	0.0241135	-0.00998038	0.127341	-0.0257735	0.0583866	0.00220401
COPA	grey	grey	0.154137	0.0519005	0.0819813	0.0451506	0.0530984	0.00319257	0.0402126	0.0375458	0.0498528	0.0945123	0.0981427	0.101135	0.00828693
NCSTN	grey	grey	0.0687546	0.097147	-0.018605	-0.0327397	0.0594571	0.0622188	0.0424391	-0.0105315	0.0312426	0.0580802	0.0185488	0.033515	0.0152201
VANGL2	Astro-M7	turquoise	0.0413755	0.0363327	0.0304863	0.0847163	0.0504494	-0.024109	0.0703879	0.0996299	-0.00781713	-0.0209071	0.00238582	-0.0162695	-0.0140255
PFDN2	grey	grey	0.0387967	0.0926716	-0.0292482	-0.0248042	0.042659	0.0834896	0.0589938	0.0105167	0.0380884	0.0142762	0.00199557	-0.00519616	0.0475079
NIT1	grey	grey	0.100165	0.106484	0.00433109	-0.0139651	0.0985575	0.0120008	0.0391812	0.000714484	0.0128947	0.0740821	0.0151329	0.0510395	-0.00373265
DEDD	grey	grey	0.0596699	0.005317	0.0634852	0.0359385	0.0111801	-0.0247905	-0.0105089	0.00140845	0.00312011	0.0377697	0.0419044	0.0567029	-0.0112623
UFC1	grey	grey	0.0607506	0.157095	-0.0412093	-0.0153472	0.0990793	0.0643344	0.102272	0.0379671	0.0352945	0.0158286	-0.00416108	-0.0149437	0.0101874
PPOX	grey	grey	0.0680332	0.0767561	0.00656284	-0.00319998	0.0813296	0.00565234	0.0383679	0.00987983	-0.00331087	0.0470329	-0.0067408	0.0310594	-4.40938e-05
NDUFS2	grey	grey	0.109065	0.190409	-0.0398291	-0.0729829	0.139697	0.0918757	0.0769935	-0.0274958	0.0532533	0.0915881	0.0016653	0.0464203	0.0108935
SDHC	grey	grey	0.0731631	-0.0224987	0.0942076	0.0496759	-0.0479602	0.00694551	-0.0142846	0.00622457	0.0270068	0.049793	0.0712279	0.0772704	0.00977089
ATF6	grey	grey	0.169328	-0.000342909	0.117292	0.0463063	0.00239312	-0.0128524	0.00670379	0.0230213	0.071899	0.115179	0.161228	0.138077	-0.000428755
NOS1AP	Astro-M7	turquoise	0.000621288	-0.0243017	-0.0222491	0.0521428	-0.0295411	0.0682758	0.0649915	0.118263	0.0370881	-0.0729937	0.0223202	-0.0683205	0.145519
UHMK1	grey	grey	0.0939997	0.051282	0.0191345	-0.00275903	0.0312546	0.0600897	0.0372036	0.0111489	0.0466912	0.0650693	0.0540126	0.0539567	0.0340762
UAP1	Astro-M8	greenyellow	0.0602653	0.0208719	0.0153832	0.00765478	0.00515769	0.0282808	0.0371679	0.0270076	0.136248	0.0252245	0.130331	0.0352353	-0.00019769
DDR2	Astro-M7	turquoise	0.137425	0.0191231	0.0562107	0.0708634	0.0309373	0.0123826	0.0941624	0.110123	0.0981535	0.0701168	0.183883	0.0694618	-0.0184609
HSD17B7	Astro-M8	greenyellow	0.0385588	0.0053339	0.0290651	0.0185414	-0.0172061	0.0360228	0.0325011	0.0262174	0.231444	0.0171468	0.149028	0.0299358	-0.0120502
CCDC190	Astro-M7	turquoise	0.0731074	0.0440122	-0.00200247	0.0398123	0.0683221	-0.000462451	0.101552	0.112721	0.00752706	0.0305933	0.00412196	-0.00723471	-0.00896883
PBX1	grey	grey	0.267878	0.0958768	0.136201	0.104955	0.168975	-0.0579569	0.116959	0.115291	-0.0432138	0.231947	-0.0285794	0.168862	-0.0127145
RXRG	grey	grey	0.0861064	0.0114285	0.0838308	0.0446421	0.0412408	-0.0434451	-0.0324225	-0.019497	-0.0374314	0.0945215	-0.0203733	0.0966703	-0.0194841
MGST3	grey	grey	0.125279	0.10675	0.0606371	0.0223737	0.0749086	0.030175	0.0502845	0.0185901	0.0262975	0.0787722	0.0598561	0.0822783	0.00292317
ALDH9A1	grey	grey	0.104001	0.128766	-0.0212621	-0.0186454	0.088159	0.0660127	0.0824657	0.0241498	0.0312676	0.0706668	0.0272284	0.0350869	-0.000724113
TMCO1	grey	grey	0.143153	0.178232	-0.0172097	-0.037146	0.127628	0.0688301	0.0617066	-0.00905137	0.0235849	0.114193	0.0158004	0.0680595	0.0034138
UCK2	grey	grey	0.0980654	0.0151319	0.052855	0.0120844	0.0346845	-0.00188195	-0.00433206	-0.00100111	0.0109943	0.0779832	0.0544888	0.0787046	0.0141871
FAM78B	Astro-M7	turquoise	0.0329044	-0.0175888	0.0357945	0.0585741	-0.0152796	0.00574128	0.0188393	0.0559545	0.00442245	-0.00538629	0.0293759	0.00511203	0.0500535
POGK	grey	grey	0.0969824	0.0408588	0.0664363	0.0121439	0.0512535	-0.0132199	-0.0128264	-0.0216536	-0.0067311	0.0842074	0.0227887	0.0894807	-0.00866243
TADA1	grey	grey	0.0894462	0.0313663	0.041476	0.0126817	0.0442273	-0.00808912	0.00748267	0.0040094	-0.00355476	0.0711252	0.0270123	0.0656415	0.00110705
ILDR2	grey	grey	0.0969882	0.0133508	0.0997509	0.0612701	0.0338082	-0.0295474	-0.0472098	-0.0227021	-0.0222333	0.108274	-0.0205351	0.109391	0.00391172
POU2F1	Astro-M9	brown	0.294876	0.0640338	0.193437	0.0286025	0.155657	-0.0988591	-0.0311769	-0.0488021	-0.0263138	0.326298	0.0680088	0.297199	-0.0500414
CREG1	grey	grey	0.0843942	0.0611	0.0233497	1.4885e-05	0.0598317	0.0173618	0.013595	-0.00254413	0.0107534	0.0539399	0.0129081	0.0487938	0.0204848
MPZL1	grey	grey	0.143621	0.00684317	0.0859661	0.0282115	0.020474	-0.00121942	0.0138053	0.0235931	0.0609742	0.092376	0.174958	0.117367	-0.0164693
MPC2	grey	grey	0.0559605	0.103904	-0.0248082	-0.0250124	0.062775	0.076176	0.055023	0.00655318	0.0399577	0.0316681	0.00617145	0.00834828	0.0303665
DCAF6	grey	grey	0.238835	0.0505396	0.119936	0.0463585	0.0750122	-0.0172413	0.0325318	0.0344443	0.0207065	0.179295	0.127604	0.174252	0.00712557
GPR161	grey	grey	0.0694013	-0.00443762	0.086747	0.0962044	0.0111343	-0.0393328	0.05098	0.0845312	-0.00231177	0.00976589	0.0310318	0.030426	-0.0160385
TIPRL	grey	grey	0.0945394	0.0653848	0.019498	0.00696659	0.0660829	0.0223856	0.0429794	0.0222183	0.0255981	0.0604353	0.0322387	0.0457722	0.0213449
SFT2D2	Astro-M7	turquoise	0.0730563	0.0108682	0.0483608	0.0611872	0.0101501	-0.00798334	0.030754	0.0571777	0.00851484	0.015717	0.0427454	0.0259553	0.00525217
ATP1B1	Astro-M5	pink	-0.0565635	0.110427	-0.155898	-0.041408	0.0499408	0.273888	0.0994744	0.0728746	0.0606104	-0.115377	-0.0843141	-0.158144	0.230615
NME7	grey	grey	0.192077	0.0658756	0.0689812	0.0722777	0.120323	-0.0337761	0.0746796	0.093605	-0.018201	0.117465	0.0473944	0.0939959	0.0201549
BLZF1	grey	grey	0.151678	0.0437032	0.0651297	0.027278	0.0604931	-0.0103865	0.0364279	0.0300772	0.00460013	0.110274	0.0659436	0.10142	-0.00632998
SLC19A2	grey	grey	0.0670069	0.01742	0.0690367	0.0221181	0.0193176	-0.0160352	0.00110053	-0.00444226	0.0813838	0.059689	0.0502719	0.0725378	-0.016465
C1orf112	grey	grey	0.0831085	0.0224998	0.0463108	0.0337503	0.0383045	-0.0267571	0.0119151	0.0228449	-0.00430308	0.0464339	0.021492	0.0482724	-0.00263958
SCYL3	grey	grey	0.114465	0.0458051	0.0420691	0.0270018	0.0669586	-0.00917649	0.0422259	0.0418454	0.00756705	0.0752789	0.0522246	0.0654308	-0.000797914
KIFAP3	grey	grey	0.197087	0.0967996	0.0352985	0.00661632	0.117398	0.0299188	0.0692716	0.0429103	0.00869618	0.150214	0.0643048	0.113457	0.0456287
GORAB	Astro-M7	turquoise	0.0741135	0.0336395	0.0148685	0.0361591	0.0440481	-0.00337307	0.0596821	0.0684513	0.0171536	0.0219009	0.0549698	0.0161842	-0.00374312
PRRX1	Astro-M7	turquoise	0.116936	0.114021	-0.0882836	0.112796	0.129889	0.0693292	0.340894	0.352893	0.0863862	-0.0626425	0.137132	-0.129373	0.0164248
FMO4	Astro-M7	turquoise	0.0591339	0.00224545	0.042912	0.0631985	0.0215266	-0.0271545	0.0298344	0.0603873	-0.013263	0.0193761	0.0108522	0.0195585	-0.00662322
PRRC2C	grey	grey	0.0990216	-0.0633604	0.119924	0.0700175	-0.029599	-0.0187856	-0.0265225	0.0312497	0.00223121	0.0465169	0.101365	0.0893787	0.0227438
VAMP4	grey	grey	0.0808095	0.0579554	0.00120899	0.00513168	0.0497096	0.0355082	0.0562936	0.0386986	0.0361406	0.0418195	0.0510687	0.0261014	0.0218731
DNM3	Astro-M9	brown	0.240639	0.0314781	0.174354	-0.131523	0.0258416	0.0294203	-0.199888	-0.309569	0.0593195	0.414412	0.116745	0.395215	0.0323545
PIGC	grey	grey	0.152526	0.0991445	0.0285111	-0.00943708	0.113119	-0.00849778	0.0286794	-0.00394401	-0.0036902	0.130243	0.00973856	0.0977433	-0.00786242
SUCO	grey	grey	0.176563	0.0630743	0.0792249	0.0364225	0.0819113	-0.0176003	0.0292811	0.0248727	0.0242075	0.132723	0.0831309	0.123762	-0.00960948
PRDX6	Astro-M6	tan	0.159943	0.226196	-0.0186888	0.0463992	0.176071	0.0587688	0.2665	0.151388	0.0342088	0.0695301	0.00573804	0.0078522	-0.0249137
SLC9C2	Astro-M7	turquoise	0.0501547	-0.00863134	0.0413331	0.109453	0.0241228	-0.0456447	0.058683	0.125954	-0.0214958	-0.00797421	-0.0112339	-0.017589	-0.00361666
KLHL20	grey	grey	0.140328	0.026518	0.0794582	0.0409103	0.0646679	-0.0253364	0.0243172	0.03347	-0.00506404	0.102521	0.0524154	0.0986314	-0.000484717
ZBTB37	grey	grey	0.127477	0.00608682	0.0969963	0.0642745	0.00503877	-0.0185167	0.0280322	0.0465222	0.0218547	0.074872	0.0917616	0.0921455	-0.0144926
RC3H1	grey	grey	0.168221	0.0203648	0.117956	0.0534421	0.0518619	-0.0413003	-0.00644477	0.0153591	0.00628898	0.124271	0.0791716	0.137252	-0.000392993
RABGAP1L	grey	grey	0.206757	-0.00467409	0.148255	0.113173	0.0329954	-0.0351379	0.0198579	0.0749192	0.0190005	0.11941	0.11004	0.137928	0.0464879
CACYBP	Astro-M5	pink	0.0221748	0.1072	-0.0695907	-0.0556228	0.0394243	0.153665	0.0834694	0.00249228	0.124706	0.0118933	0.00444013	-0.0244409	0.0467716
MRPS14	grey	grey	0.0762772	0.0792386	0.00245375	-0.00872935	0.06834	0.0178891	0.0364221	0.00650987	0.0117475	0.052269	0.00903704	0.0360681	0.000747868
TNR	Astro-M7	turquoise	-0.0276603	0.0154312	-0.073539	0.112086	0.0157677	0.0757672	0.219591	0.290277	0.00732969	-0.150014	-0.0197953	-0.174944	0.137976
PAPPA2	grey	grey	0.0655592	-0.0111543	0.0783355	0.0564829	0.00567252	-0.0267783	0.00627813	0.0242042	0.0529231	0.0484263	0.039462	0.0590365	-0.00618643
ASTN1	grey	grey	0.249404	0.0476077	0.162143	0.0676076	0.123097	-0.0577906	0.0294714	0.0255468	-0.0196659	0.252211	0.0443239	0.222321	-0.0205303
BRINP2	Astro-M9	brown	0.2112	0.0760712	0.151527	-0.0492345	0.162097	-0.0576154	-0.0871143	-0.140896	-0.0288696	0.308185	-0.00325601	0.281061	-0.0383498
RASAL2	Astro-M7	turquoise	0.117852	-0.00859516	0.0654526	0.087625	-0.00516813	0.0315192	0.0438141	0.0968975	0.0541129	0.0187585	0.104365	0.0363235	0.096332
RALGPS2	grey	grey	0.0744007	-0.0126915	0.0501164	0.0454605	-0.0124559	0.0085611	0.0235884	0.0533743	0.0339306	0.0247332	0.0753064	0.0377545	0.0400844
FAM20B	grey	grey	0.0923927	0.0131564	0.0563437	0.040877	0.0297061	-0.0119429	0.0213232	0.0360965	0.003429	0.0554016	0.0389602	0.0562482	0.00492086
ABL2	grey	grey	0.138077	-0.0263613	0.129246	0.0653106	-0.00290928	-0.0278312	-0.00625338	0.0255115	0.0171963	0.0953481	0.115087	0.123596	0.00610565
SOAT1	Astro-M8	greenyellow	0.0670698	-0.0163904	0.0697573	0.042197	-0.0271049	0.00539491	0.00172619	0.0228086	0.0901546	0.0235054	0.119801	0.0571073	-0.00515906
TOR1AIP2	grey	grey	0.146465	0.0657172	0.052522	0.0127614	0.0709631	0.0178828	0.0313158	0.0114501	0.0242526	0.111823	0.0618631	0.099471	0.0129606
TOR1AIP1	grey	grey	0.102578	0.0105273	0.0800528	0.0302139	-0.00373896	0.00144776	0.00521626	0.00958111	0.0343868	0.0802755	0.0827462	0.0916291	-0.00648226
CEP350	Astro-M11	yellow	0.227173	-0.03148	0.22203	0.0503767	0.0152815	-0.0737725	-0.0862247	-0.0671849	-0.0195058	0.233302	0.123243	0.291794	-0.029883
QSOX1	grey	grey	0.0467888	-0.00188349	0.0589956	0.0289133	-0.0143067	0.0175142	-0.0110476	-0.00200803	0.0170667	0.0217532	0.0539895	0.0473626	0.023746
ACBD6	grey	grey	0.201224	0.0555925	0.09303	0.0656882	0.0929722	-0.0314049	0.0644313	0.0776583	-0.00148204	0.129328	0.0638603	0.114431	0.0142458
XPR1	grey	grey	0.183039	0.0380212	0.106793	0.0782579	0.0496582	-0.0143382	0.0585484	0.0792658	0.0346182	0.124335	0.0998547	0.121149	-0.00789767
KIAA1614	grey	grey	0.0386362	-0.0332328	0.0980722	0.0692474	-0.0150288	-0.0492752	-0.022785	0.0140945	-0.0273603	0.022385	0.0218575	0.0546747	-0.0190854
STX6	grey	grey	0.111554	-0.00474719	0.0980211	0.0458537	0.0236874	-0.0422904	-0.0201556	0.000780128	-0.0132447	0.0858608	0.0388219	0.101289	-0.00131232
MR1	grey	grey	0.0621166	0.0201605	0.0484925	0.0297609	0.0202691	-0.00299606	0.00518657	0.0124609	0.00503645	0.0332555	0.0397106	0.0464684	-0.0062499
GLUL	Astro-M9	brown	0.231493	0.246444	0.0838257	-0.254511	0.182908	0.0934329	-0.159213	-0.395842	0.115597	0.445045	0.0717093	0.38633	-0.0757048
NPL	grey	grey	0.153553	-0.0211536	0.208823	0.199367	0.0371086	-0.157222	0.0454982	0.13708	-0.0648557	0.0673973	0.0249845	0.105994	-0.0775099
DHX9	grey	grey	0.147907	0.0762097	0.0573283	0.0343114	0.0793122	0.00473395	0.0680303	0.057327	0.0434463	0.0864383	0.075923	0.0786192	0.00495413
LAMC1	Astro-M8	greenyellow	0.122347	0.0404459	0.0528683	0.0426909	0.0412398	0.0174976	0.0645599	0.0609845	0.0985346	0.0686734	0.136023	0.0724347	-0.000303833
SMG7	grey	grey	0.185251	0.0548747	0.0854789	0.0492244	0.0883847	-0.0287428	0.0420456	0.0510255	0.0181442	0.123151	0.0927239	0.118162	-0.00425012
ARPC5	grey	grey	0.0717657	0.0707682	-0.00374654	-0.00537199	0.0465984	0.0448009	0.0487039	0.0219241	0.0327838	0.0287003	0.0310422	0.0184507	0.0312311
RGL1	Astro-M11	yellow	0.222789	-0.0650669	0.269097	0.0815961	-0.0413578	-0.0747051	-0.0773464	-0.0572566	0.0624346	0.222975	0.276582	0.324559	-0.044133
COLGALT2	Astro-M7	turquoise	0.100166	0.0257864	0.0419264	0.0618179	0.0127668	0.0474585	0.0898581	0.100972	0.0544779	0.0289769	0.0883798	0.0221877	0.0582423
TSEN15	grey	grey	0.137729	0.0517688	0.0375133	0.0148322	0.053871	0.00661955	0.0552556	0.0416727	0.0231887	0.0921308	0.0668886	0.0750203	0.00637591
C1orf21	Astro-M11	yellow	0.224373	0.010954	0.186639	-0.0146497	0.0583202	-0.0431261	-0.0267517	-0.07656	0.0605413	0.290596	0.142121	0.303969	-0.0506192
EDEM3	grey	grey	0.186604	0.0736675	0.0519966	0.00162997	0.0694696	0.0328821	0.0457517	0.0205668	0.072642	0.138312	0.166696	0.128451	0.0001691
RNF2	grey	grey	0.0822498	0.00582448	0.0481393	0.0136755	0.0212341	-0.0107073	-0.00720648	-0.00174831	0.00554558	0.0619283	0.0439511	0.0672253	0.0125812
TRMT1L	grey	grey	0.125421	0.0524374	0.0378651	0.0185597	0.0592565	0.00533994	0.0423947	0.0294668	0.0124222	0.0905499	0.0540372	0.0754004	0.00532341
SWT1	grey	grey	0.165946	0.0725015	0.0537588	0.0346003	0.0964147	-0.015451	0.067755	0.0560293	0.0128033	0.111527	0.0659679	0.0923969	-0.0100106
IVNS1ABP	grey	grey	0.0649729	0.0436021	0.0132384	0.00652946	0.0236186	0.0354771	0.0353646	0.023811	0.0377869	0.0245376	0.0377389	0.0236771	0.0301103
TPR	grey	grey	0.135114	0.0394671	0.0706634	0.0186049	0.0821718	-0.0209751	0.00962803	0.010415	0.00341678	0.103827	0.0607767	0.105463	-0.00361525
BRINP3	Astro-M9	brown	0.289007	0.129058	0.09897	-0.102393	0.198947	-0.0162615	-0.0245813	-0.137235	-0.021308	0.415894	-0.0100103	0.310724	-0.0316375
UCHL5	grey	grey	0.102414	0.060013	0.0112407	-0.000447437	0.0543223	0.0308424	0.0404731	0.0223151	0.0210525	0.0650999	0.0408142	0.0486732	0.0258353
CDC73	grey	grey	0.198127	0.0419788	0.0830296	0.0317775	0.0659195	-0.0065107	0.0442984	0.0425906	0.0531088	0.148178	0.139059	0.138342	0.000896998
ZBTB41	grey	grey	0.127877	0.0615237	0.0224278	0.0106606	0.0576569	0.0324631	0.0496374	0.0315689	0.027521	0.0882438	0.0642337	0.0688611	0.025115
CRB1	grey	grey	0.287648	0.0856928	0.139653	0.0628811	0.157208	-0.0920307	0.0292531	0.0390599	-0.0403384	0.275196	0.0742918	0.237036	-0.0695479
DENND1B	grey	grey	0.191281	0.135601	0.00756541	0.00453883	0.154823	-0.00134487	0.0711194	0.0404325	0.00830463	0.138642	0.0336574	0.0903162	0.00355285
NEK7	grey	grey	0.22119	0.0188237	0.150861	0.0827759	0.0521854	-0.0693568	0.00473407	0.0318917	-0.0124591	0.167534	0.103711	0.180299	-0.0274234
MIR181A1HG	grey	grey	0.0643567	-0.00497161	0.0315549	-0.00887297	0.00334942	0.0278932	-0.0124932	-0.00346678	0.0320764	0.0439949	0.00775256	0.0437233	0.113068
LINC00862	Astro-M7	turquoise	0.022121	-0.0124432	0.0229114	0.0492387	-0.0231262	0.011993	0.0379064	0.0671362	0.023388	-0.0259994	0.013619	-0.0159294	0.0343336
DDX59	grey	grey	0.0855142	-0.000207317	0.0662232	0.0391198	0.0197177	-0.0303021	-0.000181917	0.0198185	-0.00175272	0.0571851	0.0568993	0.0697276	-0.0105268
CAMSAP2	grey	grey	0.20717	0.0254942	0.12827	0.0437992	0.0550434	-0.0120028	0.0213612	0.0225149	0.0691942	0.171521	0.168125	0.181132	-0.00141763
KIF21B	grey	grey	0.0487997	0.0158668	0.0910625	0.0199103	0.0397518	-0.0249032	-0.014012	-0.0199565	0.0547768	0.0753176	0.00269448	0.0866131	-0.0192942
TMEM9	grey	grey	0.0815295	0.154949	-0.0478236	-0.0597709	0.111669	0.0935159	0.0631014	-0.0182761	0.0201066	0.0770713	-0.0221459	0.0278385	0.0256197
IGFN1	grey	grey	0.0586119	0.0492283	0.0140427	-0.0562065	0.119795	-0.0355573	-0.000262759	-0.0554698	-0.010011	0.0996723	-0.0315452	0.0734128	-0.0297115
CSRP1	grey	grey	0.0934128	0.151145	0.0313178	0.0223721	0.0661228	0.0714128	0.0945112	0.0286292	0.0330056	0.0587884	-0.00324096	0.0393238	-0.0046656
NAV1	Astro-M7	turquoise	0.047393	-0.0550909	0.0891572	0.302693	-0.0328096	-0.0627804	0.195227	0.377358	0.0581789	-0.175406	0.200844	-0.117657	-0.0147897
IPO9-AS1	grey	grey	0.109493	0.138517	-0.0209082	0.0314595	0.0980394	0.0344523	0.129392	0.0960889	0.0593942	0.0202399	0.0567936	-0.00519912	0.0102655
IPO9	grey	grey	0.164315	0.0464678	0.103186	0.0642105	0.0897408	-0.0330838	0.0493365	0.0549996	0.0155369	0.112236	0.0562223	0.109081	-0.00779606
SHISA4	grey	grey	0.0898185	0.170408	-0.0501128	-0.0811216	0.138162	0.0774115	0.0615254	-0.0361601	0.0267377	0.0965425	-0.0148594	0.0410373	0.00502633
LMOD1	grey	grey	0.0490121	-0.0635853	0.0990493	0.0883686	-0.0501484	-0.0422209	-0.0130172	0.0443323	0.00777404	0.00397133	0.119471	0.0508785	-0.0177068
TIMM17A	grey	grey	0.0679783	0.0506537	0.0217649	-0.00628575	0.0501388	0.015875	0.00557032	-0.010457	0.0118223	0.0536883	0.0251859	0.0481038	0.00636842
RNPEP	grey	grey	0.0745387	0.0127877	0.0579264	0.0318065	0.0226259	-0.0157533	-0.000850182	0.00874171	-0.00222771	0.0460697	0.0315172	0.0554296	-0.000212444
GPR37L1	Astro-M1	red	0.163091	0.329448	-0.0865846	-0.178008	0.187895	0.233621	0.0833262	-0.121139	0.080638	0.224731	0.000472805	0.125749	0.00462387
ARL8A	grey	grey	0.0592763	0.0989418	-0.0203038	-0.00970705	0.0586088	0.0783963	0.0726091	0.0291251	0.0320038	0.0227655	0.00306199	0.000434161	0.0432093
PPP1R12B	Astro-M7	turquoise	0.167274	0.0151482	0.106976	0.219089	0.0498206	-0.0615138	0.170411	0.278707	-0.00322085	0.0034444	0.0774183	0.00417046	0.0139504
KDM5B	grey	grey	0.163106	0.0458035	0.113482	0.00734915	0.0453712	-0.00245602	-0.0181684	-0.0479911	0.0230253	0.164525	0.0714803	0.165698	-0.00386132
KLHL12	grey	grey	0.0816813	0.0311581	0.0339308	0.0134973	0.0331106	0.0141547	0.0183453	0.0113352	0.0162626	0.0604693	0.0360204	0.0558248	0.0117476
ADIPOR1	grey	grey	0.0692852	0.0654159	0.00728872	-0.00979764	0.0549195	0.0326449	0.028286	0.0018445	0.0210655	0.0482698	0.0152151	0.0357309	0.0127471
CYB5R1	grey	grey	0.0847543	0.116912	-0.00851966	-0.0288759	0.0893989	0.045576	0.0409318	-0.0143064	0.0209751	0.0695615	0.00849867	0.0463236	0.00340304
PPFIA4	grey	grey	0.0535254	0.0448364	0.0112866	-0.0206238	0.0336475	0.0546828	0.0316892	-0.00174618	0.0371248	0.04722	0.0211509	0.0342176	0.0597752
ADORA1	grey	grey	0.0889062	0.05698	0.0231099	-0.0371281	0.0565966	0.0368037	0.0105797	-0.0308595	0.0185008	0.102657	0.0259402	0.0880488	0.0134957
CHI3L1	Astro-M10	green	0.122987	0.0436287	-0.0263414	-0.099022	-0.0929984	0.156203	0.0420539	-0.0491283	0.199552	0.0699607	0.45804	0.103509	-0.00225695
BTG2	Astro-M8	greenyellow	0.000314876	-0.0146102	0.0571482	0.0318323	-0.0447258	-0.00782671	0.00656688	0.00663954	0.19521	-0.0209266	0.122632	0.0296175	-0.0141442
PRELP	grey	grey	0.0786849	0.124454	-0.0242747	-0.0291933	0.0957907	0.0670458	0.0807907	0.00756346	0.0292574	0.0692729	-0.0172014	0.0265609	0.000720662
ATP2B4	grey	grey	0.203575	0.0706337	0.122633	0.0568244	0.0678583	0.0241061	0.0905751	0.0597334	0.0616491	0.15015	0.178798	0.159622	-0.0275242
SOX13	Astro-M2	blue	0.0717728	-0.0462704	0.17583	0.117152	-0.0188904	-0.0876165	-0.0548299	0.00766459	-0.0317654	0.0549651	0.0296249	0.110422	-0.0403346
PLEKHA6	Astro-M2	blue	0.123649	-0.0286927	0.226772	0.0440652	0.0270776	-0.0921563	-0.0921308	-0.0777729	-0.0434361	0.175903	-0.0283611	0.214985	-0.0323869
PPP1R15B	grey	grey	0.0959674	0.0763946	0.0123428	-0.0216362	0.0617826	0.0434897	0.026144	-0.0129597	0.0393028	0.0829192	0.0382533	0.0659914	0.00334108
PIK3C2B	Astro-M11	yellow	0.104963	-0.0124606	0.131138	0.000599333	0.0223143	-0.0424029	-0.10922	-0.100109	-0.0282016	0.143007	-0.00200985	0.183108	0.00402153
MDM4	grey	grey	0.206096	0.119742	0.0460787	0.0234751	0.156086	-0.0249391	0.0734459	0.0474452	0.00249766	0.135001	0.0596623	0.104091	-0.00615265
LRRN2	grey	grey	0.0707548	0.0121035	0.0709374	0.0333991	0.0383039	0.00148027	-0.000305818	0.0035352	-0.0100871	0.074187	-0.016049	0.0734961	0.026007
NFASC	Astro-M7	turquoise	-0.017741	0.0207052	-0.0546439	0.209749	0.0190172	0.0435829	0.332765	0.445149	0.0638975	-0.254343	0.0542244	-0.250961	0.109274
RBBP5	grey	grey	0.0899758	0.0288237	0.0536734	0.0150134	0.0357165	-0.0068587	0.000464035	-0.00312248	0.00702754	0.0687332	0.0337109	0.071351	0.00221577
DSTYK	grey	grey	0.111989	-0.00376414	0.118215	0.0659267	0.0188704	-0.0303773	-0.0105124	0.0125898	0.00505404	0.0826451	0.0589357	0.106476	-0.0108159
TMCC2	grey	grey	0.033385	-0.0648366	0.100654	0.0382048	-0.0763036	-0.00576223	-0.049771	-0.0234171	0.017579	0.0241744	0.10887	0.0846958	0.00926112
CDK18	Astro-M11	yellow	0.0377255	-0.0299405	0.111829	0.0111343	-0.0315923	-0.0125539	-0.0971796	-0.08861	-0.0185526	0.0551213	-0.0189603	0.112419	0.0569345
ELK4	grey	grey	0.073372	0.0300988	0.0190787	0.014909	0.0189389	0.0235482	0.0293186	0.027881	0.0273266	0.031192	0.0483313	0.0313942	0.0227166
NUCKS1	grey	grey	0.137779	0.0623113	0.0630556	0.0492971	0.0349186	0.0556282	0.0793564	0.0685569	0.044368	0.0701297	0.100862	0.0682176	0.0344504
RAB29	grey	grey	0.0776617	0.0593429	0.0320218	0.036255	0.053578	0.00702419	0.0586858	0.0505097	0.0220306	0.0270735	0.0360728	0.0260697	-0.0133094
SLC41A1	grey	grey	0.05897	0.0180737	0.0772635	0.0565227	0.0159399	-0.0169506	0.0285453	0.0347313	0.0246445	0.0293385	0.0400992	0.047784	-0.0184753
SRGAP2	grey	grey	0.0386205	-0.108349	0.132639	0.158709	-0.116947	-0.0395834	-0.0312651	0.0990396	0.0343231	-0.115058	0.0801413	-0.0148932	0.0362763
EIF2D	grey	grey	0.10788	0.0521331	0.0532346	0.0113934	0.077231	-0.0230137	0.0110721	-0.00134134	-0.00830915	0.0873164	0.0252186	0.084459	-0.00789071
DYRK3	grey	grey	0.0511371	0.0313798	0.00807654	0.0288769	0.0171873	0.0243991	0.059502	0.0507705	0.065159	0.011605	0.0665856	0.0103871	0.00348751
MAPKAPK2	Astro-M10	green	0.0500249	-0.0230619	0.0792976	0.0453096	-0.0359202	0.00348603	0.000340007	0.0182985	0.0868952	0.0202158	0.145445	0.0610928	-0.0136922
PFKFB2	Astro-M7	turquoise	0.0296862	0.0430506	0.00618658	0.273687	0.0493684	-0.0481121	0.240139	0.381201	0.0449827	-0.183393	0.0449589	-0.180201	-0.0216902
YOD1	Astro-M7	turquoise	0.0438219	0.0699631	-0.021846	0.0854073	0.0487716	0.020351	0.136409	0.153082	0.0532297	-0.053458	0.0366603	-0.062563	0.00369842
CD46	grey	grey	0.187274	0.122641	0.0380693	-0.00470512	0.143448	0.000975869	0.0507869	0.0143166	0.0211793	0.144392	0.0591587	0.11549	0.00319114
PLXNA2	Astro-M2	blue	0.16209	-0.0391845	0.261967	0.0410758	0.0139303	-0.0763309	-0.0896758	-0.0990559	0.00221606	0.215317	0.0681128	0.260671	-0.036654
SYT14	Astro-M7	turquoise	0.105413	0.0552603	0.00269403	0.0789061	0.0857839	0.014747	0.120365	0.147394	-0.00489042	0.0159272	0.0017393	-0.0190113	0.0847123
HHAT	grey	grey	0.0906452	-0.0232943	0.0949743	0.0780212	0.00956138	-0.0472783	0.0242532	0.0587012	-0.00185695	0.0532927	0.0430719	0.0665947	-0.00828541
RCOR3	grey	grey	0.222823	0.0628676	0.0964441	0.0754953	0.102881	-0.0382974	0.0681109	0.0856301	-0.00200145	0.141906	0.0852108	0.12672	0.00637973
LINC00467	grey	grey	0.139177	0.0711674	0.0551699	0.0214766	0.115173	-0.045496	0.013297	0.00775441	-0.0262724	0.113705	0.0149395	0.0976049	-0.0257201
SLC30A1	grey	grey	0.111698	0.147145	-0.0369626	-0.060746	0.0957986	0.0941308	0.0656944	-0.0195429	0.0523941	0.104864	0.0282953	0.0579067	0.00741194
LPGAT1	grey	grey	0.127737	0.0125255	0.0758383	0.0565964	0.0373187	-0.0175268	0.0152973	0.0466842	-0.00616067	0.0580866	0.03926	0.0688944	0.0728358
INTS7	grey	grey	0.100814	0.0124456	0.0460234	0.0182705	0.0238066	-0.00467971	0.0105479	0.0171852	0.00978213	0.0688611	0.058262	0.0683871	0.0140699
PPP2R5A	Astro-M9	brown	0.218463	0.0917073	0.0914969	-0.0167634	0.131445	-0.0229934	0.0293951	-0.0252193	0.0258152	0.230045	0.0578569	0.187083	-0.0333397
NENF	grey	grey	0.052444	0.112174	-0.024877	-0.0148086	0.0732717	0.0488064	0.0698349	0.0219983	0.0200313	0.0175154	-0.00428912	-0.00101606	0.024977
NSL1	grey	grey	0.152018	0.0339951	0.0867826	0.0321714	0.0407524	-0.0148294	0.00826057	0.00798224	0.00687142	0.109522	0.0650299	0.115197	0.00709963
TATDN3	grey	grey	0.101969	-0.0184748	0.126283	0.0643136	-0.00309888	-0.0470411	-0.046415	-0.0121957	-0.0155115	0.0691595	0.0557898	0.110085	-0.00544663
FLVCR1	grey	grey	0.088812	0.0253543	0.0429079	0.0263383	0.026617	0.00437638	0.0263946	0.0307608	0.0234522	0.0488276	0.0580147	0.0498232	0.0107852
ANGEL2	grey	grey	0.151665	0.0592527	0.0590115	0.0221629	0.0705173	-0.011378	0.0248492	0.0152332	0.00500278	0.110655	0.0584866	0.100704	-0.0018878
RPS6KC1	grey	grey	0.216724	0.0307918	0.113536	0.0748876	0.0649364	-0.019154	0.0462117	0.0705995	0.0106212	0.141433	0.11964	0.142985	0.0303572
PTPN14	grey	grey	0.0984227	-0.025147	0.118529	0.095802	-0.00359392	-0.0486373	0.00974792	0.0511129	0.0114136	0.061878	0.0417186	0.0830306	-0.0153504
KCTD3	Astro-M10	green	0.1552	-0.00195093	0.0902268	0.0327427	-0.00299463	0.00802509	0.0217517	0.0288003	0.0637343	0.111934	0.232363	0.135764	0.00892213
ESRRG	Astro-M9	brown	0.269993	0.108435	0.131851	-0.0955832	0.203943	-0.0402971	-0.0521629	-0.159162	-0.0242523	0.413288	-0.0223187	0.326661	-0.0397128
GPATCH2	grey	grey	0.188433	0.0505632	0.0821561	0.0201123	0.0905395	-0.026927	0.00990064	0.00816911	-0.00777389	0.154211	0.0603165	0.136969	0.00765573
SPATA17	Astro-M7	turquoise	0.0769934	-0.00171463	0.0517378	0.0996009	0.0150088	-0.0334478	0.0396852	0.100158	-0.00721892	0.0135365	0.0409685	0.019687	-0.000253228
RRP15	grey	grey	0.0739277	0.0231998	0.0261813	0.00534369	0.0214287	0.00807034	0.00365168	0.00379049	0.00891919	0.0458119	0.0420006	0.0454672	0.0132208
TGFB2	Astro-M10	green	0.146189	-0.0162451	0.118961	-0.00386401	-0.0465541	0.0242979	-0.0251371	-0.0422156	0.0744402	0.170474	0.233453	0.196177	-0.0277395
LYPLAL1	grey	grey	0.259656	0.151072	0.0403457	-0.00792638	0.180315	-0.00283047	0.0796456	0.0281028	0.0199743	0.217304	0.0756374	0.161716	-0.0154858
SLC30A10	Astro-M9	brown	0.211568	0.163667	0.0366463	-0.0606927	0.235485	-0.0524499	-0.00417058	-0.0821192	-0.0473131	0.258416	-0.0414495	0.182642	-0.0507516
IARS2	grey	grey	0.10817	0.043519	0.0555873	0.0250031	0.0439767	0.000230092	0.0100748	0.00692163	0.00203095	0.0790518	0.0405696	0.0774634	-0.00064683
RAB3GAP2	grey	grey	0.180822	0.0439581	0.0862015	0.0313779	0.046289	0.0213626	0.0457391	0.0358716	0.0771493	0.130359	0.149735	0.13104	0.0082586
MARK1	grey	grey	0.147348	-0.0170498	0.140147	0.0671472	0.00444147	-0.0357844	-0.0125116	0.0163021	0.024242	0.119236	0.112386	0.146297	0.0042379
MIA3	grey	grey	0.143398	0.0611136	0.057924	0.0228401	0.0799229	0.00729019	0.0293481	0.0219768	0.0218578	0.103551	0.0509733	0.0926152	0.0141804
AIDA	grey	grey	0.0680546	-0.0168229	0.0604606	0.0397483	-0.0163016	-0.0166703	-0.00518371	0.0214471	0.00234172	0.0274966	0.0525764	0.0479464	0.00101955
BROX	grey	grey	0.117198	0.0905663	0.0168008	-0.00887757	0.0765811	0.0331208	0.0379899	0.0015478	0.0180016	0.0871031	0.0270598	0.0658161	0.014239
DISP1	Astro-M4	black	0.197306	0.229689	-0.0621814	-0.0535434	0.397061	-0.0452315	0.119011	0.0379591	-0.0345395	0.152416	-0.0547274	0.0663093	-0.0258434
CAPN2	grey	grey	0.159691	0.0582984	0.148074	0.0515195	0.0693385	-0.0331435	0.0183879	-0.00139454	0.025868	0.133367	0.0807531	0.157917	-0.0560872
TP53BP2	Astro-M9	brown	0.208119	0.0782259	0.114367	-0.0312121	0.0811678	0.00755032	-0.0132691	-0.0739394	0.0780104	0.243492	0.151614	0.229941	-0.0426884
FBXO28	grey	grey	0.0912583	-0.0233121	0.11341	0.0525629	-0.0070014	-0.0280726	-0.0240804	0.00135108	0.00399837	0.0626995	0.0594979	0.0926979	0.00271065
DEGS1	grey	grey	0.0950954	0.136445	-0.019285	-0.0265395	0.101181	0.059865	0.0529122	-0.000241566	0.0285084	0.0627035	0.011797	0.0345624	0.0107542
NVL	grey	grey	0.106926	-0.027692	0.122725	0.0760878	0.00621692	-0.0545988	-0.0182275	0.0251769	-0.0148635	0.0668721	0.0548191	0.0941727	-0.0048677
CNIH4	grey	grey	0.0934878	0.0756125	0.0176741	0.00229376	0.0643672	0.0241945	0.0327745	0.0104946	0.015958	0.0627325	0.0293522	0.0502259	0.00627303
WDR26	grey	grey	0.179952	0.0580144	0.0840749	0.0360183	0.0813445	-0.0167906	0.0395629	0.0291642	0.0149083	0.134649	0.0714727	0.123292	-0.00119213
CNIH3	grey	grey	0.153617	0.00556327	0.144108	0.0713917	0.0702723	-0.0776669	-0.0126897	0.0175392	-0.0108841	0.129707	0.045278	0.146572	-0.0189423
DNAH14	grey	grey	0.0426713	0.00532209	0.00274853	-0.0158432	0.018983	0.0254151	0.0159267	-0.000823856	-0.00180824	0.0440791	-0.00468953	0.0214665	0.063477
LBR	grey	grey	0.100436	0.031417	0.0520619	0.0243568	0.0274395	0.00269132	0.0171236	0.0153262	0.0251281	0.0635388	0.0643112	0.06828	0.00112929
ENAH	Astro-M7	turquoise	0.172138	0.0569632	0.048206	0.071511	0.0567043	0.0314923	0.113238	0.124921	0.102567	0.0845898	0.184464	0.0760079	0.0104361
SRP9	grey	grey	0.123324	0.193185	-0.038186	-0.0372503	0.116181	0.106505	0.10851	0.019328	0.0537813	0.0820118	0.0281437	0.0339054	0.014954
EPHX1	grey	grey	0.155857	0.17247	0.0390438	-0.0567872	0.105941	0.0643028	0.00565345	-0.0961946	0.0182723	0.176342	0.0152277	0.147088	-0.0342105
TMEM63A	Astro-M3	magenta	0.0619042	-0.057609	0.133906	0.169126	-0.0403461	-0.0657909	-0.0058893	0.0793585	-0.0168878	-0.00176309	0.0321516	0.0461237	0.00432022
ACBD3	grey	grey	0.0907104	0.0127097	0.0679548	0.0394882	0.0269148	-0.0128132	0.0105682	0.0211748	0.0259587	0.0528418	0.063586	0.0672183	-0.00237016
PARP1	grey	grey	0.0648674	0.0479264	0.0414853	0.00950244	0.0191687	0.0402145	0.0148312	-0.0041597	0.0283876	0.0457979	0.0224123	0.0491333	0.0100159
ITPKB	Astro-M10	green	0.0473511	-0.122393	0.1806	0.18575	-0.158796	-0.0349263	0.0718129	0.16255	0.0973169	-0.0481435	0.294004	0.0508346	-0.0494424
ITPKB-AS1	grey	grey	0.0927347	0.131658	-0.0325617	-0.024886	0.0825912	0.0391692	0.086966	0.0251548	0.0488653	0.0495678	0.0426642	0.018995	-0.00518471
CDC42BPA	Astro-M9	brown	0.301979	0.069943	0.16265	-0.0151867	0.147296	-0.0347208	-0.0293382	-0.0701898	0.00169359	0.337752	0.11807	0.304587	0.0244815
ZNF678	grey	grey	0.149129	-0.0107623	0.103332	0.00933551	0.0086398	-0.0317131	-0.0265056	-0.026529	0.0204738	0.135596	0.1374	0.150259	-0.0209813
SNAP47	grey	grey	0.0646416	0.031328	0.0367558	0.0102802	0.0314828	0.00469289	0.00756473	-0.000778367	0.00983938	0.0516244	0.0269178	0.0505899	0.00479613
ARF1	grey	grey	0.0559489	0.0864244	-0.0107977	-0.0350331	0.0341572	0.120744	0.0425341	-0.0120378	0.0715173	0.0381229	0.0265832	0.0248049	0.0657899
C1orf35	grey	grey	0.0456977	0.0684909	0.0123298	0.00300521	0.0614192	0.00692398	0.0231134	-0.00302084	0.00222355	0.0245235	-0.00832989	0.0212883	0.00400317
GUK1	Astro-M1	red	0.0555383	0.22822	-0.0937649	-0.0842444	0.143809	0.151127	0.106609	-0.00932637	0.0769384	0.0330426	-0.0219628	-0.0189368	0.0554426
RHOU	grey	grey	0.0394009	-0.0250386	0.10699	0.0386838	-0.0417166	-0.0224278	-0.0361158	-0.0207847	0.0455199	0.0273433	0.0835196	0.0797367	-0.00162749
RAB4A	grey	grey	0.14566	0.0257826	0.123182	0.0331892	0.0261542	-0.0299789	-0.00919472	-0.0124835	0.0322947	0.132621	0.0934233	0.148489	-0.0312473
CCSAP	grey	grey	0.0486243	0.0208516	0.0204054	0.00364751	-0.00516752	0.055638	0.012201	0.00445071	0.0370692	0.0274232	0.0284835	0.0278839	0.0552612
NUP133	grey	grey	0.137754	0.054784	0.0682291	0.0291166	0.0706071	-0.0194992	0.0213566	0.0157869	0.00764366	0.0977524	0.0489033	0.0956222	0.0038272
ABCB10	grey	grey	0.127808	0.00602997	0.108562	0.0504995	0.0286333	-0.0433451	-0.0192316	0.00037971	-0.0127318	0.0997328	0.0489698	0.115655	-0.0130699
TAF5L	grey	grey	0.103366	0.0283795	0.0580864	0.00277896	0.0626284	-0.0252598	-0.0106022	-0.0191564	-0.0110676	0.101474	0.0240043	0.0957074	-0.00639778
GALNT2	Astro-M11	yellow	0.201563	-0.00227691	0.177265	0.0219315	0.0250676	-0.0372601	-0.0541024	-0.0600607	0.0775582	0.198971	0.199857	0.251725	-0.0367159
PGBD5	grey	grey	0.043532	-0.0241209	0.0771071	0.052649	-0.0138282	0.0181795	-0.00891196	0.0251325	0.00669647	0.022856	0.00779656	0.0451446	0.0781289
COG2	grey	grey	0.117606	0.0740006	0.0283827	0.0132553	0.0872932	-0.00461908	0.0506299	0.0326415	0.00159985	0.083402	0.0168502	0.0627461	-0.000795577
AGT	Astro-M1	red	0.157021	0.385108	-0.0822688	-0.0423599	0.226906	0.180107	0.226056	0.0614075	0.116901	0.0867401	0.0223985	0.0115076	-0.0229536
C1orf198	Astro-M7	turquoise	0.0998685	0.0635874	0.0367181	0.0614871	0.0162834	0.0381712	0.122036	0.104237	0.116449	0.0222157	0.170215	0.0335704	-0.0135857
TTC13	grey	grey	0.159712	0.059112	0.0656777	0.0423744	0.0943045	-0.0270428	0.0430797	0.0470794	-0.00136295	0.103364	0.0468124	0.0941334	0.00642825
ARV1	grey	grey	0.102235	0.0956995	0.000850085	-0.0149772	0.0891813	0.0269482	0.0463043	0.00739131	0.0118265	0.0773072	0.0164154	0.050799	0.00265616
FAM89A	Astro-M7	turquoise	0.0461705	0.0164141	0.0296422	0.0566946	0.00723102	0.00837488	0.0485745	0.066595	0.030911	-0.00300369	0.0635965	0.012158	-0.00779052
C1orf131	grey	grey	0.0856539	0.050121	0.0333662	0.00666137	0.0641582	-0.0169211	0.00217059	-0.0056281	-0.0116583	0.0647441	0.00971456	0.0602106	-0.00669297
GNPAT	grey	grey	0.11682	0.0549757	0.04966	0.0252667	0.0656819	-0.0146271	0.0287891	0.0222264	0.007396	0.0754802	0.0462537	0.0719777	-0.00865936
EGLN1	grey	grey	0.142799	0.0445643	0.0715291	0.0200995	0.0371934	0.0137878	0.0316692	0.0143028	0.0354107	0.105994	0.077134	0.103636	0.0058275
DISC1	grey	grey	0.0464671	-0.0988391	0.128122	0.120875	-0.0956628	-0.0521187	-0.0589475	0.045241	-0.00338789	-0.0706002	0.0408719	0.00996244	0.0255239
SIPA1L2	Astro-M10	green	0.0835917	-0.0798693	0.157467	0.0265281	-0.066875	-0.0342216	-0.13056	-0.0876782	0.0761467	0.0790673	0.202527	0.174496	-0.0129917
NTPCR	grey	grey	0.108249	0.0279706	0.0754308	0.00896059	0.0484902	-0.0259884	-0.0150033	-0.0217441	0.000511823	0.10294	0.0428271	0.108937	-0.0129102
TARBP1	grey	grey	0.16763	0.062377	0.0836635	0.0442624	0.124261	-0.0359171	0.0334706	0.0343329	-0.0215188	0.132466	0.013962	0.114732	0.0346422
IRF2BP2	grey	grey	0.0578964	0.109189	-0.0282202	-0.00537362	0.036199	0.105605	0.123371	0.0547718	0.114461	0.00918693	0.0705124	-0.00576241	0.0237068
TOMM20	grey	grey	0.0617365	0.107081	-0.0450474	-0.0339614	0.0597	0.131227	0.0700533	0.0134124	0.0521724	0.0317418	0.011604	0.00052189	0.081102
ARID4B	grey	grey	0.181675	0.00337784	0.144068	0.0924778	0.031237	-0.0340901	0.0214631	0.0596361	0.0371833	0.108631	0.132153	0.136218	0.00980508
B3GALNT2	grey	grey	0.145261	0.0380563	0.112582	0.0320287	0.0771364	-0.0500437	-0.0107881	-0.0102684	0.0406478	0.129653	0.0728423	0.139109	-0.035008
LYST	grey	grey	0.173341	-0.00021163	0.105236	0.100372	0.0168666	-0.00530429	0.0587338	0.108202	0.0667291	0.063185	0.18868	0.0914778	0.0166475
NID1	grey	grey	0.111147	0.0543803	0.0521141	-0.0302203	0.103971	-0.0231892	0.0197762	-0.0345164	0.0430811	0.131792	0.0168474	0.10546	-0.0306815
GPR137B	grey	grey	0.143578	0.0993829	0.0443408	0.0426869	0.0980727	0.0108833	0.0830001	0.0581454	0.0198926	0.0891796	0.0210036	0.0654296	-0.00654744
ERO1B	grey	grey	0.136508	0.0733967	0.044319	0.013994	0.0741313	0.00251523	0.0289938	0.0107888	0.0224622	0.0988023	0.041072	0.0868148	0.0103687
LGALS8	grey	grey	0.0634949	0.0282561	0.0193256	0.0145398	0.0297867	0.0185689	0.0195563	0.0187258	0.0233416	0.0347487	0.0399184	0.0341812	0.0258661
HEATR1	grey	grey	0.0996091	0.0115651	0.0562833	0.035682	0.0279988	-0.0102713	0.00776719	0.0231502	0.00635238	0.0568996	0.0581753	0.0666883	0.0144636
ACTN2	Astro-M3	magenta	-0.0234225	-0.0826591	0.0616587	0.19343	-0.0926024	-0.0390813	0.03615	0.162059	0.0525715	-0.124779	0.116679	-0.0529292	-0.00545222
MTR	grey	grey	0.162284	-0.00895606	0.153693	0.12508	0.0392903	-0.0836325	0.0127918	0.0781146	-0.000850787	0.0759759	0.0973289	0.113738	-0.0148675
RYR2	Astro-M5	pink	-0.0416692	-0.00427792	-0.0772995	-0.0375106	-0.0405366	0.23988	0.0378793	0.0334088	0.034853	-0.0640274	-0.0587051	-0.0902525	0.360761
FMN2	Astro-M7	turquoise	0.216869	-0.022433	0.199003	0.186925	0.0402963	-0.118816	0.0899491	0.174841	-0.00665284	0.159951	0.183553	0.170051	-0.0846456
RGS7	grey	grey	0.12133	0.0275026	0.0318458	0.00371839	0.107422	0.0162868	0.0815838	0.0663255	0.000870872	0.155603	-0.0227434	0.0851486	0.0796807
FH	grey	grey	0.0802629	0.0684235	0.0110019	-0.015384	0.0740925	0.00832339	0.0147281	-0.0104055	0.00434626	0.0688008	0.00476505	0.0513888	0.00516254
PLD5	grey	grey	0.04381	0.00549309	0.0355958	-0.0342906	-0.0630333	0.0299154	-0.0642899	-0.0775415	-0.00527977	0.0813458	-0.0123709	0.0715771	0.0751833
CEP170	Astro-M7	turquoise	0.153958	-0.00508814	0.0988799	0.120378	0.00235233	-0.0169182	0.0761849	0.138098	0.0259361	0.0434063	0.119753	0.0617451	0.0237871
SDCCAG8	Astro-M7	turquoise	0.231204	0.0303986	0.129901	0.156115	0.0856833	-0.0733207	0.108872	0.186955	-0.0027285	0.0900004	0.121907	0.0974692	-0.00445893
AKT3	Astro-M11	yellow	0.263338	-0.0142835	0.241786	0.102072	0.0289388	-0.0889599	-0.0135488	0.0151271	0.00565421	0.244589	0.132764	0.286842	-0.010976
ZBTB18	grey	grey	0.0928265	0.0764611	0.00893661	-0.00876634	0.05673	0.0900859	0.0654628	0.014264	0.041325	0.0827311	0.00606693	0.0504698	0.0518699
DESI2	grey	grey	0.110662	0.0238228	0.058379	0.0356728	0.0410844	-0.0125201	0.0250224	0.0310597	0.0205244	0.0740415	0.0558061	0.0747006	-0.00329031
COX20	grey	grey	0.190976	0.220828	-0.0150238	-0.0524008	0.201644	0.034404	0.0906344	-0.00566624	0.00980024	0.167454	0.00681224	0.102848	-0.0102453
HNRNPU	Astro-M8	greenyellow	0.144655	0.0784224	0.0492945	0.0048069	0.0550669	0.0587913	0.0724046	0.0311431	0.188292	0.0989757	0.113547	0.0909479	0.0254496
EFCAB2	grey	grey	0.156351	0.0143527	0.11871	0.0618808	0.060032	-0.0542214	0.0118036	0.0369211	0.013112	0.11956	0.082355	0.130567	-0.0129999
KIF26B	grey	grey	0.0461229	-0.024188	0.0710177	0.0411173	-0.0237207	-0.0123196	-0.0221938	0.00677685	0.0155296	0.0191793	0.030079	0.042446	0.0317693
SMYD3	Astro-M6	tan	0.19723	0.0767683	0.049986	0.107152	0.167627	-0.047255	0.204838	0.19856	0.00551449	0.108691	0.0390228	0.0529395	0.00930666
CNST	grey	grey	0.102756	-0.00812914	0.101617	0.0565952	0.0100239	-0.0210314	-0.0123145	0.0125918	-0.000959811	0.0720841	0.0389453	0.091074	0.0179154
SCCPDH	grey	grey	0.115865	0.0708093	0.044114	0.0232104	0.076922	0.00126131	0.0324226	0.0230337	-0.000341303	0.0765419	0.0290162	0.0675936	0.0038354
AHCTF1	grey	grey	0.154289	0.00527922	0.108516	0.0353494	0.00950677	-0.0112713	0.00633379	0.0086652	0.0458315	0.12393	0.13173	0.138135	0.00115994
ZNF124	grey	grey	0.060572	-0.0103988	0.0556029	0.0490608	-0.0131977	-0.0128735	-0.00673867	0.0272324	0.00881691	0.0050446	0.0426477	0.0308475	0.00399115
ZNF496	grey	grey	0.0850133	-0.0012811	0.0837959	0.0515846	0.0321316	-0.0397635	-0.00650406	0.0180678	-0.0131754	0.0597678	0.0349974	0.0756758	-0.00759059
ZNF692	grey	grey	0.0623783	0.0982949	-0.0127642	-0.0141414	0.0914019	0.0301955	0.0680099	0.0218979	0.0104856	0.035703	-0.00432244	0.0138504	0.00676507
SH3YL1	Astro-M7	turquoise	0.153603	0.0673283	0.0385901	0.0737484	0.0948295	-0.00350404	0.113066	0.127656	0.0023187	0.0702263	0.0454246	0.0453498	0.0142776
ACP1	grey	grey	0.11319	0.113349	0.00626091	-0.00239559	0.111277	0.0176238	0.0570083	0.0223617	0.0168395	0.0712838	0.0202337	0.0497205	-0.000749727
MYT1L	Astro-M12	purple	-0.0227758	0.0119177	-0.0663372	-0.0327145	-0.0250999	0.211051	0.0418945	0.0306414	0.0501215	-0.0457581	-0.0369868	-0.0703995	0.382895
TRAPPC12	grey	grey	0.130979	-0.021286	0.147656	0.0962978	0.0208303	-0.0675984	-0.00928856	0.0451119	-0.0048116	0.0831671	0.0750892	0.118176	-0.0199978
ADI1	grey	grey	0.124107	0.133822	0.0106508	0.00894711	0.127869	0.0157421	0.0816053	0.0346751	0.0148261	0.0829985	0.00405715	0.052742	-0.0120909
RPS7	Astro-M1	red	0.1123	0.329008	-0.0997499	-0.0511625	0.248668	0.0928302	0.165585	0.0497933	0.0274191	0.042136	-0.0422379	-0.0205621	0.0146865
RNF144A	grey	grey	0.123087	0.0125529	0.0909436	0.0526671	0.0313255	0.00607545	0.0375568	0.0416802	0.0186484	0.0767029	0.0442475	0.086352	0.0849254
LINC00298	grey	grey	0.0970562	-0.00769447	0.0959893	0.0472319	0.0117365	-0.0514216	0.0190712	0.0322319	0.00577237	0.0844571	0.0445452	0.0883642	-0.0349083
LINC00299	Astro-M4	black	0.389794	0.250616	0.140972	-0.0416781	0.521914	-0.190301	0.0229854	-0.0827669	-0.110273	0.436192	-0.0267358	0.35409	-0.137112
ID2-AS1	grey	grey	0.0363997	0.0272044	0.0346443	0.0494809	0.0433902	-0.0310979	0.0489659	0.0554728	0.00514948	-0.00155957	0.00565097	0.00466872	-0.0150342
ID2	Astro-M6	tan	0.0836724	0.259229	-0.112096	0.0700904	0.196953	0.0812928	0.434115	0.271474	0.0939316	-0.08193	0.00557998	-0.146787	0.00278111
KIDINS220	grey	grey	0.25061	0.102652	0.0997431	0.0341424	0.139525	-0.00357995	0.0668596	0.0388875	0.0159904	0.198674	0.088873	0.172621	0.0160827
MBOAT2	grey	grey	0.21145	0.0224512	0.180134	0.069054	0.0691656	-0.0643484	-0.00358107	0.00890004	-0.000332568	0.195555	0.0851318	0.207397	-0.0248835
ASAP2	Astro-M11	yellow	0.22281	-0.0428923	0.302343	0.03344	0.0295968	-0.123156	-0.156981	-0.161581	-0.0195557	0.30477	0.0947797	0.38083	-0.080342
ITGB1BP1	grey	grey	0.128462	0.058086	0.0594904	0.0150885	0.0609515	0.0085928	0.0278029	0.00885431	0.0218516	0.095092	0.0639281	0.0928926	0.00890027
CPSF3	grey	grey	0.0693194	0.00801409	0.0486235	0.0291491	0.0230848	-0.0172226	-0.000844256	0.0128741	-0.00295617	0.0435509	0.0339931	0.0519582	-0.00119023
IAH1	grey	grey	0.113345	0.0963798	0.00965656	-0.0100167	0.0926852	0.0129592	0.0427001	0.00768166	0.0100716	0.08115	0.0239035	0.0588271	0.00645549
ADAM17	grey	grey	0.145641	0.0664326	0.0482712	0.0326991	0.0707789	0.0119962	0.0567001	0.0485054	0.0540047	0.0759058	0.0938885	0.0716631	0.0132961
YWHAQ	grey	grey	0.0682187	0.0612036	-0.00048769	0.0077901	0.0242976	0.0821024	0.0626065	0.041394	0.0819779	0.0208717	0.0584262	0.012188	0.0648855
TAF1B	grey	grey	0.127221	0.0668835	0.0250753	0.0412321	0.0954155	-0.011484	0.0745277	0.0738065	0.00300057	0.0631333	0.0430522	0.0480976	0.00715401
HPCAL1	Astro-M7	turquoise	0.0544526	-0.0115452	0.0656308	0.0970236	-0.0202162	0.00971512	0.0451136	0.0901791	0.0330037	-0.0122177	0.0536927	0.0137602	0.0206418
NOL10	grey	grey	0.13796	0.000728024	0.109042	0.053119	0.0238321	-0.0332398	-0.00380107	0.0178133	0.0177718	0.0947785	0.0975866	0.116896	0.00121175
PDIA6	grey	grey	0.0933064	0.118831	-0.0093583	-0.0107478	0.0666397	0.0746773	0.0606251	0.0140544	0.0573472	0.0559457	0.0398199	0.03602	0.0179911
ROCK2	grey	grey	0.186177	0.0481378	0.0673605	0.0261528	0.0561756	0.0443487	0.0546744	0.0428405	0.0824121	0.123388	0.163112	0.122572	0.0475866
E2F6	grey	grey	0.0696667	0.01846	0.0374101	0.00806284	0.0214614	0.000287064	0.00856194	0.00201162	0.0116961	0.0527888	0.0387379	0.054072	0.0060576
GREB1	Astro-M2	blue	0.0668336	-0.0816122	0.204749	0.188834	-0.0627848	-0.10227	-0.0142534	0.087384	-0.0187237	0.00289728	0.0606615	0.0737966	-0.0397829
NTSR2	grey	grey	0.0954517	0.117379	0.0162127	-0.0306794	0.0960694	0.0355723	0.0770868	-0.00426953	0.0362544	0.0971287	0.00841086	0.0656139	-0.0157331
LPIN1	grey	grey	0.183138	0.0380433	0.186197	0.0692387	0.0724087	-0.0592899	0.0431288	0.0247862	0.0762305	0.164083	0.148071	0.199728	-0.0719686
TRIB2	Astro-M11	yellow	0.11603	0.0331473	0.0954643	-0.0177537	0.0413424	-0.0191182	-0.0595514	-0.0838635	0.0128033	0.151712	0.0569767	0.175885	-0.0312561
LINC00276	grey	grey	0.0356007	-0.0215696	0.0507312	0.0232489	-0.0337735	0.00533879	-0.0108461	-0.00131655	0.0187401	0.0280459	0.040814	0.0424617	0.0275654
NBAS	grey	grey	0.236849	0.0285433	0.148015	0.0633463	0.0620706	-0.0394955	0.0134716	0.0289574	0.020609	0.185119	0.126185	0.191148	0.0116957
DDX1	grey	grey	0.13125	0.0887599	0.0185739	-0.00559723	0.0883074	0.028522	0.0408512	0.0142476	0.0248523	0.0913761	0.0485351	0.0715713	0.0230835
VSNL1	grey	grey	-0.0185017	0.106336	-0.0965383	-0.0825207	0.0531378	0.218656	0.0206072	-0.0379191	0.0526221	-0.0178964	-0.0660829	-0.0515614	0.199345
SMC6	grey	grey	0.154383	0.0661218	0.0415262	0.0212378	0.0919955	0.00145922	0.0498659	0.0437984	0.00671227	0.101603	0.0577235	0.0847512	0.0255707
GEN1	grey	grey	0.100378	0.040746	0.0297407	0.00885469	0.0709673	-0.0113326	0.0261659	0.016279	0.00249046	0.075455	0.0408607	0.0642325	0.00466832
LINC01376	grey	grey	0.159315	-0.032417	0.174308	0.119737	0.038152	-0.108858	-0.0236719	0.0426936	-0.0349633	0.116347	0.0603578	0.146878	-0.0368108
TTC32	grey	grey	0.0833952	0.0658558	0.00441382	0.000442991	0.0657766	0.014116	0.0412892	0.0219223	0.00962971	0.0544912	0.0233402	0.0380691	0.00844427
WDR35	grey	grey	0.171514	0.0654269	0.0670448	0.0393964	0.106815	-0.0389542	0.0317443	0.0305399	-0.0193308	0.128774	0.0383123	0.110075	-0.0145781
LAPTM4A	Astro-M1	red	0.146019	0.297618	-0.0744237	-0.0848828	0.189211	0.11827	0.102101	-0.0259616	0.0432103	0.120564	-0.00861805	0.0483214	-0.00956348
PUM2	grey	grey	0.232282	0.0743312	0.089091	0.0410896	0.0942499	-0.00254591	0.0512756	0.0472299	0.0222587	0.163409	0.0994472	0.148194	0.0175558
RHOB	grey	grey	0.119887	0.289436	-0.0818275	-0.0203099	0.205346	0.0991728	0.274799	0.116486	0.107713	0.0245752	0.0391354	-0.0255934	-0.00775615
HS1BP3	grey	grey	0.0306416	-0.0109615	0.0536159	0.0457064	-0.0102693	-0.0128529	0.00962369	0.0284058	0.0107899	0.00205784	0.021723	0.0211846	0.00862364
LDAH	grey	grey	0.16218	0.0345805	0.0892292	0.0478788	0.0831129	-0.0428446	0.0210893	0.0306918	-0.0257179	0.128324	0.0405825	0.119676	-0.00172744
ATAD2B	grey	grey	0.212289	0.0177374	0.142937	0.0838883	0.0546433	-0.0570049	0.0176762	0.046411	0.0100168	0.155384	0.111722	0.16357	-0.0213149
UBXN2A	grey	grey	0.108113	-0.0128011	0.123829	0.0860486	0.00821919	-0.0424786	0.00576383	0.0410869	-0.00727244	0.056363	0.0613245	0.0919549	-0.0157235
SF3B6	grey	grey	0.0671228	0.144475	-0.0417072	-0.024681	0.0988983	0.0643688	0.0916641	0.0265808	0.025347	0.0313811	-0.00683333	-0.00231525	0.0172691
FAM228B	grey	grey	0.11092	-0.00708058	0.0866338	0.0675381	0.0271606	-0.0359642	0.0131858	0.0505234	-0.0138982	0.0557045	0.0677183	0.0711567	-0.00271387
ITSN2	grey	grey	0.163163	0.0034572	0.124163	0.0864173	0.0318009	-0.0355916	0.0252036	0.0622586	0.0204632	0.0869104	0.098231	0.112227	0.0103045
NCOA1	Astro-M11	yellow	0.293147	0.0428288	0.213324	0.0852355	0.0879205	-0.0897678	0.0150153	0.0224273	0.0442789	0.265578	0.196765	0.301122	-0.0644212
ADCY3	grey	grey	0.080331	-0.035087	0.133247	0.0660757	-0.0622762	-0.0156354	-0.0344683	-0.0174558	0.00974859	0.0579653	0.0948751	0.11013	-0.00787718
DNAJC27	grey	grey	0.113546	0.037679	0.0547524	0.0165059	0.0520498	-0.0125594	0.0189609	0.0101474	0.0255635	0.096222	0.0620076	0.0904117	-0.00974805
DNAJC27-AS1	Astro-M2	blue	0.0827114	-0.0653097	0.167458	0.120613	-0.0145273	-0.0900411	-0.0347802	0.0388335	-0.0439882	0.0471156	0.0307362	0.0928387	-0.0220281
EFR3B	grey	grey	0.154471	0.0174283	0.162181	0.0607151	0.0774448	-0.0571623	-0.0194732	-0.0166755	-0.0143896	0.166845	0.0393829	0.171901	-0.0494446
DNMT3A	Astro-M2	blue	0.0809612	-0.101855	0.212399	0.152562	-0.0578063	-0.091084	-0.0558355	0.0460409	-0.0341932	0.0318941	0.0472822	0.100165	-0.00276209
DTNB	grey	grey	0.149199	-0.0323617	0.158881	0.0866448	-0.00337674	-0.0335326	-0.0173804	0.0257493	0.00780299	0.0955598	0.0763145	0.132401	0.0389648
ASXL2	Astro-M7	turquoise	0.176768	0.0472775	0.0850646	0.101384	0.0923145	-0.0482168	0.0783063	0.121468	-0.00522291	0.0928397	0.0461253	0.0815858	-0.0152077
KIF3C	grey	grey	0.0279438	-0.0432159	0.0696296	0.0617882	-0.0403897	0.0257604	-0.0147466	0.0259595	0.0105506	2.58562e-05	0.0273918	0.0267068	0.0531036
RAB10	grey	grey	0.134781	-0.0437003	0.168409	0.103173	-0.0311973	-0.0301323	-0.0151975	0.03366	0.0329626	0.0788598	0.119162	0.129747	-6.79346e-05
GAREM2	grey	grey	0.119295	0.137317	0.01984	-0.0519186	0.154769	0.0164117	0.0152417	-0.0556546	-0.00853984	0.147565	-0.0409585	0.106892	-0.0270944
HADHA	grey	grey	0.17088	0.114893	0.0598144	0.0236938	0.135459	-0.00829226	0.0604244	0.0303081	0.00520958	0.126018	0.0367782	0.105179	-0.0216981
HADHB	Astro-M7	turquoise	0.13904	0.0923824	0.0772598	0.0769871	0.0863375	-0.00873879	0.0916627	0.0896499	0.0271267	0.0621314	0.0611747	0.0645733	-0.0248548
ADGRF3	grey	grey	0.0898161	0.0169737	0.059509	0.0346976	0.0321123	-0.0228274	0.0151998	0.0174257	0.00768024	0.0652072	0.0392659	0.0684683	-0.0182131
DPYSL5	Astro-M9	brown	0.0908585	0.0464546	0.064891	-0.0218645	0.0713854	0.0187217	-0.0623988	-0.081168	-0.00173772	0.121749	-0.0166146	0.121531	0.0617164
MAPRE3	grey	grey	0.101748	0.070134	0.0324709	-0.0242566	0.0592865	0.0559255	0.0238965	-0.0253352	0.0243368	0.0987586	0.027124	0.0836617	0.0392815
AGBL5	grey	grey	0.0801056	0.0659485	0.015881	-0.000730128	0.0514408	0.0174369	0.0291559	0.00512033	0.0142814	0.0543424	0.0163723	0.0421679	0.00644505
OST4	Astro-M1	red	0.102513	0.284902	-0.0851326	-0.0352888	0.19691	0.0719719	0.173872	0.062371	0.0285591	0.0330083	-0.0264285	-0.0270305	-0.00300912
CAD	grey	grey	0.0690656	0.0355266	0.0437866	0.0160113	0.0468491	-0.0154804	0.00792464	0.000310413	-0.00358639	0.0548264	0.0129972	0.0543595	-0.0102532
MPV17	grey	grey	0.045099	-0.00206163	0.06075	0.0500388	0.00428406	-0.0186544	0.00553312	0.0276399	-0.00546268	0.0122151	0.0223285	0.0295436	0.00134251
GTF3C2	grey	grey	0.0553965	-0.0369693	0.102044	0.0742255	-0.0162143	-0.0466973	-0.0255217	0.018914	-0.0127248	0.0204908	0.0328713	0.0556701	-0.0036513
EIF2B4	grey	grey	0.0664028	0.0665821	0.0121276	0.000518555	0.0709517	-0.000517248	0.0304197	0.00719682	0.00870203	0.0443385	0.0179793	0.0353691	-0.00548054
PPM1G	grey	grey	0.0618543	0.0573644	0.0274534	0.0145163	0.0232799	0.0401218	0.0362899	0.0179499	0.0301917	0.0305327	0.0248657	0.0293521	0.0137924
NRBP1	grey	grey	0.0692417	0.0468594	0.0283146	0.00819669	0.0368274	0.0212834	0.0256149	0.00931876	0.0281987	0.0413066	0.036527	0.040276	0.0119427
IFT172	grey	grey	0.144663	0.0633807	0.0697982	0.0574188	0.0965529	-0.0234887	0.0674781	0.0659231	0.00520375	0.0852524	0.0434768	0.0778509	-0.00250181
SUPT7L	grey	grey	0.113072	0.111715	0.00721436	-0.0161285	0.110692	0.0209657	0.0499252	0.00500355	0.0183998	0.0884452	0.0212698	0.0642317	0.00193437
SLC4A1AP	grey	grey	0.10059	0.0355584	0.0519522	0.027928	0.0548013	-0.0144212	0.0190351	0.0203191	0.00752165	0.0671676	0.0402546	0.0679413	0.00185582
MRPL33	grey	grey	0.113324	0.0648867	0.0470324	0.0248738	0.0772981	-0.00995129	0.0267382	0.0171955	-0.00365846	0.0821921	0.0184483	0.0721845	0.00586096
RBKS	grey	grey	0.0941045	0.0350747	0.0546319	0.0255011	0.0464728	-0.0128628	0.0113009	0.0068106	0.0277277	0.0733195	0.0349126	0.0717666	-0.000911839
PPP1CB	Astro-M10	green	0.104643	-0.0512054	0.111214	0.0555244	-0.0346775	-0.031289	-0.0191877	0.022209	0.0547794	0.0725479	0.180149	0.114239	-0.0105549
TRMT61B	grey	grey	0.106858	0.0234467	0.0642884	0.0335783	0.043604	-0.0171883	0.00772051	0.0164061	-0.00919919	0.0726176	0.0356379	0.074946	0.0134763
WDR43	grey	grey	0.121362	0.00900846	0.0792842	0.0399927	0.0272893	-0.0250052	0.00058095	0.0193577	0.0130762	0.0749738	0.085826	0.0916633	-0.0025705
CLIP4	Astro-M11	yellow	0.243061	0.0242526	0.193799	0.0746008	0.0541157	-0.0708163	-0.0355088	-0.0269582	-0.0206021	0.222503	0.100779	0.261945	-0.0167962
ALK	grey	grey	0.0829497	-0.0966458	0.155565	0.0920545	-0.082644	-0.0512325	-0.0720741	0.0128883	0.0312929	0.0880465	0.130342	0.145335	-0.0228299
YPEL5	grey	grey	0.0665028	0.0628811	0.00190265	-0.000554349	0.0383436	0.0544298	0.0522148	0.0273171	0.0413121	0.0368157	0.0293059	0.0234322	0.0257455
LCLAT1	grey	grey	0.159987	0.0328488	0.0815862	0.0122095	0.0571453	-0.0168861	-0.00246998	-0.0110909	-0.000202166	0.145027	0.066039	0.137163	0.00697741
MEMO1	Astro-M4	black	0.256839	0.286477	-0.0715227	-0.0662376	0.474343	-0.0382579	0.153651	0.0452521	-0.0299042	0.199173	-0.0470138	0.0943141	-0.0158278
DPY30	grey	grey	0.0880771	0.0710623	0.0180501	0.00273316	0.0495434	0.0319777	0.0453339	0.0163749	0.0128954	0.056819	0.0248968	0.0439177	0.0153255
SPAST	grey	grey	0.135971	-0.0045801	0.1046	0.0629716	0.0173369	-0.0313261	-0.00258067	0.0238846	-0.0085575	0.093426	0.0679647	0.108263	0.00242282
SLC30A6	grey	grey	0.117693	0.0249591	0.0696481	0.0400804	0.0423801	-0.0297893	0.00361365	0.0161961	-0.00896815	0.0812109	0.0433792	0.0843438	-0.00567031
YIPF4	grey	grey	0.117536	0.0422846	0.0692257	0.0259867	0.0438074	0.0047994	0.0115861	0.00877351	0.00684409	0.0834038	0.0413549	0.0854913	0.0132785
BIRC6	grey	grey	0.277542	0.0906821	0.149742	0.0503582	0.148823	-0.0523691	0.0345706	0.0252577	0.0250351	0.221185	0.115182	0.213362	-0.0180849
TTC27	grey	grey	0.122317	-0.0102677	0.0901752	0.0583143	0.00688729	-0.0257701	0.00304724	0.0294138	-0.00184865	0.0796844	0.0632898	0.0915732	0.00990944
LTBP1	Astro-M7	turquoise	0.1516	0.0267406	0.0482042	0.0986298	0.0595261	0.000373075	0.141799	0.186698	0.0787683	0.0490982	0.198212	0.0480134	-0.000417438
AC012593.1	grey	grey	0.116357	0.0166697	0.0485327	0.0373624	0.110752	-0.0638106	0.0392846	0.0653249	-0.0218122	0.126645	-0.0216794	0.0843974	-0.000426864
CRIM1	Astro-M11	yellow	0.193124	0.0138652	0.127559	-0.0313362	0.0315736	0.0131836	-0.0301879	-0.0794765	0.107406	0.230879	0.215828	0.262607	-0.0257246
FEZ2	grey	grey	0.20116	0.125037	0.0375723	-0.0123493	0.144993	0.00305541	0.0267698	-0.0098509	0.0173235	0.162101	0.0628882	0.133031	0.00618366
STRN	grey	grey	0.149967	0.0221299	0.079763	0.0443358	0.0447122	-0.00989667	0.0294032	0.0384987	0.0146925	0.0994693	0.0727188	0.0992487	0.0228029
HEATR5B	grey	grey	0.159824	0.0270792	0.102417	0.0548062	0.0623337	-0.0412883	0.00446531	0.0225675	-0.00530971	0.104892	0.0549522	0.114488	0.000961058
EIF2AK2	grey	grey	0.120404	0.0478167	0.073021	0.0554511	0.0481264	-0.00216067	0.0509001	0.053799	0.00555887	0.065729	0.0510233	0.0660827	-0.00136003
CEBPZOS	grey	grey	0.110449	0.060528	0.0338916	0.00380453	0.0570524	0.0176124	0.0328502	0.0123015	0.0115382	0.0803543	0.0394602	0.0689034	0.00707543
CEBPZ	grey	grey	0.107496	0.0569922	0.0338606	0.00828174	0.0623858	-0.00144913	0.0150249	0.00848374	0.0209966	0.0698562	0.0453582	0.0645391	0.000259389
NDUFAF7	grey	grey	0.101044	0.0255592	0.055108	0.0241711	0.0398237	-0.00814287	0.0118393	0.0153209	0.0103418	0.0685857	0.0462986	0.0712979	0.0123429
PRKD3	grey	grey	0.138223	0.0765502	0.0279377	0.0322132	0.0942994	-0.013041	0.0621672	0.0569982	0.0163417	0.0667866	0.0453084	0.050656	-0.00802065
RMDN2	grey	grey	0.128498	0.0439251	0.0610144	0.0391627	0.0844361	-0.0354498	0.0309188	0.033263	-0.0140323	0.0939417	0.0296806	0.0857516	-0.00468334
ATL2	Astro-M9	brown	0.266992	0.122607	0.129022	-0.0599832	0.196028	-0.0697968	-0.0908004	-0.150282	-0.0338602	0.335794	0.00404372	0.292474	-0.0475154
HNRNPLL	grey	grey	0.147146	0.07333	0.0314881	-0.0164262	0.0835797	0.0195644	0.0294436	-0.00472833	0.0246301	0.127877	0.057533	0.102552	0.024504
GALM	grey	grey	0.0693071	0.00512211	0.0673804	0.0449757	0.0221246	-0.0239977	0.00165766	0.0186055	-0.00560565	0.0464171	0.00976755	0.0549278	-0.0136174
SRSF7	grey	grey	0.165251	0.188566	-0.0201966	-0.0524054	0.192715	0.0334549	0.0698977	-0.00795335	0.0583875	0.120203	0.0460919	0.0823536	0.00972134
DHX57	grey	grey	0.098096	-0.0128464	0.105833	0.0644533	0.0228726	-0.0504292	-0.00991477	0.0199997	-0.0163632	0.0640077	0.0465319	0.0878878	-0.00408936
SOS1	grey	grey	0.222387	0.0435317	0.127088	0.0966565	0.0757438	-0.0334835	0.0679048	0.0926615	0.0139156	0.134842	0.104647	0.139249	0.00545148
MAP4K3	grey	grey	0.251288	0.0744873	0.1132	0.0589297	0.101819	-0.0141562	0.0809466	0.0760733	0.0665919	0.18024	0.159243	0.172301	-0.000447534
TMEM178A	grey	grey	0.0426463	0.0550478	-0.0230237	-0.0073653	0.0544126	0.0793554	0.0674684	0.0513367	0.0298273	0.00390215	0.0133342	-0.00930435	0.115359
THUMPD2	grey	grey	0.135405	0.0546816	0.0376491	0.0270566	0.0746756	-0.0130146	0.0451988	0.0459808	0.00417703	0.0793997	0.0659497	0.0712537	0.00224478
SLC8A1	grey	grey	0.105318	0.0620498	-0.0416595	-0.0362149	0.116981	0.0539039	0.053189	0.0229861	0.0162788	0.0439331	-0.0305861	0.0124354	0.151306
EML4	grey	grey	0.167549	0.0213981	0.0997756	0.00671682	0.0557387	-0.0277132	-0.034012	-0.0337509	0.0412558	0.142424	0.100224	0.154259	-0.0102339
COX7A2L	grey	grey	0.0614935	0.050901	0.0257395	0.00622135	0.0424373	0.0315354	0.0185115	0.00581179	0.0136985	0.0381189	0.00310738	0.0336284	0.0460153
MTA3	grey	grey	0.184808	0.0252523	0.130596	0.0563866	0.0765225	-0.0449941	0.00314523	0.0124767	-0.0148321	0.156003	0.0552519	0.158551	0.00248047
ZFP36L2	Astro-M7	turquoise	0.0399522	0.0837525	-0.00213365	0.0417412	0.0258644	0.050447	0.130419	0.0987826	0.0967985	-0.0409979	0.0940132	-0.0296919	-0.0103269
THADA	Astro-M7	turquoise	0.185393	0.0029137	0.120858	0.106611	0.0379306	-0.0446581	0.0445163	0.0959539	0.0161083	0.102585	0.114547	0.11601	-0.00497218
PLEKHH2	grey	grey	0.0904338	0.000379472	0.067687	0.0348784	0.0309088	-0.0310156	0.021507	0.0297115	0.0329783	0.0662156	0.072285	0.0732995	-0.0111138
DYNC2LI1	grey	grey	0.21372	0.122121	0.0581928	0.0349438	0.153201	-0.0169625	0.0852412	0.0585594	0.0131168	0.14831	0.0630498	0.118042	-0.0102465
LRPPRC	grey	grey	0.19245	0.0893132	0.0580216	0.017579	0.107029	0.00135362	0.0501386	0.0323374	0.0211419	0.134062	0.0783549	0.113466	0.0113171
PPM1B	grey	grey	0.208244	0.106441	0.150075	0.0270203	0.252959	-0.154448	-0.0498513	-0.0580836	-0.0704646	0.205224	-0.0603111	0.205443	-0.0370677
PREPL	grey	grey	0.127419	0.0623218	0.0400191	0.0126506	0.0303993	0.0992126	0.0513006	0.0250952	0.0757123	0.081765	0.0885048	0.073378	0.0787998
CAMKMT	Astro-M9	brown	0.235106	0.0676203	0.122939	0.00021342	0.112283	-0.0381452	-0.0107686	-0.040585	0.0158114	0.24717	0.0832452	0.222117	-0.0277816
SRBD1	grey	grey	0.111549	-0.0168922	0.0962412	0.102002	0.00415757	-0.0544495	0.0374368	0.0941725	0.00734738	0.0312061	0.0744447	0.0542533	-0.0133879
PRKCE	Astro-M7	turquoise	0.0996149	-0.0340709	0.0896763	0.166177	-0.0105895	0.00928981	0.127479	0.218035	0.0706232	-0.0243805	0.139908	0.00317041	0.0599852
EPAS1	Astro-M9	brown	0.0871748	0.0378998	0.0628364	-0.0723728	0.0241273	0.0443611	-0.0203048	-0.0978078	0.118796	0.153295	0.125622	0.149168	-0.0236617
ATP6V1E2	grey	grey	0.0489592	0.0249064	0.0347497	0.0410366	0.0286112	-0.0176208	0.0251594	0.0355377	0.0235968	0.0213318	0.0162298	0.0222186	-0.0103974
RHOQ	grey	grey	0.130806	0.0546302	0.0827589	0.0416073	0.0364551	0.0055049	0.0639207	0.048238	0.0976006	0.093121	0.0976536	0.0934167	-0.0288393
PIGF	grey	grey	0.162802	0.108279	0.0237225	-0.0107092	0.113132	0.0110681	0.0456997	0.00889704	0.0172511	0.129769	0.0455627	0.0957506	-0.00624141
CRIPT	grey	grey	0.129631	0.13777	-0.0220743	-0.0214013	0.150939	0.0219079	0.0867623	0.0300159	0.0208373	0.0863891	0.019737	0.0467197	-0.00180883
MCFD2	grey	grey	0.109609	0.111233	0.0176534	-0.0117595	0.088458	0.039181	0.0450076	-0.00196366	0.0411162	0.0807964	0.0254963	0.062101	3.71659e-05
TTC7A	Astro-M2	blue	0.0764808	-0.0700321	0.183718	0.152908	-0.0440774	-0.0825178	-0.00717545	0.0813341	-7.01723e-05	-0.00693571	0.0660471	0.0664219	-0.020935
MSH2	grey	grey	0.0872286	-0.015943	0.0953572	0.0545848	0.00137947	-0.0255372	-0.0187425	0.0091621	-0.00971596	0.0556609	0.0300001	0.07716	0.0288852
MSH6	grey	grey	0.0771255	0.0175246	0.0444762	0.0192277	0.0212712	-0.00474885	0.00143547	0.00431476	0.00454991	0.0512963	0.0361986	0.0560039	0.00972793
FBXO11	grey	grey	0.183472	-0.0220109	0.181908	0.0753869	0.00276989	-0.0350101	-0.0207271	0.00258675	0.0540774	0.147737	0.141254	0.188361	-0.00265407
FOXN2	Astro-M9	brown	0.215687	0.0713859	0.10021	0.00113408	0.125617	-0.0345374	-0.0101458	-0.0331009	-0.00811033	0.220395	0.0519789	0.196568	-0.00791653
PPP1R21	grey	grey	0.161784	0.0317926	0.107354	0.0674391	0.0681322	-0.0427747	0.00839701	0.0335595	-0.0130513	0.102794	0.0392032	0.111872	0.0260457
NRXN1	Astro-M9	brown	0.28613	0.137526	0.118351	-0.287427	0.236831	-0.0428613	-0.206043	-0.434525	-0.0718024	0.633994	-0.0906282	0.471862	-0.0903271
ASB3	Astro-M4	black	0.363835	0.517597	-0.175309	-0.142688	0.829642	-0.0868978	0.255281	0.0587666	-0.0945756	0.298323	-0.166738	0.107866	-0.0631923
ERLEC1	grey	grey	0.149023	0.184534	-0.0467554	-0.0532893	0.173618	0.0303473	0.0643756	-0.00998139	0.00423568	0.116628	-0.00883741	0.0551392	-0.0010293
PSME4	grey	grey	0.176347	-0.00416969	0.146916	0.102017	0.0198624	-0.0503576	0.0172923	0.0575855	0.0423244	0.101066	0.133848	0.13637	-0.0103063
ACYP2	grey	grey	0.223621	0.00550845	0.184321	0.122843	0.0700875	-0.0847427	0.0135388	0.0631765	-0.0211022	0.164031	0.0804805	0.177502	-0.0112006
C2orf73	grey	grey	0.0876833	0.0148697	0.0557055	0.0555562	0.0350133	-0.03206	0.0239867	0.0402308	-0.0157974	0.0568382	0.0238706	0.0565013	-0.0111916
SPTBN1	Astro-M2	blue	0.202873	-0.0368725	0.25336	0.172972	0.0442601	-0.132622	-0.00773764	0.0720151	-0.0438091	0.166306	0.0467159	0.191072	-0.0391237
EML6	grey	grey	0.184278	0.044873	0.111256	0.0646776	0.0961541	-0.0433796	0.0585901	0.0627359	0.0183441	0.141906	0.0718124	0.135185	-0.0021547
RTN4	grey	grey	0.197647	0.139889	0.024047	-0.0789733	0.0708184	0.166796	0.0469881	-0.0512065	0.1615	0.170374	0.20014	0.159964	0.0860068
CLHC1	grey	grey	0.156504	0.0336727	0.0817272	0.0445146	0.0646248	-0.0339574	0.0198184	0.0252258	-0.017612	0.127148	0.0375588	0.11208	-0.00826781
RPS27A	Astro-M1	red	0.0966092	0.367632	-0.137087	-0.0788949	0.283392	0.115201	0.165141	0.0340608	0.0182323	0.0284824	-0.0779564	-0.0461003	0.0326169
MTIF2	grey	grey	0.0893621	0.0251513	0.0504837	0.0222942	0.0406708	-0.0162141	0.0103222	0.0119565	-0.00109292	0.0634243	0.0353795	0.0652782	-0.00918591
CCDC88A	grey	grey	0.176801	-0.00553454	0.109533	0.0450933	0.038951	-0.00119231	0.0148222	0.0359794	0.0326869	0.132476	0.141177	0.145007	0.0520321
CFAP36	grey	grey	0.108104	0.0505962	0.0536275	0.040245	0.0571691	-0.00398094	0.0333427	0.0358828	0.018964	0.0589916	0.0618092	0.061896	0.00815902
PPP4R3B	grey	grey	0.176984	0.0422296	0.0971655	0.0516306	0.0582088	-0.0201805	0.0291437	0.0395412	0.0219901	0.117372	0.0935245	0.119581	-0.000340789
PNPT1	grey	grey	0.141067	0.0707731	0.0503159	0.0305429	0.0834537	-0.00288785	0.0488738	0.0419911	0.016148	0.0827165	0.0563934	0.0754219	0.0100138
EFEMP1	Astro-M9	brown	0.285893	0.0902467	0.117827	0.000219671	0.160823	-0.0672482	0.0405207	-0.000996736	-0.0657165	0.279199	0.114127	0.255878	-0.0530448
FANCL	Astro-M7	turquoise	0.0958039	0.0150406	0.0178595	0.128554	0.0243943	-0.0101636	0.1154	0.19598	0.020633	-0.0305601	0.0687446	-0.0279171	0.044439
PAPOLG	grey	grey	0.071746	0.00399559	0.0514697	0.0341591	0.00985893	-0.00264458	0.00624359	0.0239885	0.0236278	0.0320081	0.0481882	0.04593	0.0123517
LINC01185	grey	grey	0.0486789	-0.0205663	0.0714084	0.0733336	0.00822292	-0.0459884	0.00205615	0.043939	-0.0231945	0.018922	0.0109004	0.0349985	-0.016638
REL	grey	grey	0.0590455	-0.00640779	0.0634432	0.0404543	-0.0080697	-0.0175021	-0.00131984	0.0218771	0.0497065	0.00765385	0.0561505	0.0356628	-0.00232116
PUS10	grey	grey	0.126746	0.0391014	0.0537501	0.0237462	0.06602	-0.0197092	0.0231156	0.0209311	-0.0049645	0.0996481	0.0305034	0.0847842	-0.000901821
PEX13	grey	grey	0.0965758	0.0200013	0.0559273	0.0192739	0.0346373	-0.0056004	0.00603475	0.00700462	0.00534007	0.0716636	0.039789	0.0740156	0.00388817
KIAA1841	Astro-M7	turquoise	0.0782125	0.00168219	0.0744546	0.111289	0.0328469	-0.0356561	0.0466254	0.10665	-0.00956399	-0.00132504	0.0242653	0.0147388	0.0217643
C2orf74	grey	grey	0.0329185	0.0605893	0.0109303	0.0199704	0.0553028	0.00356585	0.0316557	0.0225193	-0.0117065	0.008352	-0.0342025	0.000773973	0.00971346
USP34	grey	grey	0.264352	0.0616507	0.14083	0.0563183	0.109525	-0.0483614	0.0345816	0.0388782	0.0289297	0.205474	0.124104	0.199442	-0.00403936
XPO1	Astro-M11	yellow	0.241969	0.0377384	0.191337	0.0824071	0.0532074	-0.0395434	-0.0150057	-0.0121983	0.0240938	0.203859	0.11519	0.241061	-0.0320179
FAM161A	grey	grey	0.0911179	0.0328493	0.0388374	0.0120744	0.0596223	-0.00689782	0.00891783	0.0039329	-0.0116749	0.0765154	0.0129737	0.0681027	0.0112417
CCT4	grey	grey	0.0722449	0.0591162	0.0263579	0.00209694	0.0282302	0.055778	0.0368425	0.00322757	0.0747441	0.0440775	0.0410471	0.0438133	0.0186267
COMMD1	grey	grey	0.185196	0.0308531	0.125784	0.0693188	0.0639059	-0.0383651	0.0315421	0.0439328	0.0197298	0.130428	0.0900099	0.136067	-0.00748084
EHBP1	grey	grey	0.26288	0.0448977	0.0990356	0.0689448	0.0881111	-0.0160835	0.080822	0.0999658	0.0263941	0.183871	0.194116	0.166879	0.00825338
OTX1	grey	grey	0.0689474	0.0680177	0.0154228	-0.0143547	0.0890037	-0.00837221	0.012732	-0.0161202	-0.0021725	0.0713337	-0.00466796	0.0531281	-0.019443
WDPCP	grey	grey	0.222871	0.0365456	0.133446	0.0730347	0.0821359	-0.0523204	0.0180894	0.0387582	-0.0034414	0.171622	0.0780861	0.166393	0.0179221
MDH1	grey	grey	0.1141	0.183146	-0.0450831	-0.0761784	0.153443	0.108392	0.0525497	-0.0324622	0.0332433	0.104498	-0.0122146	0.0549724	0.0433215
UGP2	Astro-M9	brown	0.268107	0.176049	0.0491169	-0.0884883	0.195878	0.0166657	0.0164674	-0.0935283	0.0344581	0.307866	0.0927567	0.242709	-0.0322994
VPS54	grey	grey	0.190965	0.00321766	0.141723	0.0700292	0.040404	-0.0529588	-0.00518213	0.0219156	-0.00150812	0.141015	0.10401	0.160609	-0.00495294
PELI1	grey	grey	0.000240077	-0.0768062	0.0620696	0.0650022	-0.093541	-0.000135973	-0.039145	0.0331561	0.0575721	-0.0782509	0.0585745	-0.0162943	0.042211
AFTPH	grey	grey	0.16423	0.0492314	0.0658761	0.0189863	0.0604832	0.00778167	0.0298921	0.0230333	0.0380209	0.111596	0.108925	0.109827	0.00952611
SERTAD2	grey	grey	0.104399	-0.0296059	0.111486	0.0411741	-0.0261374	-0.0165949	-0.0315442	-0.00962137	0.0274524	0.0883639	0.0851146	0.119451	-0.00465983
SLC1A4	Astro-M9	brown	0.21679	0.172119	0.0654177	-0.0907972	0.192768	0.0349282	0.0123812	-0.121989	-0.000540796	0.288313	-0.00307198	0.22277	-0.0279607
CEP68	grey	grey	0.0783069	-0.0252875	0.117955	0.0458745	-0.00624004	-0.0365568	-0.0414362	-0.0214471	-0.00400221	0.0669923	0.046936	0.104394	-0.000881782
RAB1A	grey	grey	0.152183	-0.00756806	0.152921	0.0857835	0.00964015	-0.0468656	-0.0165657	0.024159	0.0398857	0.0913303	0.122698	0.13307	-0.0167981
ACTR2	grey	grey	0.1265	0.0478833	0.0613523	0.0235692	0.0307123	0.04803	0.0216177	0.0129952	0.0353203	0.0759668	0.0636746	0.0800036	0.0424922
SPRED2	Astro-M11	yellow	0.159789	-0.0358193	0.202535	-0.0039639	-0.00365564	-0.0473946	-0.116796	-0.129138	0.066154	0.228276	0.136812	0.281695	-0.0468609
MEIS1	Astro-M9	brown	0.186395	0.0175335	0.131893	-0.00533948	0.0643726	-0.0497029	-0.0708878	-0.0825623	-0.023608	0.226801	0.0584256	0.225836	-0.0185611
ETAA1	grey	grey	0.101498	0.0582447	0.0180484	-0.00696607	0.0667391	0.00352578	0.0260417	0.00372218	-0.00100585	0.0846704	0.02504	0.0648056	0.00145646
C1D	grey	grey	0.112593	0.0300693	0.0632252	0.0432724	0.039893	-0.0146613	0.0140203	0.0257277	-0.00433246	0.0792738	0.0323756	0.0747239	0.00408608
CNRIP1	grey	grey	0.0760361	0.0638762	-0.00530006	-0.00916479	0.0521005	0.0564365	0.0460317	0.0217112	0.0238553	0.0474092	0.0233294	0.0274943	0.0454273
APLF	grey	grey	0.120478	0.0267504	0.0432922	0.0306193	0.0484043	-0.0154928	0.0454275	0.0507554	0.0130565	0.0713724	0.0778949	0.0649614	0.000326294
ANTXR1	Astro-M7	turquoise	0.117857	-0.057585	0.142905	0.214556	0.0157413	-0.106894	0.107895	0.240753	-0.014427	0.00516828	0.108949	0.0376617	-0.0392774
GFPT1	grey	grey	0.0823594	0.0136645	0.0518951	0.0520509	0.0250054	-0.00213469	0.0233632	0.0448985	0.0135166	0.0342342	0.0339798	0.0393231	0.0206494
NFU1	grey	grey	0.078555	0.0148839	0.0620564	0.0392442	0.0225399	-0.00804748	0.0163173	0.0249453	0.0149645	0.0480256	0.0382679	0.0562587	0.00630917
AAK1	grey	grey	0.186108	0.0397834	0.118478	0.0560868	0.0553037	0.000559097	0.0171346	0.027251	0.0494246	0.123085	0.117691	0.142788	0.0262448
ANXA4	grey	grey	0.12921	-0.0321466	0.159445	0.108239	0.00513479	-0.0783879	-0.022402	0.0332885	-0.0219939	0.0851907	0.0509283	0.120929	-0.025389
GMCL1	grey	grey	0.109389	0.0355469	0.0558055	0.0232696	0.0512842	-0.00705457	0.0101247	0.0112291	0.00321207	0.0794301	0.0245176	0.0764827	0.0261637
MXD1	Astro-M8	greenyellow	0.0744125	0.0593532	0.00891521	0.0106418	0.0406646	0.0425832	0.0714004	0.0361195	0.184788	0.0411854	0.0577631	0.0293944	0.0198181
PCBP1	Astro-M5	pink	0.054274	0.171449	-0.089413	-0.0459888	0.0939196	0.162333	0.142649	0.0447965	0.0806151	0.00979431	0.00522699	-0.0385005	0.0465628
C2orf42	grey	grey	0.0588418	-0.0151805	0.0756598	0.0503996	0.00136251	-0.0290467	-0.00991469	0.0154586	-0.00494104	0.034206	0.0293432	0.0518425	-0.00509232
PCYOX1	grey	grey	0.097349	0.114918	-0.00911781	-0.0349438	0.0495584	0.110123	0.058858	-0.00734621	0.0612505	0.0819633	0.0416645	0.0531352	0.0262616
SNRPG	grey	grey	0.0761267	0.103831	-0.0167713	-0.0178691	0.0785323	0.0314322	0.052666	0.00887006	0.0182754	0.0487827	0.00766005	0.0234702	0.00120079
NAGK	grey	grey	0.0665196	0.0520831	0.0349534	0.031447	0.0502386	-0.00321884	0.033134	0.031464	0.00607452	0.0242469	0.00211464	0.0235703	0.00357015
MCEE	grey	grey	0.0985705	0.00237528	0.0876484	0.0507656	0.0309003	-0.0480618	-0.00888574	0.0133849	-0.0180568	0.0694785	0.0281982	0.0841733	-0.0124388
MPHOSPH10	grey	grey	0.0754832	0.0169278	0.0523971	0.0212742	0.0312511	-0.0145172	-0.00484597	-0.000131697	-0.000406818	0.0514955	0.0306142	0.0608646	-0.000884217
ZNF638	grey	grey	0.260244	0.0350029	0.16614	0.065951	0.0883138	-0.0593464	0.00438945	0.0207025	0.0155959	0.211115	0.120199	0.217678	0.00563352
EXOC6B	grey	grey	0.260362	0.0195823	0.155814	0.084356	0.0702765	-0.0400383	0.0411372	0.0652084	0.0285031	0.19624	0.138574	0.194233	0.0333276
SFXN5	Astro-M11	yellow	0.257915	0.0397897	0.286564	-0.0268304	0.113822	-0.134456	-0.165	-0.226416	-0.0334177	0.387941	0.0654191	0.423505	-0.132904
CCT7	grey	grey	0.0679542	0.103008	-0.0124501	-0.0224846	0.0697246	0.0637233	0.0457135	-0.00128076	0.0276421	0.044896	0.00604915	0.0255165	0.0170033
ALMS1	grey	grey	0.17685	-0.00751594	0.128579	0.077588	0.0435787	-0.0521761	0.00914179	0.0504769	-0.00312114	0.121296	0.100314	0.134329	0.00622542
DUSP11	grey	grey	0.0856177	0.0310472	0.0457849	0.0237491	0.0334766	-0.00833464	0.0125023	0.0121539	0.00745146	0.0578889	0.0353913	0.0593617	0.000195566
STAMBP	grey	grey	0.118713	0.0419975	0.0634676	0.0296913	0.0589757	-0.0155184	0.0212317	0.0214377	0.0138555	0.0770255	0.0556756	0.0801578	-0.00602129
DGUOK	grey	grey	0.0859493	-0.00143232	0.0841309	0.0344863	0.00898864	-0.0156255	-0.0178494	-0.00427555	0.0193801	0.0645871	0.063024	0.0858861	0.00257419
TET3	Astro-M11	yellow	0.106799	-0.054314	0.173412	0.0356226	-0.0207558	-0.0497808	-0.102052	-0.0708672	0.0271594	0.119331	0.0817149	0.185765	-0.00139348
BOLA3	grey	grey	0.0761477	0.121104	-0.0130838	-0.0300092	0.100175	0.0325537	0.0467306	-0.00770419	0.0104667	0.0588767	-0.00423445	0.0337662	0.00349441
MOB1A	grey	grey	0.0871854	0.0429395	0.0287022	0.0175484	0.0180891	0.0321006	0.0404298	0.0268665	0.03534	0.0457213	0.0552491	0.0430874	0.00901115
DCTN1	grey	grey	0.0482116	0.0311924	0.0285304	0.0336573	0.0770071	-0.0190067	0.0220327	0.0322198	-0.011899	0.0131276	-0.00578231	0.0166438	0.0114369
WBP1	Astro-M4	black	0.104396	0.212231	-0.0715501	-0.0548822	0.282729	-0.00574295	0.0877959	0.0123588	-0.0243737	0.0764704	-0.0617332	0.017075	-0.0292922
MOGS	grey	grey	0.0983392	0.102328	0.00760178	-0.016989	0.112098	0.00364973	0.0275313	-0.00864221	-0.00745936	0.0774731	-0.00460243	0.0555782	-0.0033002
CCDC142	grey	grey	0.0510497	-0.0155772	0.0730202	0.0467034	-0.0125831	-0.0201	-0.00735138	0.0145518	-0.00266164	0.0271764	0.0390729	0.0499904	-0.00987412
AUP1	Astro-M1	red	0.101784	0.213177	-0.0644798	-0.0586882	0.19703	0.0545158	0.0951673	0.00439186	0.0135127	0.0749028	-0.0283443	0.0195511	0.0105469
LOXL3	grey	grey	0.073857	-0.00261689	0.0793931	0.0673081	0.0216276	-0.0404608	0.00403672	0.0358739	-0.008085	0.0326037	0.0211948	0.0486511	-0.0193371
HK2	Astro-M7	turquoise	-0.0162217	-0.00823728	-0.000368719	0.103613	-0.0294512	0.00612003	0.101544	0.164279	0.0440955	-0.115635	0.0267746	-0.0991507	0.0145166
MRPL19	grey	grey	0.137395	0.137881	-0.0155537	-0.034586	0.118839	0.050436	0.0630627	0.00271616	0.028064	0.104884	0.018379	0.0624125	0.0226764
GCFC2	grey	grey	0.189144	0.105539	0.0340841	0.0173173	0.142756	-0.0170647	0.0790584	0.0529044	0.00170952	0.132907	0.0391787	0.0971952	-0.00187157
LRRTM4	grey	grey	0.0763757	0.13388	-0.0826146	0.0463973	0.192766	0.093408	0.130324	0.163422	-0.00813847	-0.00063952	-0.0858628	-0.0576631	0.194117
CTNNA2	grey	grey	0.155567	-0.0374583	0.186189	0.0326625	0.0354195	-0.146964	-0.0782819	-0.0844063	-0.0839378	0.276828	0.0241575	0.248251	-0.1309
AC016716.2	Astro-M1	red	0.201392	0.325358	-0.099486	-0.105288	0.297143	0.0196487	0.10158	-0.0376123	-0.00191741	0.176423	-0.0528506	0.0714124	-0.0324868
[truncated: 7,626 more rows]

## Sheet: 7c
gene_name	module	color	kME_grey	kME_Oligo-M1	kME_Oligo-M2	kME_Oligo-M3	kME_Oligo-M4	kME_Oligo-M5	kME_Oligo-M6	kME_Oligo-M7	kME_Oligo-M8
[truncated: 6,795 more rows]
