# Supplementary material for: Identifying Tipping Points during Healthy Brain Aging through Single‐Nucleus Transcriptomic Analysis
Source: Adv Sci (Weinh). 2025 Aug 19;12(41):e05779. doi: 10.1002/advs.202505779 (PMC12591157; doi:10.1002/advs.202505779)
Supplement: Supplementary file 9 — Supporting Information [file ADVS-12-e05779-s006.zip]

Archive with 9 entries (9 files):
- Supplement Fig1.tif
- Supplement Fig2.tif
- Supplement Fig3.tif
- Supplement Fig4.tif
- Supplement Fig5.tif
- Supplement Fig6.tif
- Supplement Fig7.tif
- Supplement Fig8.tif
- Supplement Fig9.tif
